# Supplementary material for: Early-life antibiotic exposure and type 1 diabetes risk: a systematic review and meta-analysis
Source: Front Endocrinol (Lausanne). 2026 Feb 13;17:1764522. doi: 10.3389/fendo.2026.1764522 (PMC12945788; doi:10.3389/fendo.2026.1764522)
Supplement: Supplementary file 2 [file DataSheet2.zip]

Archive with 8 entries (8 files):
- SR 28_08_2024 Web of Science Core Collection - 72.ris
- __MACOSX/._SR 28_08_2024 Web of Science Core Collection - 72.ris
- SR EMBASE 28_08_2024 - 494.ris
- __MACOSX/._SR EMBASE 28_08_2024 - 494.ris
- SR MEDLINE 28_08_2024 - 103.ris
- __MACOSX/._SR MEDLINE 28_08_2024 - 103.ris
- SR Scopus 28_08_2024 - 402.ris
- __MACOSX/._SR Scopus 28_08_2024 - 402.ris
