# Supplementary material for: Early-life antibiotic exposure and type 1 diabetes risk: a systematic review and meta-analysis
Source: Front Endocrinol (Lausanne). 2026 Feb 13;17:1764522. doi: 10.3389/fendo.2026.1764522 (PMC12945788; doi:10.3389/fendo.2026.1764522)
Supplement: Supplementary file 2 [file DataSheet2.zip › SR 28_08_2024 Web of Science Core Collection - 72.ris]

TY  - JOUR
AU  - Weisner, AM
AU  - Johnson, AP
AU  - Lamagni, TL
AU  - Arnold, E
AU  - Warner, M
AU  - Heath, PT
AU  - Efstratiou, A
TI  - Characterization of group B streptococci recovered from infants with invasive disease in England and Wales
T2  - CLINICAL INFECTIOUS DISEASES
AB  - Group B streptococci (GBS) are a major cause of invasive disease in infants, with enhanced surveillance in England and Wales showing an incidence of 0.74 cases per 1000 live births and a mortality rate of 8%. Among 353 isolates obtained during enhanced surveillance, the predominant serotypes were III (48%), Ia (27%), and V (10%), and the remainder comprised Ib, II, IV, VI, and VII; 3% were not typable. Isolates from patients with early-onset disease had serotypes III (38%), Ia (32%), and V (13%), with late-onset disease having a higher incidence of type III (67%) strains. Patients infected with serotype III strains had a higher rate of meningitis, and those with type V strains had a higher mortality rate. Isolates were susceptible to penicillin and ampicillin, but 4% were resistant to erythromycin, and 91% were resistant to tetracycline. A trivalent vaccine containing capsular polysaccharides III, Ia, and V could theoretically provide coverage against 85% of the cases of GBS disease among infants in England and Wales.
SN  - 1058-4838
SN  - 1537-6591
DA  - MAY 1
PY  - 2004
VL  - 38
IS  - 9
SP  - 1203
EP  - 1208
DO  - 10.1086/382881
AN  - WOS:000220926200001
ER  -

TY  - JOUR
AU  - Joao, EC
AU  - Gouvêa, MI
AU  - Menezes, JA
AU  - Matos, HJ
AU  - Cruz, MLS
AU  - Rodrigues, CAS
AU  - De Souza, MJ
AU  - Fracalanzza, SEL
AU  - Botelho, ACN
AU  - Calvet, GA
AU  - Grinsztejn, BGJ
TI  - Group B Streptococcus in a cohort of HIV-infected pregnant women: Prevalence of colonization, identification and antimicrobial susceptibility profile
T2  - SCANDINAVIAN JOURNAL OF INFECTIOUS DISEASES
AB  - Group B Streptococcus (GBS) is a leading cause of infectious morbidity in newborns. We describe the prevalence of GBS colonization and the serotypes and antibiotic susceptibility profiles of isolates obtained from a cohort of human immunodeficiency virus (HIV)-infected pregnant women. This was a cross-sectional study at a centre for the prevention of mother-to-child transmission of HIV. Vaginal and rectal swabs were collected at 35-37 weeks of gestation from 158 eligible women. GBS isolates were serotyped and antimicrobial susceptibility tests performed. Patient sociodemographic characteristics, CD4 counts and viral loads were abstracted from records. The overall anogenital prevalence of GBS colonization was 49/158 (31.0%): 40/158 (25.3%) for vagina, 19/158 (12.0%) for rectum and 10/158 (6.3%) for both. Predominant serotypes were Ib (34.9%) and Ia (25.6%). All were penicillin-susceptible. Two were resistant to erythromycin (4.0%) and one to clindamycin (2.0%). The colonization rate by GBS was high in this cohort. Serotype Ib was the most frequently identified.
SN  - 0036-5548
SN  - 1651-1980
DA  - SEP
PY  - 2011
VL  - 43
IS  - 9
SP  - 742
EP  - 746
DO  - 10.3109/00365548.2011.585178
AN  - WOS:000293913800011
ER  -

TY  - JOUR
AU  - Morozumi, M
AU  - Wajima, T
AU  - Kuwata, Y
AU  - Chiba, N
AU  - Sunaoshi, K
AU  - Sugita, K
AU  - Sakata, H
AU  - Iwata, S
AU  - Ubukata, K
TI  - Associations between capsular serotype, multilocus sequence type, and macrolide resistance in <i>Streptococcus agalactiae</i> isolates from Japanese infants with invasive infections
T2  - EPIDEMIOLOGY AND INFECTION
AB  - Streptococcus agalactiae (group B streptococcus; GBS) isolates (n= 150) from infants with invasive infections between 2006 and 2011 were analysed for capsular serotype, multilocus sequence type, and antibiotic susceptibility. In cases with late-onset disease (n= 115), primary meningitis was predominant (62.6%), but represented only 39.1% in cases with early-onset disease ( n= 23). The most common serotype was III (58.7%), followed by Ia (21.3%) and Ib (12.7%). Sequence types (STs) of serotype III strains included ST17 (50.0%), ST19 (26.1%), ST335 (18.2%), ST27 (4.5%), and ST1 (1.1%). Predominant STs of serotypes Ia and Ib were ST23 (81.3%) and ST10 (84.2%), respectively. No penicillin-resistant strains were detected, but 22.0% of strains had mef(A/E), erm(A), or erm(B) genes, which mediate macrolide resistance. A new ST335, possessing an mef(A/E) gene belonging to clonal complex 19 gradually increased in frequency. Improved prevention of invasive GBS infections in infants requires timely identification, and ultimately vaccine development.
SN  - 0950-2688
SN  - 1469-4409
DA  - APR
PY  - 2014
VL  - 142
IS  - 4
SP  - 812
EP  - 819
DO  - 10.1017/S0950268813001647
AN  - WOS:000337709300017
ER  -

TY  - JOUR
AU  - Jones, N
AU  - Oliver, K
AU  - Jones, Y
AU  - Haines, A
AU  - Crook, D
TI  - Carriage of group B streptococcus in pregnant women from Oxford, UK
T2  - JOURNAL OF CLINICAL PATHOLOGY
AB  - Objective: To investigate asymptomatic vagino-rectal carriage of group B streptococcus (GBS) in pregnant women.
   Methods: Women in the final trimester of pregnancy were recruited. A single vagino-rectal swab was taken, with consent, for culture of GBS. Two microbiological methods for isolation of GBS from vagino-ractal swabs were compared. The distribution of capsular serotypes of the GBS identified was determined. Epidemiological data for a subset (n=167) of the pregnant women participating were examined.
   Results: 21.3% were colonised vagino-rectally with GBS. Risk factors for neonatal GBS disease (maternal fever, prolonged rupture of membranes, and preterm delivery) were present in 34 of 167 women (20.4%), and the presence of these factors correlated poorly with GBS carriage. Capsular serotypes III (26.4%), IA (25.8%), V (18.9%), and IB (15.7%) were prevalent in the GBS isolates. Selective broth culture of vagino-rectal swabs was superior to selective plate culture, but the combination of both methods was associated with increased detection of GBS (7.5%). An algorithm for the identification of GBS from vagino-rectal swabs was developed.
   Conclusions: GBS carriage is prevalent in pregnant women in Oxfordshire, UK. The poor correlation between risk factors and GBS carriage requires further investigation in larger groups, given that the identification of these surrogate markers is recommended to guide administration of intrapartum antibiotic prophylaxis by the Royal College of Obstetricians of the UK. A selective broth culture detected more GBS carriers than a selective plate culture.
SN  - 0021-9746
SN  - 1472-4146
DA  - APR
PY  - 2006
VL  - 59
IS  - 4
SP  - 363
EP  - 366
DO  - 10.1136/jcp.2005.029058
AN  - WOS:000236305400007
ER  -

TY  - JOUR
AU  - Jordan, HT
AU  - Farley, MM
AU  - Craig, A
AU  - Mohle-Boetani, J
AU  - Harrison, LH
AU  - Petit, S
AU  - Lynfield, R
AU  - Thomas, A
AU  - Zansky, S
AU  - Gershman, K
AU  - Albanese, BA
AU  - Schaffner, W
AU  - Schrag, SJ
A1  - CDCs Active Bacterial Core Surveil
TI  - Revisiting the Need for Vaccine Prevention of Late-Onset Neonatal Group B Streptococcal Disease A Multistate, Population-Based Analysis
T2  - PEDIATRIC INFECTIOUS DISEASE JOURNAL
AB  - Background: intrapartum antibiotic prophylaxis for neonatal group B streptococcal disease (GBS) effectively prevents disease among infants < 7 clays old, but there are no prevention strategies for late-onset GBS disease (Onset on days 7-89 of life). We describe trends in late-onset GBS over 16-year period to characterize disease burden and estimate vaccine preventability.
   Methods: We conducted active, population-based surveillance for invasive late-onset GBS disease in 10 states Front 1990 to 2005. A case was defined by GBS isolation front a normally sterile site oil day 7-89 of life in a surveillance area resident. Incidence rates were calculated per 1000 resident live births.
   Results: We identified 1726 cases; 26% presented with meningitis, and the ease fatality ratio was 4.3%. Incidence was similar throughout the study period. Incidence among black infants was approximately 3 times that among nonblack infants; the disparity persisted when data were stratified by gestational age. We estimate approximately 1300 cases of late-onset GBS occur annually in the United States. Birth at < 37 weeks gestation was common among case-infants (49%) and was associated with elevated case fatality (relative risk: 3.8; 95% confidence interval: 1.1-13.2). Of 653 serotyped isolates, serotypes III (53%), IA (24%), and V (13%) predominated. During 2003-2005, 81 (36%) of the 227 cases caused by serotypes III, IA, and V were born before 34 weeks gestation.
   Conclusions: The late-onset GBS disease burden remains substantial A trivalent vaccine Could be an effective prevention strategy. Because many cases were born preterm, reducing the opportunity for transplacental antibody transfer, adolescent immunization should be considered.
SN  - 0891-3668
SN  - 1532-0987
DA  - DEC
PY  - 2008
VL  - 27
IS  - 12
SP  - 1057
EP  - 1064
DO  - 10.1097/INF.0b013e318180b3b9
AN  - WOS:000261225800003
ER  -

TY  - JOUR
AU  - Elangovan, D
AU  - Neeravi, A
AU  - Sahni, RD
AU  - Santhanam, S
AU  - Beck, MM
AU  - Adhiya, R
AU  - Kwatra, G
AU  - Solaimalai, D
AU  - Veeraraghavan, B
TI  - Serotype distribution and antimicrobial susceptibility profile of invasive group B streptococcal disease-in South Indian population
T2  - INDIAN JOURNAL OF MEDICAL MICROBIOLOGY
AB  - Purpose: Invasive group B Streptococcal disease (iGBS) is an important cause of morbidity and mortality in neonates for which the development of an efficacious vaccine remains a global health imperative. The knowledge about the serotype distribution of iGBS is important component for formulation of Capsular polysaccharide (CPS)based vaccine. However, there were absolute lack of information on serotype distribution in invasive GBS isolates from Indian subcontinent. Methods This study has assessed the serotype distribution and antimicrobial susceptibility profile of invasive group B streptococcal isolates for a period of 13 years from 2009 to 2022 from a tertiary care Center in South India. A total of 155 iGBS isolates were subjected to serotyping by conventional multiplex PCR for identification of all ten GBS serotype. Antimicrobial susceptibility profile and demographic details were extracted from microbiological records. Results Overall, the most common serotype causing invasive GBS were Ia (29%), V (26%), III (15%), II (12%), VI (6%), VII (5%) and Ib (5%). Serotypes IV, VIII and XI were not detected. Among the early-onset iGBS, the common serotype were Ia (36%), V (27%), and III (8%). In late onset iGBS, Serotype III (44%) was predominant. The common serotype in adults were Serotype V (31%) and III (20%). All the invasive GBS isolates were susceptible for penicillin (100%), but the susceptibility for clindamycin and erythromycin were 72% and 80% respectively. Conclusion The serotype distribution of invasive Group B streptococcal isolates from India suggest that hexavalent group B CPS vaccine will cover only 90% of GBS isolates causing invasive disease among the infants in India. Continued surveillance monitoring for serotype distribution and antimicrobial resistance patterns for iGBS are warranted to make public health interventions.
SN  - 0255-0857
SN  - 1998-3646
DA  - SEP-OCT
PY  - 2023
VL  - 45
C7  - 100392
DO  - 10.1016/j.ijmmb.2023.100392
C6  - JUN 2023
AN  - WOS:001019061700001
ER  -

TY  - JOUR
AU  - Hsu, JF
AU  - Lu, JJ
AU  - Chu, SM
AU  - Lee, WJ
AU  - Huang, HR
AU  - Chiang, MC
AU  - Yang, PH
AU  - Tsai, MH
TI  - The Clinical and Genetic Characteristics of Streptococcus agalactiae Meningitis in Neonates
T2  - INTERNATIONAL JOURNAL OF MOLECULAR SCIENCES
AB  - Streptococcus agalactiae (Group B Streptococcus, GBS) is an important pathogen of bacterial meningitis in neonates. We aimed to investigate the clinical and genetic characteristics of neonatal GBS meningitis. All neonates with GBS meningitis at a tertiary level medical center in Taiwan between 2003 and 2020 were analyzed. Capsule serotyping, multilocus sequence typing, antimicrobial resistance, and whole-genome sequencing (WGS) were performed on the GBS isolates. We identified 48 neonates with GBS meningitis and 140 neonates with GBS sepsis. Neonates with GBS meningitis had significantly more severe clinical symptoms; thirty-seven neonates (77.8%) had neurological complications; seven (14.6%) neonates died; and 17 (41.5%) survivors had neurological sequelae at discharge. The most common serotypes that caused meningitis in neonates were type III (68.8%), Ia (20.8%), and Ib (8.3%). Sequence type (ST) is highly correlated with serotypes, and ST17/III GBS accounted for more than half of GBS meningitis cases (56.3%, n = 27), followed by ST19/Ia, ST23/Ia, and ST12/Ib. All GBS isolates were sensitive to ampicillin, but a high resistance rates of 72.3% and 70.7% to erythromycin and clindamycin, respectively, were noted in the cohort. The virulence and pilus genes varied greatly between different GBS serotypes. WGS analyses showed that the presence of PezT; BspC; and ICESag37 was likely associated with the occurrence of meningitis and was documented in 60.4%, 77.1%, and 52.1% of the GBS isolates that caused neonatal meningitis. We concluded that GBS meningitis can cause serious morbidity in neonates. Further experimental models are warranted to investigate the clinical and genetic relevance of GBS meningitis. Specific GBS strains that likely cause meningitis requires further investigation and clinical attention.
SN  - 1661-6596
SN  - 1422-0067
DA  - OCT
PY  - 2023
VL  - 24
IS  - 20
C7  - 15387
DO  - 10.3390/ijms242015387
AN  - WOS:001097826000001
ER  -

TY  - JOUR
AU  - Motlová, J
AU  - Straková, L
AU  - Urbásková, P
AU  - Sak, P
AU  - Sever, T
TI  - Vaginal & rectal carriage of <i>Streptococcus agalactiae</i> in the Czech Republic:: incidence, serotypes distribution & susceptibility to antibiotics
T2  - INDIAN JOURNAL OF MEDICAL RESEARCH
CP  - 15th Lancefield Symposium on Streptococci and Streptococcal Diseases
AB  - Background & objectives: Streptococcus agalactiae (group B streptococcus, GBS) is the predominant bacterial agent responsible for invasive perinatal infection. To obtain reliable data on vaginal and rectal carriage of S. agalactiae in pregnant women in Czech Republic, and to formulate a prevention programme of neonatal GBS disease for the Czech Republic, women at childbirth were screened for vaginal and anorectal carriage of GBS. The isolates were serotyped and tested for susceptibility to antimicrobials including those recommended for intrapartum prophylaxis.
   Methods: A total of 586 women at childbirth were screened for GBS carriage in vaginal and anorectal regions using the non-enrichment and selective culture media. The isolates were serotyped by precipitation with antisera raised against various serotypes and antigenic extracts prepared according to Lancefield's modification. Mueller Hinton agar with 5 per cent defibrinated sheep blood was used for antimicrobial susceptibility testing. MIC values were evaluated according to the NCCLS criteria.
   Results: Using selective media, GBS was detected in 172 (29.3%) of 586 women screened, vaginal and anorectal colonization was found in 21.7 and 24.4 per cent of them, respectively, concomitant vaginal and anorectal colonization was recorded in 16.5 per cent of the women studied. Serotypes III (33.2%), Ia (22.0%) and V (13.9%) prevailed among 172 isolates tested. All isolates were susceptible to penicillin, ampicillin and cefotaxime. The rates of GBS resistance to tetracycline, erythromycin and clindamycin were 83.9, 3.8 and 3.2 per cent, respectively.
   Interpretation & conclusion: GBS carriage in pregnant women in the Czech Republic is rather high as compared with that reported in literature. The most frequent serotypes III, Ia and V, identified in GBS-colonized pregnant women in the Czech Republic, were among those predominant in the USA and Western Europe. Our findings confirm uniform susceptibility of GBS isolates from pregnant women to penicillin and other beta-lactam antibiotics tested. Resistance to erythromycin remains low in the Czech Republic.
SN  - 0971-5916
DA  - MAY
PY  - 2004
VL  - 119
SP  - 84
EP  - 87
AN  - WOS:000222679400020
ER  -

TY  - JOUR
AU  - Edmond, KM
AU  - Kortsalioudaki, C
AU  - Scott, S
AU  - Schrag, SJ
AU  - Zaidi, AKM
AU  - Cousens, S
AU  - Heath, PT
TI  - Group B streptococcal disease in infants aged younger than 3 months: systematic review and meta-analysis
T2  - LANCET
AB  - Background Despite widespread use of intrapartum antibiotic prophylaxis, group B streptococcus remains a leading cause of morbidity and mortality in infants in Europe, the Americas, and Australia. However, estimates of disease burden in many countries outside of these regions is not available. We aimed to examine the current global burden of invasive disease and the serotype distribution of group B streptococcus isolates.
   Methods We searched Medline, Embase, and Wholis databases for studies on invasive early-onset (day 0-6) and late-onset (day 7-89) group B streptococcal disease. Eligible studies were those that described incidence, deaths, or serotypes. We also reviewed reference lists and contacted experts to seek unpublished data and data missed by our search. Random effects meta-analysis was used to pool data.
   Findings 74 studies met the inclusion criteria; 56 studies reported incidence, 29 case fatality, and 19 serotype distribution. An additional search for studies that reported serotype distribution from Jan 1, 1980, yielded a total of 38 articles. Only five low-income countries were represented in the review and contributed 5% weight to the meta-analysis. 47 (69%) studies reported use of any intrapartum antibiotic prophylaxis. Substantial heterogeneity existed between studies. Mean incidence of group B streptococcus in infants aged 0-89 days was 0.53 per 1000 livebirths (95% CI 0.44-0.62) and the mean case fatality ratio was 9.6% (95% CI 7.5-11.8). Incidence of early-onset group B streptococcus (0.43 per 1000 livebirths [95% CI 0.37-0.49]) and case fatality (12.1%, [6.2-18.3]) were two-times higher than late-onset disease. Serotype III (48.9%) was the most frequently identified serotype in all regions with available data followed by serotypes Ia (22.9%), Ib (7.0%), II (6.2%), and V (9.1%). Studies that reported use of any intrapartum antibiotic prophylaxis were associated with lower incidence of early-onset group B streptococcus (0.23 per 1000 livebirths [95% CI 0.13-0.59]) than studies in which patients did not use prophylaxis (0.75 per 1000 livebirths [0.58-0.89]).
   Interpretation More high-quality studies are needed to accurately estimate the global burden of group B streptococcus, especially in low-income countries. A conjugate vaccine incorporating five serotypes (Ia, Ib, II, III, V) could prevent most global group B streptococcal disease.
SN  - 0140-6736
SN  - 1474-547X
DA  - FEB 11
PY  - 2012
VL  - 379
IS  - 9815
SP  - 547
EP  - 556
DO  - 10.1016/S0140-6736(11)61651-6
AN  - WOS:000300188800031
ER  -

TY  - JOUR
AU  - Guan, XS
AU  - Mu, XP
AU  - Ji, WJ
AU  - Yuan, CL
AU  - He, P
AU  - Zhang, L
AU  - Huang, YF
AU  - Li, J
AU  - Chen, JF
AU  - Zhong, HM
AU  - Pang, SY
AU  - Tan, N
AU  - Deng, QL
AU  - Gao, KK
AU  - Huang, YP
AU  - Chang, CY
AU  - Liu, HY
TI  - Epidemiology of invasive group B streptococcal disease in infants from urban area of South China, 2011-2014
T2  - BMC INFECTIOUS DISEASES
AB  - Background: Group B Streptococcus (GBS) is a leading cause of morbidity and mortality in infants in both developed and developing countries. To our knowledge, only a few studies have been reported the clinical features, treatment and outcomes of the GBS disease in China. The severity of neonatal GBS disease in China remains unclear. Population-based surveillance in China is therefore required.
   Methods: We retrospectively collected data of <3 months old infants with culture-positive GBS in sterile samples from three large urban tertiary hospitals in South China from Jan 2011 to Dec 2014. The GBS isolates and their antibiotic susceptibility were routinely identified in clinical laboratories in participating hospitals. Serotyping and multi-locus sequence typing (MLST) were also conducted for further analysis of the neonatal GBS disease.
   Results: Total 70 cases of culture-confirmed invasive GBS infection were identified from 127,206 live births born in studying hospitals, giving an overall incidence of 0.55 per 1000 live births (95% confidence interval [CI] 0.44-0.69). They consisted of 49 with early-onset disease (EOD, 0.39 per 1000 live births (95% CI 0.29-0.51)) and 21 with late-onset disease (LOD, 0.17 per 1000 live births (95% CI 0.11-0.25)). The incidence of EOD increased significantly over the studying period. Five infants (4 EOD and 1 LOD) died before discharge giving a mortality rate of 7.1% and five infants (7.1%, 2 EOD and 3 LOD) had neurological sequelae. Within 68 GBS isolates from GBS cases who born in the studying hospitals or elsewhere, serotype III accounted for 77.9%, followed by Ib (14.7%), V (4.4%), and Ia (2.9%). MLST analysis revealed the presence of 13 different sequence types among the 68 GBS isolates and ST-17 was the most frequent sequence type (63.2%). All isolates were susceptible to penicillin, ceftriaxone, vancomycin and linezolid, while 57.4% and 51.5% were resistant to erythromycin and clindamycin, respectively.
   Conclusions: This study gains the insight into the spectrum of GBS infection in south China which will facilitate the development of the guidance for reasonable antibiotics usage and will provide evidence for the implementation of potential GBS vaccines in the future.
SN  - 1471-2334
DA  - JAN 8
PY  - 2018
VL  - 18
C7  - 14
DO  - 10.1186/s12879-017-2811-0
AN  - WOS:000419896900001
ER  -

TY  - JOUR
AU  - Principi, N
AU  - Iughetti, L
AU  - Cappa, M
AU  - Maffeis, C
AU  - Chiarelli, F
AU  - Bona, G
AU  - Gambino, M
AU  - Ruggiero, L
AU  - Patianna, V
AU  - Matteoli, MC
AU  - Marigliano, M
AU  - Cipriano, P
AU  - Parlamento, S
AU  - Esposito, S
A1  - Italian Pneumococcal Study Grp Dia
TI  - <i>Streptococcus pneumoniae</i> oropharyngeal colonization in school-age children and adolescents with type 1 diabetes mellitus: Impact of the heptavalent pneumococcal conjugate vaccine
T2  - HUMAN VACCINES & IMMUNOTHERAPEUTICS
AB  - This study evaluated Streptococcus pneumoniae colonization in children and adolescents with type 1 diabetes mellitus (DM1) to investigate the theoretical risk of invasive pneumococcal disease (IPD) in these patients and the potential protective efficacy of pneumococcal conjugate vaccines (PCVs). An oropharyngeal swab was obtained from 299 patients aged 6-17y with DM1 who were enrolled during routine clinical visits. DNA from swabs was analyzed for S. pneumoniae using real-time polymerase chain reaction. S. pneumoniae was identified in the swabs of 148 subjects (49.8%). Colonization was strictly age-related and declined significantly in the group aged 15years (odds ratio [OR] 0.28; 95% confidence interval [CI], 0.14-0.57). Carriage was also significantly influenced by sex (lower in females: OR 0.56; 95% CI, 0.35-0.91), ethnicity (less common among non-Caucasians: OR 0.34; 95% CI, 0.13-0.89), parental smoking habit (more frequent among children with at least one smoker between parents: OR 1.76; 95% CI, 0.90-2.07), and the administration of antibiotic therapy in the previous 3 months (less frequent among patients who received antibiotics: OR 0.21; 95% CI, 0.07-0.62). Multivariate analyses of the entire study population showed no association between carriage and PCV7 vaccination status. Serotypes 19F, 9V, and 4 were the most frequently identified serotypes. In conclusion, school-age children and adolescents with DM1 are frequently colonized by S. pneumoniae, and protection against pneumococcal carriage following infant and toddler vaccination was not effective after several years. Together with the need to increase vaccine uptake in all the children aged <2years, these results suggest that PCV booster doses are needed in DM1 patients to maintain the protection offered by these vaccinations.
SN  - 2164-5515
SN  - 2164-554X
DA  - FEB 1
PY  - 2016
VL  - 12
IS  - 2
SP  - 293
EP  - 300
DO  - 10.1080/21645515.2015.1072666
AN  - WOS:000371745700017
ER  -

TY  - JOUR
AU  - Hansen, CHF
AU  - Krych, L
AU  - Nielsen, DS
AU  - Vogensen, FK
AU  - Hansen, LH
AU  - Sorensen, SJ
AU  - Buschard, K
AU  - Hansen, AK
TI  - Early life treatment with vancomycin propagates <i>Akkermansia muciniphila</i> and reduces diabetes incidence in the NOD mouse
T2  - DIABETOLOGIA
AB  - Increasing evidence suggests that environmental factors changing the normal colonisation pattern in the gut strongly influence the risk of developing autoimmune diabetes. The aim of this study was to investigate, both during infancy and adulthood, whether treatment with vancomycin, a glycopeptide antibiotic specifically directed against Gram-positive bacteria, could influence immune homeostasis and the development of diabetic symptoms in the NOD mouse model for diabetes.
   Accordingly, one group of mice received vancomycin from birth until weaning (day 28), while another group received vancomycin from 8 weeks of age until onset of diabetes. Pyrosequencing of the gut microbiota and flow cytometry of intestinal immune cells was used to investigate the effect of vancomycin treatment.
   At the end of the study, the cumulative diabetes incidence was found to be significantly lower for the neonatally treated group compared with the untreated group, whereas the insulitis score and blood glucose levels were significantly lower for the mice treated as adults compared with the other groups. Mucosal inflammation was investigated by intracellular cytokine staining of the small intestinal lymphocytes, which displayed an increase in cluster of differentiation (CD)4(+) T cells producing pro-inflammatory cytokines in the neonatally treated mice. Furthermore, bacteriological examination of the gut microbiota composition by pyrosequencing revealed that vancomycin depleted many major genera of Gram-positive and Gram-negative microbes while, interestingly, one single species, Akkermansia muciniphila, became dominant.
   The early postnatal period is a critical time for microbial protection from type 1 diabetes and it is suggested that the mucolytic bacterium A. muciniphila plays a protective role in autoimmune diabetes development, particularly during infancy.
SN  - 0012-186X
SN  - 1432-0428
DA  - AUG
PY  - 2012
VL  - 55
IS  - 8
SP  - 2285
EP  - 2294
DO  - 10.1007/s00125-012-2564-7
AN  - WOS:000306122600024
ER  -

TY  - JOUR
AU  - Hu, YJ
AU  - Jin, P
AU  - Peng, J
AU  - Zhang, XJ
AU  - Wong, FS
AU  - Wen, L
TI  - Different immunological responses to early-life antibiotic exposure affecting autoimmune diabetes development in NOD mice
T2  - JOURNAL OF AUTOIMMUNITY
AB  - Environmental factors clearly influence the pathogenesis of Type 1 diabetes, an autoimmune disease. We have studied gut microbiota as important environmental agents that could affect the initiation or progression of type 1 diabetes especially in the prenatal period. We used neomycin, targeting mainly Gram negative or vancomycin, targeting mainly Gram positive bacteria, to treat pregnant NOD mothers and to study autoimmune diabetes development in their offspring. Neomycin-treated offspring were protected from diabetes, while vancomycin-treated offspring had accelerated diabetes development, and both antibiotics caused distinctly different shifts in gut microbiota composition compared with the offspring from untreated control mice. Our study demonstrated that neomycin treatment of pregnant mothers leads to generation of immune-tolerogenic antigen-presenting cells (APCs) in the offspring and these APCs had reduced specific autoantigen-presenting function both in vitro and in vivo. Moreover, the protection from diabetes mediated by tolerogenic APCs was vertically transmissible to the second generation. In contrast, more diabetogenic inflammatory T cells were found in the lymphoid organs of the offspring from the vancomycin-treated pregnant mothers. This change however was not transmitted to the second generation. Our results suggested that prenatal exposure to antibiotic influenced gut bacterial composition at the earliest time point in life and is critical for consequent education of the immune system. As different bacteria can induce different immune responses, understanding these differences and how to generate self-tolerogenic APCs could be important for developing new therapy for type 1 diabetes. (C) 2016 Elsevier Ltd. All rights reserved.
SN  - 0896-8411
SN  - 1095-9157
DA  - AUG
PY  - 2016
VL  - 72
SP  - 47
EP  - 56
DO  - 10.1016/j.jaut.2016.05.001
AN  - WOS:000381649400006
ER  -

TY  - JOUR
AU  - Candon, S
AU  - Perez-Arroyo, A
AU  - Marquet, C
AU  - Valette, F
AU  - Foray, AP
AU  - Pelletier, B
AU  - Milani, C
AU  - Ventura, M
AU  - Bach, JF
AU  - Chatenoud, L
TI  - Antibiotics in Early Life Alter the Gut Microbiome and Increase Disease Incidence in a Spontaneous Mouse Model of Autoimmune Insulin-Dependent Diabetes
T2  - PLOS ONE
AB  - Insulin-dependent or type 1 diabetes is a prototypic autoimmune disease whose incidence steadily increased over the past decades in industrialized countries. Recent evidence suggests the importance of the gut microbiota to explain this trend. Here, non-obese diabetic (NOD) mice that spontaneously develop autoimmune type 1 diabetes were treated with different antibiotics to explore the influence of a targeted intestinal dysbiosis in the progression of the disease. A mixture of wide spectrum antibiotics (i.e. streptomycin, colistin and ampicillin) or vancomycin alone were administered orally from the moment of conception, treating breeding pairs, and during the postnatal and adult life until the end of follow-up at 40 weeks. Diabetes incidence significantly and similarly increased in male mice following treatment with these two antibiotic regimens. In NOD females a slight yet not significant trend towards an increase in disease incidence was observed. Changes in gut microbiota composition were assessed by sequencing the V3 region of bacterial 16S rRNA genes. Administration of the antibiotic mixture resulted in near complete ablation of the gut microbiota. Vancomycin treatment led to increased Escherichia, Lactobacillus and Sutterella genera and decreased members of the Clostridiales order and Lachnospiraceae, Prevotellaceae and Rikenellaceae families, as compared to control mice. Massive elimination of IL-17-producing cells, both CD4+TCR alpha beta+ and TCR gamma delta+ T cells was observed in the lamina propria of the ileum and the colon of vancomycin-treated mice. These results show that a directed even partial ablation of the gut microbiota, as induced by vancomycin, significantly increases type 1 diabetes incidence in male NOD mice thus prompting for caution in the use of antibiotics in pregnant women and newborns.
SN  - 1932-6203
DA  - MAY 13
PY  - 2015
VL  - 10
IS  - 5
C7  - e0125448
DO  - 10.1371/journal.pone.0125448
AN  - WOS:000354544200073
ER  -

TY  - JOUR
AU  - Virtanen, SM
AU  - Takkinen, HM
AU  - Nwaru, BI
AU  - Kaila, M
AU  - Ahonen, S
AU  - Nevalainen, J
AU  - Niinistö, S
AU  - Siljander, H
AU  - Simell, O
AU  - Ilonen, J
AU  - Hyöty, H
AU  - Veijola, R
AU  - Knip, M
TI  - Microbial Exposure in Infancy and Subsequent Appearance of Type 1 Diabetes Mellitus-Associated Autoantibodies A Cohort Study
T2  - JAMA PEDIATRICS
AB  - IMPORTANCE The role of microbial exposure during early life in the development of type 1 diabetes mellitus is unclear.
   OBJECTIVE To investigate whether animal contact and other microbial exposures during infancy are associated with the development of preclinical and clinical type 1 diabetes.
   DESIGN, SETTING, AND PARTICIPANTS A birth cohort of children with HLA antigen-DQB1-conferred susceptibility to type 1 diabetes was examined. Participants included 3143 consecutively born children at 2 hospitals in Finland between 1996 and 2004.
   EXPOSURES The following exposures during the first year of life were assessed: indoor and outdoor dogs and cats, farm animals, farming, visit to a stable, day care, and exposure to antibiotics during the first week of life.
   MAIN OUTCOMES AND MEASURES Clinical and preclinical type 1 diabetes were used as outcomes. The latter was defined as repeated positivity for islet-cell antibodies plus for at least 1 of 3 other diabetes-associated autoantibodies analyzed and/or clinical type 1 diabetes. The autoantibodies were analyzed at 3- to 12-month intervals since the birth of the child.
   RESULTS Children exposed to an indoor dog, compared with otherwise similar children without an indoor dog exposure, had a reduced odds of developing preclinical type 1 diabetes (adjusted odds ratio [OR], 0.47; 95% CI, 0.28-0.80; P = .005) and clinical type 1 diabetes (adjusted OR, 0.40; 95% CI, 0.14-1.14; P = .08). All of the other microbial exposures studied were not associated with preclinical or clinical diabetes: the odds ratios ranged from 0.74 to 1.58.
   CONCLUSIONS AND RELEVANCE Among the 9 early microbial exposures studied, only the indoor dog exposure during the first year of life was inversely associated with the development of preclinical type 1 diabetes. This finding needs to be confirmed in other populations.
SN  - 2168-6203
SN  - 2168-6211
DA  - AUG
PY  - 2014
VL  - 168
IS  - 8
SP  - 755
EP  - 763
DO  - 10.1001/jamapediatrics.2014.296
AN  - WOS:000340298200015
ER  -

TY  - JOUR
AU  - Paun, A
AU  - Yau, C
AU  - Danska, JS
TI  - Immune recognition and response to the intestinal microbiome in type 1 diabetes
T2  - JOURNAL OF AUTOIMMUNITY
AB  - Type 1 diabetes (T1D) is an autoimmune disease resulting from T cell-mediated destruction of the insulin-secreting pancreatic beta cells. During the past 50 years T1D incidence has increased dramatically in many countries accompanied by an earlier age of onset especially in persons with lower genetic risk. These observations have prompted investigations of dynamic environmental factors that may contributor to risk for anti-pancreatic immunity. The gut and pancreas are anatomically and biochemically linked through the enteroinsular axis, a system in which gut-derived immune and metabolic signals have the potential to evoke effects in the pancreas. The gut microbiome (i.e. the 100 trillion symbiotic microorganisms which inhabit the mammalian gastrointestinal tract) influences numerous aspects of host metabolism, development and immunity. Here we examine recent evidence linking gut microbiome composition and function to pancreatic autoimmunity. Studies in children with genetic risk factors for TID and analyses of the microbiome in rodent models have begun to associations between an altered microbiome composition potentially favoring a pro-inflammatory intestinal metabolic milieu and T1D. We discuss how environmental factors during critical developmental windows gestation, birth, weaning and puberty may contribute to T1D risk. For example mode of delivery (vaginal or C-section) and exposure to antibiotics (pre- or post-natally) are two factors that modulate the maternal and/or offspring microbiome and can impact T1D development. Taken together, these emerging data underscore the requirement for longitudinal studies and mechanistic investigations in human subjects and rodent models to identify the basis for microbiome modulation of TID and to identify biomarkers and therapeutics to improve the delayed onset and prevention of the disease. (C) 2016 Elsevier Ltd. All rights reserved.
SN  - 0896-8411
SN  - 1095-9157
DA  - JUL
PY  - 2016
VL  - 71
SP  - 10
EP  - 18
DO  - 10.1016/j.jaut.2016.02.004
AN  - WOS:000379095900002
ER  -

TY  - JOUR
AU  - Abela, AG
AU  - Fava, S
TI  - Prenatal and early life factors and type 1 diabetes
T2  - ENDOCRINE
AB  - Background The prevalence of type 1 diabetes is increasing worldwide, suggesting that unknown environmental factors are becoming increasingly important in its pathogenesis. Aim The aim of the study was to investigate the possible role of a number of prenatal and perinatal factors in the aetiology of type 1 diabetes. Methods Mothers of patients diagnosed with type 1 diabetes (cases) and mothers of children born on the same day and of the same sex as type 1 diabetes patients (controls) were interviewed on a number of prenatal and perinatal factors of interest. Results Hand washing prior to eating, frequency of bathing and total stress score were found to be positively associated with the development of type 1 diabetes on univariate analyses. Hand-washing prior to eating and frequency of house cleaning were independently associated with an increased risk of type 1 diabetes, whilst getting dirty was associated with a reduced risk in multivariate analyses. There was no association of type 1 diabetes to removing of outdoor shoes indoors or to the age of first attendance to school or pre-school. There were also no significant associations to parental smoking, parental age, birth order, infant feeding, antibiotic use, mode of delivery or birth weight. Conclusion Our data suggest that factors that affect the skin or gut microbiome might be more important than infections or factors affecting the microbiome at other sites.
SN  - 1355-008X
SN  - 1559-0100
DA  - JUN
PY  - 2022
VL  - 77
IS  - 1
SP  - 48
EP  - 56
DO  - 10.1007/s12020-022-03057-0
C6  - APR 2022
AN  - WOS:000788471600001
ER  -

TY  - JOUR
AU  - Kilkkinen, A
AU  - Virtanen, SM
AU  - Klaukka, T
AU  - Kenward, MG
AU  - Salkinoja-Salonen, M
AU  - Gissler, M
AU  - Kaila, M
AU  - Reunanen, A
TI  - Use of antimicrobials and risk of type 1 diabetes in a population-based mother-child cohort
T2  - DIABETOLOGIA
AB  - Aims/hypothesis: The aim of this study was to investigate whether the use of antimicrobials is associated with the risk of childhood type 1 diabetes. Materials and methods: The study population included all children born in Finland between 1996 and 2000 who were diagnosed with type 1 diabetes by the end of 2002. For each case (n=437), four matched controls were selected. Data on diabetes and the maternal use of antimicrobials was derived from nationwide registries. Results: Maternal use of phenoxymethyl penicillins (odds ratio [OR]=1.70, 95% CI 1.08-2.68, p=0.022) or quinolone antimicrobials (OR=2.43, 95% CI 1.16-5.10, p=0.019) before pregnancy was associated with an increased risk of type 1 diabetes in the child, whereas the use of other specific antimicrobials was not related to the risk. The risk was also higher among mother-child pairs where macrolides were used both by the mother before pregnancy and by the child, compared with pairs where neither used macrolides (OR=1.76, 95% CI 1.05-2.94, p=0.032). Maternal use of antimicrobials during pregnancy was not associated with an increased risk. The high use of antimicrobials by the child (more than seven vs seven or less purchases) was related to greater risk (OR=1.66, 95% CI 1.24-2.24, p=0.001). Conclusions/interpretation: Overall, the use of antimicrobials before pregnancy, during pregnancy or during childhood was not related to the risk of childhood type 1 diabetes. However, the use of some specific antimicrobials by the mother before pregnancy and by the child may be associated with an increased risk. Further studies are needed to confirm these associations and to elucidate the underlying mechanisms of action.
SN  - 0012-186X
DA  - JAN
PY  - 2006
VL  - 49
IS  - 1
SP  - 66
EP  - 70
DO  - 10.1007/s00125-005-0078-2
AN  - WOS:000234923700011
ER  -

TY  - JOUR
AU  - Antvorskov, JC
AU  - Morgen, CS
AU  - Buschard, K
AU  - Jess, T
AU  - Allin, KH
AU  - Josefsen, K
TI  - Antibiotic treatment during early childhood and risk of type 1 diabetes in children: A national birth cohort study
T2  - PEDIATRIC DIABETES
AB  - Objective/Background Antibiotics are widely used during childhood infections and influence the composition of the microbiota, which is established during the first years of life. Evidence from animal models of type 1 diabetes shows that antibiotics might accelerate disease progression, and altered intestinal microbiota has been reported in association with type 1 diabetes in humans. We aimed to test the hypothesis that early exposure to antibiotics (0-24 months of age) was associated with an increased risk of childhood type 1 diabetes development. Methods We studied 75 615 mother-child dyads from the Danish National Birth Cohort. Information on the use of antibiotics during early childhood and type 1 diabetes development in childhood was available for all children via linkage to the Danish National Prescription Registry and the Danish National Patient Register, respectively. The mean follow-up time was 14.3 years (range 11.5 to 18.4 years, SD 1.4). Results After adjustment for confounders, we found no association between antibiotic exposure and risk of type 1 diabetes (HR 1.26, 95% CI 0.89-1.79). The number of antibiotic courses during early childhood was not associated with type 1 diabetes development when analyzing for one (HR 1.31, 95% CI 0.87-1.99), two (HR 0.99, 95% CI 0.61-1.63), or 3 or more (HR 1.42, 95% CI 0.95-2.11) courses. Furthermore, no specific types of antibiotics (penicillins/beta-lactam antibacterials, sulfonamide/trimethroprim, or macrolides/lincosamides/streptogramins) were associated with increased risk of type 1 diabetes. Conclusion Our nationwide cohort study suggests that postnatal exposure to antibiotics does not influence the development of childhood type 1 diabetes.
SN  - 1399-543X
SN  - 1399-5448
DA  - DEC
PY  - 2020
VL  - 21
IS  - 8
SP  - 1457
EP  - 1464
DO  - 10.1111/pedi.13111
C6  - OCT 2020
AN  - WOS:000574144000001
ER  -

TY  - JOUR
AU  - Abela, AG
AU  - Fava, S
TI  - Why is the Incidence of Type 1 Diabetes Increasing?
T2  - CURRENT DIABETES REVIEWS
AB  - Type 1 diabetes is a condition that can lead to serious long-term complications and can have significant psychological and quality of life implications. Its incidence is increasing in all parts of the world, but the reasons for this are incompletely understood. Genetic factors alone cannot explain such a rapid increase in incidence; therefore, environmental factors must be implicated.
   Lifestyle factors have been classically associated with type 2 diabetes. However, there are data implicating obesity and insulin resistance to type 1 diabetes as well (accelerator hypothesis). Cholesterol has also been shown to be correlated with the incidence of type 1 diabetes; this may be mediated by immunomodulatory effects of cholesterol. There is considerable interest in early life factors, including maternal diet, mode of delivery, infant feeding, childhood diet, microbial exposure (hygiene hypothesis), and use of anti-microbials in early childhood.
   Distance from the sea has recently been shown to be negatively correlated with the incidence of type 1 diabetes. This may contribute to the increasing incidence of type 1 diabetes since people are increasingly living closer to the sea. Postulated mediating mechanisms include hours of sunshine (and possibly vitamin D levels), mean temperature, dietary habits, and pollution. Ozone, polychlorinated biphenyls, phthalates, trichloroethylene, dioxin, heavy metals, bisphenol, nitrates/nitrites, and mercury are amongst the chemicals which may increase the risk of type 1 diabetes.
   Another area of research concerns the role of the skin and gut microbiome. The microbiome is affected by many of the factors mentioned above, including the mode of delivery, infant feeding, exposure to microbes, antibiotic use, and dietary habits. Research on the reasons why the incidence of type 1 diabetes is increasing not only sheds light on its pathogenesis but also offers insights into ways we can prevent type 1 diabetes.
SN  - 1573-3998
SN  - 1875-6417
PY  - 2021
VL  - 17
IS  - 8
C7  - e030521193110
DO  - 10.2174/1573399817666210503133747
AN  - WOS:000709595300003
ER  -

TY  - JOUR
AU  - Mikkelsen, KH
AU  - Knop, FK
AU  - Vilsboll, T
AU  - Frost, M
AU  - Hallas, J
AU  - Pottegård, A
TI  - Use of antibiotics in childhood and risk of Type 1 diabetes: a population-based case-control study
T2  - DIABETIC MEDICINE
AB  - AimsTo investigate whether the use of antibiotics from infancy to adolescence influences the risk of Type 1 diabetes.
   MethodsWe conducted a population-based case-control study, including all Type 1 diabetes cases in Denmark among children born between 1997 and 2012 (n = 1578). Odds ratios associating Type 1 diabetes with use of antibiotics were calculated using conditional logistic regression.
   ResultsOverall, we found no association between the use of antibiotics and risk of Type 1 diabetes. Furthermore, no associations were seen specifically for broad-spectrum, narrow-spectrum, bactericidal or bacteriostatic types of antibiotics or for the most frequently used individual classes of antibiotics. No differences were observed in subgroups defined by sex or by age at time of diagnosis. However, filling five or more antibiotic prescriptions in the first 2 years of life specifically was associated with a higher odds ratio of 1.35 (95% CI 1.10-1.64). This association appeared to be driven by exposure to broad-spectrum antibiotics within the second year of life.
   ConclusionAntibiotic exposure in childhood is generally not associated with the risk of developing Type 1 diabetes. Future studies should investigate the effects of multiple exposures to broad-spectrum antibiotics during the second year of life.
SN  - 0742-3071
SN  - 1464-5491
DA  - FEB
PY  - 2017
VL  - 34
IS  - 2
SP  - 272
EP  - 277
DO  - 10.1111/dme.13262
AN  - WOS:000394136800018
ER  -

TY  - JOUR
AU  - Zhou, H
AU  - Sun, L
AU  - Zhang, SW
AU  - Zhao, X
AU  - Gang, XK
AU  - Wang, GX
TI  - The crucial role of early-life gut microbiota in the development of type 1 diabetes
T2  - ACTA DIABETOLOGICA
AB  - Early-life healthy gut microbiota has a profound implication on shaping the mucosal immune system as well as maintaining healthy status later in life, especially at the prenatal or neonatal stages, while intestinal dysbiosis in early life is associated with several autoimmune diseases, including type 1 diabetes (T1D). Since the gut microbiome is potentially modifiable, optimizing the intestinal bacterial composition in early life may be a novel option for T1D prevention. In this review, we will review current data depicting the crucial role of early-life intestinal microbiome in the development of T1D and discuss the possible mechanisms whereby early-life intestinal microbiome influences the T1D progression. We also summarize recent findings on environmental factors affecting gut microbiota colonization and interventions that may successfully alter microbial composition to discuss potential means of preventing T1D progression in at-risk children.
SN  - 0940-5429
SN  - 1432-5233
DA  - MAR
PY  - 2021
VL  - 58
IS  - 3
SP  - 249
EP  - 265
DO  - 10.1007/s00592-020-01563-z
C6  - JUL 2020
AN  - WOS:000552885900002
ER  -

TY  - JOUR
AU  - Clausen, TD
AU  - Bergholt, T
AU  - Bouaziz, O
AU  - Arpi, M
AU  - Eriksson, F
AU  - Rasmussen, S
AU  - Keiding, N
AU  - Lokkegaard, EC
TI  - Broad-Spectrum Antibiotic Treatment and Subsequent Childhood Type 1 Diabetes: A Nationwide Danish Cohort Study
T2  - PLOS ONE
AB  - Background
   Studies link antibiotic treatment and delivery by cesarean section with increased risk of chronic diseases through changes of the gut-microbiota. We aimed to evaluate the association of broad-spectrum antibiotic treatment during the first two years of life with subsequent onset of childhood type 1 diabetes and the potential effect-modification by mode of delivery.
   Materials and Methods
   A Danish nationwide cohort study including all singletons born during 1997-2010. End of follow-up by December 2012. Four national registers provided information on antibiotic redemptions, outcome and confounders. Redemptions of antibiotic prescriptions during the first two years of life was classified into narrow-spectrum or broad-spectrum antibiotics. Children were followed from age two to fourteen, both inclusive. The risk of type 1 diabetes with onset before the age of 15 years was assessed by Cox regression. A total of 858,201 singletons contributed 5,906,069 person-years, during which 1,503 children developed type 1 diabetes.
   Results
   Redemption of broad-spectrum antibiotics during the first two years of life was associated with an increased rate of type 1 diabetes during the following 13 years of life (HR 1.13; 95% CI 1.02 to 1.25), however, the rate was modified by mode of delivery. Broad-spectrum antibiotics were associated with an increased rate of type 1 diabetes in children delivered by either intrapartum cesarean section (HR 1.70; 95% CI 1.15 to 2.51) or prelabor cesarean section (HR 1.63; 95% CI 1.11 to 2.39), but not in vaginally delivered children. Number needed to harm was 433 and 562, respectively. The association with broad-spectrum antibiotics was not modified by parity, genetic predisposition or maternal redemption of antibiotics during pregnancy or lactation.
   Conclusions
   Redemption of broad-spectrum antibiotics during infancy is associated with an increased risk of childhood type 1 diabetes in children delivered by cesarean section.
SN  - 1932-6203
DA  - AUG 25
PY  - 2016
VL  - 11
IS  - 8
C7  - e0161654
DO  - 10.1371/journal.pone.0161654
AN  - WOS:000382258600075
ER  -

TY  - JOUR
AU  - Lee, D
AU  - Choi, S
AU  - Chang, J
AU  - Park, YJ
AU  - Kim, JH
AU  - Park, SM
TI  - Association of antibiotics exposure within the first 2 years after birth with subsequent childhood type 1 diabetes
T2  - ENDOCRINE
AB  - Purpose Antibiotics prescription in early life can cause dysbiosis, an imbalance of gut microbiota. We aimed to reveal the relationship between antibiotics exposure during the first 2 years after birth and type 1 diabetes risk in children under 8 years of age using a nationally representative data from South Korea. Methods The final study population consisted of 63,434 children from the National Health Insurance Service (NHIS) database from 2008 to 2015. The primary exposure of interest was antibiotics prescription in first 2 years after birth. The analysis was conducted with cumulative defined daily dose (cDDD; 0-29, 30-59, >= 60 cDDD), the number of antibiotics classes (0-3, 4, >= 5 classes), and age at first antibiotics prescription (0-119, 120-239, >= 240 days). Age, sex, household income, and overweight were considered as potential confounding covariates. Results Compared to those within the less than 30 cDDD, other groups that were prescribed more antibiotics did not have a significant difference in diabetes risk (aHR 0.86, 95% CI 0.37-2.02 in >= 60 cDDD). The number of antibiotics classes and age at first antibiotics prescriptions were also not associated with the risk of type 1 diabetes. The development of diabetes was not related to the cDDD, the number of antibiotics classes, and age at first antibiotics prescription according to subgroup analysis which was stratified by overweight. Conclusions Antibiotics exposure within the first 2 years of life was not associated with subsequent diabetes risk. Future studies using a larger number of long-term follow-up data are needed.
SN  - 1355-008X
SN  - 1559-0100
DA  - JUN
PY  - 2022
VL  - 77
IS  - 1
SP  - 21
EP  - 29
DO  - 10.1007/s12020-022-03042-7
C6  - MAY 2022
AN  - WOS:000795191300002
ER  -

TY  - JOUR
AU  - Tapia, G
AU  - Stordal, K
AU  - Mårild, K
AU  - Kahrs, CR
AU  - Skrivarhaug, T
AU  - Njolstad, PR
AU  - Joner, G
AU  - Stene, LC
TI  - Antibiotics, acetaminophen and infections during prenatal and early life in relation to type 1 diabetes
T2  - INTERNATIONAL JOURNAL OF EPIDEMIOLOGY
AB  - Background: Infections in early life have been linked to type 1 diabetes (T1D) risk, but no previous study has comprehensively analysed exposure to antibiotics, acetaminophen and infections during pregnancy and early childhood in relation to offspring risk of T1D.
   Methods: Participants in the Norwegian Mother and Child Cohort Study (n = 114 215 children, of whom 403 children were diagnosed with T1D) reported infections and medication use through repeated questionnaires from pregnancy until the children were 18 months old. Adjusted hazard ratios (aHR) for offspring T1D were estimated through Cox regression adjusted for child's sex, maternal age and parity, maternal T1D, smoking in pregnancy, education level, pre-pregnancy body mass index (BMI) and birthweight. Antibiotic use was also analysed in a population-based register cohort of 541 036 children of whom 836 developed T1D.
   Results: Hospitalization for gastroenteritis during the first 18 months of life was associated with increased risk (aHR 2.27, 95% CI 1.21 - 4.29, P = 0.01) of T1D. Childhood infections not requiring hospitalization, or any kind of maternal infection during pregnancy, did not predict offspring risk of T1D. Antibiotic or acetaminophen use in pregnancy, or childs use in early childhood, was not associated with risk of T1D.
   Conclusions: Our study, which is population-based and the largest of its kind, did not find support for general early life infections, infection frequency or use of antibiotics or acetaminophen to play a major role in childhood T1D. Hospital admission for gastroenteritis was associated with T1D risk, but must be interpreted cautiously due to scarcity of cases.
SN  - 0300-5771
SN  - 1464-3685
DA  - OCT
PY  - 2018
VL  - 47
IS  - 5
SP  - 1538
EP  - 1548
DO  - 10.1093/ije/dyy092
AN  - WOS:000450177900027
ER  -

TY  - JOUR
AU  - Hu, YJ
AU  - Peng, J
AU  - Tai, NW
AU  - Hu, CY
AU  - Zhang, XJ
AU  - Wong, FS
AU  - Wen, L
TI  - Maternal Antibiotic Treatment Protects Offspring from Diabetes Development in Nonobese Diabetic Mice by Generation of Tolerogenic APCs
T2  - JOURNAL OF IMMUNOLOGY
AB  - Type 1 diabetes (T1D) is a T cell-mediated autoimmune disease that involves the slow, progressive destruction of islet beta cells and loss of insulin production, as a result of interaction with environmental factors, in genetically susceptible individuals. The gut microbiome is established very early in life. Commensal microbiota establish mutualism with the host and form an important part of the environment to which individuals are exposed in the gut, providing nutrients and shaping immune responses. In this study, we studied the impact of targeting most Gram-negative bacteria in the gut of NOD mice at different time points in their life, using a combination of three antibiotics-neomycin, polymyxin B, and streptomycin-on diabetes development. We found that the prenatal period is a critical time for shaping the immune tolerance in the progeny, influencing development of autoimmune diabetes. Prenatal neomycin, polymyxin B, and streptomycin treatment protected NOD mice from diabetes development through alterations in the gut microbiota, as well as induction of tolerogenic APCs, which led to reduced activation of diabetogenic CD8 T cells. Most importantly, we found that the protective effect was age dependent, and the most profound protection was found when the mice were treated before birth. This indicates the importance of the prenatal environment and early exposure to commensal bacteria in shaping the host immune system and health.
SN  - 0022-1767
SN  - 1550-6606
DA  - NOV 1
PY  - 2015
VL  - 195
IS  - 9
SP  - 4176
EP  - 4184
DO  - 10.4049/jimmunol.1500884
AN  - WOS:000362968500016
ER  -

TY  - JOUR
AU  - Farsani, SF
AU  - Souverein, PC
AU  - van der Vorst, MMJ
AU  - Knibbe, CAJ
AU  - de Boer, A
AU  - Mantel-Teeuwisse, AK
TI  - Population-Based Cohort Study of Anti-Infective Medication Use before and after the Onset of Type 1 Diabetes in Children and Adolescents
T2  - ANTIMICROBIAL AGENTS AND CHEMOTHERAPY
AB  - A population-based cohort study was conducted in the Dutch PHARMO database to investigate prevalence and patterns of anti-infective medication use in children and adolescents with type 1 diabetes (T1D) before and after the onset of this disease. All patients < 19 years with at least 2 insulin prescriptions (1999 to 2009) were identified (T1D cohort) and compared with an age-and sex-matched (ratio: 1 up to 4) diabetes-free reference group. The prevalence and average number of anti-infective use was studied from (up to) 8 years before until a maximum of 4 years after the onset of T1D. A total of 925 patients with T1D and 3,591 children and adolescents in the reference cohort (51% boys, mean age of 10.1 [standard deviation, 4.5] years) were included. The overall prevalence of anti-infective use (62.6 compared to 52.6%, P < 0.001) and average number of prescriptions (2.71 compared to 1.42 per child, P < 0.001) in the T1D cohort were significantly higher than those in the reference cohort after the onset of diabetes. This pattern was consistent across sex and age categories and already observed in the year before the onset of type 1 diabetes. Patients in the T1D cohort received more antibacterials (49.8 compared to 40%, P < 0.001), antimycotics (4.0 compared to 1.3%, P < 0.001), antivirals (2.5 compared to 0.4%, P < 0.001), and second-line antibiotics, such as aminoglycosides, quinolones, and third-generation cephalosporins and carbapenems. Our findings that elevated anti-infective use in the T1D cohort exists in the period before the onset of type 1 diabetes and the consumption of more second-line anti-infective compounds in this time period warrant further research.
SN  - 0066-4804
SN  - 1098-6596
DA  - AUG
PY  - 2014
VL  - 58
IS  - 8
SP  - 4666
EP  - 4674
DO  - 10.1128/AAC.03080-14
AN  - WOS:000339259200049
ER  -

TY  - JOUR
AU  - Wernroth, ML
AU  - Fall, K
AU  - Svennblad, B
AU  - Ludvigsson, JF
AU  - Sjölander, A
AU  - Almqvist, C
AU  - Fall, T
TI  - Early Childhood Antibiotic Treatment for Otitis Media and Other Respiratory Tract Infections Is Associated With Risk of Type 1 Diabetes: A Nationwide Register-Based Study With Sibling Analysis
T2  - DIABETES CARE
AB  - OBJECTIVE The effect of early-life antibiotic treatment on the risk of type 1 diabetes is debated. This study assessed this question, applying a register-based design in children up to age 10 years including a large sibling-control analysis. RESEARCH DESIGN AND METHODS All singleton children (n = 797,318) born in Sweden between 1 July 2005 and 30 September 2013 were included and monitored to 31 December 2014. Cox proportional hazards models, adjusted for parental and perinatal characteristics, were applied, and stratified models were used to account for unmeasured confounders shared by siblings. RESULTS Type 1 diabetes developed in 1,297 children during the follow-up (median 4.0 years [range 0-8.3]). Prescribed antibiotics in the 1st year of life (23.8%) were associated with an increased risk of type 1 diabetes (adjusted hazard ratio [HR] 1.19 [95% CI 1.05-1.36]), with larger effect estimates among children delivered by cesarean section (P for interaction = 0.016). The association was driven by exposure to antibiotics primarily used for acute otitis media and respiratory tract infections. Further, we found an association of antibiotic prescriptions in pregnancy (22.5%) with type 1 diabetes (adjusted HR 1.15 [95% CI 1.00-1.32]). In general, sibling analysis supported these results, albeit often with statistically nonsignificant associations. CONCLUSIONS Dispensed prescription of antibiotics, mainly for acute otitis media and respiratory tract infections, in the 1st year of life is associated with an increased risk of type 1 diabetes before age 10 years, most prominently in children delivered by cesarean section.
SN  - 0149-5992
SN  - 1935-5548
DA  - MAY
PY  - 2020
VL  - 43
IS  - 5
SP  - 991
EP  - 999
DO  - 10.2337/dc19-1162
AN  - WOS:000528504700010
ER  -

TY  - JOUR
AU  - Beyan, H
AU  - Wen, L
AU  - Leslie, RD
TI  - Guts, Germs, and Meals: The Origin of Type 1 Diabetes
T2  - CURRENT DIABETES REPORTS
AB  - Type 1 diabetes mellitus (T1DM) is due, in part, to non-genetically determined factors including environmental factors. The nature of these environmental effects remains unclear but they are important to identify since they may be amenable to therapy. Recently, the gut microbiota, the trillions of microorganisms inhabiting the gut, as well as diet, have been implicated in T1DM pathogenesis. Since dietary changes can reshape this complex gut community, its co-evolution could have been altered by changes to our diet, agriculture, personal hygiene, and antibiotic usage, which coincide with the increased incidence of T1DM. Recent studies demonstrate an association between altered gut microbiota and T1DM in both T1DM patients and animal models of the disease. Further studies should provide new insight into those critical host-microbial interactions, potentially suggesting new diagnostic or therapeutic strategies for disease prevention.
SN  - 1534-4827
SN  - 1539-0829
DA  - OCT
PY  - 2012
VL  - 12
IS  - 5
SP  - 456
EP  - 462
DO  - 10.1007/s11892-012-0298-z
AN  - WOS:000308286400002
ER  -

TY  - JOUR
AU  - Gavin, PG
AU  - Hamilton-Williams, EE
TI  - The gut microbiota in type 1 diabetes: friend or foe?
T2  - CURRENT OPINION IN ENDOCRINOLOGY DIABETES AND OBESITY
AB  - Purpose of review
   Evidence is mounting that disturbances in the gut microbiota play a role in the rising incidence of type 1 diabetes (T1D) and new technologies are expanding our ability to understand microbial function and host interactions. Longitudinal data from large cohorts of children at risk of T1D are nor solidifying our understanding of the function of the microbiota in this disease.
   Recent findings
   Although taxonomic changes in the gut microbiota associated with T1D are relatively modest, a functional defect in production of short-chain fatty acids (SCFAs) remains as a unifying feature across multiple studies and populations. Dysbiosis of the microbiota in T1D has been linked to decreased gut barrier and exocrine pancreas function. We explore factors contributing to the disturbed microbiota in T1D such as infant diet, probiotic use and genetic risk linked to defective immune regulation. We also discuss the interplay between immunotherapy, the gut immune response and the microbiota.
   Summary
   Functional alterations in the microbiota are linked to pathogenesis of T1D and these findings provide a rationale for future investigations aimed at establishing a healthy microbiota and promoting SCFA production and prevention of T1D.
SN  - 1752-296X
SN  - 1752-2978
DA  - AUG
PY  - 2019
VL  - 26
IS  - 4
SP  - 207
EP  - 212
DO  - 10.1097/MED.0000000000000483
AN  - WOS:000480686300005
ER  -

TY  - JOUR
AU  - Cardwell, CR
AU  - Carson, DJ
AU  - Patterson, CC
TI  - No association between routinely recorded infections in early life and subsequent risk of childhood-onset Type 1 diabetes: a matched case-control study using the UK General Practice Research Database
T2  - DIABETIC MEDICINE
AB  - Aims To determine whether children with infections in early life (recorded routinely in general practice) have a reduced risk of Type 1 diabetes, as would be expected from the hygiene hypothesis.
   Methods Children with Type 1 diabetes and up to 20 matched (on year of birth, sex and region) control subjects were selected from a cohort of children born in the UK at General Practice Research Database practices. For each child, the frequency of general practitioner consultations for infections and prescriptions for antibiotics in the first year of life were determined. Odds ratios (ORs) and 95% confidence intervals (95%CIs) were calculated using conditional logistic regression.
   Results The main analysis included 367 case and 4579 matched control subjects. There was no evidence of any reduction in the subsequent risk of Type 1 diabetes in children with at least one infection in the first year of life (OR = 1.03, 95% CI 0.79, 1.34) or in children prescribed antibiotics in the first year of life (OR = 1.03, 95% CI 0.82, 1.29). Further analyses also revealed little evidence of a difference in subsequent risk of Type 1 diabetes after different types of infection in the first year of life (including gastrointestinal, conjunctivitis, otitis media and upper and lower respiratory tract). Analyses of infections in the first 2 years of life reached similar conclusions.
   Conclusions This study provides no evidence of an association between infections in early life and subsequent risk of childhood-onset Type 1 diabetes and therefore does not support the hygiene hypothesis.
SN  - 0742-3071
SN  - 1464-5491
DA  - MAR
PY  - 2008
VL  - 25
IS  - 3
SP  - 261
EP  - 267
DO  - 10.1111/j.1464-5491.2007.02351.x
AN  - WOS:000253609300003
ER  -

TY  - JOUR
AU  - Iren, Z
AU  - Adi, A
AU  - Iris, M
AU  - Orit, PH
AU  - Ori, E
AU  - Rimona, K
AU  - Neta, L
AU  - Milana, L
AU  - Orna, DG
AU  - Zohar, L
AU  - Floris, LK
AU  - Smadar, EF
AU  - David, Z
AU  - Ilan, Y
AU  - Rachmiel, M
TI  - Early exposures and inherent factors in premature newborns are associated with type 1 diabetes
T2  - PEDIATRIC RESEARCH
AB  - Background Pathophysiology of type 1 diabetes (T1D) involves immune responses that may be associated with early exposure to environmental factors among preterm newborns. The aim of this work was to evaluate for association between T1D and maternal, nutritional, and medical exposures during the neonatal period among premature newborns. Methods This is a multicenter, matched case-control study. Preterm newborns, who developed T1D before 18 years, were matched by sex, gestational age (GA), birth date, and medical center of birth with newborns who did not develop TID. Data included maternal medical history, birth weight (BW), length of hospitalization, enteral and parenteral medications, fluid administration, and feeding modalities during hospitalization. Results Fifty-two patients with T1D, 26 males, median age at T1D diagnosis 8.17 years (5.92-9.77), median GA 34 weeks (33-m36), and 132 matched controls, were included. Multivariate-conditional-regression demonstrated a significant association between T1D and any maternal illness (23.1% vs. 9.1%, OR = 4.99 (1.69-14.72), p = 0.004), higher BW-SDS (0.07 +/- 0.95 vs. -0.27 +/- 0.97, OR = 2.03 (1.19-3.49), p = 0.01), longer duration of glucose infusion (3 (1-5) days vs. 2 (0-4), OR = 1.23 (1.03-1.46), p = 0.02), and antibiotic therapy beyond the first week of life (19.2% vs. 6.9%, OR = 5.22 (1.32-20.70), p = 0.019). Antibiotic treatment during the first week of life was negatively associated with T1D (51.9% vs. 67.2%, OR 0.31 (0.11-0.88), p = 0.027). Conclusions A novel association was demonstrated between the development of T1D and early interventions and exposures among preterm newborns. Impact Type 1 diabetes mellitus during childhood may be associated with early exposures during the neonatal period, in addition to known maternal and neonatal metabolic parameters. Early exposure to intravenous antibiotics, differing between the first week of life and later, and longer parenteral glucose administration to preterm newborns were associated with childhood type 1 diabetes. This is in addition to familiar maternal risk factors. Future prospective studies should examine the microbial changes and immune system characteristics of preterm and term neonates exposed to parenteral antibiotics and glucose treatment, in order to validate our exploratory findings.
SN  - 0031-3998
SN  - 1530-0447
DA  - OCT
PY  - 2023
VL  - 94
IS  - 4
SP  - 1516
EP  - 1522
DO  - 10.1038/s41390-022-02069-w
C6  - APR 2022
AN  - WOS:000788999800001
ER  -

TY  - CHAP
AU  - Tillett, BJ
AU  - Hamilton-Williams, EE
ED  - Sun, J
TI  - Microbiota derived factors as drivers of type 1 diabetes
T2  - MICROBIOME IN HEALTH AND DISEASE
AB  - Type 1 diabetes (T1D) is an autoimmune disease caused by complex interactions between host genetics and environmental factors, culminating in the T-cell mediated destruction of the insulin producing cells in the pancreas. The rapid increase in disease frequency over the past 50 years or more has been too rapid to attribute to genetics. Dysbiosis of the gut microbiota is currently being widely investigated as a major contributor to environmental change driving increased T1D onset. In this chapter, we discuss the major changes in gut microbiota composition and function linked to T1D risk as well as the potential origin of these changes including infant diet, antibiotic use and host genetics. We examine the interaction between inflammation and gut barrier function and the dysbiotic gut microbiota that have been linked to T1D.
SN  - 1877-1173
SN  - 978-0-12-820000-1
PY  - 2020
VL  - 171
SP  - 215
EP  - 235
DO  - 10.1016/bs.pmbts.2020.04.008
AN  - WOS:000612565800008
ER  -

TY  - JOUR
AU  - Räisänen, L
AU  - Viljakainen, H
AU  - Sarkkola, C
AU  - Kolho, KL
TI  - Perinatal risk factors for pediatric onset type 1 diabetes, autoimmune thyroiditis, juvenile idiopathic arthritis, and inflammatory bowel diseases
T2  - EUROPEAN JOURNAL OF PEDIATRICS
AB  - Type 1 diabetes mellitus (DM), autoimmune thyroiditis (AIT), juvenile idiopathic arthritis (JIA), and inflammatory bowel diseases (IBD) are common pediatric autoimmune diseases with unknown risk factors. Using nationwide registers, we searched for their perinatal risk factors. Our study followed up 11,407 children (born 2000-2005) for a median of 16.6 years (from birth to 2018). Of them, 2.15% received primary diagnosis and 0.08% also secondary: 0.89% had DM, 0.60% had AIT, 0.48% had JIA, and 0.25% had IBD. The incidences per 100,000 children/year were 106.1 for DM, 46.0 for AIT, 55.0 for JIA, and 23.7 for IBD. There were more preterm births (< 37 weeks) among children with studied autoimmune diseases compared with the rest of the cohort (8.6% vs. 5.3%, p = 0.035). Among those born preterm, children with studied autoimmune diseases received more postnatal antibiotics compared with other preterm children in the cohort (47.6% vs. 27.7%, p = 0.046). Children with IBD were born to older mothers compared with those without studied diagnoses (33.0 vs 30.2, p = 0.004).
   Conclusion: Preterm birth was a shared risk factor for autoimmune diseases in our study, especially when combined with postnatal antibiotic treatments. High maternal age was associated with IBD.
SN  - 0340-6199
SN  - 1432-1076
DA  - JUL
PY  - 2021
VL  - 180
IS  - 7
SP  - 2115
EP  - 2123
DO  - 10.1007/s00431-021-03987-3
C6  - FEB 2021
AN  - WOS:000620904300001
ER  -

TY  - JOUR
AU  - Livanos, AE
AU  - Greiner, TU
AU  - Vangay, P
AU  - Pathmasiri, W
AU  - Stewart, D
AU  - McRitchie, S
AU  - Li, HL
AU  - Chung, J
AU  - Sohn, J
AU  - Kim, S
AU  - Gao, Z
AU  - Barber, C
AU  - Kim, J
AU  - Ng, S
AU  - Rogers, AB
AU  - Sumner, S
AU  - Zhang, XS
AU  - Cadwell, K
AU  - Knights, D
AU  - Alekseyenko, A
AU  - Bäckhed, F
AU  - Blaser, MJ
TI  - Antibiotic-mediated gut microbiome perturbation accelerates development of type 1 diabetes in mice
T2  - NATURE MICROBIOLOGY
AB  - The early life microbiome plays important roles in host immunological and metabolic development. Because the incidence of type 1 diabetes (T1D) has been increasing substantially in recent decades, we hypothesized that early-life antibiotic use alters gut microbiota, which predisposes to disease. Using non-obese diabetic mice that are genetically susceptible to T1D, we examined the effects of exposure to either continuous low-dose antibiotics or pulsed therapeutic antibiotics (PAT) early in life, mimicking childhood exposures. We found that in mice receiving PAT, T1D incidence was significantly higher, and microbial community composition and structure differed compared with controls. In pre-diabetic male PAT mice, the intestinal lamina propria had lower Th17 and T-reg proportions and intestinal SAA expression than in controls, suggesting key roles in transducing the altered microbiota signals. PAT affected microbial lipid metabolism and host cholesterol biosynthetic gene expression. These findings show that early-life antibiotic treatments alter the gut microbiota and its metabolic capacities, intestinal gene expression and T-cell populations, accelerating T1D onset in non-obese diabetic mice.
SN  - 2058-5276
DA  - NOV
PY  - 2016
VL  - 1
IS  - 11
C7  - 16140
DO  - 10.1038/NMICROBIOL.2016.140
AN  - WOS:000389139500001
ER  -

TY  - JOUR
AU  - Pflüger, M
AU  - Winkler, C
AU  - Hummel, S
AU  - Ziegler, AG
TI  - Early Infant Diet in Children at High Risk for Type 1 Diabetes
T2  - HORMONE AND METABOLIC RESEARCH
AB  - Infant diet affects health and development. The aim of our study was to investigate WHO infant feeding compliance in children who have a first degree family history of type 1 diabetes (T1D). One hundred and fifty children who were first degree relatives of patients with T1D were intensively followed from birth in the BABYDIET intervention study. Infant feeding, infections, and medication were recorded daily by participating families. Weight and length of children were obtained from paediatric records. Only 5% of the families followed the WHO recommendations for infant feeding that include full breastfeeding for at least 6 months (18.8% of children) and introduction of complementary foods under continued breastfeeding thereafter (22.2% of children). Maternal age in the first quartile (<29 years; p < 0.0001), and maternal smoking (p < 0.0001) were associated with an earlier introduction of solid food and reduced breastfeeding. Full breastfeeding >= 6 months was associated with reduced frequency of gastrointestinal infections (12 vs. 38%, p = 0.02) and antibiotic treatment (24 vs. 48%, p = 0.04). Our findings indicate that WHO infant feeding recommendations were poorly followed by families with a family history of T1D. Action to improve levels of infant feeding behaviour is essential, especially among young mothers with T1D.
SN  - 0018-5043
SN  - 1439-4286
DA  - FEB
PY  - 2010
VL  - 42
IS  - 2
SP  - 143
EP  - 148
DO  - 10.1055/s-0029-1241830
AN  - WOS:000274190000011
ER  -

TY  - JOUR
AU  - Hettiarachchi, KD
AU  - Zimmet, PZ
AU  - Myers, MA
TI  - Transplacental exposure to bafilomycin disrupts pancreatic islet organogenesis and accelerates diabetes onset in NOD mice
T2  - JOURNAL OF AUTOIMMUNITY
AB  - Bafilomycin, a plecomacrolide produced by plant-pathogenic Streptomyces, contaminates tuberous vegetables and has adverse effects on beta cells in adult mice. We therefore determined whether dietary bafilomycin influenced the progression of diabetes in the non-obese diabetic (NOD) mouse model of autoimmune Type I diabetes. Parent NOD mice were fed sub-toxic doses of bafilomycin in drinking water from conception until weaning, or various times after birth and blood glucose was monitored in the offspring. Pancreatic islets in neonatal offspring were examined histologically by quantitative morphometry and islet cell apoptosis was estimated by TUNEL assay. Exposure in utero to bafilomycin but not after birth significantly accelerated onset and increased the frequency of diabetes. In exposed mice, pancreatic islet organogenesis was disrupted, characterized by a striking increase in beta-cell mass and a shift in timing of the normal wave of neonatal islet cell apoptosis from 2 weeks to 4 weeks of age. We postulate that accelerated onset and increased incidence of diabetes later in life result from disruption of the normal turnover of beta cells in the neonatal pancreas. Since bafilomycin and related plecomacrolides contaminate Streptomyces-infected vegetables, dietary exposure during pregnancy could be an important and previously unsuspected environmental component of human Type I diabetes. (C) 2004 Elsevier Ltd. All rights reserved.
SN  - 0896-8411
SN  - 1095-9157
DA  - JUN
PY  - 2004
VL  - 22
IS  - 4
SP  - 287
EP  - 296
DO  - 10.1016/j.jaut.2004.02.004
AN  - WOS:000222018000003
ER  -

TY  - JOUR
AU  - Beyerlein, A
AU  - Wehweck, F
AU  - Ziegler, AG
AU  - Pflueger, M
TI  - Respiratory Infections in Early Life and the Development of Islet Autoimmunity in Children at Increased Type 1 Diabetes Risk Evidence From the BABYDIET Study
T2  - JAMA PEDIATRICS
AB  - IMPORTANCE There is evidence for a role of infections within the pathogenesis of islet autoimmunity and type 1 diabetes mellitus (T1D), but previous studies did not allow assessment of potential critical time windows in this context.
   OBJECTIVE To examine whether early, short-term, or cumulative exposures to episodes of infection and fever during the first 3 years of life were associated with the initiation of persistent islet autoimmunity in children at increased T1D risk.
   DESIGN Prospective cohort study with daily infection records and regular assessment of islet autoimmunity.
   SETTING Diabetes Research Institute, Munich, Germany.
   PARTICIPANTS A total of 148 children at high T1D risk with documentation of 1245 infectious events in 90 750 person-days during their first 3 years of life.
   MAIN OUTCOMES AND MEASURES Hazard ratios (HRs) for seroconversion to persistent islet autoantibodies were assessed in Cox regression models with numbers of respiratory, gastrointestinal, and other infections, adjusting for sex, delivery mode, intervention group, season of birth, and antibiotic use.
   RESULTS An increased HR of islet autoantibody seroconversion was associated with respiratory infections during the first 6 months of life (HR = 2.27; 95% CI, 1.32-3.91) and ages 6.0 to 11.9 months (HR = 1.32; 95% CI, 1.08-1.61). During the second year of life, no meaningful effects were detected for any infectious category. A higher number of respiratory infections in the 6 months prior to islet autoantibody seroconversion was also associated with an increased HR (HR = 1.42; 95% CI, 1.12-1.80).
   CONCLUSIONS AND RELEVANCE Respiratory infections in early childhood are a potential risk factor for the development of T1D.
SN  - 2168-6203
SN  - 2168-6211
DA  - SEP
PY  - 2013
VL  - 167
IS  - 9
SP  - 800
EP  - 807
DO  - 10.1001/jamapediatrics.2013.158
AN  - WOS:000325479200008
ER  -

TY  - JOUR
AU  - Uusitalo, U
AU  - Liu, X
AU  - Yang, JM
AU  - Aronsson, CA
AU  - Hummel, S
AU  - Butterworth, M
AU  - Lernmark, Å
AU  - Rewers, M
AU  - Hagopian, W
AU  - She, JX
AU  - Simell, O
AU  - Toppari, J
AU  - Ziegler, AG
AU  - Akolkar, B
AU  - Krischer, J
AU  - Norris, JM
AU  - Virtanen, SM
A1  - TEDDY Study Grp
TI  - Association of Early Exposure of Probiotics and Islet Autoimmunity in the TEDDY Study
T2  - JAMA PEDIATRICS
AB  - IMPORTANCE Probiotics have been hypothesized to affect immunologic responses to environmental exposures by supporting healthy gut microbiota and could therefore theoretically be used to prevent the development of type 1 diabetes mellitus (T1DM)-associated islet autoimmunity.
   OBJECTIVE To examine the association between supplemental probiotic use during the first year of life and islet autoimmunity among children at increased genetic risk of T1DM.
   DESIGN, SETTING, AND PARTICIPANTS In this ongoing prospective cohort study that started September 1, 2004, children from 6 clinical centers, 3 in the United States (Colorado, Georgia/Florida, and Washington) and 3 in Europe (Finland, Germany, and Sweden), were followed up for T1DM-related autoantibodies. Blood samples were collected every 3 months between 3 and 48 months of age and every 6 months thereafter to determine persistent islet autoimmunity. Details of infant feeding, including probiotic supplementation and infant formula use, were monitored from birth using questionnaires and diaries. We applied time-to-event analysis to study the association between probiotic use and islet autoimmunity, stratifying by country and adjusting for family history of type 1 diabetes, HLA-DR-DQ genotypes, sex, birth order, mode of delivery, exclusive breastfeeding, birth year, child's antibiotic use, and diarrheal history, as well as maternal age, probiotic use, and smoking. Altogether 8676 infants with an eligible genotype were enrolled in the follow-up study before the age of 4 months. The final sample consisted of 7473 children with the age range of 4 to 10 years (as of October 31, 2014).
   EXPOSURES Early intake of probiotics.
   MAIN OUTCOMES AND MEASURES Islet autoimmunity revealed by specific islet autoantibodies.
   RESULTS Early probiotic supplementation (at the age of 0-27 days) was associated with a decreased risk of islet autoimmunity when compared with probiotic supplementation after 27 days or no probiotic supplementation (hazard ratio [HR], 0.66; 95% CI, 0.46-0.94). The association was accounted for by children with the DR3/4 genotype (HR, 0.40; 95% CI, 0.21-0.74) and was absent among other genotypes (HR, 0.97; 95% CI, 0.62-1.54).
   CONCLUSIONS AND RELEVANCE Early probiotic supplementation may reduce the risk of islet autoimmunity in children at the highest genetic risk of T1DM. The result needs to be confirmed in further studies before any recommendation of probiotics use is made.
SN  - 2168-6203
SN  - 2168-6211
DA  - JAN
PY  - 2016
VL  - 170
IS  - 1
SP  - 20
EP  - 28
DO  - 10.1001/jamapediatrics.2015.2757
AN  - WOS:000369653100012
ER  -

TY  - JOUR
AU  - Davis-Richardson, AG
AU  - Ardissone, AN
AU  - Dias, R
AU  - Simell, V
AU  - Leonard, MT
AU  - Kemppainen, KM
AU  - Drew, JC
AU  - Schatz, D
AU  - Atkinson, MA
AU  - Kolaczkowski, B
AU  - Ilonen, J
AU  - Knip, M
AU  - Toppari, J
AU  - Nurminen, N
AU  - Hyöty, H
AU  - Veijola, R
AU  - Simell, T
AU  - Mykkänen, J
AU  - Simell, O
AU  - Triplett, EW
TI  - <i>Bacteroides dorei</i> dominates gut microbiome prior to autoimnnunity in Finnish children at high risk for type 1 diabetes
T2  - FRONTIERS IN MICROBIOLOGY
AB  - The incidence of the autoimmune disease, type 1 diabetes (T1D), has increased dramatically over the last half century in many developed countries and is particularly high in Finland and other Nordic countries. Along with genetic predisposition, environmental factors are thought to play a critical role in this increase. As with other autoimmune diseases, the gut microbiome is thought to play a potential role in controlling progression to T1D in children with high genetic risk, but we know little about how the gut microbiome develops in children with high genetic risk for T1D. In this study, the early development of the gut microbiomes of 76 children at high genetic risk for T1D was determined using high-throughput 16S rRNA gene sequencing. Stool samples from children born in the same hospital in Turku, Finland were collected at monthly intervals beginning at 4-6 months after birth until 2.2 years of age. Of those 76 children, 29 seroconverted to T1D-related autoimmunity (cases) including 22 who later developed Ti D, the remaining 47 subjects remained healthy (controls). While several significant compositional differences in low abundant species prior to seroconversion were found, one highly abundant group composed of two closely related species, Bacteroides dorei and Bacteroides vulgatus, was significantly higher in cases compared to controls prior to seroconversion. Metagenomic sequencing of samples high in the abundance of the B. dorei/vulgatus group before seroconversion, as well as longer 165 rRNA sequencing identified this group as Bacteroides dorei. The abundance of B. dorei peaked at 7.6 months in cases, over 8 months prior to the appearance of the first islet autoantibody, suggesting that early changes in the microbiome may be useful for predicting T1D autoimmunity in genetically susceptible infants. The cause of increased B. dorei abundance in cases is not known but its timing appears to coincide with the introduction of solid food.
SN  - 1664-302X
DA  - DEC 10
PY  - 2014
VL  - 5
C7  - 678
DO  - 10.3389/fmicb.2014.00678
AN  - WOS:000347109400001
ER  -

TY  - JOUR
AU  - Ben-Dov, T
AU  - Yang, J
AU  - April, MM
TI  - Off-Label Use of Ciprofloxacin/Dexamethasone Drops in the Pediatric Upper Airway: Case Presentation and Review of Adverse Effects
T2  - ANNALS OF OTOLOGY RHINOLOGY AND LARYNGOLOGY
AB  - Objective: This report describes a new observation of hyperglycemia in a child with Type 1 diabetes after off-label use of otic ciprofloxacin/dexamethasone drops in the nasal passage and reviews previous reports of adverse endocrine effects from intranasal corticosteroids in pediatric patients. Methods: We describe the clinical case and conducted a literature review of MEDLINE (PubMed) and EMBASE. Results: A 9-month-old female with a history of Type 1 diabetes who underwent unilateral choanal atresia repair was started on 1 week of ciprofloxacin 0.3%/dexamethasone 0.1% otic drops twice a day for choanal obstruction with granulation tissue. While the patient's airway patency improved, average daily blood glucose increases by 40 to 50 points were noted on the patient's continuous glucose monitor. The hyperglycemia resolved within 2 days after switching to mometasone furoate 0.05% spray. We also review 21 pediatric otolaryngology cases of iatrogenic Cushing's syndrome associated with on- and off-label use of topical steroid suspensions in the airway. Patients ranged from 3 months to 16 years in age and used doses of 50 mu g/day to 2 mg/day. Conclusion: This is the first reported pediatric case of increased blood glucose levels associated with intranasal steroid suspensions, to the best of our knowledge. Counseling families on precise dose administration and potential endocrine disturbances is critical when prescribing these medications for off-label use in infants and small children, particularly among patients with underlying endocrine disorders such as diabetes.
SN  - 0003-4894
SN  - 1943-572X
DA  - MAY
PY  - 2023
VL  - 132
IS  - 5
SP  - 589
EP  - 595
C7  - 00034894221104461
DO  - 10.1177/00034894221104461
C6  - JUN 2022
AN  - WOS:000813158100001
ER  -

TY  - JOUR
AU  - Cox, LM
AU  - Blaser, MJ
TI  - OPINION Antibiotics in early life and obesity
T2  - NATURE REVIEWS ENDOCRINOLOGY
AB  - The intestinal microbiota can influence host metabolism. When given early in life, agents that disrupt microbiota composition, and consequently the metabolic activity of the microbiota, can affect the body mass of the host by either promoting weight gain or stunting growth. These effects are consistent with the role of the microbiota during development. In this Perspective, we posit that microbiota disruptions in early life can have long-lasting effects on body weight in adulthood. Furthermore, we examine the dichotomy between antibiotic-induced repression and promotion of growth and review the experimental and epidemiological evidence that supports these phenotypes. Considering the characteristics of the gut microbiota in early life as a distinct dimension of human growth and development, as well as comprehending the susceptibility of the microbiota to perturbation, will allow for increased understanding of human physiology and could lead to development of interventions to stem current epidemic diseases such as obesity, type 1 diabetes mellitus and type 2 diabetes mellitus.
SN  - 1759-5029
SN  - 1759-5037
DA  - MAR
PY  - 2015
VL  - 11
IS  - 3
SP  - 182
EP  - 190
DO  - 10.1038/nrendo.2014.210
AN  - WOS:000349892000010
ER  -

TY  - JOUR
AU  - Goodwin, G
TI  - Type 1 Diabetes Mellitus and Celiac Disease: Distinct Autoimmune Disorders That Share Common Pathogenic Mechanisms
T2  - HORMONE RESEARCH IN PAEDIATRICS
AB  - Background: The relatively common co-occurrence of type 1 diabetes (T1D) and celiac disease (CD) suggests these disorders share common pathogenic etiologies. Summary: T1D and CD are strongly linked to closely related high-risk human lymphocyte antigens (HLA-DR-DQ). High-risk HLA molecules bind specific fragments of gluten or the islet self-antigen(s) and present these antigens to antigen-responsive T cells. In an appropriate proinflammatory environment, the autoimmune response results in destruction of the intestinal enterocyte and/or the pancreatic beta cell. Environmental factors have been implicated in the etiology of T1D and CD because (1) identical twins are only partially concordant for these disorders and (2) incidence rates of T1D and CD have been steadily rising for decades. Prospective studies in infants genetically predisposed to T1D and CD showed that antibody positivity to both disorders begins in the first 1-3 years of life. Viral infections and early exposure to gluten or cow's milk in the infant diet have been implicated in disease pathogenesis. However, delaying introduction of gluten in the infant diet until 12 months of age had no impact on the development of islet or celiac autoimmunity. Weaning nursing infants to hydrolyzed infant formula had no impact on the development of T1D. Viral infections have been suspected of playing a role in T1D pathogenesis for decades. A large international prospective study (TEDDY) has shown increased risk of T1D autoimmunity particularly when >5 respiratory infections or febrile infections have occurred in the 9 months preceding the appearance of islet antibodies. Provocative data in animal models of T1D suggest the microbiome may play an important role in the pathogenesis of T1D. Breastfeeding, diet, infections, antibiotics, and method of birth alter the composition of the microbiome. Human data indicate subtle differences in the microbiome of children with T1D autoimmunity, while intestinal dysbiosis has been clearly demonstrated in CD. Alterations of the integrity of the intestinal mucosa plays an important role in the pathogenesis of CD, and the NOD mouse model suggests an important role of a leaky intestinal epithelium in T1D as well. Key Message: Immunogenetics and the environment are closely interrelated in the pathogenesis of T1D and CD. Large well-designed prospective studies in at-risk populations informed by scientifically rigorous studies in animal models are likely to have the greatest impact on our understanding of the complex pathogenesis of these detrimental autoimmune disorders.
SN  - 1663-2818
SN  - 1663-2826
DA  - APR
PY  - 2020
VL  - 92
IS  - 5
SP  - 285
EP  - 292
DO  - 10.1159/000503142
AN  - WOS:000531370600001
ER  -

TY  - JOUR
AU  - Reichert, B
AU  - Birrell, G
AU  - Bignardi, G
TI  - Severe non-pneumonic necrotising infections in children caused by Panton-Valentine Leukocidin producing <i>Staphylococcus aureus</i> strains
T2  - JOURNAL OF INFECTION
AB  - Two cases of infection with Panton-Vatentine Leukocidin (PVL) producing strains of Staphylococcus aureus are reported. A 15-year-old insulin dependent diabetic developed toxic shock syndrome and an abscess in the deep tissue around his left hip. A 34-day-old infant presented with a right orbital cellulitis with an intra-orbital collection and septicaemia. In both cases PVL-producing strains of Staphylococcus aureus were isolated. Both surgery and prolonged antibiotic combination regimens were required to eradicate the infection. The cases reported here demonstrate the wide range of clinical presentations seen with PVL producing strains, which have so far been mainly associated with furuncles and necrotising pneumonia. (c) 2004 The British Infection Society. Published by Elsevier Ltd. All rights reserved.
SN  - 0163-4453
DA  - JUN
PY  - 2005
VL  - 50
IS  - 5
SP  - 438
EP  - 442
DO  - 10.1016/j.jinf.2004.08.007
AN  - WOS:000229807600012
ER  -

TY  - JOUR
AU  - Vatanen, T
AU  - Franzosa, EA
AU  - Schwager, R
AU  - Tripathi, S
AU  - Arthur, TD
AU  - Vehik, K
AU  - Lernmark, Å
AU  - Hagopian, WA
AU  - Rewers, MJ
AU  - She, JX
AU  - Toppari, J
AU  - Ziegler, AG
AU  - Akolkar, B
AU  - Krischer, JP
AU  - Stewart, CJ
AU  - Ajami, NJ
AU  - Petrosino, JF
AU  - Gevers, D
AU  - Lähdesmäki, H
AU  - Vlamakis, H
AU  - Huttenhower, C
AU  - Xavier, RJ
TI  - The human gut microbiome in early-onset type 1 diabetes from the TEDDY study
T2  - NATURE
AB  - Type 1 diabetes (T1D) is an autoimmune disease that targets pancreatic islet beta cells and incorporates genetic and environmental factors(1), including complex genetic elements(2), patient exposures(3) and the gut microbiome(4). Viral infections(5) and broader gut dysbioses(6) have been identified as potential causes or contributing factors; however, human studies have not yet identified microbial compositional or functional triggers that are predictive of islet autoimmunity or T1D. Here we analyse 10,913 metagenomes in stool samples from 783 mostly white, non-Hispanic children. The samples were collected monthly from three months of age until the clinical end point (islet autoimmunity or T1D) in the The Environmental Determinants of Diabetes in the Young (TEDDY) study, to characterize the natural history of the early gut microbiome in connection to islet autoimmunity, T1D diagnosis, and other common early life events such as antibiotic treatments and probiotics. The microbiomes of control children contained more genes that were related to fermentation and the biosynthesis of short-chain fatty acids, but these were not consistently associated with particular taxa across geographically diverse clinical centres, suggesting that microbial factors associated with T1D are taxonomically diffuse but functionally more coherent. When we investigated the broader establishment and development of the infant microbiome, both taxonomic and functional profiles were dynamic and highly individualized, and dominated in the first year of life by one of three largely exclusive Bifidobacterium species (B. bifidum, B. breve or B. longum) or by the phylum Proteobacteria. In particular, the strain-specific carriage of genes for the utilization of human milk oligosaccharide within a subset of B. longum was present specifically in breast-fed infants. These analyses of TEDDY gut metagenomes provide, to our knowledge, the largest and most detailed longitudinal functional profile of the developing gut microbiome in relation to islet autoimmunity, T1D and other early childhood events. Together with existing evidence from human cohorts(7,8) and a T1D mouse model(9), these data support the protective effects of short-chain fatty acids in early-onset human T1D.
SN  - 0028-0836
SN  - 1476-4687
DA  - OCT 25
PY  - 2018
VL  - 562
IS  - 7728
SP  - 589
EP  - +
DO  - 10.1038/s41586-018-0620-2
AN  - WOS:000448277800058
ER  -

TY  - JOUR
AU  - Munyaka, PM
AU  - Khafipour, E
AU  - Ghia, JE
TI  - External influence of early childhood establishment of gut microbiota and subsequent health implications
T2  - FRONTIERS IN PEDIATRICS
AB  - Postnatal maturation of immune regulation is largely driven by exposure to microbes. The gastrointestinal tract is the largest source of microbial exposure, as the human gut micro biome contains up to 1014 bacteria, which is 10 times the number of cells in the human body. Several studies in recent years have shown differences in the composition of the gut microbiota in children who are exposed to different conditions before, during, and early after birth. A number of maternal factors are responsible for the establishment and colonization of gut microbiota in infants, such as the conditions surrounding the prenatal period, time and mode of delivery, diet, mother's age, BMI, smoking status, household milieu, socioeconomic status, breastfeeding and antibiotic use, as well as other environmental factors that have profound effects on the microbiota and on immunoregulation during early life. Early exposures impacting the intestinal microbiota are associated with the development of childhood diseases that may persist to adulthood such as asthma, allergic disorders (atopic dermatitis, rhinitis), chronic immune-mediated inflammatory diseases, type 1 diabetes, obesity, and eczema. This overview highlights some of the exposures during the pre- and postnatal time periods that are key in the colonization and development of the gastrointestinal microbiota of infants as well as some of the diseases or disorders that occur due to the pattern of initial gut colonization.
SN  - 2296-2360
PY  - 2014
VL  - 2
C7  - 109
DO  - 10.3389/fped.2014.00109
AN  - WOS:000209897200108
ER  -

TY  - JOUR
AU  - Walker, WA
TI  - The importance of appropriate initial bacterial colonization of the intestine in newborn, child, and adult health
T2  - PEDIATRIC RESEARCH
AB  - The fetus does not reside in a sterile intrauterine environment and is exposed to commensal bacteria from the maternal gut/blood stream that cross the placenta and enter the amniotic fluid. This intestinal exposure to colonizing bacteria continues at birth and during the first year of life and has a profound influence on lifelong health. Why is this important? Intestinal crosstalk with colonizing bacteria in the developing intestine affects the infant's adaptation to extrauterine life (immune homeostasis) and provides protection against disease expression (allergy, autoimmune disease, obesity, etc.) later in life. Colonizing intestinal bacteria are critical to the normal development of host defense. Disrupted colonization (dysbiosis) due to maternal dysbiosis, cesarean section delivery, use of perinatal antibiotics, or premature delivery may adversely affect the gut development of host defense and predispose to inflammation rather than to homeostasis, leading to increased susceptibility to disease later in life. Babies born by cesarean section have a higher incidence of allergy, type 1 diabetes, and obesity. Infants given repeated antibiotic regimens during the first year of life are more likely to have asthma as adolescents. This research breakthrough helps to explain the shift in disease paradigms from infections to immune-mediated in children from developed countries. This review will develop this research breakthrough.
SN  - 0031-3998
SN  - 1530-0447
DA  - SEP
PY  - 2017
VL  - 82
IS  - 3
SP  - 387
EP  - 395
DO  - 10.1038/pr.2017.111
AN  - WOS:000408521700004
ER  -

TY  - JOUR
AU  - Moya-Pérez, A
AU  - Luczynski, P
AU  - Renes, IB
AU  - Wang, SG
AU  - Borre, Y
AU  - Ryan, CA
AU  - Knol, J
AU  - Stanton, C
AU  - Dinan, TG
AU  - Cryan, JF
TI  - Intervention strategies for cesarean section-induced alterations in the microbiota-gut-brain axis
T2  - NUTRITION REVIEWS
AB  - Microbial colonization of the gastrointestinal tract is an essential process that modulates host physiology and immunity. Recently, researchers have begun to understand how and when these microorganisms colonize the gut and the early-life factors that impact their natural ecological establishment. The vertical transmission of maternal microbes to the offspring is a critical factor for host immune and metabolic development. Increasing evidence also points to a role in the wiring of the gut-brain axis. This process may be altered by various factors such as mode of delivery, gestational age at birth, the use of antibiotics in early life, infant feeding, and hygiene practices. In fac(t), these early exposures that impact the intestinal microbiota have been associated with the development of diseases such as obesity, type 1 diabetes, asthma, allergies, and even neurodevelopmental disorders. The present review summarizes the impact of cesarean birth on the gut microbiome and the health status of the developing infant and discusses possible preventative and restorative strategies to compensate for early-life microbial perturbations.
SN  - 0029-6643
SN  - 1753-4887
DA  - APR
PY  - 2017
VL  - 75
IS  - 4
SP  - 225
EP  - 240
DO  - 10.1093/nutrit/nuw069
AN  - WOS:000400274200001
ER  -

TY  - JOUR
AU  - Mustonenh, N
AU  - Siljander, H
AU  - Peet, A
AU  - Tillmann, V
AU  - Harkonen, T
AU  - Ilonen, J
AU  - Hyoty, H
AU  - Knip, M
AU  - Koski, K
AU  - Koski, M
AU  - Ryhanen, S
AU  - Hamalainen, AM
AU  - Ormisson, A
AU  - Ulich, V
AU  - Kuzmicheva, E
AU  - Mokurov, S
AU  - Markova, S
AU  - Pylova, S
AU  - Isakova, M
AU  - Shakurova, E
AU  - Petrov, V
AU  - Dorshakova, NV
AU  - Karapetyan, T
AU  - Varlamova, T
AU  - Kiviniemi, M
AU  - Alnek, K
AU  - Janson, H
AU  - Uibo, R
AU  - von Mutius, E
AU  - Weber, J
AU  - Ahlfors, H
AU  - Kallionpaa, H
AU  - Laajala, E
AU  - Landesmaki, H
AU  - Lahesmaa, R
AU  - Moulder, R
AU  - Nieminen, J
AU  - Ruohtula, T
AU  - Vaarala, O
AU  - Honkanen, H
AU  - Kondrashova, A
AU  - Oikarinen, S
AU  - Harmsen, HJM
AU  - De Goffau, MC
AU  - Welling, G
AU  - Alahuhta, K
AU  - Virtanen, SM
A1  - DIABIMMUNE Study Grp
TI  - Early childhood infections and the use of antibiotics and antipyretic-analgesics in Finland, Estonia and Russian Karelia
T2  - ACTA PAEDIATRICA
AB  - Aim Infections in early childhood are common reasons to seek medical attention. This study compares the prevalence of infections, and the use of antibiotics and antipyretic-analgesics, in children from Finland, Estonia and Russian Karelia. Methods Children with a genetically increased risk for type 1 diabetes (N = 797) were observed from birth up to 3 years of age. Illnesses and medications were reported by parents continuously. All reported infections, antibiotics and antipyretic-analgesics were compared between Finland and Estonia, and to a lesser extent with Russian Karelia, due to poor study compliance. Results Compared with Estonians, Finns reported more infections during the first and second years of life. During the follow-up, Finnish children had 10 infections while Estonians only had 8 (p < 0.001). Finns also used more antibiotics and antipyretic-analgesics in each year during the follow-up. Russian Karelians reported the lowest frequency of infections and the most infrequent use of antibiotics and antipyretic-analgesics in the first two years of life. Conclusion Infections and the use of antibiotics and antipyretic-analgesics in early childhood were most frequent in Finland, where socio-economic conditions are the most developed and microbial encounters are sparse. This may reflect on the hygiene hypothesis, a less effective immune system that allows normally harmless microbes to attack and cause clinical infections.
SN  - 0803-5253
SN  - 1651-2227
DA  - NOV
PY  - 2019
VL  - 108
IS  - 11
SP  - 2075
EP  - 2082
DO  - 10.1111/apa.14874
AN  - WOS:000489595000022
ER  -

TY  - JOUR
AU  - Biasucci, G
TI  - Gut perturbation and probiotics in neonatology
T2  - JOURNAL OF PEDIATRIC AND NEONATAL INDIVIDUALIZED MEDICINE
AB  - Recent studies suggest that foetal colonisation begins prior to birth. There are other major determinants for neonatal gut colonisation other than that of a possible prenatal transfer of maternal bacteria to the foetus, including the delivery and feeding mode, as well as perinatal antibiotic exposure. Generally, vaginally born infants are first colonised by bacteria from the maternal vagina, whereas the gut microbiota of infants born by caesarean section (CS) more often resembles that of maternal skin and oral microbiota. Indeed, CS delivered babies seem to have a higher incidence of obesity, type 1 diabetes and asthma. The mode of feeding also plays an important role in influencing early intestinal microbiota. A more eubiotic microbiota composition is conferred to breastfed infants than to their formula-fed counterparts. Nowadays, we have evidence of antibiotic induced intestinal dysbiosis, which is, in turn, associated to an increased risk of developing overweight/obesity, as well as asthma, wheezing and/or inflammatory bowel disease, later in life. Overall, the early gut dysbiosis may have long-term negative effects on an infant's healthy immunological, hormonal and metabolic development. There has been extensive evaluation of how probiotic supplementation early in life may re-establish gut eubiosis and reduce the negative long-term effects of early dysbiosis. The most commonly used and studied probiotic strains and species include Lactobacilli, Bifidobacteria and S. boulardii. Accumulated evidence in neonatology suggests that some probiotic strains may be effective in preventing antibiotic associated diarrhea, necrotizing enterocolitis in premature infants and/or eczema. L. reuteri may also be effective in treating infantile colic.
SN  - 2281-0692
DA  - OCT
PY  - 2018
VL  - 7
IS  - 2
C7  - e070202
DO  - 10.7363/070202
AN  - WOS:000451395100014
ER  -

TY  - JOUR
AU  - Laforest-Lapointe, I
AU  - Arrieta, MC
TI  - Patterns of early-Life Gut Microbial Colonization during Human immune Development: An ecological Perspective
T2  - FRONTIERS IN IMMUNOLOGY
AB  - Alterations in gut microbial colonization during early life have been reported in infants that later developed asthma, allergies, type 1 diabetes, as well as in inflammatory bowel disease patients, previous to disease flares. Mechanistic studies in animal models have established that microbial alterations influence disease pathogenesis via changes in immune system maturation. Strong evidence points to the presence of a window of opportunity in early life, during which changes in gut microbial colonization can result in immune dysregulation that predisposes susceptible hosts to disease. Although the ecological patterns of microbial succession in the first year of life have been partly defined in specific human cohorts, the taxonomic and functional features, and diversity thresholds that characterize these microbial alterations are, for the most part, unknown. In this review, we summarize the most important links between the temporal mosaics of gut microbial colonization and the age-dependent immune functions that rely on them. We also highlight the importance of applying ecology theory to design studies that explore the interactions between this complex ecosystem and the host immune system. Focusing research efforts on understanding the importance of temporally structured patterns of diversity, keystone groups, and inter-kingdom microbial interactions for ecosystem functions has great potential to enable the development of biologically sound interventions aimed at maintaining and/or improving immune system development and preventing disease.
SN  - 1664-3224
DA  - JUL 10
PY  - 2017
VL  - 8
C7  - 788
DO  - 10.3389/fimmu.2017.00788
AN  - WOS:000405096000001
ER  -

TY  - CPAPER
AU  - Walker, WA
ED  - Isolauri, E
ED  - Sherman, PM
ED  - Walker, WA
TI  - Bacterial Colonization of the Newborn Gut, Immune Development, and Prevention of Disease
T2  - INTESTINAL MICROBIOME: FUNCTIONAL ASPECTS IN HEALTH AND DISEASE
CP  - 88th Nestle-Nutrition-Institute Workshop on Intestinal Microbiome - Functional Aspects in Health and Disease
AB  - We now know that the fetus does not reside in a sterile intrauterine environment but is exposed to commensal bacteria from the maternal gut which cross the placenta and infiltrate the amniotic fluid. This exposure to colonizing bacteria continues at birth and during the first year of life, and it has a profound influence on lifelong health. Why is this important? Cross talk with colonizing bacteria in the developing neonatal intestine helps in the initial adaptation of the infant to extrauterine life, particularly in acquiring immune homeostasis, and provides protection against disease expression (e.g., allergy, autoimmune disease, and obesity) later in life. Colonizing intestinal bacteria are critical to the development of host defense during the neonatal period. Disrupted colonization (dysbiosis) due to cesarean section delivery, perinatal antibiotics, or premature delivery may adversely affect the development of host defense mechanisms in the gut and predispose to inflammation leading to increased susceptibility to disease later in life. Clinical evidence suggests that babies born by cesarean section have higher incidence rates of allergy, type 1 diabetes, and obesity. Infants given repeated antibiotic regimens are more likely to have asthma as adolescents. This observation helps to explain the disease paradigm shift in children from developed countries. (C) 2017 Nestec Ltd., Vevey/S. Karger AG, Basel
SN  - 1664-2147
SN  - 1664-2155
SN  - 978-3-318-06031-7
SN  - 978-3-318-06030-0
PY  - 2017
VL  - 88
SP  - 23
EP  - 33
DO  - 10.1159/000455210
AN  - WOS:000413698400003
ER  -

TY  - JOUR
AU  - Lamb, MM
AU  - Myers, MA
AU  - Barriga, K
AU  - Zimmet, PZ
AU  - Rewers, M
AU  - Norris, JM
TI  - Maternal diet during pregnancy and islet autoimmunity in offspring
T2  - PEDIATRIC DIABETES
AB  - Background:Recent studies on the etiology of type 1 diabetes mellitus (T1DM) suggest that the components of the infant diet are associated with islet autoimmunity (IA), a precursor of T1DM. The role of prenatal nutritional exposures has not been thoroughly investigated.
   Methods: The Diabetes Autoimmunity Study in the Young has enrolled newborns from 1993 to 2004 at increased risk for T1DM based on human leukocyte antigen (HLA) genotype and family history of T1DM. The child is tested for islet autoantibodies at 9 and 15 months, 2 yr, and annually thereafter. We conducted a cohort study of 642 subjects for whom a Willett food frequency questionnaire for the mother's third trimester diet was completed. A case is defined as a subject who tests positive for islet autoantibodies at two consecutive blood draws and is still positive (or diabetic) at last follow-up (n = 27).
   Maternal consumption frequencies of potatoes, other root vegetables, gluten-containing foods, non-gluten cereal grains, cow's milk and cow's milk products, fruits, vegetables, meat and poultry, and fish were analyzed in a survival analysis.
   Results:Adjusting for breast-feeding duration, age at first cereal introduction, ethnicity, HLA genotype, family history of T1DM, and total caloric intake, higher maternal intake of potatoes (hazard ratio for one standard deviation difference: 0.49, 95% confidence interval: 0.28-0.86) was associated with a delayed time to IA onset. No other food groups ingested during pregnancy were associated with IA in the child.
   Conclusions:The composition of the maternal diet during pregnancy may play a role in the offspring's risk of development of IA and potentially T1DM.
SN  - 1399-543X
SN  - 1399-5448
DA  - APR
PY  - 2008
VL  - 9
IS  - 2
SP  - 135
EP  - 141
DO  - 10.1111/j.1399-5448.2007.00311.x
AN  - WOS:000255130400010
ER  -

TY  - JOUR
AU  - Garvey, M
TI  - <i>Mycobacterium avium subspecies paratuberculosis</i>: A possible causative agent in human morbidity and risk to public health safety
T2  - OPEN VETERINARY JOURNAL
AB  - Mycobacterium avium subspecies paratuberculosis is a bacterial parasite and the causative agent of paratuberculosis, a disease predominately found in cattle and sheep. Infection with this microorganism results in substantial farming economic losses and animal morbidity. The link between infection with this pathogen and human disease has been theorised for many years with Crohn's disease being one of many suspected resultant conditions. Mycobacterium avium may be spread from animal to human hosts by water and foodborne transmission routes, where the foodborne route of exposure represents a significant risk for susceptible populations, namely children and the immune-compromised. Following colonisation of the host, the parasitic organism evades the host immune system by use of molecular mimicry, displaying peptide sequences similar to that of the host cells causing a disruption of self-verses non self-recognition. Theoretically, this failure to recognise the invading organism as distinct from host cells may result in numerous autoimmune conditions. Here, the author presents current information assessing the link between numerous diseases states in humans such inflammatory bowel disease, Type 1 diabetes, rheumatoid arthritis, Hashimoto\'s thyroiditis, multiple sclerosis and autism following infection with Mycobacterium avium paratuberculosis. The possibility of zoonotic transmission of the organism and its significant risk to public health safety as a consequence is also discussed.
SN  - 2226-4485
SN  - 2218-6050
PY  - 2018
VL  - 8
IS  - 2
SP  - 172
EP  - 181
DO  - 10.4314/ovj.v8i2.10
AN  - WOS:000438856800010
ER  -

TY  - JOUR
AU  - Rook, GAW
AU  - Lowry, CA
AU  - Raison, CL
TI  - Hygiene and other early childhood influences on the subsequent function of the immune system
T2  - BRAIN RESEARCH
AB  - The immune system influences brain development and function. Hygiene and other early childhood influences impact the subsequent function of the immune system during adulthood, with consequences for vulnerability to neurodevelopmental and psychiatric disorders. Inflammatory events during pregnancy can act directly to cause developmental problems in the central nervous system (CNS) that have been implicated in schizophrenia and autism. The immune system also acts indirectly by "farming" the intestinal microbiota, which then influences brain development and function via the multiple pathways that constitute the gut brain axis. The gut microbiota also regulates the immune system. Regulation of the immune system is crucial because inflammatory states in pregnancy need to be limited, and throughout life inflammation needs to be terminated completely when not required; for example, persistently raised levels of background inflammation during adulthood (in the presence or absence of a clinically apparent inflammatory stimulus) correlate with an increased risk of depression. A number of factors in the perinatal period, notably immigration from rural low-income to rich developed settings, caesarean delivery, breastfeeding and antibiotic abuse have profound effects on the microbiota and on immunoregulation during early life that persist into adulthood. Many aspects of the modem western environment deprive the infant of the immunoregulatory organisms with which humans co-evolved, while encouraging exposure to non-immunoregulatory organisms, associated with more recently evolved "crowd" infections. Finally, there are complex interactions between perinatal psychosocial stressors, the microbiota, and the immune system that have significant additional effects on both physical and psychiatric wellbeing in subsequent adulthood. This article is part of a Special Issue entitled Neuroimmunology in Health And Disease. (C) 2014 The Authors. Published by Elsevier B.V.
SN  - 0006-8993
SN  - 1872-6240
DA  - AUG 18
PY  - 2015
VL  - 1617
SP  - 47
EP  - 62
DO  - 10.1016/j.brainres.2014.04.004
AN  - WOS:000357349000005
ER  -

TY  - JOUR
AU  - Bélteky, M
AU  - Wahlberg, J
AU  - Ludvigsson, J
TI  - Maternal respiratory infections in early pregnancy increases the risk of type 1 diabetes
T2  - PEDIATRIC DIABETES
AB  - Background/Objective Is exposure to maternal infections and use of antibiotics in the prenatal period associated with increased risk of T1D, regardless of genetic risk? Methods Data on infections and use of antibiotics during pregnancy were collected from questionnaires at birth from parents to 16 292 children in the All Babies in Southeast Sweden (ABIS) cohort and validated against national diagnosis registers. As of November 2017, 137 ABIS children had developed T1D, 72 boys and 65 girls (0.8% of the original cohort). Results More cases were born in spring and summer than fall and winter. However, onset of T1D appeared to be more common in either summer or winter. In univariate analyses, respiratory tract infection in the first trimester (P= .002) and gastroenteritis during pregnancy (P= .04) were associated with later risk of T1D in the offspring. Other types of infection or antibiotic treatment were not associated with an increased risk. In a multiple logistic regression model, a mother with an autoimmune disease (P < .001), father with T1D (P < .001) and respiratory tract infection during the first trimester (P= .005) remained as risk factors for T1D in the offspring. In children with neutral HLA alleles antibiotic treatment may increase the risk of T1D (P= .01, OR 3.46, 95% CI 1.25-9.55). Conclusions In the general population there seems to be an association between seasonal maternal respiratory tract infection in the first trimester of pregnancy and later risk of T1D in the offspring. HLA may play a role for the effect of exposure to infections and antibiotics.
SN  - 1399-543X
SN  - 1399-5448
DA  - NOV
PY  - 2020
VL  - 21
IS  - 7
SP  - 1193
EP  - 1201
DO  - 10.1111/pedi.13075
C6  - AUG 2020
AN  - WOS:000560233400001
ER  -

TY  - JOUR
AU  - Ternak, G
AU  - Nemeth, M
AU  - Rozanovic, M
AU  - Bogar, L
TI  - Antibiotic Consumption Patterns in European Countries Might Be Associated with the Prevalence of Type 1 and 2 Diabetes
T2  - FRONTIERS IN ENDOCRINOLOGY
AB  - Several publications have raised the issue that the development of diabetes precedes the alteration of the microbiome (dysbiosis) and the role of environmental factors. Antibiotic use induces dysbiosis, and we wanted to estimate the associations between the consumption of antibiotics and the prevalence of diabetes (both types 1 and 2; T1D and T2D, respectively) in European countries. If such an association exists, the dominant use antibiotic classes might be reflected in the prevalence rates of T1D and T2D in different countries. Comparisons were performed between the prevalence of diabetes estimated for 2019 and featured in the Diabetes Atlas and the average yearly consumption of antibiotic classes between 2010 and 2109, calculated from the European Centre for Disease Prevention and Control (ECDC) yearly reports on antibiotic consumption in Europe. Pearson's correlation and variance analyses were used to estimate the possible relationship. Strong positive (enhancer) associations were found between the prevalence of T1D and the consumption of tetracycline (J01A: p = 0.001) and the narrow-spectrum penicillin (J01CE: p = 0.006; CF: p = 0.018). A strong negative (inhibitor) association was observed with broad-spectrum, beta-lactamase-resistant penicillin (J01CR: p = 0.003), macrolide (J01F: p = 0.008), and quinolone (J01M: p = 0.001). T2D showed significant positive associations with cephalosporin (J01D: p = 0.048) and quinolone (J01M: p = 0.025), and a non-significant negative association was detected with broad-spectrum, beta-lactamase-sensitive penicillin (J01CA: p = 0.067). Countries showing the highest prevalence rates of diabetes (top 10) showed concordance with the higher consumption of "enhancer" and the lower consumption of "inhibitor" antibiotics (top 10), as indicated by variance analysis. Countries with high prevalence rates of T1D showed high consumption of tetracycline (p = 0.015) and narrow-spectrum, beta-lactamase sensitive penicillin (p = 0.008) and low consumption of "inhibitor" antibiotics [broad-spectrum, beta-lactamase-resistant, combination penicillin (p = 0.005); cephalosporin (p = 0.036); and quinolone (p = 0.003)]. Countries with high prevalence rates of T2D consumed more cephalosporin (p = 0.084) and quinolone (p = 0.054) and less broad-spectrum, beta-lactamase-sensitive penicillin (p = 0.012) than did other countries. The development of diabetes-related dysbiosis might be related to the higher consumption of specific classes of antibiotics, showing positive (enhancer) associations with the prevalence of diabetes, and the low consumption of other classes of antibiotics, those showing negative (inhibitory) associations. These groups of antibiotics are different in T1D and T2D.
SN  - 1664-2392
DA  - MAY 6
PY  - 2022
VL  - 13
C7  - 870465
DO  - 10.3389/fendo.2022.870465
AN  - WOS:000800044600001
ER  -

TY  - JOUR
AU  - Hewison, M
TI  - Symposium 3: Vitamin D and immune function: from pregnancy to adolescence Vitamin D and immune function: an overview
T2  - PROCEEDINGS OF THE NUTRITION SOCIETY
AB  - Immunomodulatory actions of vitamin D have been recognised for over a quarter of a century, but it is only in the last few years that the significance of this to normal human physiology has become apparent. Two key factors have underpinned this revised perspective. Firstly, there are increasing data linking vitamin insufficiency with prevalent immune disorders. Improved awareness of low circulating levels of precursor 25-hydroxyvitamin D in populations across the globe has prompted epidemiological investigations of health problems associated with vitamin D insufficiency. Prominent among these are autoimmune diseases such as multiple sclerosis, type 1 diabetes and Crohn's disease, but more recent studies indicate that infections such as tuberculosis may also be linked to low 25-hydroxyvitamin D levels. The second factor expanding the link between vitamin D and the immune system is our improved knowledge of the mechanisms that facilitate this association. It is now clear that cells from the immune system contain all the machinery needed to convert 25-hydroxyvitamin D to active 1,25-dihydroxyvitamin D, and for subsequent responses to 1,25-dihydroxyvitamin D. Mechanisms such as this are important for promoting antimicrobial responses to pathogens in macrophages, and for regulating the maturation of antigen-presenting dendritic cells. The latter may be a key pathway by which vitamin D controls T-lymphocyte (T-cell) function. However, T-cells also exhibit direct responses to 1,25-dihydroxyvitamin D, notably the development of suppressor regulatory T-cells. Collectively these observations suggest that vitamin D is a key factor linking innate and adaptive immunity, and both of these functions may be compromised under conditions of vitamin D insufficiency.
SN  - 0029-6651
SN  - 1475-2719
DA  - FEB
PY  - 2012
VL  - 71
IS  - 1
SP  - 50
EP  - 61
DO  - 10.1017/S0029665111001650
AN  - WOS:000299884200006
ER  -

TY  - JOUR
AU  - Mercado-Evans, V
AU  - Zulk, JJ
AU  - Hameed, ZA
AU  - Patras, KA
TI  - Gestational diabetes as a risk factor for GBS maternal rectovaginal colonization: a systematic review and meta-analysis
T2  - BMC PREGNANCY AND CHILDBIRTH
AB  - Background Maternal rectovaginal colonization by group B Streptococcus (GBS) increases the risk of perinatal GBS disease that can lead to death or long-term neurological impairment. Factors that increase the risk of rectovaginal GBS carriage are incompletely understood resulting in missed opportunities for detecting GBS in risk-based clinical approaches. There is a lacking consensus on whether gestational diabetes mellitus (GDM) is a risk factor for rectovaginal GBS. This systematic review and meta-analysis aims to address current conflicting findings and determine whether GDM should be clinically considered as a risk factor for maternal GBS colonization. Methods Peer-reviewed studies that provided GDM prevalence and documented GBS vaginal and/or rectal colonization in women with and without GDM were included in this analysis. From study inception to October 30, 2023, we identified 6,275 relevant studies from EMBASE and PUBMED of which 19 were eligible for inclusion. Eligible studies were analyzed and thoroughly assessed for risk of bias with a modified Newcastle-Ottawa Scale that interrogated representativeness and comparability of cohorts, quality of reporting for GDM and GBS status, and potential bias from other metabolic diseases. Results were synthesized using STATA 18 and analyzed using random-effects meta-analyses. Results Studies encompassed 266,706 women from 10 different countries, with study periods spanning from 1981 to 2020. Meta-analysis revealed that gestational diabetes is associated with a 16% increased risk of rectovaginal GBS carriage (OR 1.16, CI 1.07-1.26, P = 0.003). We also performed subgroup analyses to assess independent effects of pregestational vs. gestational diabetes on risk of maternal GBS carriage. Pregestational diabetes (Type 1 or Type 2 diabetes mellitus) was also associated with an increased risk of 76% (pooled OR 1.76, CI 1.27-2.45, P = 0.0008). Conclusions This study achieved a consensus among previously discrepant observations and demonstrated that gestational diabetes and pregestational diabetes are significant risk factors for maternal rectovaginal carriage of GBS. Recognition of GDM as a risk factor during clinical decisions about GBS screening and intrapartum antibiotic prophylaxis may decrease the global burden of GBS on maternal-perinatal health.
SN  - 1471-2393
DA  - JUL 20
PY  - 2024
VL  - 24
IS  - 1
C7  - 488
DO  - 10.1186/s12884-024-06694-7
AN  - WOS:001273161200001
ER  -

TY  - JOUR
AU  - Soderborg, TK
AU  - Borengasser, SJ
AU  - Barbour, LA
AU  - Friedman, JE
TI  - Microbial transmission from mothers with obesity or diabetes to infants: an innovative opportunity to interrupt a vicious cycle
T2  - DIABETOLOGIA
AB  - Maternal obesity and diabetes dramatically increase the long-term risk for obesity in the next generation, and pregnancy and lactation may be critical periods at which to aim primary prevention to break the obesity cycle. It is becoming increasingly clear that the gut microbiome in newborns and infants plays a significant role in gut health and therefore child development. Alteration of the early infant gut microbiome has been correlated with the development of childhood obesity and autoimmune conditions, including asthma, allergies and, more recently, type 1 diabetes. This is likely to be due to complex interactions between mode of delivery, antibiotic use, maternal diet, components of breastfeeding and a network of regulatory events involving both the innate and adaptive immune systems within the infant host. Each of these factors are critical for informing microbiome development and can affect immune signalling, toxin release and metabolic signals, including short-chain fatty acids and bile acids, that regulate appetite, metabolism and inflammation. In several randomised controlled trials, probiotics have been administered with the aim of targeting the microbiome during pregnancy to improve maternal and infant health but the findings have often been confounded by mode of delivery, antibiotic use, ethnicity, infant sex, maternal health and length of exposure. Understanding how nutritional exposure, including breast milk, affects the assembly and development of both maternal and infant microbial communities may help to identify targeted interventions during pregnancy and in infants born to mothers with obesity or diabetes to slow the transmission of obesity risk to the next generation. The aim of this review is to discuss influences on infant microbiota colonisation and the mechanism(s) underlying how alterations due to maternal obesity and diabetes may lead to increased risk of childhood obesity.
SN  - 0012-186X
SN  - 1432-0428
DA  - MAY
PY  - 2016
VL  - 59
IS  - 5
SP  - 895
EP  - 906
DO  - 10.1007/s00125-016-3880-0
AN  - WOS:000373993300002
ER  -

TY  - JOUR
AU  - Prandota, J
TI  - <i>T. gondii</i> Infection Acquired during Pregnancy and/or after Birth may be Responsible for Development of both Type 1 and 2 Diabetes Mellitus
T2  - JOURNAL OF DIABETES & METABOLISM
AB  - Recently, it was suggested that maternal T and potentially B cells transferred during pregnancy and/or the breast milk feeding and their encounter with the antigen in mesenteric lymph nodes might play a role in development of type 1 diabetes mellitus (T1DM). T. gondii infection during gestation and/or after birth may be responsible for development of both T1DM and T2DM in children, adolescents and adults because: a) maternal microchimerism in peripheral blood was demonstrated to be significantly higher in patients with T1DM compared to unaffected siblings and healthy subjects, b) transmission of T. gondii as a Trojan horse in various types of eukaryotic cells, including T and B lymphocytes, c) swallowing by the fetus of amniotic fluid containing infected leukocytes and other cells, d) elimination of T. gondii in the breast milk during lactation, e) involvement of mesenteric lymph nodes after oral infection with the parasite, and f) damage of the myenteric neurons during infection with the parasite in both the animals with streptozotocin-induced diabetes and diabetic patients. Moreover, a significantly lower occurrence of antibodies against T. gondii found in the sera of patients with T1DM compared with their first-degree family members or healthy controls may be due to their T and/or B cell exhaustion perspective caused by chronic infection with the parasite. This suggestion may be supported by the finding that latent toxoplasmosis was associated with markedly reduced lymphocyte B-cell counts responsible for production of antibodies, markedly lower serum IgG, IgM, and IgA levels, and a significant suppression of IL-2. On the other hand, patients with T2DM had increased anti-T. gondii antibodies significantly more frequently than respective controls. Impaired vascular endothelial function characteristic for the patients with diabetes mellitus may be at least in part due to the preferential T. gondii infection of endothelial cells. Vitamin D and minocycline exerted beneficial effects on development and clinical course of diabetes mellitus probably because of their immunomodulatory and antitoxoplasmatic activities. These data strongly suggest that the parasite play an important role in development of both types of diabetes mellitus.
SN  - 2155-6156
DA  - FEB
PY  - 2013
VL  - 4
IS  - 2
C7  - 241
DO  - 10.4172/2155-6156.1000241
AN  - WOS:000421692000004
ER  -

TY  - JOUR
AU  - Odent, MR
TI  - The future of neonatal BCG
T2  - MEDICAL HYPOTHESES
AB  - We hypothesise that neonatal BCG (Bacillus Calmette-Guerin) might be used to adapt to a new phase in the history of human births.
   Among most mammals, the placenta is not effective at transferring antibodies to the fetus: antibodies are transferred immediately after birth via the colostrum. Among humans (and other mammals with hemochorial placentas) the transplacental transfer of antibodies (namely IgG) is effective. In humans, foetal concentrations of IgG sub-classes approximate to maternal concentrations at 38 weeks and continue to increase thereafter. These facts explain inter-species differences regarding the basic needs of neonates. Among most mammals, the early colostrum is, strictly speaking, vital. Among humans, the main questions are about the bacteriological environment in the birthing place and how familiar it is to the mother.
   Today, most human beings are born in unfamiliar bacteriological environments characterized by a low microbial diversity. The effects of clinical environments may be amplified by the use of antibiotics and birth by caesarean, i.e. by-passing the bacteriologically rich perineal zone.
   There is already an accumulation of data confirming that the maturation of a balanced Th1/Th2 immune response is affected by the mode of delivery. There is also an accumulation of epidemiological studies detecting risk factors in the perinatal period for health conditions such as type 1 diabetes (and other autoimmune diseases), atopy, autism and obesity.
   In such a context there are reasons to plan randomized controlled trials with long term follow-up of the effects of BCG given immediately after birth, as a modulator of Th-1/Th-2 responses. A follow-up period in the region of 6-10 years would be long enough to evaluate the prevalence of several nosologically well defined diseases. These studies would be ethically acceptable, since BCG is the only infancy vaccine that has been evaluated through randomised controlled trials with long term follow-up. Furthermore, whatever the standard of living of the populations and the research protocols, concordant results suggest that BCG has positive non-specific long term effects on health.
   Meanwhile, some simple adaptive practices are possible, such as, after a caesarean section, wrapping the neonate in clothes recently worn by the mother and, occasionally, putting the neonate in the arms of a person who is cohabiting with the mother. (C) 2016 The Author. Published by Elsevier Ltd.
SN  - 0306-9877
SN  - 1532-2777
DA  - JUN
PY  - 2016
VL  - 91
SP  - 34
EP  - 36
DO  - 10.1016/j.mehy.2016.04.010
AN  - WOS:000376701300009
ER  -

TY  - JOUR
AU  - Duong, QA
AU  - Pittet, LF
AU  - Curtis, N
AU  - Zimmermann, P
TI  - Antibiotic exposure and adverse long-term health outcomes in children: A systematic review and meta-analysis
T2  - JOURNAL OF INFECTION
AB  - Background: Antibiotics are amongst the most commonly used drugs in children. In addition to inducing antibiotic resistance, antibiotic exposure has been associated with adverse long-term health outcomes.Methods: A systematic search using PRISMA guidelines to identify original studies reporting associations between antibiotic exposure and adverse long-term health outcomes in children. Overall pooled estimates of the odds ratios (ORs) were obtained using random-effects models.Results: We identified 160 observational studies investigating 21 outcomes in 22,103,129 children. Antibi-otic exposure was associated with an increased risk of atopic dermatitis (OR 1.40, 95% confidence interval (CI) 1.30-1.52, p < 0.01), allergic symptoms (OR 1.93, 95%CI 1.66-2.26, p < 0.01), food allergies (OR 1.35, 95%CI 1.20-1.52, p < 0.01), allergic rhinoconjunctivitis (OR 1.66, 95%CI 1.51-1.83, p < 0.01), wheezing (OR 1.81, 95%CI 1.65-1.97, p < 0.01), asthma (OR 1.96, 95%CI 1.76-2.17, p < 0.01), increased weight gain or overweight (OR 1.18, 95%CI 1.11-1.26, p < 0.01), obesity (OR 1.21, 95%CI 1.05-1.40, p < 0.01), juvenile idiopathic arthritis (OR 1.74, 95%CI 1.21-2.52, p < 0.01), psoriasis (OR 1.75, 95%CI 1.44-2.11, p < 0.01), autism spectrum disorders (OR 1.19, 95%CI 1.04-1.36, p = 0.01) and neurodevelopment disorders (OR 1.29, 95%CI 1.09-1.53, p < 0.01). Dose-response effects and stronger effects with broad-spectrum antibiotic were often reported. Antibiotic exposure was not associated with an altered risk of allergic sensitisation, infantile colic, abdominal pain, inflammatory bowel disease, celiac disease, type 1 diabetes, fluorosis, and attention deficit hyperactivity disorder. Conclusion: Although a causal association cannot be determined from these studies, the results support the meticulous application of sound antibiotic stewardship to avoid potential adverse long-term health outcomes.(c) 2022 The Author(s). Published by Elsevier Ltd on behalf of The British Infection Association. This is an open access article under the CC BY-NC-ND license ( http://creativecommons.org/licenses/by-nc-nd/4.0/ )
SN  - 0163-4453
SN  - 1532-2742
DA  - SEP
PY  - 2022
VL  - 85
IS  - 3
SP  - 213
EP  - 300
DO  - 10.1016/j.jinf.2022.01.005
C6  - JUL 2022
AN  - WOS:000874875500001
ER  -

TY  - JOUR
AU  - Kemppainen, KM
AU  - Vehik, K
AU  - Lynch, KF
AU  - Larsson, HE
AU  - Canepa, RJ
AU  - Simell, V
AU  - Koletzko, S
AU  - Liu, E
AU  - Simell, OG
AU  - Toppari, J
AU  - Ziegler, AG
AU  - Rewers, MJ
AU  - Lernmark, Å
AU  - Hagopian, WA
AU  - She, JX
AU  - Akolkar, B
AU  - Schatz, DA
AU  - Atkinson, MA
AU  - Blaser, MJ
AU  - Krischer, JP
AU  - Hyöty, H
AU  - Agardh, D
AU  - Triplett, EW
A1  - Environm Determinants Diabet Young
TI  - Association Between Early-Life Antibiotic Use and the Risk of Islet or Celiac Disease Autoimmunity
T2  - JAMA PEDIATRICS
AB  - IMPORTANCE Evidence is lacking regarding the consequences of antibiotic use in early life and the risk of certain autoimmune diseases.
   OBJECTIVE To test the association between early-life antibiotic use and islet or celiac disease (CD) autoimmunity in genetically at-risk children prospectively followed up for type 1 diabetes (T1D) or CD.
   DESIGN, SETTING, AND PARTICIPANTS HLA-genotyped newborns from Finland, Germany, Sweden, and the United States were enrolled in the prospective birth cohort of The Environmental Determinants of Diabetes in the Young (TEDDY) study between November 20, 2004, and July 8, 2010. The dates of analysis were November 20, 2004, to August 31, 2014. Individuals from the general population and those having a first-degree relative with T1D were enrolled if they had 1 of 9 HLA genotypes associated with a risk for T1D.
   EXPOSURES Parental reports of the most common antibiotics (cephalosporins, penicillins, and macrolides) used between age 3 months and age 4 years were recorded prospectively.
   MAIN OUTCOMES AND MEASURES Islet autoimmunity and CD autoimmunitywere defined as being positive for islet or tissue transglutaminase autoantibodies at 2 consecutive clinic visits at least 3 months apart. Hazard ratios and 95% CIs calculated from Cox proportional hazards regression models were used to assess the relationship between antibiotic use in early life before seroconversion and the development of autoimmunity.
   RESULTS Participants were 8495 children (49.0% female) and 6558 children (48.7% female) enrolled in the TEDDY study who were tested for islet and tissue transglutaminase autoantibodies, respectively. Exposure to and frequency of use of any antibiotic assessed in this study in early life or before seroconversion did not influence the risk of developing islet autoimmunity or CD autoimmunity. Cumulative use of any antibiotic during the first 4 years of life was not associated with the appearance of any autoantibody (hazard ratio [HR], 0.98; 95% CI, 0.95-1.01), multiple islet autoantibodies (HR, 0.99; 95% CI, 0.95-1.03), or the transglutaminase autoantibody (HR, 1.00; 95% CI, 0.98-1.02).
   CONCLUSIONS AND RELEVANCE The use of the most prescribed antibiotics during the first 4 years of life, regardless of geographic region, was not associated with the development of autoimmunity for T1D or CD. These results suggest that a risk of islet or tissue transglutaminase autoimmunity need not influence the recommendations for clinical use of antibiotics in young children at risk for T1D or CD.
SN  - 2168-6203
SN  - 2168-6211
DA  - DEC
PY  - 2017
VL  - 171
IS  - 12
SP  - 1217
EP  - 1225
DO  - 10.1001/jamapediatrics.2017.2905
AN  - WOS:000416971000020
ER  -

TY  - JOUR
AU  - Cai, M
AU  - Loy, SL
AU  - Tan, KH
AU  - Godfrey, KM
AU  - Gluckman, PD
AU  - Chong, YS
AU  - Shek, LPC
AU  - Cheung, YB
AU  - Lek, N
AU  - Lee, YS
AU  - Chan, SY
AU  - Chan, JKY
AU  - Yap, F
AU  - Ang, SB
TI  - Association of Elective and Emergency Cesarean Delivery With Early Childhood Overweight at 12 Months of Age
T2  - JAMA NETWORK OPEN
AB  - IMPORTANCE Global cesarean delivery (CD) rates have more than doubled over the past 2 decades, with an increasing contribution from elective CDs. Cesarean delivery has been linked to early childhood overweight and obesity, but limited studies have examined elective and emergency CDs separately.
   OBJECTIVE To investigate whether elective or emergency CD was associated with risk of early childhood overweight.
   DESIGN, SETTING, AND PARTICIPANTS Data were drawn from the Growing Up in Singapore Toward Healthy Outcomes (GUSTO) study, an ongoing prospective mother-child birth cohort study. Participants were pregnant women aged 18 years or older with homogeneous parental ethnic background in their first trimester recruited between June 2009 and September 2010 (n = 1237) at 2 major public hospitals in Singapore. Those with type 1 diabetes or undergoing chemotherapy or psychotropic drug treatment were excluded. Data analysis commenced in October 2017.
   EXPOSURES Delivery mode obtained from clinical records. Elective and emergency CD examined separately against vaginal delivery as reference.
   MAIN OUTCOMES AND MEASURES Body mass index-for-age z scores at age 12 months calculated based on 2006 World Health Organization Child Growth Standards from infant weight and recumbent crown-heel length measurements taken between December 2010 and April 2012. High body mass index status at risk of overweight was defined as a z score of more than 1 SD and less than or equal to 2 SDs. Overweight was defined as a z score of more than 2 SDs.
   RESULTS Among 727 infants analyzed (51.2% [372] male), 30.5% (222) were born via CD, of which 33.3% (74) were elective. Prevalence of at risk of overweight and overweight at age 12 months was 12.2% (89) and 2.3%(17), respectively. Elective CD was significantly associated with at risk of overweight or overweight at age 12 months after adjusting for maternal ethnicity, age, education, parity, body mass index, antenatal smoking, hypertensive disorders of pregnancy. gestational diabetes, and sex-adjusted birth weight-for-gestational age (odds ratio, 2.05; 95% CI, 1.08-3.90; P = .03). The association persisted after further adjustment for intrapartum antibiotics and first 6 months infant feeding, 2 potential mediators of early childhood overweight and obesity (odds ratio, 2.02; 95% CI, 1.05-3.89; P = .04). No significant associations were found for emergency CD. Analysis with multiple imputation for missing covariates yielded similar results.
   CONCLUSIONS AND RELEVANCE Choice of delivery mode may influence risk of early childhood overweight. Clinicians are encouraged to discuss potential long-term implications of elective CD on child metabolic outcomes with patients who intend to have children.
SN  - 2574-3805
DA  - NOV
PY  - 2018
VL  - 1
IS  - 7
C7  - e185025
DO  - 10.1001/jamanetworkopen.2018.5025
AN  - WOS:000452649500012
ER  -

TY  - JOUR
AU  - Vilela, FP
AU  - Rodrigues, DD
AU  - Allard, MW
AU  - Falcao, JP
TI  - Genomic characterization and antimicrobial resistance profiles of Salmonella enterica serovar Infantis isolated from food, humans and veterinary-related sources in Brazil
T2  - JOURNAL OF APPLIED MICROBIOLOGY
AB  - Aims To characterize the genetic relatedness, phenotypic and genotypic antimicrobial resistance and plasmid content of 80 Salmonella Infantis strains isolated from food, humans and veterinary sources from 2013 to 2018 in Brazil. Methods and results Pulsed-field gel electrophoresis and single-nucleotide polymorphism analysis showed major clusters containing 50% and 38.8% of the strains studied respectively. Multilocus sequence typing assigned all strains to ST32. Disk-diffusion revealed that 90% of the strains presented resistant or intermediate resistant profiles and 38.8% displayed multidrug resistance. Resistance genes for aminoglycosides (aac(6 ')-Iaa; aadA12; aph(3 ''-Ib; aph(6)-Id), beta-lactams (bla(TEM-1); bla(CTX-M-8); bla(CMY-2)), trimethoprim (dfrA8), tetracycline (tet(A)), amphenicols (floR), sulfonamide (sul2), efflux pumps (mdsA; mdsB), chromosomal point mutations in gyrB, parC, acrB and pmrA were detected. Strains harboured IncI, IncF, IncX, IncQ, IncN and IncR plasmids. Conclusions The presence of a prevalent S. Infantis subtype in Brazil and the high antimicrobial resistance rates reinforced the potential hazard of this serovar for the public health and food safety fields. Significance and Impact of the Study This is the first study characterizing a large set of S. Infantis from Brazil by whole-genome sequencing, which provided a better local and global comprehension about the distribution and characteristics of this serovar of importance in the food, human and veterinary fields.
SN  - 1364-5072
SN  - 1365-2672
DA  - APR
PY  - 2022
VL  - 132
IS  - 4
SP  - 3327
EP  - 3342
DO  - 10.1111/jam.15430
C6  - JAN 2022
AN  - WOS:000738079600001
ER  -

TY  - JOUR
AU  - García, IG
AU  - Rodriguez-Rubio, M
AU  - Mariblanca, AR
AU  - de Soto, LM
AU  - García, LD
AU  - Villatoro, JM
AU  - Parada, JQ
AU  - Meseguer, ES
AU  - Rosales, MJ
AU  - González, J
AU  - Arribas, JR
AU  - Carcas, AJ
AU  - de la Oliva, P
AU  - Borobia, AM
TI  - A randomized multicenter clinical trial to evaluate the efficacy of melatonin in the prophylaxis of SARS-CoV-2 infection in high-risk contacts (MeCOVID Trial): A structured summary of a study protocol for a randomised controlled trial
T2  - TRIALS
AB  - ObjectivesPrimary objective: to evaluate the efficacy of melatonin as a prophylactic treatment on prevention of symptomatic SARS-CoV-2 infection among healthcare workers at high risk of SARS-CoV-2 exposure.Secondary objectives: To evaluate the efficacy of melatonin as a prophylactic treatment on prevention of asymptomatic SARS-CoV-2 infection.To evaluate the efficacy of melatonin to prevent the development of severe COVID-19 in the participants enrolled in this study who develop SARS-CoV-2 infection along the trial.To evaluate the duration of COVID-19 symptoms in participants receiving melatonin before the infection.To evaluate seroconversion timing post-symptom onset.Exploratory objectives:To compare severity of COVID-19 between men and women.To evaluate the influence of sleep and diet on prevention from SARS-CoV-2 infection.To evaluate the effect of melatonin on the incidence and characteristics of lymphopenia and increase of inflammatory cytokines related to COVID-19.Trial designThis is a two-arm parallel randomised double-blind controlled trial to evaluate the efficacy of melatonin versus placebo in the prophylaxis of coronavirus disease 2019 among healthcare workers.ParticipantsInclusion Criteria: Male or female participants >= 18 and <= 80 years of age.Healthcare workers from the public and private Spanish hospital network at risk of SARS-CoV 2 infection.Not having a previous COVID19 diagnosis.Understanding the purpose of the trial and not having taken any pre-exposure prophylaxis (PrEP) including HIV PrEP from March 1st 2020 until study enrolment.Having a negative SARS-CoV 2 reverse-transcription PCR (RT-PCR) result or a negative serologic rapid test (IgM/IgG) result before randomization.Premenopausal women must have a negative urinary pregnancy test in the 7 days before starting the trial treatment.Premenopausal women and males with premenopausal couples must commit to using a high efficiency anticonceptive method.Exclusion Criteria: HIV infection.Active hepatitis B infection.Renal failure (CrCl < 60 mL/min/1.73 m2) or need for hemodialysis.Osteoporosis.Myasthenia gravis.Pre-existent maculopathy.Retinitis pigmentosa.Bradycardia (less than 50 bpm).Weight less than 40 Kg.Participant with any immunosuppressive condition or hematological disease.Treatment with drugs that may prolong QT in the last month before randomization for more than 7 days including: azithromycin, chlorpromazine, cisapride, clarithromycin, domperidone, droperidol, erythromycin, halofantrine, haloperidol, lumefantrine, mefloquine, methadone, pentamidine, procainamide, quinidine, quinine, sotalol, sparfloxacin, thioridazine, amiodarone.Hereditary intolerance to galactose, Lapp lactase deficiency or glucose or galactose malabsorption.Treatment with fluvoxamine.Treatment with benzodiazepines or benzodiazepine analogues such as zolpidem, zopiclone or zaleplon.Pregnancy.Breastfeeding.History of potentially immune derived diseases such as: lupus, Crohn's disease, ulcerative colitis, vasculitis or rheumatoid arthritis.Insulin-dependent diabetes mellitus.Known history of hypersensitivity to the study drug or any of its components.Patients that should not be included in the study at the judgment of the research team.Participants will be recruited from the following eight hospitals in Madrid, Spain: Hospital Universitario La Paz, Hospital Ramon y Cajal, Hospital Infanta Sofia, Hospital 12 de Octubre, Hospital Clinico San Carlos, Hospital Central de la defensa Gomez Ulla,Hospital de La Princesa and Hospital Infanta Leonor.
   Intervention and comparatorExperimental: Melatonin (Circadin (R), Exeltis Healthcare, Spain): 2 mg of melatonin orally before bedtime for 12 weeks.Comparator: Identical looking placebo (Laboratorios Liconsa, Spain) orally before bedtime for 12 weeks.Main outcomesNumber of SARS-CoV-2 (COVID-19) symptomatic infections confirmed by polymerase chain reaction (PCR) test or serologic test or according to each centre diagnosis protocol. Primary outcome will be measured until the end of treatment for each participant (until the date of the last dose taken by each patient).RandomisationPatients who meet all inclusion and no exclusion criteria will be randomised, stratified by centres, sex and age (<50 and >= 50 years old). The randomisation sequence was created using SAS version 9.4 statistical software (procedure 'PROC PLAN') with a 1:1 allocation. No randomisation seed was specified. The randomisation seed was generated taking the hour of the computer where the program was executed. Randomization will be done centrally through the electronic system RedCAP (R) in order to conceal the sequence until interventions are assignedBlinding (masking)Participants, caregivers, and those assessing the outcomes are blinded to group assignment.Numbers to be randomised (sample size)A total of 450 participants are planned to be enrolled in this clinical trial, 225 in the experimental arm and 225 in the placebo arm.Trial StatusProtocol version 3.0, 17th of April 2020. Recruitment ongoing.First participant was recruited on the 21st of April 2020. The final participant is anticipated to be recruited on the 31st of May 2020.As of May 18th, 2020, a total of 312 participants have been enrolled (154 at Hospital La Paz, 85 at Hospital Infanta Sofia and 73 at Hospital 12 de Octubre).Trial registrationEU Clinical Trials Register: 2020-001530-35; Date of trial registration: 13th of April 2020; https://www.clinicaltrialsregister.eu/ctr-search/trial/2020-001530-35/ESFull protocolThe full protocol is attached as an additional file, accessible from the Trials website (Additional file 1). In the interest in expediting dissemination of this material, the familiar formatting has been eliminated; this Letter serves as a summary of the key elements of the full protocol.
SN  - 1745-6215
DA  - JUN 3
PY  - 2020
VL  - 21
IS  - 1
C7  - 466
DO  - 10.1186/s13063-020-04436-6
AN  - WOS:000540317300012
ER  -

TY  - JOUR
AU  - Proietti, PC
AU  - Musa, L
AU  - Stefanetti, V
AU  - Orsini, M
AU  - Toppi, V
AU  - Branciari, R
AU  - Blasi, F
AU  - Magistrali, CF
AU  - Capomaccio, S
AU  - Kika, TS
AU  - Franciosini, MP
TI  - <i>mcr-1</i>-Mediated Colistin Resistance and Genomic Characterization of Antimicrobial Resistance in ESBL-Producing <i>Salmonella</i> Infantis Strains from a Broiler Meat Production Chain in Italy
T2  - ANTIBIOTICS-BASEL
AB  - This work aimed to evaluate phenotypically and genotypically the colistin susceptibility of 85 Salmonella Infantis strains isolated in Italy from the broiler production chain, and to apply a whole-genome approach for the determination of genes conferring antimicrobial resistance (AMR). All isolates were tested by the broth microdilution method to evaluate the colistin minimum inhibitory concentrations (MICs). A multiplex PCR was performed in all isolates for the screening of mcr-1, mcr-2, mcr-3 mcr-4, mcr-5 genes and whole-genome sequencing (WGS) of six S. Infantis was applied. Three out of 85 (3.5%) S. Infantis strains were colistin resistant (MIC values ranged from 4 to 8 mg/L) and mcr-1 positive. The mcr-1.1 and mcr-1.2 variants located on the IncX4 plasmid were detected in three different colistin-resistant isolates. The two allelic variants showed identical sequences. All six isolates harbored blaCTXM-1, aac(6 ')-Iaa and gyrA/parC genes, mediating, respectively, beta-lactam, aminoglycoside and quinolone resistance. The pESI-megaplasmid carrying tet(A) (tetracycline resistance), dfrA1, (trimethoprim resistance) sul1, (sulfonamide resistance) and qacE (quaternary ammonium resistance) genes was found in all isolates. To our knowledge, this is the first report of the mcr-1.2 variant described in S. Infantis isolated from broilers chickens. Our results also showed a low prevalence of colistin- resistance, probably due to a reduction in colistin use in poultry. This might suggest an optimization of biosecurity control both on farms and in slaughterhouses.
SN  - 2079-6382
DA  - JUN
PY  - 2022
VL  - 11
IS  - 6
C7  - 728
DO  - 10.3390/antibiotics11060728
AN  - WOS:000817559800001
ER  -

TY  - JOUR
AU  - Parra-Flores, J
AU  - Holy, O
AU  - Acuna, S
AU  - Lepuschitz, S
AU  - Pietzka, A
AU  - Contreras-Fernandez, A
AU  - Chavarria-Sepulveda, P
AU  - Cruz-Cordova, A
AU  - Xicohtencatl-Cortes, J
AU  - Mancilla-Rojano, J
AU  - Castillo, A
AU  - Ruppitsch, W
AU  - Forsythe, S
TI  - Genomic Characterization of <i>Cronobacter</i> spp. and <i>Salmonella</i> spp. Strains Isolated From Powdered Infant Formula in Chile
T2  - FRONTIERS IN MICROBIOLOGY
AB  - This study characterized five Cronobacter spp. and six Salmonella spp. strains that had been isolated from 155 samples of powdered infant formula (PIF) sold in Chile and manufactured in Chile and Mexico in 2018-2020. Two strains of Cronobacter sakazakii sequence type (ST) ST1 and ST31 (serotypes O:1 and O:2) and one strain of Cronobacter malonaticus ST60 (O:1) were identified. All Salmonella strains were identified as Salmonella Typhimurium ST19 (serotype O:4) by average nucleotide identity, ribosomal multilocus sequence typing (rMLST), and core genome MLST (cgMLST). The C. sakazakii and C. malonaticus isolates were resistant to cephalothin, whereas the Salmonella isolates were resistant to oxacillin and ampicillin. Nineteen antibiotic resistance genes were detected in the C. sakazakii and C. malonaticus isolates; the most prevalent were mcr-9.1, bla(CSA), and bla(CMA). In Salmonella, 30 genes encoding for aminoglycoside and cephalosporin resistance were identified, including aac(6 ')-Iaa, beta-lactamases ampH, ampC1, and marA. In the Cronobacter isolates, 32 virulence-associated genes were detected by WGS and clustered as flagellar proteins, outer membrane proteins, chemotaxis, hemolysins, invasion, plasminogen activator, colonization, transcriptional regulator, survival in macrophages, use of sialic acid, and toxin-antitoxin genes. In the Salmonella strains, 120 virulence associated genes were detected, adherence, magnesium uptake, resistance to antimicrobial peptides, secretion system, stress protein, toxin, resistance to complement killing, and eight pathogenicity islands. The C. sakazakii and C. malonaticus strains harbored I-E and I-F CRISPR-Cas systems and carried Col(pHHAD28) and IncFIB(pCTU1) plasmids, respectively. The Salmonella strains harbored type I-E CRISPR-Cas systems and carried IncFII(S) plasmids. The presence of C. sakazakii and Salmonella in PIF is a health risk for infants aged less than 6 months. For this reason, sanitary practices should be reinforced for its production and retail surveillance.
SN  - 1664-302X
DA  - JUN 2
PY  - 2022
VL  - 13
C7  - 884721
DO  - 10.3389/fmicb.2022.884721
AN  - WOS:000812066200001
ER  -

TY  - JOUR
AU  - Tang, B
AU  - Elbediwi, M
AU  - Nambiar, RB
AU  - Yang, H
AU  - Lin, JH
AU  - Yue, M
TI  - Genomic Characterization of Antimicrobial-Resistant Salmonella enterica in Duck, Chicken, and Pig Farms and Retail Markets in Eastern China
T2  - MICROBIOLOGY SPECTRUM
AB  - Public health is a significant concern in China, and the foodborne pathogen Salmonella, which is spread via the animal-borne food chain, plays an important role in the overall disease burden in China annually. The development of advanced sequencing technologies has introduced a new way of understanding emerging pathogens.
   Antimicrobial-resistant Salmonella enterica poses a significant public health concern worldwide. However, the dissemination of Salmonella enterica among food animals in eastern China has not been fully addressed. Here, we demonstrated the antimicrobial resistance (AMR) patterns and the whole-genome characterization of 105 S. enterica isolates from 1,480 fecal samples and anal swabs collected from 22 different farms (chickens, ducks, and pigs) and two live animal markets located in Zhejiang and Fujian Provinces in eastern China in 2019. The prevalence of isolates in duck farms (19.17%, 23/120) was statistically significantly higher (P < 0.001) than that in chicken farms (6.61%, 37/523) and pig farms (3.50%, 7/200). Among these isolates, 75.26% (79/105) were multidrug resistant, with the highest rates of resistance to tetracycline (76.20%) and ampicillin (67.62%) and the lowest resistance rate to meropenem (0.00%). The serotypes were consistent with sequence types and were closely related to the sampling animal species and sites. S. enterica serotype Kentucky (20.95%, 22/105) was the most frequent serotype and harbored more AMR patterns and genes than others. Furthermore, IncFII(S) and IncHI2 were the most prevalent replicons. A total of 44 acquired AMR genes were found. Among those genes, aac(6 ')-Iaa, bla(TEM-1B), floR, dfrA14, fosA7, mph(A), qnrS1, sul1, tet(A), and ARR-3 were the dominant AMR genes mediating the AMR toward aminoglycosides, beta-lactams, phenicol, trimethoprim, fosfomycin, macrolide, quinolone, sulfonamides, tetracycline, and rifampin, respectively. The consistency of acquired AMR genes with AMR phenotypes for ampicillin, ceftiofur, ceftazidime, meropenem, sulfamethoxazole-trimethoprim, and tetracycline was >90%. Together, our study highlights the application of whole-genome sequencing to assess veterinary public health threats. IMPORTANCE Public health is a significant concern in China, and the foodborne pathogen Salmonella, which is spread via the animal-borne food chain, plays an important role in the overall disease burden in China annually. The development of advanced sequencing technologies has introduced a new way of understanding emerging pathogens. However, the routine surveillance application of this method in China remains in its infancy. Here, we applied a pool of all isolates from the prevalence data in Zhejiang and Fujian for whole-genome sequencing and combined these data with the cutting-edge bioinformatic analysis pipeline for one-step determination of the complete genetic makeup for all 105 genomes. The illustrated method could provide a cost-effective approach, without labor-intensive laboratory characterization, for predicting serotypes, genotypes, plasmid types, antimicrobial resistance genes, and virulence genes, and thus would provide essential knowledge for emerging pathogens. Our findings and perspectives are essential for delivering updated knowledge on foodborne pathogens in an understudied region in China.
SN  - 2165-0497
DA  - SEP-OCT
PY  - 2022
VL  - 10
IS  - 5
DO  - 10.1128/spectrum.01257-22
C6  - SEP 2022
AN  - WOS:000850239500002
ER  -

TY  - JOUR
AU  - Tormo-Badia, N
AU  - Håkansson, Å
AU  - Vasudevan, K
AU  - Molin, G
AU  - Ahrné, S
AU  - Cilio, CM
TI  - Antibiotic Treatment of Pregnant Non-Obese Diabetic Mice Leads to Altered Gut Microbiota and Intestinal Immunological Changes in the Offspring
T2  - SCANDINAVIAN JOURNAL OF IMMUNOLOGY
AB  - The intestinal microbiota is important for tolerance induction through mucosal immunological responses. The composition of the gut microbiota of an infant is affected by environmental factors such as diet, disease and antibiotic treatment. However, already in utero, these environmental factors can affect the immunological development of the foetus and influence the future gut microbiota of the infant. To investigate the effects of antibiotic treatment of pregnant mothers on the offspring's gut microbiome and diabetes development, we treated non-obese diabetic (NOD) mice with a cocktail of antibiotics during gestation and the composition of the gut microbiota, diabetes incidence and major gut-related T lymphocyte populations were investigated in the offspring. We observed a persistent reduction in the general diversity of the gut microbiota in the offspring from NOD mothers treated with antibiotics during gestation compared with offspring from control mothers. In addition, by clustering the present bacterial taxa with principal component analysis, we found a differential clustering of gut microbiota in the offspring from NOD mothers treated with antibiotics during gestation compared with offspring from control mothers. Offspring from NOD mothers treated with antibiotics during gestation also showed some immunological alterations in the gut immune system, which could be related to the diversity of the gut microbiome and influence modulation of diabetes development at 20weeks. Our data point out maternal derangement of the intestinal microbiota as a potential environmental risk factor for T1D development.
SN  - 0300-9475
SN  - 1365-3083
DA  - OCT
PY  - 2014
VL  - 80
IS  - 4
SP  - 250
EP  - 260
DO  - 10.1111/sji.12205
AN  - WOS:000342687500002
ER  -

TY  - JOUR
AU  - Mansour, MN
AU  - Yaghi, J
AU  - El Khoury, A
AU  - Felten, A
AU  - Mistou, MY
AU  - Atoui, A
AU  - Radomski, N
TI  - Prediction of <i>Salmonella</i> serovars isolated from clinical and food matrices in Lebanon and genomic-based investigation focusing on Enteritidis serovar
T2  - INTERNATIONAL JOURNAL OF FOOD MICROBIOLOGY
AB  - Salmonella enterica subsp. enterica serovars are considered major causes of food poisoning and we performed this study because Salmonella is a burden in Lebanon. The present study investigated the ability of genomic information to predict serovar using a collection of Salmonella isolates from infected humans (n = 24) and contaminated food (n = 63) in Lebanon. Further, the phylogenomic relationships of the serovar the predominated in Lebanon (i.e., S. Enteritidis; n = 25) were investigated in comparison with isolates from other countries (n = 130) based on coregenome single nucleotide polymorphisms (SNPs). Genetic elements, specifically Salmonella pathogenicity islands (SPIs), plasmid replicons, and antibiotic-resistance genes were screened in S. Enteritidis genomes (n = 155). Our results revealed that the Salmonella serovars identification by seroagglutination from the samples isolated in Lebanon (n = 87) was highly correlated with the genomic-based prediction of serovars (80.4-85.0% with SeqSero1 and 93.1-94.2% with SeqSero2). The Salmonella serovars isolated from human and food samples in Lebanon were mainly Enteritidis (28.7%) and Infantis (26%). To a rare extent, other serovars included Amager, Anatum, Bredeney, Chincol, Heidelberg, Hofit, Kentucky, Montevideo, Muenster, Newport, Schwarzengrund, Senftenberg and Typhimurium. In comparison with other countries, S. Enteritidis samples isolated in Lebanon (56 +/- 27 intra-group pairwise SNP differences) presented a strong phylogenomic relativeness at the coregenome level with samples, as for example with samples isolated from Syria (65 +/- 31 inter-group pairwise SNP differences). Most of the studied S. Enteritidis genomes encoded 10 SPIs involved in survival in immune cells (i.e. SPIs 1, 2, 3, 4, 5, 12, 13, 14, 16 and 17). The plasmid replicons IncFIB (S)_1 and IncFII (S)_1 encoding elements involved in virulence were identified in the majority of the S. Enteritidis genomes (94% and 96%, respectively), the majority exhibiting aminoglycosides (gene aac(6')-Iaa_1). The IncI_1_Alpha replicon responsible for ampicillin-resistance was only detected in 2 of 25 S. Enteritidis Lebanese strains. Genomic-based risk assessment of Salmonella serovars in Lebanon showed that food imported from Syria might be an origin of the S. Enteritidis human cases in Lebanon. The detection of several SPIs involved in the survival, plasmid replicons involved in virulence, and aminoglycoside-resistance genes, emphasizes that S. Enteritidis is of paramount importance for public health in Lebanon and other countries.
SN  - 0168-1605
SN  - 1879-3460
DA  - NOV 16
PY  - 2020
VL  - 333
C7  - 108831
DO  - 10.1016/j.ijfoodmicro.2020.108831
AN  - WOS:000569848200015
ER  -
