# Supplementary material for: Early-life antibiotic exposure and type 1 diabetes risk: a systematic review and meta-analysis
Source: Front Endocrinol (Lausanne). 2026 Feb 13;17:1764522. doi: 10.3389/fendo.2026.1764522 (PMC12945788; doi:10.3389/fendo.2026.1764522)
Supplement: Supplementary file 2 [file DataSheet2.zip › SR EMBASE 28_08_2024 - 494.ris]

1. 
TY  - JOUR
DB  - Embase Weekly Updates
AN  - 2033418540
ID  - 39033688 [https://www.ncbi.nlm.nih.gov/pubmed/?term=39033688]
T1  - Functional metagenomic analysis reveals potential inflammatory triggers associated with genetic risk for autoimmune disease
A1  - Berryman M.A.
A1  - Ilonen J.
A1  - Triplett E.W.
A1  - Ludvigsson J. 
AO  - Triplett, Eric W.; ORCID: https://orcid.org/0000-0002-1845-4866
Y1  - 2024//
N2  - To assess functional differences between the microbiomes of individuals with autoimmune risk-associated human leukocyte antigen (HLA) genetics and autoimmune protection-associated HLA, we performed a metagenomic analysis of stool samples from 72 infants in the All Babies in Southeast Sweden general-population cohort and assessed haplotype-peptide binding affinities. Infants with risk-associated HLA DR3-DQ2.5 and DR4-DQ8 had a higher abundance of known pathogen-associated molecular patterns and virulence related genes than infants with protection-associated HLA DR15-DQ6.2. However, there was limited overlap in the type of inflammatory trigger between risk groups. Supported by a high Firmicutes/Bacteroides ratio and differentially abundant flagellated species, genes related to the synthesis of flagella were prominent in those with HLA DR3-DQ2.5. However, this haplotype had a significantly lower likelihood of binding affinity to flagellin peptides. O-antigen biosynthesis genes were significantly correlated with the risk genotypes and absent from protective genotype association, supported by the differential abundance of gram-negative bacteria seen in the risk-associated groups. Genes related to vitamin B biosynthesis stood out in higher abundance in infants with HLA DR3-DQ2.5/DR4-DQ8 heterozygosity compared to those with autoimmune-protective genetics. Prevotella species and genus were significantly abundant in all infant groups with high risk for autoimmune disease. The potential inflammatory triggers associated with genetic risk for autoimmunity have significant implications. These results suggest that certain HLA haplotypes may be creating the opportunity for dysbiosis and subsequent inflammation early in life by clearing beneficial microbes or not clearing proinflammatory microbes. This HLA gatekeeping may prevent genetically at-risk individuals from benefiting from probiotic therapies by restricting the colonization of those beneficial bacteria.Copyright © 2024 The Authors
KW  - antibiotic resistance
KW  - article
KW  - *autoimmune disease/et [Etiology]
KW  - autoimmunity
KW  - Bacteroides
KW  - beta-lactam resistance
KW  - binding affinity
KW  - biosynthesis
KW  - cohort analysis
KW  - disease association
KW  - dysbiosis
KW  - feces analysis
KW  - female
KW  - Firmicutes
KW  - flagellum
KW  - *genetic risk
KW  - genotype
KW  - genotyping
KW  - Gram negative bacterium
KW  - haplotype
KW  - heterozygosity
KW  - high risk population
KW  - *HLA system
KW  - housekeeping gene
KW  - human
KW  - infant
KW  - inflammation
KW  - *insulin dependent diabetes mellitus/et [Etiology]
KW  - intestine flora
KW  - logistic regression analysis
KW  - major clinical study
KW  - male
KW  - metagenome
KW  - *metagenomics
KW  - microbiome
KW  - nonhuman
KW  - pathogenesis
KW  - Prevotella
KW  - prospective study
KW  - rheumatoid arthritis
KW  - Sweden
KW  - taxonomy
KW  - vancomycin resistance
KW  - virulence
KW  - vitamin metabolism
KW  - beta lactam antibiotic
KW  - DNA
KW  - flagellin
KW  - HLA DQ8 antigen/ec [Endogenous Compound]
KW  - HLA DR3 antigen/ec [Endogenous Compound]
KW  - HLA DR4 antigen/ec [Endogenous Compound]
KW  - O antigen
KW  - outer membrane protein
KW  - pathogen associated molecular pattern
KW  - probiotic agent
KW  - RNA 16S
KW  - vancomycin
KW  - virulence factor
KW  - vitamin B group
JF  - Journal of Autoimmunity
JA  - J. Autoimmun.
LA  - English
VL  - 148
SP  - 103290
CY  - United Kingdom
PB  - Academic Press
SN  - 0896-8411
SN  - 1095-9157
AD  - E.W. Triplett, Department of Microbiology and Cell Science, Institute of Food and Agricultural Sciences, University of Florida, Gainesville, FL, United States. E-mail: ewt@ufl.edu
M1  - (Berryman, Triplett) Department of Microbiology and Cell Science, Institute of Food and Agricultural Sciences, University of Florida, Gainesville, FL, United States
M1  - (Ilonen) Immunogenetics Laboratory, Institute of Biomedicine, University of Turku, Turku, Finland
M1  - (Ludvigsson) Crown Princess Victoria's Children's Hospital and Division of Pediatrics, Department of Biomedical and Clinical Sciences, Linkoping University, Linkoping, Sweden
UR  - https://www.sciencedirect.com/science/journal/08968411
DO  - https://dx.doi.org/10.1016/j.jaut.2024.103290
PT  - Article
L2  - http://ovidsp.ovid.com/ovidweb.cgi?T=JS&PAGE=reference&D=emexb&NEWS=N&AN=2033418540
ER  -  

Link to the Ovid Full Text or citation: https://access.ovid.com/custom/redirector/index.html?dest=https://go.openathens.net/redirector/unimelb.edu.au?url=http://ovidsp.ovid.com/ovidweb.cgi?T=JS&CSC=Y&NEWS=N&PAGE=fulltext&D=emexb&DO=10.1016%2fj.jaut.2024.103290Link to the External Link Resolver: https://unimelb.hosted.exlibrisgroup.com/sfxlcl41/?sid=OVID:embase&id=pmid:39033688&id=doi:10.1016%2Fj.jaut.2024.103290&issn=0896-8411&isbn=&volume=148&issue=&spage=103290&pages=&date=2024&title=Journal+of+Autoimmunity&atitle=Functional+metagenomic+analysis+reveals+potential+inflammatory+triggers+associated+with+genetic+risk+for+autoimmune+disease&aulast=Berryman&pid=%3Cauthor%3EBerryman+M.A.%3BIlonen+J.%3BTriplett+E.W.%3BLudvigsson+J.%3C%2Fauthor%3E%3CAN%3E2033418540%3C%2FAN%3E%3CDT%3EArticle%3C%2FDT%3E 

2. 
TY  - JOUR
DB  - Embase Weekly Updates
AN  - 2033163254
ID  - 38561193 [https://www.ncbi.nlm.nih.gov/pubmed/?term=38561193]
T1  - Association of Infant Breastfeeding and Juvenile Spondyloarthritis: A Case-Control Study
A1  - Baggett K.H.
A1  - Brandon T.G.
A1  - Xiao R.
A1  - Weiss P.F. 
AO  - Baggett, Katelyn H.; ORCID: https://orcid.org/0000-0001-8320-9288
AO  - Brandon, Timothy G.; ORCID: https://orcid.org/0000-0002-1305-4871
AO  - Xiao, Rui; ORCID: https://orcid.org/0000-0002-2727-8171
AO  - Weiss, Pamela F.; ORCID: https://orcid.org/0000-0002-9724-0443
Y1  - 2024//
N2  - Objective. Given the multifactorial pathogenesis of juvenile spondyloarthritis (JSpA) and evidence of a protective effect in phenotypically similar diseases, we aimed to test whether breastfeeding is associated with the development and disease activity of JSpA. Methods. This single-center retrospective case-control study included children with JSpA and age- and sex-matched controls with a 1:1 ratio. Univariable and multivariable conditional logistic regression modeling for matched pairs was used to test the association of infant factors with the development of JSpA, including infant nutrition and form of delivery. Linear regression was used to assess the association of JSpA disease activity (JSpA Disease Activity Index with 6 elements [ JSpADA6]) at presentation with breastfeeding exposure, form of delivery, and antibiotic exposure. Results. For the 195 case-control matched pairs, the mean age was 13.0 years and 47.7% were female. For breastfeeding, 88.7% of controls and 69.2% of JSpA cases were exposed to breastfeeding of any duration, respectively (P < 0.001). In the multivariable model, exclusive breastfeeding > 6 months was independently and significantly associated with a lower chance of JSpA development (odds ratio 0.47, 95% CI 0.30-0.72; P < 0.001). The median JSpADA6 was not significantly associated with breastfeeding for > 6 months. However, vaginal delivery was significantly associated with a lower JSpADA6 (B = -0.65, 95% CI -1.13 to -0.17; P = 0.008). Conclusion. This study suggests that infant factors that affect the microbiome may be associated with the occurrence and disease activity of JSpA at presentation.Copyright © 2024 The Journal of Rheumatology.
KW  - adolescent
KW  - adult
KW  - aged
KW  - ankylosing spondylitis
KW  - article
KW  - body mass
KW  - *breast feeding
KW  - case control study
KW  - cesarean section
KW  - child
KW  - cohort analysis
KW  - controlled study
KW  - Crohn disease
KW  - cross-sectional study
KW  - developmental delay
KW  - disease activity
KW  - disease registry
KW  - endocytosis
KW  - enthesitis
KW  - ethnicity
KW  - familial hypercholesterolemia
KW  - female
KW  - human
KW  - infant
KW  - insulin dependent diabetes mellitus
KW  - intestine flora
KW  - iritis
KW  - juvenile rheumatoid arthritis
KW  - major clinical study
KW  - male
KW  - microbiome
KW  - nuclear magnetic resonance imaging
KW  - prospective study
KW  - psoriasis
KW  - psoriatic arthritis
KW  - questionnaire
KW  - rheumatic disease
KW  - rheumatoid arthritis
KW  - risk factor
KW  - sacroiliitis
KW  - sensitivity analysis
KW  - short stature
KW  - single nucleotide polymorphism
KW  - *spondylarthritis
KW  - ulcerative colitis
KW  - uveitis
KW  - vaginal delivery
KW  - visual analog scale
KW  - antibiotic agent
KW  - cell penetrating peptide
KW  - probiotic agent
JF  - Journal of Rheumatology
JA  - J. Rheumatol.
LA  - English
VL  - 51
IS  - 7
SP  - 708
EP  - 714
CY  - Canada
PB  - Journal of Rheumatology
SN  - 0315-162X
SN  - 1499-2752
AD  - P.F. Weiss, The Children's Hospital of Philadelphia, Roberts Center for Pediatric Research, 2716 South Street, Room 11123, Philadelphia, PA 19104, United States. E-mail: weisspa@chop.edu
M1  - (Baggett, Brandon) Department of Pediatrics, Division of Rheumatology and Clinical Futures, The Children's Hospital of Philadelphia, United States
M1  - (Xiao) Department of Biostatistics, Epidemiology and Informatics, Perelman School of Medicine, University of Pennsylvania, United States
M1  - (Weiss) Department of Pediatrics, Division of Rheumatology, and Clinical Futures, The Children's Hospital of Philadelphia, Center for Clinical Epidemiology and Biostatistics, Perelman School of Medicine, The University of Pennsylvania, Philadelphia, PA, United States
UR  - https://www.jrheum.org/content/51/7/708
DO  - https://dx.doi.org/10.3899/jrheum.2023-1203
PT  - Article
L2  - http://ovidsp.ovid.com/ovidweb.cgi?T=JS&PAGE=reference&D=emexb&NEWS=N&AN=2033163254
ER  -  

Link to the Ovid Full Text or citation: https://access.ovid.com/custom/redirector/index.html?dest=https://go.openathens.net/redirector/unimelb.edu.au?url=http://ovidsp.ovid.com/ovidweb.cgi?T=JS&CSC=Y&NEWS=N&PAGE=fulltext&D=emexb&DO=10.3899%2fjrheum.2023-1203Link to the External Link Resolver: https://unimelb.hosted.exlibrisgroup.com/sfxlcl41/?sid=OVID:embase&id=pmid:38561193&id=doi:10.3899%2Fjrheum.2023-1203&issn=0315-162X&isbn=&volume=51&issue=7&spage=708&pages=708-714&date=2024&title=Journal+of+Rheumatology&atitle=Association+of+Infant+Breastfeeding+and+Juvenile+Spondyloarthritis%3A+A+Case-Control+Study&aulast=Baggett&pid=%3Cauthor%3EBaggett+K.H.%3BBrandon+T.G.%3BXiao+R.%3BWeiss+P.F.%3C%2Fauthor%3E%3CAN%3E2033163254%3C%2FAN%3E%3CDT%3EArticle%3C%2FDT%3E 

3. 
TY  - JOUR
DB  - Embase Weekly Updates
AN  - 2032897139
ID  - 38795745 [https://www.ncbi.nlm.nih.gov/pubmed/?term=38795745]
T1  - Gut Inflammation Markers, Diet, and Risk of Islet Autoimmunity in Finnish Children - A Nested Case-Control Study
A1  - Salo T.E.
A1  - Hakola L.
A1  - Niinisto S.
A1  - Takkinen H.-M.
A1  - Ahonen S.
A1  - Puustinen L.
A1  - Ilonen J.
A1  - Toppari J.
A1  - Veijola R.
A1  - Hyoty H.
A1  - Knip M.
A1  - Virtanen S.M. 
AO  - Salo, Tuuli EI; ORCID: https://orcid.org/0000-0002-0345-3828
Y1  - 2024//
N2  - Background: Gut dysbiosis and increased intestinal permeability have been reported to precede type 1 diabetes-related autoimmunity. The role of gut inflammation in autoimmunity is not understood. Objective(s): This study aimed to assess whether gut inflammation markers are associated with risk of islet autoimmunity and whether diet is associated with gut inflammation markers. Method(s): A nested case-control sample of 75 case children with islet autoimmunity and 88 control children was acquired from the Finnish Type 1 Diabetes Prediction and Prevention cohort. Diet was assessed with 3-d food records, and calprotectin and human beta-defensin-2 (HBD-2) were analyzed from stool samples at 6 and 12 mo of age. Conditional logistic regression analysis was used in a matched case-control setting to assess risk of autoimmunity. Analysis of variance, independent samples t test, and a general linear model were used in secondary analyses to test associations of background characteristics and dietary factors with inflammation markers. Result(s): In unadjusted analyses, calprotectin was not associated with risk of islet autoimmunity, whereas HBD-2 in the middle (odds ratio [OR]: 3.23; 95% confidence interval [CI]: 1.03, 10.08) or highest tertile (OR: 3.02; 95% CI: 1.05, 8.69) in comparison to the lowest at 12 mo of age showed borderline association (P-trend = 0.063) with higher risk of islet autoimmunity. Excluding children with cow milk allergy in sensitivity analyses strengthened the association of HBD-2 with islet autoimmunity, whereas adjusting for dietary factors and maternal education weakened it. At age 12 mo, higher fat intake was associated with higher HBD-2 (beta: 0.219; 95% CI: 0.110, 0.328) and higher intake of dietary fiber (beta: -0.294; 95% CI: -0.510, -0.078), magnesium (beta: -0.036; 95% CI: -0.059, -0.014), and potassium (beta: -0.003; 95% CI: -0.005, -0.001) with lower HBD-2. Conclusion(s): Higher HBD-2 in infancy may be associated with higher risk of islet autoimmunity. Dietary factors play a role in gut inflammatory status.Copyright © 2024 The Authors
KW  - article
KW  - artificial milk
KW  - *autoimmunity
KW  - breast milk
KW  - caloric intake
KW  - carbohydrate intake
KW  - case control study
KW  - child
KW  - controlled study
KW  - *diet
KW  - *dysbiosis
KW  - educational status
KW  - enteritis
KW  - fat intake
KW  - feces analysis
KW  - female
KW  - *Finn (people)
KW  - food intake
KW  - fruit consumption
KW  - gestational age
KW  - human
KW  - human tissue
KW  - *insulin dependent diabetes mellitus
KW  - major clinical study
KW  - male
KW  - maternal attitude
KW  - milk allergy
KW  - *pancreas islet
KW  - root vegetable
KW  - vegetable consumption
KW  - alpha tocopherol
KW  - ascorbic acid
KW  - *beta defensin 2/ec [Endogenous Compound]
KW  - calcium
KW  - *calgranulin/ec [Endogenous Compound]
KW  - carbohydrate
KW  - cyanocobalamin
KW  - folic acid
KW  - glutamate decarboxylase antibody/ec [Endogenous Compound]
KW  - HLA antigen/ec [Endogenous Compound]
KW  - magnesium/ec [Endogenous Compound]
KW  - mineral
KW  - nicotinamide
KW  - potassium/ec [Endogenous Compound]
KW  - pyridoxine
KW  - retinol
KW  - riboflavin
KW  - selenium
KW  - thiamine
KW  - vitamin D
JF  - Journal of Nutrition
JA  - J. Nutr.
LA  - English
VL  - 154
IS  - 7
SP  - 2244
EP  - 2254
CY  - United States
PB  - Elsevier B.V.
SN  - 0022-3166
SN  - 1541-6100
AD  - T.E. Salo, Department of Public Health and Welfare, Finnish Institute for Health and Welfare, Helsinki, Finland. E-mail: tuuli.salo@thl.fi
M1  - (Salo, Hakola, Niinisto, Takkinen, Ahonen, Virtanen) Department of Public Health and Welfare, Finnish Institute for Health and Welfare, Helsinki, Finland
M1  - (Salo, Hakola, Takkinen, Ahonen, Virtanen) Unit of Health Sciences, Faculty of Social Sciences, Tampere University, Tampere, Finland
M1  - (Hakola, Takkinen, Ahonen, Virtanen) Tampere University Hospital, Wellbeing Services County of Pirkanmaa, Tampere, Finland
M1  - (Puustinen, Hyoty) Department of Virology, Faculty of Medicine and Health Technology, Tampere University, Tampere, Finland
M1  - (Ilonen) Immunogenetics Laboratory, Institute of Biomedicine, University of Turku, Turku, Finland
M1  - (Toppari) Research Centre for Integrative Physiology and Pharmacology, Institute of Biomedicine, and Centre for Population Health Research, University of Turku, Turku, Finland
M1  - (Toppari) Department of Pediatrics, Turku University Hospital, Turku, Finland
M1  - (Veijola) Department of Pediatrics, PEDEGO Research Unit, Medical Research Center Oulu, University of Oulu and Oulu University Hospital, Oulu, Finland
M1  - (Veijola) Department of Children and Adolescents, Oulu University Hospital, Oulu, Finland
M1  - (Hyoty) Fimlab laboratories, Tampere, Finland
M1  - (Knip) Pediatric Research Center, Children's Hospital, University of Helsinki and Helsinki University Hospital, Helsinki, Finland
M1  - (Knip) Research Program for Clinical and Molecular Metabolism, Faculty of Medicine, University of Helsinki, Helsinki, Finland
M1  - (Knip) Department of Pediatrics, Tampere University Hospital, Tampere, Finland
M1  - (Virtanen) Center for Child Health Research, Tampere University and Tampere University Hospital, Tampere, Finland
UR  - https://www.sciencedirect.com/science/journal/00223166
DO  - https://dx.doi.org/10.1016/j.tjnut.2024.05.015
PT  - Article
L2  - http://ovidsp.ovid.com/ovidweb.cgi?T=JS&PAGE=reference&D=emexb&NEWS=N&AN=2032897139
ER  -  

Link to the Ovid Full Text or citation: https://access.ovid.com/custom/redirector/index.html?dest=https://go.openathens.net/redirector/unimelb.edu.au?url=http://ovidsp.ovid.com/ovidweb.cgi?T=JS&CSC=Y&NEWS=N&PAGE=fulltext&D=emexb&DO=10.1016%2fj.tjnut.2024.05.015Link to the External Link Resolver: https://unimelb.hosted.exlibrisgroup.com/sfxlcl41/?sid=OVID:embase&id=pmid:38795745&id=doi:10.1016%2Fj.tjnut.2024.05.015&issn=0022-3166&isbn=&volume=154&issue=7&spage=2244&pages=2244-2254&date=2024&title=Journal+of+Nutrition&atitle=Gut+Inflammation+Markers%2C+Diet%2C+and+Risk+of+Islet+Autoimmunity+in+Finnish+Children+-+A+Nested+Case-Control+Study&aulast=Salo&pid=%3Cauthor%3ESalo+T.E.%3BHakola+L.%3BNiinisto+S.%3BTakkinen+H.-M.%3BAhonen+S.%3BPuustinen+L.%3BIlonen+J.%3BToppari+J.%3BVeijola+R.%3BHyoty+H.%3BKnip+M.%3BVirtanen+S.M.%3C%2Fauthor%3E%3CAN%3E2032897139%3C%2FAN%3E%3CDT%3EArticle%3C%2FDT%3E 

4. 
TY  - JOUR
DB  - Embase Weekly Updates
AN  - 2033031905
T1  - Legume Protein Digestibility in Indian Infants
T3  - NUTRITION 2024. McCormick Place, Chicago United States.
A1  - Hegde S.G.
A1  - Kashyap S.
A1  - Shivakumar N.
A1  - Devi S.
A1  - Kurpad A. 
Y1  - 2024//
N2  - Objectives: To measure true IAA digestibility of mung bean in Indian infants, using the dual stable isotope tracer method. Method(s): Apparently healthy children 9-12 months old, on semisolid complementary feeding, were recruited. Exclusion criteria included recent gastroenteritis, antibiotic use in the past 4 weeks and history of food allergies. After anthropometry, the children were fed a freshly prepared rice-lentil meal (rice and 2H labelled whole mung bean). U-13C spirulina (10 mg/kg) was homogenously mixed into the meal as a reference protein of known digestibility. The meal was administered in a plateau feeding protocol over 5 hours, with an initial priming meal and hourly single portion mini-meals. Baseline and 5.5 hour plasma samples were analysed for their 13C and 2H-IAA enrichments by liquid chromatography-tandem mass spectrometry and gas chromatography-pyrolysis-isotope ratio mass spectrometry respectively. For each IAA, the ratios of their plasma and food 13C and 2H enrichments were used to calculate digestibility. Result(s): The mean age and length-for-age z scores of the 6 children (6, male) were 11.1 +/-1.1 months and -0.2 +/- 1.2 respectively. The mung bean test meal provided an average of 204.8 +/- 33 kcal and contained 4.6 +/- 0.7 g of protein. Samples are being analyzed and digestibility data will be presented. Conclusion(s): This study will provide IAA digestibility of mung bean protein at 1 year of age from which Digestible Indispensible Amino Acid Scores can be calculated for common complementary foods. This might be particularly relevant as the ontogeny of indispensable amino-acid (IAA) digestibility is unknown at 1 y of age, particularly in a LMIC setting. This can guide the identification of suitable dietary adjustments to meet infant requirements for optimum growth and development. Funding Sources: This research was supported by the Indian Department of Biotechnology and by a Wellcome Trust/DBT India Alliance Clinical Research Centre Grant.Copyright © 2023
KW  - anthropometry
KW  - child
KW  - complementary feeding
KW  - conference abstract
KW  - digestible indispensable amino acid score
KW  - *digestion
KW  - *Fabaceae
KW  - female
KW  - food allergy
KW  - gas chromatography
KW  - gastroenteritis
KW  - human
KW  - *Indian
KW  - infant
KW  - *legume
KW  - lentil
KW  - liquid chromatography-mass spectrometry
KW  - male
KW  - mass spectrometry
KW  - meal
KW  - mung bean
KW  - ontogeny
KW  - pyrolysis
KW  - rice
KW  - Spirulina
KW  - test meal
KW  - amino acid
KW  - antibiotic agent
KW  - carbon 13
KW  - stable isotope
KW  - tracer
JF  - Current Developments in Nutrition
JA  - Curr. Dev. Nutr.
LA  - English
VL  - 8
IS  - Supplement 2
SP  - 102461
CY  - Netherlands
PB  - Elsevier B.V.
SN  - 2475-2991
SN  - 2475-2991
M1  - (Hegde, Kurpad) St John's Medical College, India
M1  - (Kashyap, Shivakumar, Devi) St John's Research Institute, India
DO  - https://dx.doi.org/10.1016/j.cdnut.2024.102461
PT  - Conference Abstract
L2  - http://ovidsp.ovid.com/ovidweb.cgi?T=JS&PAGE=reference&D=emexb&NEWS=N&AN=2033031905
ER  -  

Link to the Ovid Full Text or citation: https://access.ovid.com/custom/redirector/index.html?dest=https://go.openathens.net/redirector/unimelb.edu.au?url=http://ovidsp.ovid.com/ovidweb.cgi?T=JS&CSC=Y&NEWS=N&PAGE=fulltext&D=emexb&DO=10.1016%2fj.cdnut.2024.102461Link to the External Link Resolver: https://unimelb.hosted.exlibrisgroup.com/sfxlcl41/?sid=OVID:embase&id=pmid:&id=doi:10.1016%2Fj.cdnut.2024.102461&issn=2475-2991&isbn=&volume=8&issue=Supplement+2&spage=102461&pages=&date=2024&title=Current+Developments+in+Nutrition&atitle=Legume+Protein+Digestibility+in+Indian+Infants&aulast=Hegde&pid=%3Cauthor%3EHegde+S.G.%3BKashyap+S.%3BShivakumar+N.%3BDevi+S.%3BKurpad+A.%3C%2Fauthor%3E%3CAN%3E2033031905%3C%2FAN%3E%3CDT%3EConference+Abstract%3C%2FDT%3E 

5. 
TY  - JOUR
DB  - Embase Weekly Updates
AN  - 2032906501
ID  - 38900773 [https://www.ncbi.nlm.nih.gov/pubmed/?term=38900773]
T1  - Efficacy of Zinc Fortified and Fermented Wheat Flour (EZAFFAW): A randomized controlled trial protocol
A1  - Das J.K.
A1  - Padhani Z.A.
A1  - Khan M.
A1  - Mirani M.
A1  - Rizvi A.
A1  - Chauhadry I.A.
A1  - Yasin R.
A1  - Ismail T.
A1  - Akhtar S.
A1  - Begum K.
A1  - Iqbal J.
A1  - Humayun K.
A1  - Naseem H.A.
A1  - Malik K.A.
A1  - Bhutta Z.A. 
Y1  - 2024//
N2  - Background Zinc deficiency poses significant health risks, particularly in low-income settings. This study aims to evaluate the impact of agronomically zinc biofortified (fermented and non-fermented) and post-harvest wheat flour flatbread on zinc status and metabolic health in adolescents and adult women in rural Pakistan. Methods A four-arm triple-blind randomized controlled trial will be conducted in a rural district of Pakistan. Participants (adolescents aged 10-19 and adult women aged 20-40) will be assigned to receive fermented or unfermented high zinc agronomically biofortified wheat flour flatbread, post-harvest zinc-fortified wheat flour flatbread, or low zinc conventional whole wheat flour flatbread. The meal would be served once a day, six days a week for six months. The study aims to enroll 1000 participants and will be analyzed based on the intention-to-treat principle. The trial is registered with number NCT06092515. Outcomes Primary outcomes will include serum zinc concentration and metabolic markers, while secondary outcomes include anthropometric measurements, blood pressure, and dietary intake. Conclusion This trial will provide valuable insights into the efficacy of agronomically zinc biofortified wheat flour in improving zinc status and metabolic health. Findings may inform public health strategies to combat zinc deficiency in resource-limited settings.Copyright © 2024 Das et al. This is an open access article distributed under the terms of the Creative Commons Attribution License, which permits unrestricted use, distribution, and reproduction in any medium, provided the original author and source are credited.
KW  - anthropometry
KW  - arterial wall thickness
KW  - article
KW  - atomic absorption spectrometry
KW  - blood donor
KW  - body mass
KW  - celiac disease
KW  - child growth
KW  - controlled study
KW  - data analysis
KW  - data availability
KW  - data collection method
KW  - diet supplementation
KW  - dietary intake
KW  - dried blood spot testing
KW  - education
KW  - ethics
KW  - *fermentation
KW  - food composition
KW  - food frequency questionnaire
KW  - food insecurity
KW  - food intake
KW  - glucose blood level
KW  - health care facility
KW  - homeostasis model assessment
KW  - human
KW  - morbidity
KW  - nebulization
KW  - nervous system development
KW  - Newcastle-Ottawa scale
KW  - non insulin dependent diabetes mellitus
KW  - nutritional assessment
KW  - obesity
KW  - prevalence
KW  - *protocol
KW  - quality control
KW  - questionnaire
KW  - randomized controlled trial
KW  - renal protection
KW  - risk assessment
KW  - risk factor
KW  - sensitivity analysis
KW  - third trimester pregnancy
KW  - Vibrio cholerae
KW  - waist circumference
KW  - *wheat flour
KW  - alkaline phosphatase/ec [Endogenous Compound]
KW  - ampicillin
KW  - calcium
KW  - creatinine/ec [Endogenous Compound]
KW  - cystine
KW  - glutamic acid
KW  - hemoglobin A1c/ec [Endogenous Compound]
KW  - magnesium
KW  - phosphorus
KW  - phytate
KW  - phytic acid
KW  - triacylglycerol
KW  - *zinc
JF  - PLoS ONE
JA  - PLoS ONE
LA  - English
VL  - 19
IS  - 6
SP  - e0304462
CY  - United States
PB  - Public Library of Science
SN  - 1932-6203 (electronic)
SN  - 1932-6203
AD  - J.K. Das, Institute for Global Health and Development, The Aga Khan University, Karachi, Pakistan. E-mail: jai.das@aku.edu
M1  - (Das, Padhani, Khan, Mirani, Yasin, Naseem, Bhutta) Institute for Global Health and Development, The Aga Khan University, Karachi, Pakistan
M1  - (Das) Division of Women and Child Health, The Aga Khan University, Karachi, Pakistan
M1  - (Rizvi, Chauhadry) Centre of Excellence in Women and Child Health, The Aga Khan University, Karachi, Pakistan
M1  - (Ismail, Akhtar) Institute of Food Science and Nutrition, Bahauddin Zakariya University, Multan, Pakistan
M1  - (Begum, Iqbal) Nutrition Research Laboratory, The Aga Khan University, Karachi, Pakistan
M1  - (Humayun) Department of Paediatrics and Child Health, The Aga Khan University, Karachi, Pakistan
M1  - (Malik) School of Life Sciences, Forman Christian College (A Chartered University), Lahore, Pakistan
M1  - (Malik) Pakistan Academy of Sciences, Islamabad, Pakistan
M1  - (Bhutta) Center for Global Child Health, Hospital for Sick Children, Toronto, Canada
UR  - https://journals.plos.org//plosone/article?id=10.1371/journal.pone.0304462
DO  - https://dx.doi.org/10.1371/journal.pone.0304462
PT  - Article
L2  - http://ovidsp.ovid.com/ovidweb.cgi?T=JS&PAGE=reference&D=emexb&NEWS=N&AN=2032906501
ER  -  

Link to the Ovid Full Text or citation: https://access.ovid.com/custom/redirector/index.html?dest=https://go.openathens.net/redirector/unimelb.edu.au?url=http://ovidsp.ovid.com/ovidweb.cgi?T=JS&CSC=Y&NEWS=N&PAGE=fulltext&D=emexb&DO=10.1371%2fjournal.pone.0304462Link to the External Link Resolver: https://unimelb.hosted.exlibrisgroup.com/sfxlcl41/?sid=OVID:embase&id=pmid:38900773&id=doi:10.1371%2Fjournal.pone.0304462&issn=1932-6203&isbn=&volume=19&issue=6&spage=e0304462&pages=&date=2024&title=PLoS+ONE&atitle=Efficacy+of+Zinc+Fortified+and+Fermented+Wheat+Flour+%28EZAFFAW%29%3A+A+randomized+controlled+trial+protocol&aulast=Das&pid=%3Cauthor%3EDas+J.K.%3BPadhani+Z.A.%3BKhan+M.%3BMirani+M.%3BRizvi+A.%3BChauhadry+I.A.%3BYasin+R.%3BIsmail+T.%3BAkhtar+S.%3BBegum+K.%3BIqbal+J.%3BHumayun+K.%3BNaseem+H.A.%3BMalik+K.A.%3BBhutta+Z.A.%3C%2Fauthor%3E%3CAN%3E2032906501%3C%2FAN%3E%3CDT%3EArticle%3C%2FDT%3E 

6. 
TY  - JOUR
DB  - Embase
AN  - 2032200889
ID  - 38729835 [https://www.ncbi.nlm.nih.gov/pubmed/?term=38729835]
T1  - Pregnancies in Women After Liver Transplant due to Wilson's Disease-Case Series
A1  - Jabiry-Zieniewicz Z.
A1  - Stelmach D.A.
A1  - Jasak K.
A1  - Knap-Wielgus W.
A1  - Szumska A.
A1  - Raszeja-Wyszomirska J.
A1  - Szpotanska-Sikorska M. 
AO  - Stelmach, Daria Ada; ORCID: https://orcid.org/0000-0001-8598-9265
AO  - Szpotanska-Sikorska, Monika; ORCID: https://orcid.org/0000-0001-9051-0319
Y1  - 2024//
N2  - Wilson's disease is a rare autosomal recessive disorder. Due to a defect in membrane copper transporter, copper is not excreted in the bile and accumulates in the tissues. The only treatment for acute liver failure in Wilson's disease is a liver transplant. Aim(s): Assessment of the course of pregnancies and comparison of obstetric outcomes in female liver transplant recipients in the course of Wilson's disease. Methodology: Retrospective analysis of data of women, who were pregnant and gave birth in the years: 2017 to 2023. Evaluation of their liver function used pharmacotherapy and obstetric outcomes. Result(s): We recorded 11 pregnancies in liver transplantation recipients due to Wilson's disease. Ten single pregnancies and 1 twin (DCDA) were observed. In all pregnancies, graft functions and immunosuppressive drug concentrations were monitored. Three women suffered from epilepsy, one was diagnosed with psychiatric disorder. Two were diagnosed with cholestasis, and another 2 with gestational diabetes. Two of them were treated for pregnancy-induced hypertension and 2 developed preeclampsia. Deterioration of liver function parameters in pregnancy was observed in 2 cases. In total, 8 full-term babies were born and 4 late-preterm, including twins at 35 weeks of gestation. Seven pregnancies were delivered by caesarean section and 4 delivered vaginally. No complications in early postpartum period have been reported. Conclusion(s): Women with Wilson's disease treated with organ transplantation have a chance of successful pregnancies and deliveries.Copyright © 2024 The Authors
KW  - acute liver failure
KW  - adolescent
KW  - adult
KW  - anemia
KW  - article
KW  - autosomal recessive disorder
KW  - cesarean section
KW  - child
KW  - cholestasis
KW  - clinical article
KW  - depression
KW  - drug therapy
KW  - epilepsy
KW  - female
KW  - gestational age
KW  - gestational diabetes
KW  - gynecologic care
KW  - human
KW  - hypertension
KW  - immunosuppressive treatment
KW  - intrahepatic cholestasis of pregnancy
KW  - liver failure
KW  - liver function
KW  - liver graft
KW  - *liver transplantation
KW  - *maternal hypertension
KW  - mental disease
KW  - non insulin dependent diabetes mellitus
KW  - organ transplantation
KW  - placenta previa
KW  - preeclampsia
KW  - *pregnancy
KW  - pregnancy outcome
KW  - retrospective study
KW  - school child
KW  - *Wilson disease
KW  - aminotransferase/ec [Endogenous Compound]
KW  - aspartate aminotransferase/ec [Endogenous Compound]
KW  - azathioprine/pv [Special Situation for Pharmacovigilance]
KW  - bile acid/ec [Endogenous Compound]
KW  - bilirubin/ec [Endogenous Compound]
KW  - copper/ec [Endogenous Compound]
KW  - copper transport protein/ec [Endogenous Compound]
KW  - cyclosporine/pv [Special Situation for Pharmacovigilance]
KW  - immunosuppressive agent/pv [Special Situation for Pharmacovigilance]
KW  - prednisone/pv [Special Situation for Pharmacovigilance]
KW  - tacrolimus/pv [Special Situation for Pharmacovigilance]
XT  - azathioprine / special situation for pharmacovigilance / pediatric patient
XT  - cyclosporine / special situation for pharmacovigilance / pediatric patient
XT  - immunosuppressive agent / special situation for pharmacovigilance / pediatric patient
XT  - prednisone / special situation for pharmacovigilance / pediatric patient
XT  - tacrolimus / special situation for pharmacovigilance / pediatric patient
JF  - Transplantation Proceedings
JA  - Transplant. Proc.
LA  - English
VL  - 56
IS  - 4
SP  - 919
EP  - 922
CY  - United States
PB  - Elsevier Inc.
SN  - 0041-1345
SN  - 1873-2623
AD  - M. Szpotanska-Sikorska, 1st Department of Obstetrics and Gynecology, Medical University of Warsaw, Starynkiewicza 1/3 Square, Warsaw 02-015, Poland. E-mail: mszpotanska@wp.pl
M1  - (Jabiry-Zieniewicz, Stelmach, Jasak, Knap-Wielgus, Szumska, Szpotanska-Sikorska) 1st Department of Obstetrics and Gynecology, Medical University of Warsaw, Warsaw, Poland
M1  - (Raszeja-Wyszomirska) Department of Hepatology, Transplantology, and Internal Medicine, Medical University of Warsaw, Warsaw, Poland
UR  - https://www.sciencedirect.com/science/journal/00411345
DO  - https://dx.doi.org/10.1016/j.transproceed.2024.04.012
PT  - Article
L2  - http://ovidsp.ovid.com/ovidweb.cgi?T=JS&PAGE=reference&D=emexa&NEWS=N&AN=2032200889
ER  -  

Link to the Ovid Full Text or citation: https://access.ovid.com/custom/redirector/index.html?dest=https://go.openathens.net/redirector/unimelb.edu.au?url=http://ovidsp.ovid.com/ovidweb.cgi?T=JS&CSC=Y&NEWS=N&PAGE=fulltext&D=emexa&DO=10.1016%2fj.transproceed.2024.04.012Link to the External Link Resolver: https://unimelb.hosted.exlibrisgroup.com/sfxlcl41/?sid=OVID:embase&id=pmid:38729835&id=doi:10.1016%2Fj.transproceed.2024.04.012&issn=0041-1345&isbn=&volume=56&issue=4&spage=919&pages=919-922&date=2024&title=Transplantation+Proceedings&atitle=Pregnancies+in+Women+After+Liver+Transplant+due+to+Wilson%27s+Disease-Case+Series&aulast=Jabiry-Zieniewicz&pid=%3Cauthor%3EJabiry-Zieniewicz+Z.%3BStelmach+D.A.%3BJasak+K.%3BKnap-Wielgus+W.%3BSzumska+A.%3BRaszeja-Wyszomirska+J.%3BSzpotanska-Sikorska+M.%3C%2Fauthor%3E%3CAN%3E2032200889%3C%2FAN%3E%3CDT%3EArticle%3C%2FDT%3E 

7. 
TY  - JOUR
DB  - Embase
AN  - 2032587451
T1  - Multidisciplinary Management of Maternal Near Miss (MNM) due to Peripartum Cardiomyopathy - A Case Report
A1  - Bhattacharyya N.C.
A1  - Roy A.
A1  - Haldar R.G.
A1  - Chatterjee S.
A1  - Mandal D.
A1  - Haque S.
A1  - Bhattacharyya S. 
Y1  - 2024//
N2  - A Maternal Near Miss (MNM) case is defined by WHO as a woman who nearly died but survived a complication that occurred during pregnancy, child birth or within 42 days of termination pregnancy. Peripartum Cardiomyopathy (PPCM) is a rare type of idiopathic heart failure of unknown etiology that occurs in late pregnancy or 5 months postpartum with significant morbidity & mortality with an incidence of 2/3 cases in post-partum period. The hyperdynamic circulatory state of normal pregnancy can camouflage the heart failure. The case discussed here is a 32 year-old, G4P2L2A1, at 32 weeks of gestation with Type 2 Diabetes Mellitus (T2DM) & Hypertensive Disorders of Pregnancy (HDP) with previous 2 LSCS, presented to Emergency Room (ER) of Multispeciality Hospital with sudden onset of Shortness of Breath (SOB) with otherwise uneventful ante-natal period. She was put on elective ventilation due to persistent desaturation with Bilevel positive Airway pressure (BiPAP). FHS was localized. Echocardiography revealed severe generalized Left Ventricular (LV) wall hypokinesia, extreme tachycardia and LVEF(Ejection Fraction) of 30%. Mother crashed in ICU, ACLS was followed by LSCS. Next day, she was extubated successfully and gradually weaned from Medical Intensive Care Unit (MICU) to Maternity ward in a week. Neonates Septic Screen was positive. Excellent Neonatological care brought the neonate to oral feeds on D10. Mother & Neonate were discharged on D20. This is a unique MNM as both mother & baby were salvaged at 32 weeks of gestation with PPCM despite the crash in MICU.Copyright © 2024 Evangel Publishing. All rights reserved.
KW  - adult
KW  - antibiotic sensitivity
KW  - article
KW  - artificial ventilation
KW  - blood pressure
KW  - body weight loss
KW  - breathing rate
KW  - *cardiomyopathy
KW  - case report
KW  - catheterization
KW  - child
KW  - childbirth
KW  - clinical article
KW  - dehydration
KW  - dyspnea
KW  - echocardiography
KW  - female
KW  - fluid resuscitation
KW  - gestational age
KW  - heart left ventricle ejection fraction
KW  - heart rate
KW  - hemodynamics
KW  - human
KW  - hyperglycemia
KW  - hypertension
KW  - hypokinesia
KW  - lethargy
KW  - maternal hypertension
KW  - *near-death experience
KW  - nebulization
KW  - newborn
KW  - non insulin dependent diabetes mellitus
KW  - oxygen saturation
KW  - respiratory acidosis
KW  - *resuscitation
KW  - spirometry
KW  - tachycardia
KW  - tachypnea
KW  - antibiotic agent
KW  - bromocriptine/cb [Drug Combination]
KW  - carvedilol
KW  - empagliflozin/cb [Drug Combination]
KW  - enalapril
KW  - furosemide/iv [Intravenous Drug Administration]
KW  - inotropic agent
KW  - ivabradine/iv [Intravenous Drug Administration]
KW  - meropenem
KW  - noradrenalin
KW  - spironolactone
KW  - teicoplanin
KW  - torasemide
KW  - spirometer
KW  - continuous urinary catheterization
KW  - *maternal near miss
KW  - *peripartum cardiomyopathy
XT  - bromocriptine / drug combination / empagliflozin
XT  - empagliflozin / drug combination / bromocriptine
JF  - Journal of the Indian Medical Association
JA  - J. Indian Med. Assoc.
LA  - English
VL  - 122
IS  - 5
SP  - 65
EP  - 67
CY  - India
PB  - Evangel Publishing
SN  - 0019-5847
AD  - N.C. Bhattacharyya, Department of Obstetrics and Gynaecology, Charnock Hospitals, West Bengal, Kolkata 700157, India
M1  - (Bhattacharyya, Roy, Haldar, Chatterjee, Mandal, Haque, Bhattacharyya) Department of Obstetrics and Gynaecology, Charnock Hospitals, West Bengal, Kolkata 700157, India
UR  - https://www.onlinejima.com/read_journals.php?article=1372
PT  - Article
L2  - http://ovidsp.ovid.com/ovidweb.cgi?T=JS&PAGE=reference&D=emexa&NEWS=N&AN=2032587451
ER  -  

Link to the Ovid Full Text or citation: https://access.ovid.com/custom/redirector/index.html?dest=https://go.openathens.net/redirector/unimelb.edu.au?url=http://ovidsp.ovid.com/ovidweb.cgi?T=JS&CSC=Y&NEWS=N&PAGE=fulltext&D=emexa&AN=2032587451Link to the External Link Resolver: https://unimelb.hosted.exlibrisgroup.com/sfxlcl41/?sid=OVID:embase&id=pmid:&id=doi:&issn=0019-5847&isbn=&volume=122&issue=5&spage=65&pages=65-67&date=2024&title=Journal+of+the+Indian+Medical+Association&atitle=Multidisciplinary+Management+of+Maternal+Near+Miss+%28MNM%29+due+to+Peripartum+Cardiomyopathy+-+A+Case+Report&aulast=Bhattacharyya&pid=%3Cauthor%3EBhattacharyya+N.C.%3BRoy+A.%3BHaldar+R.G.%3BChatterjee+S.%3BMandal+D.%3BHaque+S.%3BBhattacharyya+S.%3C%2Fauthor%3E%3CAN%3E2032587451%3C%2FAN%3E%3CDT%3EArticle%3C%2FDT%3E 

8. 
TY  - JOUR
DB  - Embase
AN  - 2026199026
ID  - 37518889 [https://www.ncbi.nlm.nih.gov/pubmed/?term=37518889]
T1  - Spontaneous neonatal pulmonary arterial thrombosis - Cases, mechanisms, and literature review
A1  - Abdelhafiz A.
A1  - Benscoter A.L.
A1  - Batlivala S.P. 
AO  - Batlivala, Sarosh P.; ORCID: https://orcid.org/0000-0002-8795-9526
Y1  - 2023//
N2  - Spontaneous pulmonary artery thrombosis in neonates is rare and can be life-threatening. Clinical presentation may mimic pulmonary hypertension or CHD. Further, not all children present with identifiable risk factors. We report the case of two infants with pulmonary artery thromboses who underwent rapid diagnosis and therapy, one with percutaneous intervention and the other with anticoagulation. We also conducted a literature review to highlight the importance of early identification and referral to a centre capable of performing appropriate medical and interventional therapies.Copyright © The Author(s), 2023. Published by Cambridge University Press.
KW  - activated partial thromboplastin time
KW  - anticoagulation
KW  - artery catheterization
KW  - article
KW  - case report
KW  - child
KW  - clinical article
KW  - ductus arteriosus
KW  - echocardiography
KW  - human
KW  - hypoxemia
KW  - insulin dependent diabetes mellitus
KW  - left pulmonary artery
KW  - male
KW  - prothrombin time
KW  - pulmonary artery
KW  - *pulmonary artery thrombosis
KW  - resuscitation
KW  - risk factor
KW  - systolic heart murmur
KW  - tachypnea
KW  - urinalysis
KW  - vaginal delivery
KW  - ampicillin/pv [Special Situation for Pharmacovigilance]
KW  - C reactive protein/ec [Endogenous Compound]
KW  - fibrinogen
KW  - gentamicin/pv [Special Situation for Pharmacovigilance]
KW  - procalcitonin/ec [Endogenous Compound]
KW  - protein C/ec [Endogenous Compound]
KW  - protein S/ec [Endogenous Compound]
KW  - nasal cannula
XT  - ampicillin / special situation for pharmacovigilance / pediatric patient
XT  - gentamicin / special situation for pharmacovigilance / pediatric patient
JF  - Cardiology in the Young
JA  - Cardiol. Young
LA  - English
VL  - 33
IS  - 11
SP  - 2452
EP  - 2460
CY  - United Kingdom
PB  - Cambridge University Press
SN  - 1047-9511
SN  - 1467-1107
AD  - S.P. Batlivala, The Heart Institute, Cincinnati Children's Hospital Medical Center, Cincinnati, OH, United States. E-mail: sarosh.batlivala@cchmc.org
M1  - (Abdelhafiz, Benscoter, Batlivala) The Heart Institute, Cincinnati Children's Hospital Medical Center, Cincinnati, OH, United States
M1  - (Benscoter, Batlivala) Division of Pediatric Cardiology, University of Cincinnati, College of Medicine, Cincinnati, OH, United States
UR  - http://www.journals.cambridge.org/action/displayJournal?jid=CTY
DO  - https://dx.doi.org/10.1017/S1047951123002639
PT  - Article
L2  - http://ovidsp.ovid.com/ovidweb.cgi?T=JS&PAGE=reference&D=emexa&NEWS=N&AN=2026199026
ER  -  

Link to the Ovid Full Text or citation: https://access.ovid.com/custom/redirector/index.html?dest=https://go.openathens.net/redirector/unimelb.edu.au?url=http://ovidsp.ovid.com/ovidweb.cgi?T=JS&CSC=Y&NEWS=N&PAGE=fulltext&D=emexa&DO=10.1017%2fS1047951123002639Link to the External Link Resolver: https://unimelb.hosted.exlibrisgroup.com/sfxlcl41/?sid=OVID:embase&id=pmid:37518889&id=doi:10.1017%2FS1047951123002639&issn=1047-9511&isbn=&volume=33&issue=11&spage=2452&pages=2452-2460&date=2023&title=Cardiology+in+the+Young&atitle=Spontaneous+neonatal+pulmonary+arterial+thrombosis+-+Cases%2C+mechanisms%2C+and+literature+review&aulast=Abdelhafiz&pid=%3Cauthor%3EAbdelhafiz+A.%3BBenscoter+A.L.%3BBatlivala+S.P.%3C%2Fauthor%3E%3CAN%3E2026199026%3C%2FAN%3E%3CDT%3EArticle%3C%2FDT%3E 

9. 
TY  - JOUR
DB  - Embase
AN  - 2032149977
ID  - 38733765 [https://www.ncbi.nlm.nih.gov/pubmed/?term=38733765]
T1  - Environmental exposure and child health in China
A1  - Ding G.
A1  - Gao Y.
A1  - Kan H.
A1  - Zeng Q.
A1  - Yan C.
A1  - Li F.
A1  - Jiang F.
A1  - Landrigan P.J.
A1  - Tian Y.
A1  - Zhang J. 
AO  - Zhang, Jun; ORCID: https://orcid.org/0000-0003-1706-1611
Y1  - 2024//
N2  - Chinese children are exposed to broad environmental risks ranging from well-known hazards, such as pesticides and heavy metals, to emerging threats including many new man-made chemicals. Although anecdotal evidence suggests that the exposure levels in Chinese children are substantially higher than those of children in developed countries, a systematic assessment is lacking. Further, while these exposures have been linked to a variety of childhood diseases, such as respiratory, endocrine, neurological, behavioral, and malignant disorders, the magnitude of the associations is often unclear. This review provides a current epidemiologic overview of commonly reported environmental contaminants and their potential impact on children's health in China. We found that despite a large volume of studies on various topics, there is a need for more high-quality research and better-coordinated regional and national data collection. Moreover, prevention of such diseases will depend not only on training of environmental health professionals and enhanced research programs, but also on public education, legislation, and networking.Copyright © 2024 The Author(s)
KW  - air pollution
KW  - anogenital distance
KW  - anthropometry
KW  - asthma
KW  - autism
KW  - carcinogenicity
KW  - child growth
KW  - *child health
KW  - childhood disease
KW  - climate change
KW  - cord serum
KW  - eczema
KW  - education
KW  - endocrine system
KW  - *environmental exposure
KW  - environmental factor
KW  - environmental health
KW  - environmental risk
KW  - genotoxicity
KW  - gestational age
KW  - government
KW  - greenhouse gas
KW  - human
KW  - insulin dependent diabetes mellitus
KW  - malaria
KW  - mutagenicity
KW  - osteoporosis
KW  - particulate matter
KW  - passive smoking
KW  - premature labor
KW  - prenatal exposure
KW  - prospective study
KW  - review
KW  - rhinorrhea
KW  - risk factor
KW  - schistosomiasis
KW  - smoking
KW  - sneezing
KW  - stillbirth
KW  - waist circumference
KW  - wheezing
KW  - amoxicillin
KW  - arsenic
KW  - azithromycin
KW  - ciprofloxacin
KW  - endocrine disruptor
KW  - enrofloxacin
KW  - florfenicol
KW  - heavy metal
KW  - norfloxacin
KW  - ofloxacin
KW  - oxytetracycline
KW  - perfluorohexanesulfonic acid
KW  - perfluorononanoic acid
KW  - pesticide
KW  - sulfur dioxide
KW  - tetracycline
JF  - Environment International
JA  - Environ. Int.
LA  - English
VL  - 187
SP  - 108722
CY  - United Kingdom
PB  - Elsevier Ltd
SN  - 0160-4120
SN  - 1873-6750
AD  - Y. Tian, Ministry of Education and Shanghai Key Laboratory of Children's Environmental Health, Xinhua Hospital, Shanghai Jiao Tong University School of Medicine, 1665 Kongjiang Road, Shanghai 200092, China. E-mail: tianmiejp@sjtu.edu.cn, J. Zhang, Ministry of Education and Shanghai Key Laboratory of Children's Environmental Health, Xinhua Hospital, Shanghai Jiao Tong University School of Medicine, 1665 Kongjiang Road, Shanghai 200092, China. E-mail: junjimzhang@sjtu.edu.cn
M1  - (Ding, Yan, Li, Jiang, Tian, Zhang) Ministry of Education and Shanghai Key Laboratory of Children's Environmental Health, Xinhua Hospital, Shanghai Jiao Tong University School of Medicine, Shanghai, China
M1  - (Ding) Department of Pediatrics, Xinhua Hospital, Shanghai Jiao Tong University School of Medicine, Shanghai, China
M1  - (Gao, Tian) Department of Environmental Health, School of Public Health, Shanghai Jiao Tong University School of Medicine, Shanghai, China
M1  - (Kan) Key Lab of Public Health Safety of the Ministry of Education and NHC Key Laboratory of Health Technology Assessment, School of Public Health, Fudan University, Shanghai, China
M1  - (Zeng) Department of Occupational and Environmental Health, School of Public Health, Tongji Medical College, Huazhong University of Science and Technology, Hubei, Wuhan, China
M1  - (Zeng) Key Laboratory of Environment and Health, Ministry of Education & Ministry of Environmental Protection, and State Key Laboratory of Environmental health (incubating), School of Public Health, Tongji Medical College, Huazhong University of Science and Technology, Hubei, Wuhan, China
M1  - (Li) Department of Developmental and Behavioral Pediatric & Child Primary Care, Brain and Behavioral Research Unit of Shanghai Institute for Pediatric Research, Xinhua Hospital, Shanghai Jiao Tong University School of Medicine, Shanghai, China
M1  - (Jiang) Department of Developmental and Behavioral Pediatrics, National Children's Medical Center, Shanghai Children's Medical Center, Shanghai Jiao Tong University School of Medicine, Shanghai, China
M1  - (Landrigan) Global Observatory on Planetary Health, Boston College, Chestnut Hill, MA, United States
M1  - (Landrigan) Centre Scientifique de Monaco, MC, Monaco
M1  - (Zhang) Department of Maternal and Child Health, School of Public Health, Shanghai Jiao Tong University School of Medicine, Shanghai, China
UR  - https://www.sciencedirect.com/science/journal/01604120
DO  - https://dx.doi.org/10.1016/j.envint.2024.108722
PT  - Review
L2  - http://ovidsp.ovid.com/ovidweb.cgi?T=JS&PAGE=reference&D=emexa&NEWS=N&AN=2032149977
ER  -  

Link to the Ovid Full Text or citation: https://access.ovid.com/custom/redirector/index.html?dest=https://go.openathens.net/redirector/unimelb.edu.au?url=http://ovidsp.ovid.com/ovidweb.cgi?T=JS&CSC=Y&NEWS=N&PAGE=fulltext&D=emexa&DO=10.1016%2fj.envint.2024.108722Link to the External Link Resolver: https://unimelb.hosted.exlibrisgroup.com/sfxlcl41/?sid=OVID:embase&id=pmid:38733765&id=doi:10.1016%2Fj.envint.2024.108722&issn=0160-4120&isbn=&volume=187&issue=&spage=108722&pages=&date=2024&title=Environment+International&atitle=Environmental+exposure+and+child+health+in+China&aulast=Ding&pid=%3Cauthor%3EDing+G.%3BGao+Y.%3BKan+H.%3BZeng+Q.%3BYan+C.%3BLi+F.%3BJiang+F.%3BLandrigan+P.J.%3BTian+Y.%3BZhang+J.%3C%2Fauthor%3E%3CAN%3E2032149977%3C%2FAN%3E%3CDT%3EReview%3C%2FDT%3E 

10. 
TY  - JOUR
DB  - Embase
AN  - 643992597
T1  - SPINAL ANAESTHESIA FOR CAESAREAN SECTION IN A PATIENT WITH CYSTIC FIBROSIS
T3  - 40th Annual ESRA Congress. Paris France.
A1  - Palian M.
A1  - Ulamec M.
A1  - Piljek N.M.
A1  - Perica L.
A1  - Saric S.D.
A1  - Mihaljevic S. 
Y1  - 2023//
N2  - Background and Aims Cystic fibrosis (CF) is an autosomal recessive disease with predominant impact on respiratory and gastrointestinal system. Pregnant women with CF have a higher risk of complications during pregnancy and childbirth. We present a case of a successful caesarean section under spinal anaesthesia in a patient with CF with multiple comorbidities. Methods A 25-year-old female with cystic fibrosis in 34th week of gestation was admitted to the hospital for a planned Caesarean section due to worsening symptoms of underlying disease and general condition. The patient was hospitalized several times due to exacerbation of pulmonary symptoms and was treated with antibiotics. Other diseases include diabetes mellitus type 2, asthma, hypothyroidism, bronchiectasis, chronic colonisation with Pseudomonas aeruginosa and MRSA, celiac disease, tachyarrhythmia and a history of Clostridium difficile enterocolitis. She required continuous corticosteroid therapy, oxygen supplementation with nasal catheter, insulin, thyroid hormones supplementation, inhalations and other medications used in treatment of CF. Latest arterial blood gases were in normal ranges (PaO2 13.465 kPa, PaCo2 5.332 kPa). For C-section, a mixture of 1.9ml 0.5% hyperbaric bupivacaine and 0.4ml fentanyl, based on a patent's height and weight, was applied intrathecally at the L2-L3 level with 27G needle. Results The operation was successful and a healthy newborn was delivered. The patient's respiratory function was not impaired and she was discharged to the PACU with stable vital signs and no need for intensive care monitoring. Conclusions In conclusion, we believe that a spinal anaesthesia with 'heavy' bupivacaine is good anaesthetic technique for pregnant women with severe cystic fibrosis.
KW  - arterial carbon dioxide tension
KW  - asthma
KW  - autosomal recessive disorder
KW  - bronchiectasis
KW  - case report
KW  - celiac disease
KW  - *cesarean section
KW  - childbirth
KW  - clinical article
KW  - comorbidity
KW  - conference abstract
KW  - corticosteroid therapy
KW  - *cystic fibrosis
KW  - diagnosis
KW  - drug administration
KW  - drug therapy
KW  - enterocolitis
KW  - female
KW  - human
KW  - hypothyroidism
KW  - inhalational drug administration
KW  - intravenous drug administration
KW  - methicillin resistant Staphylococcus aureus
KW  - nasopharyngeal catheter
KW  - newborn
KW  - non insulin dependent diabetes mellitus
KW  - oral drug administration
KW  - pregnancy complication
KW  - pregnant woman
KW  - Pseudomonas aeruginosa
KW  - respiratory function
KW  - special situation for pharmacovigilance
KW  - *spinal anesthesia
KW  - tachycardia
KW  - therapy
KW  - vital sign
KW  - antibiotic agent
KW  - bupivacaine
KW  - fentanyl
KW  - insulin
KW  - oxygen
KW  - thyroid hormone
JF  - Regional Anesthesia and Pain Medicine
JA  - Reg. Anesth. Pain Med.
LA  - English
VL  - 48
IS  - Supplement 1
SP  - A246
CY  - Netherlands
PB  - BMJ Publishing Group
SN  - 1098-7339
AD  - M. Ulamec, University Hospital Centre Zagreb, Zagreb, Croatia
M1  - (Palian, Ulamec, Piljek, Perica, Saric, Mihaljevic) University Hospital Centre Zagreb, Zagreb, Croatia
DO  - https://dx.doi.org/10.1136/rapm-2023-ESRA.461
PT  - Conference Abstract
L2  - http://ovidsp.ovid.com/ovidweb.cgi?T=JS&PAGE=reference&D=emexa&NEWS=N&AN=643992597
ER  -  

Link to the Ovid Full Text or citation: https://access.ovid.com/custom/redirector/index.html?dest=https://go.openathens.net/redirector/unimelb.edu.au?url=http://ovidsp.ovid.com/ovidweb.cgi?T=JS&CSC=Y&NEWS=N&PAGE=fulltext&D=emexa&DO=10.1136%2frapm-2023-ESRA.461Link to the External Link Resolver: https://unimelb.hosted.exlibrisgroup.com/sfxlcl41/?sid=OVID:embase&id=pmid:&id=doi:10.1136%2Frapm-2023-ESRA.461&issn=1098-7339&isbn=&volume=48&issue=Supplement+1&spage=A246&pages=A246&date=2023&title=Regional+Anesthesia+and+Pain+Medicine&atitle=SPINAL+ANAESTHESIA+FOR+CAESAREAN+SECTION+IN+A+PATIENT+WITH+CYSTIC+FIBROSIS&aulast=Palian&pid=%3Cauthor%3EPalian+M.%3BUlamec+M.%3BPiljek+N.M.%3BPerica+L.%3BSaric+S.D.%3BMihaljevic+S.%3C%2Fauthor%3E%3CAN%3E643992597%3C%2FAN%3E%3CDT%3EConference+Abstract%3C%2FDT%3E 

11. 
TY  - JOUR
DB  - Embase
AN  - 2029635584
T1  - Pregnancy Management in HIV Viral Controllers: Twenty Years of Experience
A1  - Short C.-E.S.
A1  - Byrne L.
A1  - Hagan-Bezgin A.
A1  - Quinlan R.A.
A1  - Anderson J.
A1  - Brook G.
A1  - De Alwis O.
A1  - de Ruiter A.
A1  - Farrugia P.
A1  - Fidler S.
A1  - Hamlyn E.
A1  - Hartley A.
A1  - Murphy S.
A1  - Noble H.
A1  - Oomeer S.
A1  - Roedling S.
A1  - Rosenvinge M.
A1  - Rubinstein L.
A1  - Shah R.
A1  - Singh S.
A1  - Thorne E.
A1  - Toby M.
A1  - Wait B.
A1  - Sarner L.
A1  - Taylor G.P. 
AO  - Quinlan, Rachael A.; ORCID: https://orcid.org/0000-0001-6074-0607
AO  - Taylor, Graham P.; ORCID: https://orcid.org/0000-0002-3773-2390
AO  - Oomeer, Soonita; ORCID: https://orcid.org/0009-0000-4558-4036
AO  - Rubinstein, Luciana; ORCID: https://orcid.org/0009-0001-1614-125X
Y1  - 2024//
N2  - (1) Background: The evidence base for the management of spontaneous viral controllers in pregnancy is lacking. We describe the management outcomes of pregnancies in a series of UK women with spontaneous HIV viral control (<100 copies/mL 2 occasions before or after pregnancy off ART). (2) Methods: A multi-centre, retrospective case series (1999-2021) comparing pre- and post-2012 when guidelines departed from zidovudine-monotherapy (ZDVm) as a first-line option. Demographic, virologic, obstetric and neonatal information were anonymised, collated and analysed in SPSS. (3) Results: A total of 49 live births were recorded in 29 women, 35 pre-2012 and 14 post. HIV infection was more commonly diagnosed in first reported pregnancy pre-2012 (15/35) compared to post (2/14), p = 0.10. Pre-2012 pregnancies were predominantly managed with ZDVm (28/35) with pre-labour caesarean section (PLCS) (24/35). Post-2012 4/14 received ZDVm and 10/14 triple ART, p = 0.002. Post-2012 mode of delivery was varied (5 vaginal, 6 PLCS and 3 emergency CS). No intrapartum ZDV infusions were given post-2012 compared to 11/35 deliveries pre-2012. During pregnancy, HIV was detected (> 50 copies/mL) in 14/49 pregnancies (29%) (median 92, range 51-6084). Neonatal ZDV post-exposure prophylaxis was recorded for 45/49 infants. No transmissions were reported. (4) Conclusion(s): UK practice has been influenced by the change in guidelines, but this has had little impact on CS rates.Copyright © 2024 by the authors.
KW  - adult
KW  - anemia
KW  - antiretroviral therapy
KW  - article
KW  - asthma
KW  - cesarean section
KW  - clinical article
KW  - controlled study
KW  - female
KW  - gestational age
KW  - hepatitis B
KW  - hepatitis C
KW  - human
KW  - *Human immunodeficiency virus
KW  - Human immunodeficiency virus infection/dt [Drug Therapy]
KW  - hyperemesis
KW  - hypertension
KW  - iron deficiency anemia
KW  - latent tuberculosis/dt [Drug Therapy]
KW  - live birth
KW  - non insulin dependent diabetes mellitus
KW  - polymerase chain reaction
KW  - post exposure prophylaxis
KW  - preeclampsia
KW  - *pregnancy
KW  - retrospective study
KW  - second trimester pregnancy
KW  - thrombocytopenia
KW  - vaginal delivery
KW  - *vertical transmission
KW  - virus load
KW  - isoniazid/dt [Drug Therapy]
KW  - nonnucleoside reverse transcriptase inhibitor/dt [Drug Therapy]
KW  - proteinase inhibitor/dt [Drug Therapy]
KW  - rifampicin/dt [Drug Therapy]
KW  - zidovudine/dt [Drug Therapy]
KW  - data analysis software
KW  - SPSS Version 28
XT  - Human immunodeficiency virus infection / drug therapy / nonnucleoside reverse transcriptase inhibitor
XT  - Human immunodeficiency virus infection / drug therapy / proteinase inhibitor
XT  - Human immunodeficiency virus infection / drug therapy / zidovudine
XT  - latent tuberculosis / drug therapy / isoniazid
XT  - latent tuberculosis / drug therapy / rifampicin
XT  - isoniazid / drug therapy / latent tuberculosis
XT  - nonnucleoside reverse transcriptase inhibitor / drug therapy / Human immunodeficiency virus infection
XT  - proteinase inhibitor / drug therapy / Human immunodeficiency virus infection
XT  - rifampicin / drug therapy / latent tuberculosis
XT  - zidovudine / drug therapy / Human immunodeficiency virus infection
JF  - Pathogens
JA  - Pathogens
LA  - English
VL  - 13
IS  - 4
SP  - 308
CY  - Switzerland
PB  - Multidisciplinary Digital Publishing Institute (MDPI)
SN  - 2076-0817 (electronic)
SN  - 2076-0817
AD  - C.-E.S. Short, Department of Infectious Disease, Imperial College London, London W2 1PG, United Kingdom. E-mail: cshort@ic.ac.uk, G.P. Taylor, Department of Infectious Disease, Imperial College London, London W2 1PG, United Kingdom. E-mail: g.p.taylor@ic.ac.uk
M1  - (Short, Hagan-Bezgin, Quinlan, Fidler, Thorne, Taylor) Department of Infectious Disease, Imperial College London, London W2 1PG, United Kingdom
M1  - (Short, Quinlan, Fidler, Taylor) Imperial College NIHR BRC, Imperial College London, London W2 1NY, United Kingdom
M1  - (Short, De Alwis, Fidler, Oomeer, Thorne, Taylor) Imperial College Healthcare NHS Trust, London W2 1NY, United Kingdom
M1  - (Byrne) School of Medicine, St Georges, University of London, London SW17 0RE, United Kingdom
M1  - (Byrne) St. George's University Hospitals NHS Trust, London SW17 0RE, United Kingdom
M1  - (Hagan-Bezgin) School of Medicine, University of Liverpool, Liverpool L69 3GE, United Kingdom
M1  - (Anderson, Wait) Homerton Healthcare NHS Foundation Trust, London E9 6SR, United Kingdom
M1  - (Anderson, Brook, Murphy, Rubinstein) London North West University Healthcare NHS Trust, Harrow HA1 3UJ, United Kingdom
M1  - (de Ruiter, Farrugia) Guy's and St Thomas' NHS Foundation Trust, London SE1 7EH, United Kingdom
M1  - (de Ruiter) ViiV Healthcare, Brentford TW8 9GS, United Kingdom
M1  - (Hamlyn, Shah) Royal Free London NHS Foundation Trust, London NW3 2QG, United Kingdom
M1  - (Hartley, Noble, Singh, Toby, Sarner) Barts Health NHS Trust, London E1 1BB, United Kingdom
M1  - (Hartley) Leeds University Teaching Hospital NHS Trust, Leeds LS1 3EX, United Kingdom
M1  - (Oomeer, Roedling) Central and North West London NHS Foundation Trust, London NW1 3AX, United Kingdom
M1  - (Rosenvinge) Lewisham and Greenwich NHS Trust, London SE13 6LH, United Kingdom
M2  - SPSS version 28
C1  - SPSS version 28
UR  - http://www.mdpi.com/journal/pathogens
DO  - https://dx.doi.org/10.3390/pathogens13040308
PT  - Article
L2  - http://ovidsp.ovid.com/ovidweb.cgi?T=JS&PAGE=reference&D=emexa&NEWS=N&AN=2029635584
ER  -  

Link to the Ovid Full Text or citation: https://access.ovid.com/custom/redirector/index.html?dest=https://go.openathens.net/redirector/unimelb.edu.au?url=http://ovidsp.ovid.com/ovidweb.cgi?T=JS&CSC=Y&NEWS=N&PAGE=fulltext&D=emexa&DO=10.3390%2fpathogens13040308Link to the External Link Resolver: https://unimelb.hosted.exlibrisgroup.com/sfxlcl41/?sid=OVID:embase&id=pmid:&id=doi:10.3390%2Fpathogens13040308&issn=2076-0817&isbn=&volume=13&issue=4&spage=308&pages=&date=2024&title=Pathogens&atitle=Pregnancy+Management+in+HIV+Viral+Controllers%3A+Twenty+Years+of+Experience&aulast=Short&pid=%3Cauthor%3EShort+C.-E.S.%3BByrne+L.%3BHagan-Bezgin+A.%3BQuinlan+R.A.%3BAnderson+J.%3BBrook+G.%3BDe+Alwis+O.%3Bde+Ruiter+A.%3BFarrugia+P.%3BFidler+S.%3BHamlyn+E.%3BHartley+A.%3BMurphy+S.%3BNoble+H.%3BOomeer+S.%3BRoedling+S.%3BRosenvinge+M.%3BRubinstein+L.%3BShah+R.%3BSingh+S.%3BThorne+E.%3BToby+M.%3BWait+B.%3BSarner+L.%3BTaylor+G.P.%3C%2Fauthor%3E%3CAN%3E2029635584%3C%2FAN%3E%3CDT%3EArticle%3C%2FDT%3E 

12. 
TY  - JOUR
DB  - Embase
AN  - 2029254942
T1  - Heavy menstrual bleeding in adolescence: who to investigate and how to manage it
A1  - Walter S.L.
A1  - Channing S.
A1  - Crouch N.S. 
Y1  - 2024//
N2  - Key content: Adolescent heavy menstrual bleeding (HMB) is commonly related to hypothalamic pituitary ovarian axis immaturity, which improves with age. This article outlines when and how to investigate for underlying pathological causes. Medical treatment for adolescent HMB consists predominantly of hormonal contraceptives. Preparation choice depends upon patient preference, comorbidities and co-existing conditions. Acute adolescent HMB is rare; a suggested framework for assessing and managing such cases is provided within this article. Learning objectives: To understand how to clinically evaluate adolescent HMB. To understand when and how to investigate adolescent HMB. To understand the different medical treatment options for HMB, their efficacy, risks and alternatives. To understand the management of acute adolescent HMB. Ethical issues: Duties of confidentiality must be balanced against safeguarding concerns.Copyright © 2024 Royal College of Obstetricians and Gynaecologists.
KW  - abdominal pain
KW  - absenteeism
KW  - activated partial thromboplastin time
KW  - adolescent
KW  - anemia
KW  - anovulation
KW  - anxiety
KW  - bleeding
KW  - bloating
KW  - body mass
KW  - breast cancer
KW  - breast tenderness
KW  - Chlamydia trachomatis
KW  - clinical examination
KW  - constipation
KW  - consultation
KW  - depression
KW  - dizziness
KW  - DNA polymorphism
KW  - dysmenorrhea
KW  - dyspareunia
KW  - ectopic pregnancy
KW  - Ehlers Danlos syndrome
KW  - endometriosis
KW  - epilepsy
KW  - fatigue
KW  - fluid retention
KW  - headache
KW  - health care personnel
KW  - hormonal contraception
KW  - human
KW  - hydrocortisone blood level
KW  - hyperandrogenism
KW  - hyperinsulinemia
KW  - hypopituitarism
KW  - hypothyroidism
KW  - insulin dependent diabetes mellitus
KW  - insulin resistance
KW  - insulin treatment
KW  - *menorrhagia
KW  - myalgia
KW  - Neisseria gonorrhoeae
KW  - non insulin dependent diabetes mellitus
KW  - osteopenia
KW  - osteoporosis
KW  - ovary polycystic disease
KW  - pelvic pain
KW  - postoperative care
KW  - premenstrual dysphoric disorder
KW  - prevalence
KW  - prothrombin time
KW  - review
KW  - risk factor
KW  - seizure
KW  - sexual assault
KW  - sexual intercourse
KW  - systemic lupus erythematosus
KW  - thrombocytopenia
KW  - thyroid disease
KW  - thyroidectomy
KW  - transvaginal echography
KW  - Trichomonas vaginalis
KW  - venous thromboembolism
KW  - verbal learning
KW  - von Willebrand disease
KW  - carbamazepine
KW  - dienogest
KW  - drospirenone
KW  - estradiol
KW  - estrogen/ec [Endogenous Compound]
KW  - estrogen receptor/ec [Endogenous Compound]
KW  - ethinylestradiol
KW  - etonogestrel
KW  - ferritin
KW  - lamotrigine
KW  - levonorgestrel
KW  - medroxyprogesterone
KW  - mefenamic acid
KW  - nonsteroid antiinflammatory agent
KW  - oral contraceptive agent
KW  - oxcarbazepine
KW  - phenobarbital
KW  - phenytoin
KW  - rifampicin
KW  - sex hormone binding globulin/ec [Endogenous Compound]
KW  - testosterone/ec [Endogenous Compound]
KW  - thyrotropin/ec [Endogenous Compound]
KW  - thyroxine/ec [Endogenous Compound]
KW  - topiramate
KW  - tranexamic acid
KW  - valproic acid
KW  - von Willebrand factor/ec [Endogenous Compound]
KW  - warfarin
KW  - intrauterine contraceptive device
KW  - transdermal patch
KW  - vagina ring
JF  - Obstetrician and Gynaecologist
JA  - Obstet. Gynecol.
LA  - English
VL  - 26
IS  - 2
SP  - 84
EP  - 94
CY  - United States
PB  - John Wiley and Sons Inc
SN  - 1467-2561
SN  - 1744-4667
AD  - S.L. Walter, Speciality Registrar in Obstetrics and Gynaecology, Severn Deanery, United Kingdom. E-mail: sophie.walter@nhs.net
M1  - (Walter) Speciality Registrar in Obstetrics and Gynaecology, Severn Deanery, United Kingdom
M1  - (Channing, Crouch) Consultant Gynaecologist with a special interest in Paediatric & Adolescent Gynaecology, University Hospitals Bristol and Weston NHS Foundation Trust, St Michaels Hospital, Southwell Street, Bristol BS2 8EG, United Kingdom
UR  - https://obgyn.onlinelibrary.wiley.com/journal/17444667
DO  - https://dx.doi.org/10.1111/tog.12924
PT  - Review
L2  - http://ovidsp.ovid.com/ovidweb.cgi?T=JS&PAGE=reference&D=emexa&NEWS=N&AN=2029254942
ER  -  

Link to the Ovid Full Text or citation: https://access.ovid.com/custom/redirector/index.html?dest=https://go.openathens.net/redirector/unimelb.edu.au?url=http://ovidsp.ovid.com/ovidweb.cgi?T=JS&CSC=Y&NEWS=N&PAGE=fulltext&D=emexa&DO=10.1111%2ftog.12924Link to the External Link Resolver: https://unimelb.hosted.exlibrisgroup.com/sfxlcl41/?sid=OVID:embase&id=pmid:&id=doi:10.1111%2Ftog.12924&issn=1467-2561&isbn=&volume=26&issue=2&spage=84&pages=84-94&date=2024&title=Obstetrician+and+Gynaecologist&atitle=Heavy+menstrual+bleeding+in+adolescence%3A+who+to+investigate+and+how+to+manage+it&aulast=Walter&pid=%3Cauthor%3EWalter+S.L.%3BChanning+S.%3BCrouch+N.S.%3C%2Fauthor%3E%3CAN%3E2029254942%3C%2FAN%3E%3CDT%3EReview%3C%2FDT%3E 

13. 
TY  - JOUR
DB  - Embase
AN  - 2031273457
ID  - 38408703 [https://www.ncbi.nlm.nih.gov/pubmed/?term=38408703]
T1  - A case-based narrative review of pregnancy-associated atypical hemolytic uremic syndrome/complement-mediated thrombotic microangiopathy
A1  - Che M.
A1  - Moran S.M.
A1  - Smith R.J.
A1  - Ren K.Y.M.
A1  - Smith G.N.
A1  - Shamseddin M.K.
A1  - Avila-Casado C.
A1  - Garland J.S. 
AO  - Che, Michael; ORCID: https://orcid.org/0000-0001-7853-0560
Y1  - 2024//
N2  - Atypical hemolytic uremic syndrome is a complement-mediated thrombotic microangiopathy caused by uncontrolled activation of the alternative complement pathway in the setting of autoantibodies to or rare pathogenic genetic variants in complement proteins. Pregnancy may serve as a trigger and unmask atypical hemolytic uremic syndrome/complement-mediated thrombotic microangiopathy (aHUS/CM-TMA), which has severe, life-threatening consequences. It can be difficult to diagnose aHUS/CM-TMA in pregnancy due to overlapping clinical features with other thrombotic microangiopathy syndromes including hypertensive disorders of pregnancy. However, the distinction among thrombotic microangiopathy etiologies in pregnancy is important because each syndrome has specific disease management and treatment. In this narrative review, we discuss 2 cases to illustrate the diagnostic challenges and evolving approach in the management of pregnancy-associated aHUS/CM-TMA. The first case involves a 30-year-old woman presenting in the first trimester who was diagnosed with aHUS/CM-TMA and treated with eculizumab from 19 weeks' gestation. Genetic testing revealed a likely pathogenic variant in CFI. She successfully delivered a healthy infant at 30 weeks' gestation. In the second case, a 22-year-old woman developed severe postpartum HELLP syndrome, requiring hemodialysis. Her condition improved with supportive management, yet investigations assessing for aHUS/CM-TMA remained abnormal 6 months postpartum consistent with persistent complement activation but negative genetic testing. Through detailed case discussion describing tests assessing for placental health, fetal anatomy, complement activation, autoantibodies to complement regulatory proteins, and genetic testing for aHUS/CM-TMA, we describe how these results aided in the clinical diagnosis of pregnancy-associated aHUS/CM-TMA and assisted in guiding patient management, including the use of anticomplement therapy.Copyright © 2024 International Society of Nephrology
KW  - acute kidney failure
KW  - adult
KW  - albumin to creatinine ratio
KW  - *atypical hemolytic uraemic syndrome/di [Diagnosis]
KW  - *atypical hemolytic uraemic syndrome/dt [Drug Therapy]
KW  - *atypical hemolytic uraemic syndrome/et [Etiology]
KW  - blood pressure
KW  - blood smear
KW  - blood transfusion
KW  - blurred vision
KW  - case report
KW  - cesarean section
KW  - clinical article
KW  - complement activation
KW  - consultation
KW  - creatinine blood level
KW  - diabetic nephropathy/co [Complication]
KW  - diabetic nephropathy/di [Diagnosis]
KW  - Doppler ultrasonography
KW  - estimated glomerular filtration rate
KW  - father
KW  - female
KW  - focal glomerulosclerosis/di [Diagnosis]
KW  - genetic screening
KW  - genetic variability
KW  - gestational age
KW  - glomerulus basement membrane
KW  - HELLP syndrome/di [Diagnosis]
KW  - hemodialysis
KW  - HMEC-1 cell line
KW  - human
KW  - human tissue
KW  - hypertension
KW  - hypertransaminasemia/di [Diagnosis]
KW  - immunosuppressive treatment
KW  - infant
KW  - insulin dependent diabetes mellitus/dt [Drug Therapy]
KW  - kidney biopsy
KW  - kidney function
KW  - kidney graft
KW  - kidney transplantation
KW  - labor
KW  - low risk patient
KW  - macular edema/di [Diagnosis]
KW  - maternal hypertension/co [Complication]
KW  - maternal hypertension/dt [Drug Therapy]
KW  - medical history
KW  - microangiopathic hemolytic anemia
KW  - newborn
KW  - obstetric delivery
KW  - pathogenesis
KW  - plasma exchange
KW  - preeclampsia/di [Diagnosis]
KW  - *pregnancy
KW  - prescription
KW  - proteinuria
KW  - puerperium
KW  - renal replacement therapy
KW  - review
KW  - schistocyte
KW  - stillbirth
KW  - thrombocyte
KW  - *thrombotic microangiopathy/di [Diagnosis]
KW  - *thrombotic microangiopathy/dt [Drug Therapy]
KW  - *thrombotic microangiopathy/et [Etiology]
KW  - thrombotic thrombocytopenic purpura/di [Diagnosis]
KW  - thrombotic thrombocytopenic purpura/th [Therapy]
KW  - uterine artery
KW  - young adult
KW  - adenine/ec [Endogenous Compound]
KW  - alanine aminotransferase/ec [Endogenous Compound]
KW  - aspartate aminotransferase/ec [Endogenous Compound]
KW  - basiliximab
KW  - bilirubin/ec [Endogenous Compound]
KW  - *complement/ec [Endogenous Compound]
KW  - complement component C3/ec [Endogenous Compound]
KW  - complement membrane attack complex/ec [Endogenous Compound]
KW  - creatinine/ec [Endogenous Compound]
KW  - eculizumab/dt [Drug Therapy]
KW  - eculizumab/iv [Intravenous Drug Administration]
KW  - fibrinogen/ec [Endogenous Compound]
KW  - guanine/ec [Endogenous Compound]
KW  - haptoglobin/ec [Endogenous Compound]
KW  - hemoglobin/ec [Endogenous Compound]
KW  - hemoglobin A1c/ec [Endogenous Compound]
KW  - insulin/dt [Drug Therapy]
KW  - insulin/pr [Pharmaceutics]
KW  - lactate dehydrogenase/ec [Endogenous Compound]
KW  - methionine/ec [Endogenous Compound]
KW  - mycophenolate mofetil
KW  - nifedipine/dt [Drug Therapy]
KW  - placental growth factor/ec [Endogenous Compound]
KW  - prednisone
KW  - tacrolimus
KW  - valine/ec [Endogenous Compound]
KW  - von Willebrand factor cleaving proteinase/ec [Endogenous Compound]
KW  - insulin pump
KW  - *complement mediated thrombotic microangiopathy/di [Diagnosis]
KW  - *complement mediated thrombotic microangiopathy/dt [Drug Therapy]
KW  - *complement mediated thrombotic microangiopathy/et [Etiology]
XT  - atypical hemolytic uraemic syndrome / drug therapy / eculizumab
XT  - complement mediated thrombotic microangiopathy / drug therapy / eculizumab
XT  - insulin dependent diabetes mellitus / drug therapy / insulin
XT  - maternal hypertension / drug therapy / nifedipine
XT  - thrombotic microangiopathy / drug therapy / eculizumab
XT  - eculizumab / drug therapy / atypical hemolytic uraemic syndrome
XT  - eculizumab / drug therapy / complement mediated thrombotic microangiopathy
XT  - eculizumab / drug therapy / thrombotic microangiopathy
XT  - insulin / drug therapy / insulin dependent diabetes mellitus
XT  - nifedipine / drug therapy / maternal hypertension
JF  - Kidney International
JA  - Kidney Int.
LA  - English
VL  - 105
IS  - 5
SP  - 960
EP  - 970
CY  - Netherlands
PB  - Elsevier B.V.
SN  - 0085-2538
SN  - 1523-1755
AD  - J.S. Garland, Queen's University, 75 Laurier Ave E, Etherington Hall, Room 2043, Ottawa, ON K7L 2V7, Canada. E-mail: garlandj@queensu.ca
M1  - (Che) Division of Nephrology, Department of Medicine, University of Ottawa, Ottawa, ON, Canada
M1  - (Moran) Department of Nephrology, Cork University, Cork, Ireland
M1  - (Smith) University of Iowa Molecular Otolaryngology and Renal Research Laboratories, Iowa City, IA, United States
M1  - (Ren) Department of Pathology and Molecular Medicine, Queen's University, Kingston, ON, Canada
M1  - (Smith) Department of Obstetrics and Gynecology, Queen's University, Kingston, ON, Canada
M1  - (Shamseddin, Garland) Division of Nephrology, Department of Medicine, Queen's University, Kingston, ON, Canada
M1  - (Avila-Casado) Department of Laboratory Medicine and Pathobiology, University of Toronto, Toronto, ON, Canada
M1  - (Avila-Casado) University Health Network, Toronto General Hospital, Toronto, ON, Canada
UR  - https://www.sciencedirect.com/science/journal/00852538
DO  - https://dx.doi.org/10.1016/j.kint.2023.12.021
PT  - Review
L2  - http://ovidsp.ovid.com/ovidweb.cgi?T=JS&PAGE=reference&D=emexa&NEWS=N&AN=2031273457
ER  -  

Link to the Ovid Full Text or citation: https://access.ovid.com/custom/redirector/index.html?dest=https://go.openathens.net/redirector/unimelb.edu.au?url=http://ovidsp.ovid.com/ovidweb.cgi?T=JS&CSC=Y&NEWS=N&PAGE=fulltext&D=emexa&DO=10.1016%2fj.kint.2023.12.021Link to the External Link Resolver: https://unimelb.hosted.exlibrisgroup.com/sfxlcl41/?sid=OVID:embase&id=pmid:38408703&id=doi:10.1016%2Fj.kint.2023.12.021&issn=0085-2538&isbn=&volume=105&issue=5&spage=960&pages=960-970&date=2024&title=Kidney+International&atitle=A+case-based+narrative+review+of+pregnancy-associated+atypical+hemolytic+uremic+syndrome%2Fcomplement-mediated+thrombotic+microangiopathy&aulast=Che&pid=%3Cauthor%3EChe+M.%3BMoran+S.M.%3BSmith+R.J.%3BRen+K.Y.M.%3BSmith+G.N.%3BShamseddin+M.K.%3BAvila-Casado+C.%3BGarland+J.S.%3C%2Fauthor%3E%3CAN%3E2031273457%3C%2FAN%3E%3CDT%3EReview%3C%2FDT%3E 

14. 
TY  - JOUR
DB  - Embase
AN  - 2031410377
ID  - 38553003 [https://www.ncbi.nlm.nih.gov/pubmed/?term=38553003]
T1  - Tyrosine-phosphorylated DNER sensitizes insulin signaling in hepatic gluconeogenesis by inducing proteasomal degradation of TRB3
A1  - Li J.
A1  - Huang Y.
A1  - Yang X.
A1  - Cai Y.
A1  - Wang Y.
A1  - Dai W.
A1  - Jiang L.
A1  - Wang C.
A1  - Wen Z. 
AO  - Li, Junfeng; ORCID: https://orcid.org/0000-0003-3688-3493
Y1  - 2024//
N2  - Objective: Hepatic insulin resistance, which leads to increased hepatic gluconeogenesis, is a major contributor to fasting hyperglycemia in type 2 diabetes mellitus (T2DM). However, the mechanism of impaired insulin-dependent suppression of hepatic gluconeogenesis remains elusive. Delta/Notch-like epidermal growth factor (EGF)-related receptor (DNER), firstly described as a neuron-specific Notch ligand, has been recently identified as a susceptibility gene for T2DM through genome-wide association studies. We herein investigated whether DNER regulates hepatic gluconeogenesis and whether this is mediated by enhanced insulin signaling. Method(s): The association between DNER, tribbles homolog 3 (TRB3) and Akt signaling was evaluated in C57BL/6J, ob/ob and db/db mice by western blot analysis. DNER loss-of-function and gain-of-function in hepatic gluconeogenesis were analyzed by western blot analysis, quantitative real-time PCR, glucose uptake and output assay in AML-12 cells and partially validated in primary mouse hepatocytes. Hepatic DNER knockdown mice were generated by tail vein injection of adenovirus to confirm the effects of DNER in vivo. The interaction between DNER and TRB3 was investigated by rescue experiments, cycloheximide chase analysis, co-immunoprecipitation and immunofluorescence. The potential insulin-stimulated phosphorylation sites of DNER were determined by co-immunoprecipitation, LC-MS/MS analysis and site-specific mutagenesis. Result(s): Here we show that DNER enhanced hepatic insulin signaling in gluconeogenesis by inhibiting TRB3, an endogenous Akt inhibitor, through the ubiquitin-proteasome degradation pathway. In AML-12 hepatocytes, insulin-stimulated activation of Akt and suppression of gluconeogenesis are attenuated by DNER knockdown, but potentiated by DNER over-expression. In C57BL/6J mice, hepatic DNER knockdown is accompanied by impaired glucose and pyruvate tolerance. Furthermore, the in vitro effects of DNER knockdown or over-expression on both Akt activity and hepatic gluconeogenesis can be rescued by TRB3 knockdown or over-expression, respectively. In response to insulin stimulation, DNER interacted directly with insulin receptor and was phosphorylated at Tyr677. This site-specific phosphorylation is essential for DNER to upregulate Akt activity and then downregulate G6Pase and PEPCK expression, by interacting with TRB3 directly and inducing TRB3 proteasome-dependent degradation. Conclusion(s): Taken together, the crosstalk between insulin-Akt and DNER-TRB3 pathways represents a previously unrecognized mechanism by which insulin regulates hepatic gluconeogenesis.Copyright © 2024 The Author(s)
KW  - Akt signaling
KW  - AML12 cell line
KW  - animal cell
KW  - animal experiment
KW  - animal model
KW  - animal tissue
KW  - article
KW  - coimmunoprecipitation
KW  - controlled study
KW  - down regulation
KW  - female
KW  - gain of function mutation
KW  - gene knockdown
KW  - gene overexpression
KW  - *gluconeogenesis
KW  - glucose transport
KW  - immunofluorescence
KW  - in vitro study
KW  - in vivo study
KW  - infant
KW  - insulin resistance
KW  - *insulin signaling
KW  - liquid chromatography-mass spectrometry
KW  - *liver
KW  - liver cell
KW  - loss of function mutation
KW  - mouse
KW  - *non insulin dependent diabetes mellitus/et [Etiology]
KW  - nonhuman
KW  - pathogenesis
KW  - *protein degradation
KW  - protein expression
KW  - *protein phosphorylation
KW  - protein protein interaction
KW  - real time polymerase chain reaction
KW  - site directed mutagenesis
KW  - upregulation
KW  - Western blotting
KW  - cycloheximide
KW  - *delta opiate receptor/ec [Endogenous Compound]
KW  - *epidermal growth factor receptor/ec [Endogenous Compound]
KW  - glucose/ec [Endogenous Compound]
KW  - glucose 6 phosphatase/ec [Endogenous Compound]
KW  - *insulin/ec [Endogenous Compound]
KW  - insulin receptor/ec [Endogenous Compound]
KW  - *Notch receptor/ec [Endogenous Compound]
KW  - phosphoenolpyruvate carboxykinase (GTP)/ec [Endogenous Compound]
KW  - *phosphoprotein/ec [Endogenous Compound]
KW  - *proteasome/ec [Endogenous Compound]
KW  - protein kinase B/ec [Endogenous Compound]
KW  - pyruvic acid/ec [Endogenous Compound]
KW  - *tyrosine/ec [Endogenous Compound]
KW  - ubiquitin/ec [Endogenous Compound]
KW  - unclassified drug
KW  - *delta notch like epidermal growth factor related receptor/ec [Endogenous Compound]
KW  - *tribbles homolog 3/ec [Endogenous Compound]
JF  - Molecular Metabolism
JA  - Mol. Metab.
LA  - English
VL  - 83
SP  - 101927
CY  - Germany
PB  - Elsevier GmbH
SN  - 2212-8778 (electronic)
SN  - 2212-8778
AD  - J. Li, Department of Endocrinology, Renmin Hospital of Wuhan University, Wuhan 430060, China. E-mail: junfeng.li@whu.edu.cn, Z. Wen, Department of Endocrinology, Renmin Hospital of Wuhan University, Wuhan 430060, China. E-mail: zhongyuan.wen@whu.edu.cn
M1  - (Li, Huang, Cai, Wang, Dai, Jiang, Wen) Department of Endocrinology, Renmin Hospital of Wuhan University, Wuhan 430060, China
M1  - (Yang, Wang) Department of Pathology & Pathophysiology, Wuhan University School of Basic Medical Sciences, Wuhan 430071, China
UR  - https://www.sciencedirect.com/science/journal/22128778
DO  - https://dx.doi.org/10.1016/j.molmet.2024.101927
PT  - Article
L2  - http://ovidsp.ovid.com/ovidweb.cgi?T=JS&PAGE=reference&D=emexa&NEWS=N&AN=2031410377
ER  -  

Link to the Ovid Full Text or citation: https://access.ovid.com/custom/redirector/index.html?dest=https://go.openathens.net/redirector/unimelb.edu.au?url=http://ovidsp.ovid.com/ovidweb.cgi?T=JS&CSC=Y&NEWS=N&PAGE=fulltext&D=emexa&DO=10.1016%2fj.molmet.2024.101927Link to the External Link Resolver: https://unimelb.hosted.exlibrisgroup.com/sfxlcl41/?sid=OVID:embase&id=pmid:38553003&id=doi:10.1016%2Fj.molmet.2024.101927&issn=2212-8778&isbn=&volume=83&issue=&spage=101927&pages=&date=2024&title=Molecular+Metabolism&atitle=Tyrosine-phosphorylated+DNER+sensitizes+insulin+signaling+in+hepatic+gluconeogenesis+by+inducing+proteasomal+degradation+of+TRB3&aulast=Li&pid=%3Cauthor%3ELi+J.%3BHuang+Y.%3BYang+X.%3BCai+Y.%3BWang+Y.%3BDai+W.%3BJiang+L.%3BWang+C.%3BWen+Z.%3C%2Fauthor%3E%3CAN%3E2031410377%3C%2FAN%3E%3CDT%3EArticle%3C%2FDT%3E 

15. 
TY  - JOUR
DB  - Embase
AN  - 2029135336
ID  - 38545107 [https://www.ncbi.nlm.nih.gov/pubmed/?term=38545107]
T1  - Maternal gut microbiota in the health of mothers and offspring: from the perspective of immunology
A1  - Lu X.
A1  - Shi Z.
A1  - Jiang L.
A1  - Zhang S. 
Y1  - 2024//
N2  - Due to the physiological alteration during pregnancy, maternal gut microbiota changes following the metabolic processes. Recent studies have revealed that maternal gut microbiota is closely associated with the immune microenvironment in utero during pregnancy and plays a vital role in specific pregnancy complications, including preeclampsia, gestational diabetes, preterm birth and recurrent miscarriages. Some other evidence has also shown that aberrant maternal gut microbiota increases the risk of various diseases in the offspring, such as allergic and neurodevelopmental disorders, through the immune alignment between mother and fetus and the possible intrauterine microbiota. Probiotics and the high-fiber diet are effective inventions to prevent mothers and fetuses from diseases. In this review, we summarize the role of maternal gut microbiota in the development of pregnancy complications and the health condition of future generations from the perspective of immunology, which may provide new therapeutic strategies for the health management of mothers and offspring.Copyright © 2024 Lu, Shi, Jiang and Zhang.
KW  - Acidobacteria
KW  - Actinobacteria
KW  - Actinomyces
KW  - adverse drug reaction
KW  - allergic disease
KW  - animal model
KW  - Bacillus cereus
KW  - Bacteroides
KW  - Bacteroides fragilis
KW  - Bacteroides ovatus
KW  - Bacteroidetes
KW  - Bifidobacterium
KW  - Blautia
KW  - blood brain barrier
KW  - body fat
KW  - branchlet
KW  - Caulobacteraceae
KW  - CD4+ T lymphocyte
KW  - Clostridia
KW  - Clostridiales
KW  - Clostridium
KW  - Collinsella
KW  - Desulfovibrio
KW  - deterioration
KW  - diet
KW  - dietary fiber
KW  - drug combination
KW  - drug therapy
KW  - dysbiosis
KW  - eczema
KW  - endotoxemia
KW  - Enterobacter
KW  - Enterococcus faecium
KW  - Escherichia coli
KW  - Eubacterium
KW  - exosome
KW  - Faecalibacterium
KW  - feces microflora
KW  - female
KW  - fetus
KW  - fetus development
KW  - fetus growth
KW  - Firmicutes
KW  - Flavobacterium
KW  - food allergy
KW  - food intake
KW  - Fusobacteria
KW  - Fusobacterium
KW  - Fusobacterium mortiferum
KW  - Gammaproteobacteria
KW  - gestational diabetes
KW  - group B streptococcal infection
KW  - health status
KW  - high fiber diet
KW  - human
KW  - hyperglycemia
KW  - hypertension
KW  - immune response
KW  - immune system
KW  - immunocompetent cell
KW  - immunological tolerance
KW  - *immunology
KW  - immunosuppressive treatment
KW  - infant
KW  - inflammation
KW  - inflammatory bowel disease
KW  - insulin resistance
KW  - *intestine flora
KW  - intestine lymphatic tissue
KW  - intrauterine growth retardation
KW  - Lachnospiraceae
KW  - Lactobacillales
KW  - Lactobacillus
KW  - Lactobacillus reuteri
KW  - Lactobacillus rhamnosus
KW  - Listeria monocytogenes
KW  - listeriosis
KW  - M1 macrophage
KW  - major clinical study
KW  - maternal hypertension
KW  - maternal obesity
KW  - mental disease
KW  - microenvironment
KW  - microflora
KW  - *mother
KW  - mouse
KW  - mouse model
KW  - natural killer cell
KW  - nervous system development
KW  - neutrophil
KW  - non insulin dependent diabetes mellitus
KW  - obesity
KW  - postpartum hemorrhage
KW  - preeclampsia
KW  - pregnancy
KW  - pregnancy complication
KW  - premature labor
KW  - prematurity
KW  - pressure
KW  - Prevotella
KW  - *progeny
KW  - Proteobacteria
KW  - rat
KW  - recurrent abortion
KW  - regulatory B lymphocyte
KW  - regulatory T lymphocyte
KW  - respiratory tract allergy
KW  - review
KW  - review
KW  - Ruminococcus
KW  - signal transduction
KW  - spleen cell
KW  - spontaneous abortion
KW  - systematic review
KW  - systemic lupus erythematosus
KW  - Th1 cell
KW  - Th17 cell
KW  - trophoblast
KW  - tumor associated leukocyte
KW  - vagina flora
KW  - Veillonella
KW  - Veillonellaceae
KW  - wheezing
KW  - 4 aminobutyric acid
KW  - alkaline phosphatase
KW  - antibiotic agent
KW  - beta glucuronidase
KW  - butyric acid
KW  - cannabinoid receptor
KW  - claudin 1
KW  - cyclooxygenase 2
KW  - cytokine
KW  - dopamine
KW  - estrogen
KW  - fatty acid
KW  - G protein coupled receptor
KW  - G protein coupled receptor 40
KW  - glutamic acid
KW  - histone deacetylase
KW  - intercellular adhesion molecule 1
KW  - interleukin 1
KW  - interleukin 1 receptor associated kinase 1
KW  - interleukin 10
KW  - interleukin 13
KW  - interleukin 17
KW  - interleukin 18
KW  - interleukin 1beta
KW  - interleukin 6
KW  - kynurenine
KW  - lipopolysaccharide
KW  - myeloid differentiation factor 88
KW  - neurotransmitter
KW  - noradrenalin
KW  - occludin
KW  - perforin
KW  - prebiotic agent
KW  - probiotic agent
KW  - progesterone
KW  - prolactin
KW  - propionic acid
KW  - protein ZO1
KW  - recombinant tumor necrosis factor
KW  - RNA 16S
KW  - serotonin
KW  - short chain fatty acid
KW  - toll like receptor
KW  - toll like receptor 2
KW  - toll like receptor 4
KW  - *transcription factor FOXP3
KW  - *transforming growth factor beta
KW  - tumor necrosis factor
KW  - tumor necrosis factor receptor associated factor 6
KW  - unclassified drug
KW  - immune microenvironment
KW  - uterine microenvironment
KW  - Eubacterium ramulus
KW  - short chain fatty acids
JF  - Frontiers in Immunology
JA  - Front. Immunol.
LA  - English
VL  - 15
SP  - 1362784
CY  - Switzerland
PB  - Frontiers Media SA
SN  - 1664-3224 (electronic)
SN  - 1664-3224
AD  - L. Jiang, Assisted Reproduction Unit, Department of Obstetrics and Gynecology, Sir Run Run Shaw Hospital, Zhejiang University School of Medicine, Hangzhou, China. E-mail: linglingjiang@zju.edu.cn, S. Zhang, Assisted Reproduction Unit, Department of Obstetrics and Gynecology, Sir Run Run Shaw Hospital, Zhejiang University School of Medicine, Hangzhou, China. E-mail: zhangsongying@zju.edu.cn
M1  - (Lu, Jiang, Zhang) Assisted Reproduction Unit, Department of Obstetrics and Gynecology, Sir Run Run Shaw Hospital, Zhejiang University School of Medicine, Hangzhou, China
M1  - (Lu, Jiang, Zhang) Department of Obstetrics and Gynecology, Key Laboratory of Reproductive Dysfunction, Management of Zhejiang Province, Hangzhou, China
M1  - (Shi) Department of Obstetrics and Gynecology, The Fourth Affiliated Hospital of Zhejiang University School of Medicine, Yiwu, China
UR  - https://www.frontiersin.org/journals/immunology#
DO  - https://dx.doi.org/10.3389/fimmu.2024.1362784
PT  - Review
L2  - http://ovidsp.ovid.com/ovidweb.cgi?T=JS&PAGE=reference&D=emexa&NEWS=N&AN=2029135336
ER  -  

Link to the Ovid Full Text or citation: https://access.ovid.com/custom/redirector/index.html?dest=https://go.openathens.net/redirector/unimelb.edu.au?url=http://ovidsp.ovid.com/ovidweb.cgi?T=JS&CSC=Y&NEWS=N&PAGE=fulltext&D=emexa&DO=10.3389%2ffimmu.2024.1362784Link to the External Link Resolver: https://unimelb.hosted.exlibrisgroup.com/sfxlcl41/?sid=OVID:embase&id=pmid:38545107&id=doi:10.3389%2Ffimmu.2024.1362784&issn=1664-3224&isbn=&volume=15&issue=&spage=1362784&pages=&date=2024&title=Frontiers+in+Immunology&atitle=Maternal+gut+microbiota+in+the+health+of+mothers+and+offspring%3A+from+the+perspective+of+immunology&aulast=Lu&pid=%3Cauthor%3ELu+X.%3BShi+Z.%3BJiang+L.%3BZhang+S.%3C%2Fauthor%3E%3CAN%3E2029135336%3C%2FAN%3E%3CDT%3EReview%3C%2FDT%3E 

16. 
TY  - JOUR
DB  - Embase
AN  - 2031312655
T1  - WCN24-2319 IMPACT OF VENOMOUS ANIMAL BITES ON RENAL FUNCTION: AN ANALYSIS OF THREE CLINICAL CASES
T3  - ISN World Congress of Nephrology (WCN) 2024. Buenos Aires Argentina.
A1  - Desvars R.
A1  - Schupp E.
A1  - Ramirez A.
A1  - Rojas J. 
Y1  - 2024//
N2  - Introduction: The bites of venomous animals are a significant concern for global health, often leading to a wide range of clinical manifestations and complications (1)(2). These poisonings can result from bites or stings from various creatures, including snakes, spiders, and insects. Although the immediate effects of these poisonings are well-documented, the long-term impact on organic systems, particularly renal function, remains an area of ongoing research.The kidneys play a fundamental role in maintaining the body's internal balance by regulating fluid and electrolyte balance and removing waste products from the bloodstream. In this context, they are particularly vulnerable to the systemic effects of venom toxins introduced during a poisoning event. While numerous case reports and clinical studies have detailed the consequences of venomous animal bites on renal health, comprehensive analyses focused on the collective experiences of multiple cases are relatively limited.This study presents a detailed examination of three distinct clinical cases, each involving a different type of encounter with venomous animals, with a specific focus on the impact on renal function. By analyzing these cases collectively, we aim to provide a broader understanding of the varied clinical presentations and long-term renal consequences associated with poisonings. Additionally, we intend to shed light on possible diagnostic and management strategies to optimize patient outcomes in such scenarios.The study references work by Moura Silva et al in Brazil, indicating that the most frequent ophidian accident is caused by the Bothrops genus. Similarly, a study by Cedeno and Toro in Peru concludes that this snake genus records the highest cases of renal insufficiency (16.43%) (3)(4). In Paraguay, especially in border departments with Brazil, Bothrops envenomation is also the most frequent (5).Botropic envenomation is characterized by being proteolytic, coagulant, and hemorrhagic, with potential effects on both local and systemic levels, including renal involvement that may progress to acute kidney injury with anuria, and coagulation disorders, and hemodynamic instability (6)(7).The violin spider, known as 'nandupe' in Paraguay, belongs to the Loxosceles genus and is medically relevant due to its bite causing necrosis, hemolytic anemia, and severe renal failure, sometimes with fatal consequences. The toxicity of the violin spider's venom in humans is attributed to phospholipases D, metalloproteases, and cystine knot inhibitors (8)(9).Within insect bites, it's crucial to differentiate between bee and wasp stings, noting that a bee's stinger remains embedded in the skin after the sting, leading to its death, while a wasp's stinger does not, allowing it to sting multiple times. Wasp venom contains inflammation mediators, hyaluronidase, and antigenic proteins responsible for anaphylactic reactions (10).The clinical nature of hymenopteran envenomations contrasts with other animal venoms, including other arthropods, primarily because allergic reaction, not direct intoxication, is the primary concern. Clinically significant toxic envenomations by bees require a massive number of stings, often in the range of hundreds to thousands, although a smaller number of stings causing severe conditions have been reported, and some individuals have survived several thousand stings or, in the case of a baby, several hundred stings (11).During the period from January 2022 to November 2023, one spider bite, one snakebite, and one bee sting accident were reported, all requiring hemodialytic treatment.In our hospital center, consultations for insect bites are infrequent, making this case report particularly significant. Method(s): Retrospective observational study of a quantitative descriptive nature with a non-experimental design. Result(s): Case one:A 44-year-old male patient with a pre-hospital scenario of a violin spider (nandupe) insect bite approximately 15 days ago, presenting cellulitis in the lower limb. He reports delayed consultation and subsequent admission to the Chaco hospital. Twenty-four hours later, he requests voluntary discharge and comes to our hospital, where he is admitted to the Intensive Care Unit for hemodynamic monitoring. The patient is in a fair overall condition, lucid, afebrile, eupneic, with stable hemodynamics requiring vasopressors, a urinary output of 1800 ml/12 hrs, and no presence of edema. Antibiotic therapy with piperacillin + tazobactam and vancomycin is administered, adjusted according to estimated glomerular filtration rate (eGFR). The patient undergoes surgery for debridement of necrotic tissue and fasciotomy in the area affected by the post-spider bite infectious process.Vital signs:Blood pressure: 116/60 mmHg Heart rate: 94 bpm Temperature: 36.5degreeC Oxygen saturation: 99%Admission diagnoses:1. Acute Renal Failure2. Loxosceles spider bite (nandupe)3. Septic shock involving skin and soft tissues4. Necrotizing fasciitis of the right lower limb5. Immediate postoperative state after debridement and fasciotomy of the right lower limb6. Cellulitis of the posterior aspect of the right lower limb7. Type 2 Diabetes MellitusHemodialysis is initiated, and serology for Hepatitis B, Hepatitis C, HIV is requested. Approximately 48 hours after admission to our hospital, daily hemodialysis treatment begins, completing a total of ten sessions.See tabla 1.Final Diagnoses:1. Pre-renal Acute Kidney Injury (AKI)2. Septic shock originating from the skin and soft tissues due to Hemolytic Group A Streptococcus B or pyogenes.3. Necrotizing fasciitis of the right lower limb.4. Compartment syndrome of the right lower limb.5. Postoperative state after debridement and fasciotomy of the right lower limb.6. Cellulitis of the right lower limb following a spider bite (nandupe).7. Type 2 Diabetes Mellitus.8. Severe anemia.The patient maintains urinary output through a bladder catheter with physiological values, but with a worsening general condition, leading to a decision to transfer to a more complex hospital where the patient eventually passes away.Case two:A 33-year-old male patient with a history of bee stings. Information provided by the patient and accompanying family is credible. They report that approximately 18 days ago, the patient was stung by a wasp. They cannot specify the quantity but describe being completely surrounded, receiving stings on the face, anterior chest, and limbs. Four days ago, he sought medical attention due to general malaise, nausea, vomiting, and respiratory distress, initiating oral treatment. With worsening symptoms, he decided to go to the emergency department at the Regional Hospital of Concepcion, where Kussmaul breathing, dry mucous membranes, and a distressed facial expression were observed.Upon admission, the patient is conscious and cooperative. Stable hemodynamics with a tendency towards tachycardia and hypertension, tachypneic with poor respiratory mechanics. The patient is anuric.Vital signs:Blood pressure: 183/110 mmHg Heart rate: 132 bpm.Oxygen saturation: 95% with supplemental oxygen at 10 liters through a facial mask.Axillary temperature: 36degreeC.Admission to the Adult Intensive Care Unit (AICU):Admitted on a stretcher, accompanied by nursing staff, with psychomotor agitation, Glasgow Coma Scale 12/15 due to the absence of verbal response, poor respiratory mechanics with oxygen through a facial mask, stable hemodynamics, indwelling urinary catheter with no output.Sedation and orotracheal intubation are performed for mechanical respiratory assistance (MRA), obtaining central venous access for hydration/medication, and femoral venous access with a double-lumen catheter for hemodialysis.VITAL SIGNS: HR: 89 BP: 125/67 RR: 16 SPO2: 100% TEMP: 35.5degreeCAICU Admission Diagnosis:1. Acute renal failure.2. Severe acute respiratory failure requiring MRA.3. Severe metabolic acidosis.4. Severe hyperkalemia.5. Severe dehydration.See tabla 2.An emergency conventional hemodialysis session is initiated with zero net ultrafiltration for two hours, with good tolerance to the treatment.Final Diagnoses:1. Spider bite.2. Pre-renal acute kidney injury.3. Mixed shock (hypovolemic and septic).4. Necrotizing fasciitis of the right lower limb.5. Compartment syndrome.6. Postoperative state after debridement and fasciotomy of the right lower limb.7. Cellulitis of the posterior right lower limb.8. Type 2 Diabetes Mellitus.9. Severe anemia.The patient, with a progressively deteriorating general condition, undergoes nine hemodialysis sessions without improvement and eventually passes away on day XX.Case three:81-year-old patient with a history of snakebite three days ago, currently experiencing acidotic breathing with O2 support through a facial mask with a reservoir, obstructive-appearing anuria due to a distended bladder. The patient reports having normal urination characteristics before this event, with a history of prostate surgery.Vital signs:BP: 184/100 mmHg HR: 97 bpm RR: 31 bpm SPO2: 100%See tabla 3.Diagnoses:1. Acute renal failure.2. Brotropic snakebite.3. Acute urinary retention of undetermined etiology.4. Arterial hypertension. [Formula presented] [Formula presented] [Formula presented] [Formula presented] [Formula presented] Conclusion(s): There is a clear need for a more comprehensive understanding of the diverse clinical presentations and long-term renal health consequences associated with injuries caused by venomous animals. The analysis of cases revealed the diversity of renal effects produced by different types of bites. The importance of considering bites from snakes of the Bothrops genus, bites from the violin spider (nandupe), and bee stings was emphasized, underscoring the medical relevance of these events. The bite of the violin spider was associated with necrosis, hemolytic anemia, and severe renal failure due to the toxicity of its venom. On the other hand, the need to consider allergic reactions to bee stings was highlighted, which can have significant clinical consequences, especially in cases of multiple stings.Emphasis is placed on the complexity and severity of renal effects caused by these bites, underscoring the importance of prompt and appropriate clinical management since the time elapsed between the bite and the initiation of treatment can make the difference between life and death. I have no potential conflict of interest to disclose.Copyright © 2024
KW  - acidosis
KW  - acute respiratory failure
KW  - adult
KW  - anaphylaxis
KW  - anemia
KW  - antibiotic therapy
KW  - anuria
KW  - bee sting
KW  - *bite
KW  - bleeding
KW  - blood clotting
KW  - blood clotting disorder
KW  - blood pressure
KW  - Bothrops
KW  - Brazil
KW  - breathing mechanics
KW  - brown recluse spider
KW  - case report
KW  - cellulitis
KW  - central vein
KW  - clinical article
KW  - compartment syndrome
KW  - complication
KW  - conference abstract
KW  - debridement
KW  - dehydration
KW  - diabetic ketoacidosis
KW  - diagnosis
KW  - double lumen catheter
KW  - drug therapy
KW  - edema
KW  - electrolyte balance
KW  - emergency ward
KW  - endotracheal intubation
KW  - envenomation
KW  - estimated glomerular filtration rate
KW  - face mask
KW  - facial expression
KW  - fasciotomy
KW  - femoral vein
KW  - Glasgow coma scale
KW  - heart rate
KW  - hemodialysis
KW  - hemodynamic monitoring
KW  - hemodynamics
KW  - hemolysis
KW  - hemolytic anemia
KW  - hepatitis B
KW  - hepatitis C
KW  - human
KW  - hydration
KW  - Hymenoptera
KW  - hypersensitivity
KW  - hypertension
KW  - hypovolemia
KW  - indwelling urinary catheter
KW  - insect bite
KW  - intensive care unit
KW  - kidney failure
KW  - *kidney function
KW  - kidney injury
KW  - lower limb
KW  - Loxosceles
KW  - malaise
KW  - male
KW  - micturition
KW  - mucosal dryness
KW  - nausea and vomiting
KW  - necrotizing fasciitis
KW  - non insulin dependent diabetes mellitus
KW  - observational study
KW  - oxygen saturation
KW  - Paraguay
KW  - Peru
KW  - *poisonous animal
KW  - prostate surgery
KW  - respiratory distress
KW  - restlessness
KW  - sepsis
KW  - septic shock
KW  - serology
KW  - severe renal impairment
KW  - snakebite
KW  - soft tissue
KW  - spider
KW  - spider bite
KW  - Streptococcus agalactiae
KW  - Streptococcus group A
KW  - stretcher
KW  - tachycardia
KW  - tachypnea
KW  - temperature
KW  - therapy
KW  - treatment outcome
KW  - ultrafiltration
KW  - urinary catheter
KW  - urine retention
KW  - urine volume
KW  - wasp sting
KW  - cystine
KW  - hyaluronidase
KW  - hypertensive factor
KW  - metalloproteinase
KW  - oxygen
KW  - phospholipase
KW  - piperacillin plus tazobactam
KW  - vancomycin
KW  - wasp venom
JF  - Kidney International Reports
JA  - Kidney Intl. Rep.
LA  - English
VL  - 9
IS  - 4 Supplement
SP  - S651
EP  - S652
CY  - Netherlands
PB  - Elsevier Inc.
SN  - 2468-0249
M1  - (Desvars) Concepcion, Concepcion, Paraguay
M1  - (Schupp) Concepcion, Hospital Regional de Concepcion, Servicio de Nefrologia, Concepcion, Paraguay
M1  - (Ramirez) Concepcion, Hospital Regional de Concepcion, Unidad de Cuidados Intensivos, Concepcion, Paraguay
M1  - (Rojas) Concepcion, Universidad Nacional de Concepcion, Facultad de Medicina, Concepcion, Paraguay
DO  - https://dx.doi.org/10.1016/j.ekir.2024.02.1368
PT  - Conference Abstract
L2  - http://ovidsp.ovid.com/ovidweb.cgi?T=JS&PAGE=reference&D=emexa&NEWS=N&AN=2031312655
ER  -  

Link to the Ovid Full Text or citation: https://access.ovid.com/custom/redirector/index.html?dest=https://go.openathens.net/redirector/unimelb.edu.au?url=http://ovidsp.ovid.com/ovidweb.cgi?T=JS&CSC=Y&NEWS=N&PAGE=fulltext&D=emexa&DO=10.1016%2fj.ekir.2024.02.1368Link to the External Link Resolver: https://unimelb.hosted.exlibrisgroup.com/sfxlcl41/?sid=OVID:embase&id=pmid:&id=doi:10.1016%2Fj.ekir.2024.02.1368&issn=2468-0249&isbn=&volume=9&issue=4+Supplement&spage=S651&pages=S651-S652&date=2024&title=Kidney+International+Reports&atitle=WCN24-2319+IMPACT+OF+VENOMOUS+ANIMAL+BITES+ON+RENAL+FUNCTION%3A+AN+ANALYSIS+OF+THREE+CLINICAL+CASES&aulast=Desvars&pid=%3Cauthor%3EDesvars+R.%3BSchupp+E.%3BRamirez+A.%3BRojas+J.%3C%2Fauthor%3E%3CAN%3E2031312655%3C%2FAN%3E%3CDT%3EConference+Abstract%3C%2FDT%3E 

17. 
TY  - JOUR
DB  - Embase
AN  - 2030878812
ID  - 38490803 [https://www.ncbi.nlm.nih.gov/pubmed/?term=38490803]
T1  - KDIGO 2024 Clinical Practice Guideline for the Evaluation and Management of Chronic Kidney Disease
A1  - Stevens P.E.
A1  - Ahmed S.B.
A1  - Carrero J.J.
A1  - Foster B.
A1  - Francis A.
A1  - Hall R.K.
A1  - Herrington W.G.
A1  - Hill G.
A1  - Inker L.A.
A1  - Kazancioglu R.
A1  - Lamb E.
A1  - Lin P.
A1  - Madero M.
A1  - McIntyre N.
A1  - Morrow K.
A1  - Roberts G.
A1  - Sabanayagam D.
A1  - Schaeffner E.
A1  - Shlipak M.
A1  - Shroff R.
A1  - Tangri N.
A1  - Thanachayanont T.
A1  - Ulasi I.
A1  - Wong G.
A1  - Yang C.-W.
A1  - Zhang L.
A1  - Levin A. 
Y1  - 2024//
KW  - acute disease
KW  - acute kidney failure/si [Side Effect]
KW  - acute kidney tubule necrosis/si [Side Effect]
KW  - adulthood
KW  - adverse event
KW  - age distribution
KW  - albumin to creatinine ratio
KW  - albumin urine level
KW  - albuminuria/dt [Drug Therapy]
KW  - alcohol consumption
KW  - all cause mortality
KW  - animal food
KW  - article
KW  - atrial fibrillation
KW  - bicarbonate blood level
KW  - bleeding/si [Side Effect]
KW  - blood analysis
KW  - blood pressure measurement
KW  - blood pressure monitoring
KW  - blood pressure regulation
KW  - blood sampling
KW  - body height
KW  - body surface
KW  - body weight
KW  - body weight loss
KW  - bone disease
KW  - brain development
KW  - caloric intake
KW  - cardiovascular disease/dt [Drug Therapy]
KW  - cardiovascular disease/th [Therapy]
KW  - cardiovascular risk
KW  - cerebrovascular accident
KW  - child care
KW  - child growth
KW  - *chronic kidney failure/di [Diagnosis]
KW  - *chronic kidney failure/dt [Drug Therapy]
KW  - *chronic kidney failure/su [Surgery]
KW  - *chronic kidney failure/th [Therapy]
KW  - circadian rhythm
KW  - clinical decision making
KW  - clinical laboratory
KW  - clinical pharmacist
KW  - collaborative care team
KW  - comorbidity
KW  - comparative study
KW  - conservative treatment
KW  - contraceptive behavior
KW  - coronary artery disease
KW  - creatinine blood level
KW  - creatinine clearance
KW  - creatinine urine level
KW  - diabetes mellitus/dt [Drug Therapy]
KW  - diabetic ketoacidosis/si [Side Effect]
KW  - diagnostic test
KW  - diastolic blood pressure
KW  - diet therapy
KW  - dietary intake
KW  - disease association
KW  - disease control
KW  - disease course
KW  - disease severity
KW  - drug potentiation
KW  - drug safety
KW  - drug utilization
KW  - drug utilization review
KW  - dyslipidemia
KW  - education
KW  - elective surgery
KW  - electrolyte balance
KW  - environmental factor
KW  - estimated glomerular filtration rate
KW  - falling
KW  - family history
KW  - fatigue
KW  - female fertility
KW  - fracture
KW  - frailty
KW  - genetics
KW  - global disease burden
KW  - glycemic control
KW  - gout
KW  - GRADE approach
KW  - groups by age
KW  - health care access
KW  - health care cost
KW  - health care delivery
KW  - *health care management
KW  - health care personnel
KW  - health care planning
KW  - health care policy
KW  - health care quality
KW  - heart infarction
KW  - hematuria
KW  - hemodialysis
KW  - herbal medicine
KW  - high calorie diet
KW  - high risk patient
KW  - high-fructose diet
KW  - hospital care
KW  - human
KW  - hyperkalemia/dt [Drug Therapy]
KW  - hyperuricemia/dt [Drug Therapy]
KW  - hypotension/si [Side Effect]
KW  - immunoglobulin A nephropathy
KW  - incidence
KW  - integrated health care system
KW  - intersectoral collaboration
KW  - interstitial nephritis/si [Side Effect]
KW  - ischemic heart disease/dt [Drug Therapy]
KW  - ischemic heart disease/pc [Prevention]
KW  - kidney biopsy
KW  - kidney development
KW  - kidney function
KW  - kidney polycystic disease
KW  - kidney transplantation
KW  - laboratory test
KW  - lactic acidosis/si [Side Effect]
KW  - left ventricular systolic dysfunction
KW  - lethargy
KW  - life expectancy
KW  - lifestyle modification
KW  - loss of appetite
KW  - male fertility
KW  - malnutrition/th [Therapy]
KW  - maximum tolerated dose
KW  - mean arterial pressure
KW  - meat consumption
KW  - medical care
KW  - medical history
KW  - medical record
KW  - medication compliance
KW  - Mediterranean diet
KW  - mental performance
KW  - meta analysis (topic)
KW  - metabolic acidosis
KW  - nausea
KW  - nephrology
KW  - nephrotoxicity/si [Side Effect]
KW  - non insulin dependent diabetes mellitus/dt [Drug Therapy]
KW  - obesity
KW  - outpatient care
KW  - patient counseling
KW  - patient education
KW  - patient preference
KW  - patient referral
KW  - patient safety
KW  - physical activity
KW  - physical examination
KW  - physical tolerance
KW  - plasma clearance
KW  - point of care testing
KW  - polymerase chain reaction
KW  - polypharmacy
KW  - potassium blood level
KW  - potassium intake
KW  - *practice guideline
KW  - pregnancy
KW  - prescription
KW  - prevalence
KW  - prognosis
KW  - protein creatinine ratio
KW  - protein intake
KW  - proteinuria
KW  - psychological care
KW  - puberty
KW  - quality of life
KW  - radiology
KW  - renal clearance
KW  - renal replacement therapy
KW  - renography
KW  - risk assessment
KW  - risk benefit analysis
KW  - risk factor
KW  - risk reduction
KW  - sarcopenia
KW  - satisfaction
KW  - screening test
KW  - seasonal variation
KW  - secondary prevention
KW  - sex difference
KW  - sex ratio
KW  - side effect/si [Side Effect]
KW  - social aspect
KW  - social care
KW  - social support
KW  - sodium intake
KW  - sodium restriction
KW  - standardization
KW  - starvation
KW  - steady state
KW  - supportive care need
KW  - systematic review (topic)
KW  - systolic blood pressure
KW  - telehealth
KW  - teratogenicity
KW  - terminal care
KW  - thromboembolism
KW  - thrombosis/dt [Drug Therapy]
KW  - thrombosis prevention
KW  - tobacco use
KW  - transition to adult care
KW  - treatment withdrawal
KW  - ultra-processed food
KW  - uric acid blood level
KW  - urinalysis
KW  - urine sampling
KW  - vascular access
KW  - virtual reality
KW  - volume of distribution
KW  - acetylsalicylic acid/dt [Drug Therapy]
KW  - albumin/ec [Endogenous Compound]
KW  - allopurinol/dt [Drug Therapy]
KW  - aminoglycoside/ae [Adverse Drug Reaction]
KW  - angiotensin receptor antagonist/dt [Drug Therapy]
KW  - antivitamin K/ae [Adverse Drug Reaction]
KW  - aripiprazole/ae [Adverse Drug Reaction]
KW  - atovaquone/ae [Adverse Drug Reaction]
KW  - bicarbonate/ec [Endogenous Compound]
KW  - carbapenem derivative/ae [Adverse Drug Reaction]
KW  - cephalosporin derivative/ae [Adverse Drug Reaction]
KW  - clindamycin/cb [Drug Combination]
KW  - colchicine/dt [Drug Therapy]
KW  - corn syrup
KW  - creatinine/ec [Endogenous Compound]
KW  - cystatin C/ec [Endogenous Compound]
KW  - daptomycin/ae [Adverse Drug Reaction]
KW  - dipeptidyl carboxypeptidase inhibitor/ae [Adverse Drug Reaction]
KW  - dipeptidyl carboxypeptidase inhibitor/dt [Drug Therapy]
KW  - diuretic agent/ae [Adverse Drug Reaction]
KW  - empagliflozin/cm [Drug Comparison]
KW  - empagliflozin/dt [Drug Therapy]
KW  - ezetimibe/cb [Drug Combination]
KW  - ezetimibe/dt [Drug Therapy]
KW  - gadolinium chelate
KW  - glucocorticoid/dt [Drug Therapy]
KW  - growth hormone/ec [Endogenous Compound]
KW  - histamine H2 receptor antagonist/ae [Adverse Drug Reaction]
KW  - hydroxymethylglutaryl coenzyme A reductase inhibitor/cb [Drug Combination]
KW  - hydroxymethylglutaryl coenzyme A reductase inhibitor/dt [Drug Therapy]
KW  - lamotrigine/ae [Adverse Drug Reaction]
KW  - linezolid/ae [Adverse Drug Reaction]
KW  - low density lipoprotein cholesterol/ec [Endogenous Compound]
KW  - metformin/ae [Adverse Drug Reaction]
KW  - metformin/dt [Drug Therapy]
KW  - mineralocorticoid antagonist/dt [Drug Therapy]
KW  - nonsteroid antiinflammatory agent/ae [Adverse Drug Reaction]
KW  - paracetamol/ae [Adverse Drug Reaction]
KW  - PCSK9 inhibitor/dt [Drug Therapy]
KW  - pentamidine/ae [Adverse Drug Reaction]
KW  - placebo
KW  - potassium/ec [Endogenous Compound]
KW  - primaquine/cb [Drug Combination]
KW  - quetiapine/ae [Adverse Drug Reaction]
KW  - renin inhibitor/dt [Drug Therapy]
KW  - sodium glucose cotransporter 2 inhibitor/ae [Adverse Drug Reaction]
KW  - sodium glucose cotransporter 2 inhibitor/dt [Drug Therapy]
KW  - uric acid/ec [Endogenous Compound]
KW  - uric acid derivative/dt [Drug Therapy]
KW  - valproic acid/ae [Adverse Drug Reaction]
KW  - warfarin/ae [Adverse Drug Reaction]
KW  - warfarin/dt [Drug Therapy]
KW  - mobile health application
KW  - drug stewardship
KW  - mineral bone disorder
KW  - patient dissatisfaction
XT  - acute kidney failure / side effect / aminoglycoside
XT  - acute kidney failure / side effect / dipeptidyl carboxypeptidase inhibitor
XT  - acute kidney failure / side effect / diuretic agent
XT  - acute kidney failure / side effect / metformin
XT  - acute kidney failure / side effect / nonsteroid antiinflammatory agent
XT  - acute kidney tubule necrosis / side effect / aminoglycoside
XT  - albuminuria / drug therapy / angiotensin receptor antagonist
XT  - albuminuria / drug therapy / dipeptidyl carboxypeptidase inhibitor
XT  - bleeding / side effect / warfarin
XT  - cardiovascular disease / drug therapy / mineralocorticoid antagonist
XT  - chronic kidney failure / drug therapy / allopurinol
XT  - chronic kidney failure / drug therapy / angiotensin receptor antagonist
XT  - chronic kidney failure / drug therapy / colchicine
XT  - chronic kidney failure / drug therapy / dipeptidyl carboxypeptidase inhibitor
XT  - chronic kidney failure / drug therapy / empagliflozin
XT  - chronic kidney failure / drug therapy / ezetimibe
XT  - chronic kidney failure / drug therapy / glucocorticoid
XT  - chronic kidney failure / drug therapy / hydroxymethylglutaryl coenzyme A reductase inhibitor
XT  - chronic kidney failure / drug therapy / metformin
XT  - chronic kidney failure / drug therapy / mineralocorticoid antagonist
XT  - chronic kidney failure / drug therapy / PCSK9 inhibitor
XT  - chronic kidney failure / drug therapy / renin inhibitor
XT  - chronic kidney failure / drug therapy / sodium glucose cotransporter 2 inhibitor
XT  - diabetes mellitus / drug therapy / renin inhibitor
XT  - diabetic ketoacidosis / side effect / sodium glucose cotransporter 2 inhibitor
XT  - hyperkalemia / drug therapy / angiotensin receptor antagonist
XT  - hyperkalemia / drug therapy / mineralocorticoid antagonist
XT  - hyperuricemia / drug therapy / uric acid derivative
XT  - hypotension / side effect / dipeptidyl carboxypeptidase inhibitor
XT  - interstitial nephritis / side effect / nonsteroid antiinflammatory agent
XT  - ischemic heart disease / drug therapy / acetylsalicylic acid
XT  - lactic acidosis / side effect / metformin
XT  - nephrotoxicity / side effect / antivitamin K
XT  - nephrotoxicity / side effect / aripiprazole
XT  - nephrotoxicity / side effect / atovaquone
XT  - nephrotoxicity / side effect / carbapenem derivative
XT  - nephrotoxicity / side effect / cephalosporin derivative
XT  - nephrotoxicity / side effect / daptomycin
XT  - nephrotoxicity / side effect / histamine H2 receptor antagonist
XT  - nephrotoxicity / side effect / lamotrigine
XT  - nephrotoxicity / side effect / linezolid
XT  - nephrotoxicity / side effect / paracetamol
XT  - nephrotoxicity / side effect / pentamidine
XT  - nephrotoxicity / side effect / quetiapine
XT  - nephrotoxicity / side effect / valproic acid
XT  - non insulin dependent diabetes mellitus / drug therapy / metformin
XT  - non insulin dependent diabetes mellitus / drug therapy / mineralocorticoid antagonist
XT  - non insulin dependent diabetes mellitus / drug therapy / sodium glucose cotransporter 2 inhibitor
XT  - side effect / side effect / sodium glucose cotransporter 2 inhibitor
XT  - thrombosis / drug therapy / warfarin
XT  - acetylsalicylic acid / drug therapy / ischemic heart disease
XT  - allopurinol / drug therapy / chronic kidney failure
XT  - aminoglycoside / adverse drug reaction / acute kidney failure
XT  - aminoglycoside / adverse drug reaction / acute kidney tubule necrosis
XT  - angiotensin receptor antagonist / drug therapy / albuminuria
XT  - angiotensin receptor antagonist / drug therapy / chronic kidney failure
XT  - angiotensin receptor antagonist / drug therapy / hyperkalemia
XT  - antivitamin K / adverse drug reaction / nephrotoxicity
XT  - aripiprazole / adverse drug reaction / nephrotoxicity
XT  - atovaquone / adverse drug reaction / nephrotoxicity
XT  - carbapenem derivative / adverse drug reaction / nephrotoxicity
XT  - cephalosporin derivative / adverse drug reaction / nephrotoxicity
XT  - clindamycin / drug combination / primaquine
XT  - colchicine / drug therapy / chronic kidney failure
XT  - daptomycin / adverse drug reaction / nephrotoxicity
XT  - dipeptidyl carboxypeptidase inhibitor / adverse drug reaction / acute kidney failure
XT  - dipeptidyl carboxypeptidase inhibitor / adverse drug reaction / hypotension
XT  - dipeptidyl carboxypeptidase inhibitor / drug therapy / albuminuria
XT  - dipeptidyl carboxypeptidase inhibitor / drug therapy / chronic kidney failure
XT  - diuretic agent / adverse drug reaction / acute kidney failure
XT  - empagliflozin / drug comparison / placebo
XT  - empagliflozin / drug therapy / chronic kidney failure
XT  - ezetimibe / drug combination / hydroxymethylglutaryl coenzyme A reductase inhibitor
XT  - ezetimibe / drug therapy / chronic kidney failure
XT  - glucocorticoid / drug therapy / chronic kidney failure
XT  - histamine H2 receptor antagonist / adverse drug reaction / nephrotoxicity
XT  - hydroxymethylglutaryl coenzyme A reductase inhibitor / drug combination / ezetimibe
XT  - hydroxymethylglutaryl coenzyme A reductase inhibitor / drug therapy / chronic kidney failure
XT  - lamotrigine / adverse drug reaction / nephrotoxicity
XT  - linezolid / adverse drug reaction / nephrotoxicity
XT  - metformin / adverse drug reaction / acute kidney failure
XT  - metformin / adverse drug reaction / lactic acidosis
XT  - metformin / drug therapy / chronic kidney failure
XT  - metformin / drug therapy / non insulin dependent diabetes mellitus
XT  - mineralocorticoid antagonist / drug therapy / cardiovascular disease
XT  - mineralocorticoid antagonist / drug therapy / chronic kidney failure
XT  - mineralocorticoid antagonist / drug therapy / hyperkalemia
XT  - mineralocorticoid antagonist / drug therapy / non insulin dependent diabetes mellitus
XT  - nonsteroid antiinflammatory agent / adverse drug reaction / acute kidney failure
XT  - nonsteroid antiinflammatory agent / adverse drug reaction / interstitial nephritis
XT  - paracetamol / adverse drug reaction / nephrotoxicity
XT  - PCSK9 inhibitor / drug therapy / chronic kidney failure
XT  - pentamidine / adverse drug reaction / nephrotoxicity
XT  - primaquine / drug combination / clindamycin
XT  - quetiapine / adverse drug reaction / nephrotoxicity
XT  - renin inhibitor / drug therapy / chronic kidney failure
XT  - renin inhibitor / drug therapy / diabetes mellitus
XT  - sodium glucose cotransporter 2 inhibitor / adverse drug reaction / diabetic ketoacidosis
XT  - sodium glucose cotransporter 2 inhibitor / adverse drug reaction / side effect
XT  - sodium glucose cotransporter 2 inhibitor / drug therapy / chronic kidney failure
XT  - sodium glucose cotransporter 2 inhibitor / drug therapy / non insulin dependent diabetes mellitus
XT  - uric acid derivative / drug therapy / hyperuricemia
XT  - valproic acid / adverse drug reaction / nephrotoxicity
XT  - warfarin / adverse drug reaction / bleeding
XT  - warfarin / drug therapy / thrombosis
JF  - Kidney International
JA  - Kidney Int.
LA  - English
VL  - 105
IS  - 4 Supplement
SP  - S117
EP  - S314
CY  - Netherlands
PB  - Elsevier B.V.
SN  - 0085-2538
SN  - 1523-1755
UR  - https://www.sciencedirect.com/science/journal/00852538
DO  - https://dx.doi.org/10.1016/j.kint.2023.10.018
PT  - Article
L2  - http://ovidsp.ovid.com/ovidweb.cgi?T=JS&PAGE=reference&D=emexa&NEWS=N&AN=2030878812
ER  -  

Link to the Ovid Full Text or citation: https://access.ovid.com/custom/redirector/index.html?dest=https://go.openathens.net/redirector/unimelb.edu.au?url=http://ovidsp.ovid.com/ovidweb.cgi?T=JS&CSC=Y&NEWS=N&PAGE=fulltext&D=emexa&DO=10.1016%2fj.kint.2023.10.018Link to the External Link Resolver: https://unimelb.hosted.exlibrisgroup.com/sfxlcl41/?sid=OVID:embase&id=pmid:38490803&id=doi:10.1016%2Fj.kint.2023.10.018&issn=0085-2538&isbn=&volume=105&issue=4+Supplement&spage=S117&pages=S117-S314&date=2024&title=Kidney+International&atitle=KDIGO+2024+Clinical+Practice+Guideline+for+the+Evaluation+and+Management+of+Chronic+Kidney+Disease&aulast=Stevens&pid=%3Cauthor%3EStevens+P.E.%3BAhmed+S.B.%3BCarrero+J.J.%3BFoster+B.%3BFrancis+A.%3BHall+R.K.%3BHerrington+W.G.%3BHill+G.%3BInker+L.A.%3BKazancioglu+R.%3BLamb+E.%3BLin+P.%3BMadero+M.%3BMcIntyre+N.%3BMorrow+K.%3BRoberts+G.%3BSabanayagam+D.%3BSchaeffner+E.%3BShlipak+M.%3BShroff+R.%3BTangri+N.%3BThanachayanont+T.%3BUlasi+I.%3BWong+G.%3BYang+C.-W.%3BZhang+L.%3BLevin+A.%3C%2Fauthor%3E%3CAN%3E2030878812%3C%2FAN%3E%3CDT%3EArticle%3C%2FDT%3E 

18. 
TY  - JOUR
DB  - Embase
AN  - 2030861644
ID  - 38452016 [https://www.ncbi.nlm.nih.gov/pubmed/?term=38452016]
T1  - Prevalence and antimicrobial-resistant patterns of Pseudomonas aeruginosa among burn patients attending Yekatit 12 Hospital Medical College in Addis Ababa, Ethiopia
A1  - Abdi F.A.
A1  - Motumma A.N.
A1  - Kalayu A.A.
A1  - Abegaz W.E. 
Y1  - 2024//
N2  - Background Burns are one of the most common forms of trauma globally. P. aeruginosa plays a prominent role as an etiological agent among burn patients. There is a paucity of information about the prevalence and antimicrobial resistance patterns of P. aeruginosa among burn patients in Ethiopia. Hence, this study was designed to assess the prevalence and antimicrobial-resistant patterns of P. aeruginosa among burn patients attending Yekatit 12 Hospital Medical College in Addis Ababa, Ethiopia. Methods Hospital-based cross-sectional study was conducted at Yekatit 12 Hospital Medical College among burn patients from November 2020 to April 2021. Identification of P. aeruginosa was performed using Culture, Biochemical tests, and, Gram staining. Antimicrobial resistance testing was done using the Kirby-Bauer disc diffusion method. Logistic regression was computed to determine associated factors. Results From 210 burn wound cultures, 27 (12.86%) were found positive for P. aeruginosa. All the isolates showed greater than 70% susceptibility to the tested antibiotics except Gentamycin, Ceftazidime, and, Ciprofloxacin. In addition, 33.33% of P. aeruginosa isolates were multidrug-resistant. Admission type, Hospital stay time and Total body surface area (TBSA) had a statistically significant association (all with P-value <0.05) with the acquisition of P. aeruginosa infection. Conclusion Overall, the prevalence of P. aeruginosa isolates among burn patients is almost 13%. Most P. aeruginosa isolates were sensitive to Imipenem, while they were most resistant to Gentamycin. One-third of P. aeruginosa were multidrug-resistant. This suggests the need to monitor the treatment of infection with the pathogen to limit the possibility of the emergence of multidrug-resistant isolates in burn centers.Copyright: © 2024 Abdi et al. This is an open access article distributed under the terms of the Creative Commons Attribution License, which permits unrestricted use, distribution, and reproduction in any medium, provided the original author and source are credited.
KW  - acquired immune deficiency syndrome
KW  - adolescent
KW  - adult
KW  - aged
KW  - aminoglycoside resistance
KW  - *antibiotic resistance
KW  - antibiotic sensitivity
KW  - article
KW  - bacterial growth
KW  - bacterium isolate
KW  - beta-lactam resistance
KW  - biochemical analysis
KW  - *burn/et [Etiology]
KW  - *burn patient
KW  - calculation
KW  - cell motility
KW  - child
KW  - cross-sectional study
KW  - disk diffusion
KW  - Ethiopia
KW  - fluoroquinolone resistance
KW  - Gram staining
KW  - *hospital
KW  - hospitalization
KW  - human
KW  - infant
KW  - length of stay
KW  - major clinical study
KW  - middle aged
KW  - multidrug resistance
KW  - newborn
KW  - non insulin dependent diabetes mellitus
KW  - preschool child
KW  - *prevalence
KW  - *Pseudomonas aeruginosa
KW  - school child
KW  - surgical debridement
KW  - swabbing
KW  - total body surface area
KW  - wound closure
KW  - wound infection
KW  - young adult
KW  - agar
KW  - amikacin
KW  - aminoglycoside
KW  - carbapenem
KW  - catalase
KW  - cefepime
KW  - ceftazidime
KW  - ciprofloxacin
KW  - gentamicin
KW  - imipenem
KW  - indole
KW  - meropenem
KW  - piperacillin plus tazobactam
KW  - tobramycin
KW  - cotton swab
KW  - culture medium
KW  - data analysis software
KW  - petri dish
KW  - test tube
KW  - SPSS version 25
JF  - PLoS ONE
JA  - PLoS ONE
LA  - English
VL  - 19
IS  - 3 March
SP  - e0289586
CY  - United States
PB  - Public Library of Science
SN  - 1932-6203 (electronic)
SN  - 1932-6203
AD  - F.A. Abdi, Department of Medical Laboratory Science, College of Health Sciences, Salale University, Oromia, Ethiopia. E-mail: fedhanalebdi@gmail.com
M1  - (Abdi, Motumma) Department of Medical Laboratory Science, College of Health Sciences, Salale University, Oromia, Ethiopia
M1  - (Kalayu, Abegaz) Department of Microbiology, Immunology, and parasitology, School of Medicine, Addis Ababa University, Addis Ababa, Ethiopia
M2  - SPSS version 25: SPSS
C1  - SPSS version 25: SPSS
C2  - SPSS
UR  - https://journals.plos.org//plosone/article?id=10.1371/journal.pone.0289586
DO  - https://dx.doi.org/10.1371/journal.pone.0289586
PT  - Article
L2  - http://ovidsp.ovid.com/ovidweb.cgi?T=JS&PAGE=reference&D=emexa&NEWS=N&AN=2030861644
ER  -  

Link to the Ovid Full Text or citation: https://access.ovid.com/custom/redirector/index.html?dest=https://go.openathens.net/redirector/unimelb.edu.au?url=http://ovidsp.ovid.com/ovidweb.cgi?T=JS&CSC=Y&NEWS=N&PAGE=fulltext&D=emexa&DO=10.1371%2fjournal.pone.0289586Link to the External Link Resolver: https://unimelb.hosted.exlibrisgroup.com/sfxlcl41/?sid=OVID:embase&id=pmid:38452016&id=doi:10.1371%2Fjournal.pone.0289586&issn=1932-6203&isbn=&volume=19&issue=3+March&spage=e0289586&pages=&date=2024&title=PLoS+ONE&atitle=Prevalence+and+antimicrobial-resistant+patterns+of+Pseudomonas+aeruginosa+among+burn+patients+attending+Yekatit+12+Hospital+Medical+College+in+Addis+Ababa%2C+Ethiopia&aulast=Abdi&pid=%3Cauthor%3EAbdi+F.A.%3BMotumma+A.N.%3BKalayu+A.A.%3BAbegaz+W.E.%3C%2Fauthor%3E%3CAN%3E2030861644%3C%2FAN%3E%3CDT%3EArticle%3C%2FDT%3E 

19. 
TY  - JOUR
DB  - Embase
AN  - 2030622672
T1  - An emerging antihistamine drug with multiple therapeutic benefits: Bilastine
A1  - Jacob E.
A1  - Uthra K.T.
A1  - Gupta S.
A1  - Chitra V.
A1  - Damodharan N.
A1  - Pazhani G.P. 
Y1  - 2024//
N2  - Second-generation antihistamines (AHs) like cetirizine and third-generation drugs like fexofenadine are currently in practice for allergic rhinoconjunctivitis and urticaria due to their reduced impact on the central nervous system and fewer side effects. Clinically, bilastine has similar AH activity. Numerous studies showed that bilastine is a nonsedating AH, safe and effective in treating the allergies of all age groups. It is primarily indicated for allergic conditions; its potential use in other medical areas is being explored. Clinical trials, scientific experiments, real-world experience, and expert opinions will guide decisions on broader applications. This review aims to provide updated information on bilastine's potential off-target effects, interactions with food and drugs, and comparison with other newer H1 AHs. PubMed literature search using the drug name "bilastine" was conducted. Additionally, the authors have included literature from the reference list of cited publications in the public domain. Clinical trials have established bilastine safety and efficacy, making it a frontline treatment for allergic conditions due to selective second-generation H1 AH. It has gained approval for treating allergic rhinoconjunctivitis and urticaria in adolescents and adults in various countries, with recent approvals extending its use to children up to 12 years old. Many nations agreed to recommend bilastine as a first-line treatment for chronic urticaria due to minimal food and drug interaction, no CNS effect, long-acting, and environmentally safe. In addition, bilastine could be used as add-on therapy with other drugs for the treatment of inflammation and diabetic neuropathy and to reverse efflux-mediated drug resistance. More clinical trials are anticipated to support the use of this drug for other indications. However, several health benefits associated with bilastine, inadequate data on its safety during pregnancy, and pending US FDA approval rendered bilastine a lesser-known frontline H1-AH in many countries.Copyright © 2024 by Faculty of Pharmacy, Mahidol University, Thailand is licensed under CC BY-NC-ND 4.0. To view a copy of this license, visit https://www.creativecommons.org/licenses/by-nc-nd/4.0/
KW  - add on therapy
KW  - allergy/dt [Drug Therapy]
KW  - antiinflammatory activity
KW  - bioequivalence
KW  - central nervous system
KW  - chemical structure
KW  - *chronic urticaria/dt [Drug Therapy]
KW  - clinical trial (topic)
KW  - consensus
KW  - diabetic nephropathy
KW  - diabetic neuropathy/dt [Drug Therapy]
KW  - drug absorption
KW  - drug activity
KW  - drug approval
KW  - drug bioavailability
KW  - *drug efficacy
KW  - drug elimination
KW  - drug indication
KW  - drug metabolism
KW  - drug protein binding
KW  - *drug safety
KW  - drug transport
KW  - elimination half-life
KW  - European Medicines Agency
KW  - eye tissue
KW  - feces
KW  - *first-line treatment
KW  - food drug interaction
KW  - fruit juice
KW  - grape juice
KW  - groups by age
KW  - human
KW  - inflammation/dt [Drug Therapy]
KW  - information retrieval
KW  - maximum concentration
KW  - Medline
KW  - non insulin dependent diabetes mellitus
KW  - *off-target effect
KW  - pharmacokinetic parameters
KW  - plasma protein binding
KW  - predictive model
KW  - review
KW  - *rhinoconjunctivitis/dt [Drug Therapy]
KW  - side effect
KW  - urinary excretion
KW  - alcohol
KW  - alprazolam
KW  - atropine
KW  - azithromycin
KW  - *bilastine/dt [Drug Therapy]
KW  - *bilastine/pk [Pharmacokinetics]
KW  - *bilastine/pd [Pharmacology]
KW  - cannabis
KW  - carrier proteins and binding proteins
KW  - cetirizine
KW  - clarithromycin
KW  - cyclosporine
KW  - desloratadine
KW  - dexamphetamine
KW  - diazepam
KW  - erythromycin
KW  - fexofenadine
KW  - ketoconazole
KW  - levocetirizine
KW  - lisdexamfetamine
KW  - lorazepam
KW  - organic anion transporter B/ec [Endogenous Compound]
KW  - organic cation transporter 1/ec [Endogenous Compound]
KW  - ritonavir
KW  - voriconazole
XT  - allergy / drug therapy / bilastine
XT  - chronic urticaria / drug therapy / bilastine
XT  - diabetic neuropathy / drug therapy / bilastine
XT  - inflammation / drug therapy / bilastine
XT  - rhinoconjunctivitis / drug therapy / bilastine
XT  - bilastine / drug therapy / allergy
XT  - bilastine / drug therapy / chronic urticaria
XT  - bilastine / drug therapy / diabetic neuropathy
XT  - bilastine / drug therapy / inflammation
XT  - bilastine / drug therapy / rhinoconjunctivitis
JF  - Pharmaceutical Sciences Asia
JA  - Pharma. Sci. Asia
LA  - English
VL  - 51
IS  - 1
SP  - 1
EP  - 9
CY  - Thailand
PB  - Mahidol University - Faculty of Pharmacy
SN  - 2586-8195
SN  - 2586-8470
AD  - G.P. Pazhani, Department of Pharmaceutical Chemistry, SRM College of Pharmacy, SRM Institute of Science and Technology, Tamil Nadu, Kattankulathur, India. E-mail: gururajp@srmist.edu.in
M1  - (Jacob) Department of Quality Assurance, SRM College of Pharmacy, SRM Institute of Science and Technology, Tamil Nadu, Kattankulathur, India
M1  - (Uthra, Pazhani) Department of Pharmaceutical Chemistry, SRM College of Pharmacy, SRM Institute of Science and Technology, Tamil Nadu, Kattankulathur, India
M1  - (Gupta, Chitra) Department of Pharmacology, SRM College of Pharmacy, SRM Institute of Science and Technology, Tamil Nadu, Kattankulathur, India
M1  - (Damodharan) Department of Pharmaceutics, SRM College of Pharmacy, SRM Institute of Science and Technology, Tamil Nadu, Kattankolathur, India
UR  - www.pharmacy.mahidol.ac.th/journal/index.php
DO  - https://dx.doi.org/10.29090/psa.2024.01.23.1200
PT  - Review
L2  - http://ovidsp.ovid.com/ovidweb.cgi?T=JS&PAGE=reference&D=emexa&NEWS=N&AN=2030622672
ER  -  

Link to the Ovid Full Text or citation: https://access.ovid.com/custom/redirector/index.html?dest=https://go.openathens.net/redirector/unimelb.edu.au?url=http://ovidsp.ovid.com/ovidweb.cgi?T=JS&CSC=Y&NEWS=N&PAGE=fulltext&D=emexa&DO=10.29090%2fpsa.2024.01.23.1200Link to the External Link Resolver: https://unimelb.hosted.exlibrisgroup.com/sfxlcl41/?sid=OVID:embase&id=pmid:&id=doi:10.29090%2Fpsa.2024.01.23.1200&issn=2586-8195&isbn=&volume=51&issue=1&spage=1&pages=1-9&date=2024&title=Pharmaceutical+Sciences+Asia&atitle=An+emerging+antihistamine+drug+with+multiple+therapeutic+benefits%3A+Bilastine&aulast=Jacob&pid=%3Cauthor%3EJacob+E.%3BUthra+K.T.%3BGupta+S.%3BChitra+V.%3BDamodharan+N.%3BPazhani+G.P.%3C%2Fauthor%3E%3CAN%3E2030622672%3C%2FAN%3E%3CDT%3EReview%3C%2FDT%3E 

20. 
TY  - JOUR
DB  - Embase
AN  - 625940440
ID  - 30640366 [https://www.ncbi.nlm.nih.gov/pubmed/?term=30640366]
T1  - Epidemiology of Invasive Early-Onset and Late-Onset Group B Streptococcal Disease in the United States, 2006 to 2015: Multistate Laboratory and Population-Based Surveillance
A1  - Nanduri S.A.
A1  - Petit S.
A1  - Smelser C.
A1  - Apostol M.
A1  - Alden N.B.
A1  - Harrison L.H.
A1  - Lynfield R.
A1  - Vagnone P.S.
A1  - Burzlaff K.
A1  - Spina N.L.
A1  - Dufort E.M.
A1  - Schaffner W.
A1  - Thomas A.R.
A1  - Farley M.M.
A1  - Jain J.H.
A1  - Pondo T.
A1  - McGee L.
A1  - Beall B.W.
A1  - Schrag S.J. 
Y1  - 2019//
N2  - Importance: Invasive disease owing to group B Streptococcus (GBS) remains an important cause of illness and death among infants younger than 90 days in the United States, despite declines in early-onset disease (EOD; with onset at 0-6 days of life) that are attributed to intrapartum antibiotic prophylaxis (IAP). Maternal vaccines to prevent infant GBS disease are currently under development. Objective(s): To describe incidence rates, case characteristics, antimicrobial resistance, and serotype distribution of EOD and late-onset disease (LOD; with onset at 7-89 days of life) in the United States from 2006 to 2015 to inform IAP guidelines and vaccine development. Design, Setting, and Participant(s): This study used active population-based and laboratory-based surveillance for invasive GBS disease conducted through Active Bacterial Core surveillance in selected counties of 10 states across the United States. Residents of Active Bacterial Core surveillance areas who were younger than 90 days and had invasive GBS disease in 2006 to 2015 were included. Data were analyzed from December 2017 to April 2018. Exposures: Group B Streptococcus isolated from a normally sterile site. Main Outcomes and Measures: Early-onset disease and LOD incidence rates and associated GBS serotypes and antimicrobial resistance. Result(s): The Active Bacterial Core surveillance program identified 1277 cases of EOD and 1387 cases of LOD. From 2006 to 2015, EOD incidence declined significantly from 0.37 to 0.23 per 1000 live births (P <.001), and LOD rates remained stable (mean, 0.31 per 1000 live births). Among the mothers of 1277 infants with EOD, 617 (48.3%) had no indications for IAP and did not receive it, and 278 (21.8%) failed to receive IAP despite having indications. Serotype data were available for 1743 of 1897 patients (91.3%) from 7 sites that collect GBS isolates. Among patients with EOD, serotypes Ia (242 [27.3%]) and III (242 [27.3%]) were most common. Among patients with LOD, serotype III was most common (481 [56.2%]), and this increased from 2006 to 2015 from 0.12 to 0.20 cases per 1000 live births (P <.001). Serotype IV caused 53 cases (6.2%) of EOD and LOD combined. The 6 most common serotypes (Ia, Ib, II, III, IV, and V) caused 881 EOD cases (99.3%) and 853 LOD cases (99.7%). No beta-lactam resistance was identified; 359 isolates (20.8%) tested showed constitutive clindamycin resistance. In 2015, an estimated 840 EOD cases and 1265 LOD cases occurred nationally. Conclusions and Relevance: The rates of LOD among US infants are now higher than EOD rates. Combined with addressing IAP implementation gaps, an effective vaccine covering the most common serotypes might further reduce EOD rates and help prevent LOD, for which there is no current public health intervention.Copyright © 2019 American Medical Association. All rights reserved.
KW  - antibiotic resistance
KW  - bacterial virulence
KW  - case fatality rate
KW  - cerebrospinal fluid
KW  - erythromycin resistance
KW  - female
KW  - gestational age
KW  - health survey
KW  - hospital readmission
KW  - human
KW  - incidence
KW  - infant
KW  - live birth
KW  - major clinical study
KW  - male
KW  - meningitis
KW  - prematurity
KW  - priority journal
KW  - review
KW  - risk factor
KW  - serotype
KW  - Streptococcus agalactiae
KW  - *Streptococcus infection/dt [Drug Therapy]
KW  - *Streptococcus infection/ep [Epidemiology]
KW  - *Streptococcus infection/pc [Prevention]
KW  - United States
KW  - ampicillin/dt [Drug Therapy]
KW  - cefazolin/dt [Drug Therapy]
KW  - clindamycin/dt [Drug Therapy]
KW  - erythromycin/dt [Drug Therapy]
KW  - penicillin derivative/dt [Drug Therapy]
KW  - vaccine/dt [Drug Therapy]
KW  - vancomycin/dt [Drug Therapy]
XT  - Streptococcus infection / drug therapy / ampicillin
XT  - Streptococcus infection / drug therapy / cefazolin
XT  - Streptococcus infection / drug therapy / clindamycin
XT  - Streptococcus infection / drug therapy / erythromycin
XT  - Streptococcus infection / drug therapy / penicillin derivative
XT  - Streptococcus infection / drug therapy / vaccine
XT  - Streptococcus infection / drug therapy / vancomycin
XT  - ampicillin / drug therapy / Streptococcus infection
XT  - cefazolin / drug therapy / Streptococcus infection
XT  - clindamycin / drug therapy / Streptococcus infection
XT  - erythromycin / drug therapy / Streptococcus infection
XT  - penicillin derivative / drug therapy / Streptococcus infection
XT  - vaccine / drug therapy / Streptococcus infection
XT  - vancomycin / drug therapy / Streptococcus infection
JF  - JAMA Pediatrics
JA  - JAMA Pediatr.
LA  - English
VL  - 173
IS  - 3
SP  - 224
EP  - 233
CY  - United States
PB  - American Medical Association
SN  - 2168-6203
SN  - 2168-6211
AD  - S.A. Nanduri, Respiratory Diseases Branch, National Center for Immunizations and Respiratory Diseases, Centers for Disease Control and Prevention, 1600 Clifton Rd, Atlanta, GA 30333, United States. E-mail: yxj2@cdc.gov
M1  - (Nanduri, Jain, Pondo, McGee, Beall, Schrag) Respiratory Diseases Branch, National Center for Immunizations and Respiratory Diseases, Centers for Disease Control and Prevention, 1600 Clifton Rd, Atlanta, GA 30333, United States
M1  - (Petit) Connecticut Department of Public Health, Hartford, United States
M1  - (Smelser) New Mexico Department of Public Health, Santa Fe, United States
M1  - (Apostol) California Emerging Infections Program, Oakland, United States
M1  - (Alden) Colorado Department of Public Health and Environment, Denver, United States
M1  - (Harrison) Johns Hopkins Bloomberg School of Public Health, Baltimore, MD, United States
M1  - (Lynfield, Vagnone) Minnesota Department of Health, St Paul, United States
M1  - (Burzlaff, Spina, Dufort) New York State Department of Health, Albany, United States
M1  - (Schaffner) Vanderbilt University School of Medicine, Nashville, TN, United States
M1  - (Thomas) Oregon Department of Human Services, Portland, United States
M1  - (Farley) Emory University, School of Medicine, Atlanta, GA, United States
M1  - (Farley) Atlanta VA Medical Center, Atlanta, GA, United States
UR  - http://archpedi.jamanetwork.com/issues.aspx
DO  - https://dx.doi.org/10.1001/jamapediatrics.2018.4826
PT  - Review
L2  - http://ovidsp.ovid.com/ovidweb.cgi?T=JS&PAGE=reference&D=emexa&NEWS=N&AN=625940440
ER  -  

Link to the Ovid Full Text or citation: https://access.ovid.com/custom/redirector/index.html?dest=https://go.openathens.net/redirector/unimelb.edu.au?url=http://ovidsp.ovid.com/ovidweb.cgi?T=JS&CSC=Y&NEWS=N&PAGE=fulltext&D=emexa&DO=10.1001%2fjamapediatrics.2018.4826Link to the External Link Resolver: https://unimelb.hosted.exlibrisgroup.com/sfxlcl41/?sid=OVID:embase&id=pmid:30640366&id=doi:10.1001%2Fjamapediatrics.2018.4826&issn=2168-6203&isbn=&volume=173&issue=3&spage=224&pages=224-233&date=2019&title=JAMA+Pediatrics&atitle=Epidemiology+of+Invasive+Early-Onset+and+Late-Onset+Group+B+Streptococcal+Disease+in+the+United+States%2C+2006+to+2015%3A+Multistate+Laboratory+and+Population-Based+Surveillance&aulast=Nanduri&pid=%3Cauthor%3ENanduri+S.A.%3BPetit+S.%3BSmelser+C.%3BApostol+M.%3BAlden+N.B.%3BHarrison+L.H.%3BLynfield+R.%3BVagnone+P.S.%3BBurzlaff+K.%3BSpina+N.L.%3BDufort+E.M.%3BSchaffner+W.%3BThomas+A.R.%3BFarley+M.M.%3BJain+J.H.%3BPondo+T.%3BMcGee+L.%3BBeall+B.W.%3BSchrag+S.J.%3C%2Fauthor%3E%3CAN%3E625940440%3C%2FAN%3E%3CDT%3EReview%3C%2FDT%3E 

21. 
TY  - JOUR
DB  - Embase
AN  - 632318116
ID  - 32646502 [https://www.ncbi.nlm.nih.gov/pubmed/?term=32646502]
T1  - Outpatient treatment of COVID-19 with steroids in the phase of mild pneumonia without the need for admission as an opportunity to modify the course of the disease: A structured summary of a randomised controlled trial
A1  - Saiz-Rodriguez M.
A1  - Pena T.
A1  - Lazaro L.
A1  - Gonzalez A.
A1  - Martinez A.
A1  - Cordero J.A.
A1  - Vicente J.T.
A1  - Richard F.
A1  - Coma M.J.
A1  - de Frutos M.
A1  - Labrador J.
A1  - Pueyo A. 
AO  - Saiz-Rodriguez, Miriam; ORCID: https://orcid.org/0000-0002-1660-3135
Y1  - 2020//
N2  - OBJECTIVES: The aim of this study is to explore the effectiveness and safety of oral corticosteroids (prednisone) in the treatment of early stage SARS-Cov-2 pneumonia in patients who do not yet meet hospital admission criteria. TRIAL DESIGN: Randomized clinical trial, controlled, open, parallel group, to evaluate the effectiveness of steroids in adult patients with confirmed COVID-19, with incipient pulmonary involvement, without hospital admission criteria. Patients will be stratified by the presence or not of radiological data on pneumonia. PARTICIPANTS: We will include patients with early stage SARS-Cov-2 pneumonia who do not meet hospital admission criteria from the reference hospital, the Hospital Universitario de Burgos, in the region of Castilla y Leon, Spain. Patients will be followed-up by specialist physicians and Primary Health Care professionals. INCLUSION CRITERIA: - Men and women. - Age between 18 and 75 years old. - Diagnosed SARS-CoV-2 infection, by PCR and/or IgM+ antibody test and/or antigen test. - Clinical diagnosis of lung involvement: (respiratory symptoms +/- pathological auscultation +/- O2 desaturation) - Chest X-ray with mild-moderate alterations or normal. - Patients who give their verbal informed consent in front of witnesses, which will be reflected in the patients' medical records. EXCLUSION CRITERIA: - Oxygen desaturation below 93% or P02 < 62. - Moderate-severe dyspnea or significant respiratory or general deterioration that makes admission advisable. - Chest X-ray with multifocal infiltrates. - Insulin-dependent diabetes with poor control or glycaemia in the emergency room test greater than 300 mg/ml (fasting or not). - Other significant comorbidities: Severe renal failure (creatinine clearance < 30 mL/min); cirrhosis or chronic liver disease, poorly controlled hypertension. - Heart rhythm disturbances (including prolonged QT). - Severe immunosuppression (HIV infection, long-term use of immunosuppressive agents); cancer. - Pregnant or breast-feeding women. - Patients under use of glucocorticoids for other diseases. - History of allergy or intolerance to any of the drugs in the study (prednisone, azithromycin or hydroxychloroquine). - Patients who took one or more of the study drugs in the 7 days prior to study inclusion. - Patients taking non-suppressible drugs with risk of QT prolongation or significant interactions. - Patients unwilling or unable to participate until study completion. - Participation in another study. INTERVENTION AND COMPARATOR: Eligible patients will be randomized to receive standard outpatient treatment only (group 1) or standard outpatient treatment plus prednisone (group 2). - Group 1: paracetamol 1 g/8 h (on demand) + hydroxychloroquine 400 mg/12h the first day, 200 mg/12 h for 4 days + azithromycin 500 mg/24h for 5 days. - Group 2: paracetamol 1 g/8 h (on demand) + hydroxychloroquine 400 mg/12h the first day, 200 mg/12 h for 4 days + azithromycin 500 mg/24h for 5 days + prednisone 60 mg / 24 h for 3 days, 30 mg / 24 h for 3 days and 15 mg / 24 h for 3 days. MAIN OUTCOMES: If the patient requires ambulatory observation, according to the protocol established in this respect in the Emergency Department, meets all the criteria for inclusion and none for exclusion, data will be taken by the person responsible on the data collection sheet. The main result is admission after 30 days. Secondary outcomes are 30-day ICU admission and hospital stay. The safety variable will be the occurrence of clinical symptoms or delirium related to the steroids. Also, the possible decompensations of diabetes will be measured. All tests will be on an intention-to-treat basis. RANDOMISATION: Treatment will be assigned according to stratified randomization by the presence or absence of radiological data of lung involvement (previously performed by random sequence 1:1 generated with Epidat and kept hidden by opaque, sealed envelopes, which will only be opened after inclusion and basal measurement). BLINDING (MASKING): Participants, caregivers and personnel responsible for outcomes measurement will not be blinded to group assignment, once the patient is included and the basal measurement performed, as per protocol design. NUMBERS TO BE RANDOMISED (SAMPLE SIZE): The percentage of patients with incipient lung involvement is unknown, but given that pulmonary involvement already exists it is estimated to be around 20%. We consider that the intervention could reduce this percentage to 5%, so the necessary sample size would be 200 subjects (100 per group), with a power of 80% and an estimated loss percentage of 10%. TRIAL STATUS: The protocol with code TAC-COVID-19, version 2.0 on date: April 16, 2020 is approved by the Spanish Drug Agency (AEMPS) and the local Ethics Committee. The trial is in the recruitment phase. Recruitment began 19 April, 2020 and is anticipated to be complete by April 2021. TRIAL REGISTRATION: The trial was registered under the title "OUTPATIENT TREATMENT OF EARLY PULMONARY COVID19 WITH CORTICOSTEROIDS AS AN OPPORTUNITY TO MODIFY THE COURSE OF THE DISEASE" with EudraCT number 2020-001622-64 , registered on 3 April 2020. FULL PROTOCOL: The full protocol is attached as an additional file, accessible from the Trials website (Additional file 1). In the interest in expediting dissemination of this material, the familiar formatting has been eliminated; this Letter serves as a summary of the key elements of the full protocol.
KW  - adolescent
KW  - adult
KW  - aged
KW  - *ambulatory care
KW  - Betacoronavirus
KW  - Coronavirus infection/di [Diagnosis]
KW  - Coronavirus infection/dt [Drug Therapy]
KW  - *drug effect
KW  - female
KW  - human
KW  - male
KW  - middle aged
KW  - pandemic
KW  - pathogenicity
KW  - randomized controlled trial (topic)
KW  - severity of illness index
KW  - Spain
KW  - time factor
KW  - treatment outcome
KW  - virology
KW  - virus pneumonia/di [Diagnosis]
KW  - virus pneumonia/dt [Drug Therapy]
KW  - young adult
KW  - antivirus agent/ad [Drug Administration]
KW  - antivirus agent/ae [Adverse Drug Reaction]
KW  - corticosteroid/ad [Drug Administration]
KW  - corticosteroid/ae [Adverse Drug Reaction]
KW  - prednisone/ad [Drug Administration]
KW  - prednisone/ae [Adverse Drug Reaction]
JF  - Trials
JA  - Trials
LA  - English
VL  - 21
IS  - 1
SP  - 632
CY  - United Kingdom
PB  - NLM (Medline)
SN  - 1745-6215 (electronic)
SN  - 1745-6215
M1  - (Saiz-Rodriguez, Coma, de Frutos, Labrador) Research Unit, Hospital Universitario de Burgos, Burgos, Spain
M1  - (Pena, Lazaro, Pueyo) Neumology Department, Hospital Universitario de Burgos, Avda Islas Baleares, Burgos, Spain
M1  - (Gonzalez, Martinez) Gerencia de Atencion Primaria de Burgos, Burgos, Spain
M1  - (Cordero) Instituto de Investigacion Sanitaria Bioaraba, Vitoria-Gasteiz, Spain
M1  - (Vicente, Richard) Emergency Department, Hospital Universitario de Burgos, Burgos, Spain
M1  - (Labrador) Hematology Department, Hospital Universitario de Burgos, Burgos, Spain
DO  - https://dx.doi.org/10.1186/s13063-020-04575-w
PT  - Letter
L2  - http://ovidsp.ovid.com/ovidweb.cgi?T=JS&PAGE=reference&D=emexa&NEWS=N&AN=632318116
ER  -  

Link to the Ovid Full Text or citation: https://access.ovid.com/custom/redirector/index.html?dest=https://go.openathens.net/redirector/unimelb.edu.au?url=http://ovidsp.ovid.com/ovidweb.cgi?T=JS&CSC=Y&NEWS=N&PAGE=fulltext&D=emexa&DO=10.1186%2fs13063-020-04575-wLink to the External Link Resolver: https://unimelb.hosted.exlibrisgroup.com/sfxlcl41/?sid=OVID:embase&id=pmid:32646502&id=doi:10.1186%2Fs13063-020-04575-w&issn=1745-6215&isbn=&volume=21&issue=1&spage=632&pages=632&date=2020&title=Trials&atitle=Outpatient+treatment+of+COVID-19+with+steroids+in+the+phase+of+mild+pneumonia+without+the+need+for+admission+as+an+opportunity+to+modify+the+course+of+the+disease%3A+A+structured+summary+of+a+randomised+controlled+trial&aulast=Saiz-Rodriguez&pid=%3Cauthor%3ESaiz-Rodriguez+M.%3BPena+T.%3BLazaro+L.%3BGonzalez+A.%3BMartinez+A.%3BCordero+J.A.%3BVicente+J.T.%3BRichard+F.%3BComa+M.J.%3Bde+Frutos+M.%3BLabrador+J.%3BPueyo+A.%3C%2Fauthor%3E%3CAN%3E632318116%3C%2FAN%3E%3CDT%3ELetter%3C%2FDT%3E 

22. 
TY  - JOUR
DB  - Embase
AN  - 643329600
T1  - An Uncommon Bacteria Causing Septic Arthritis: Streptococcus Agalactiae
T3  - Southern Medical Association's 2020 Southern Regional Assembly, SMA 2020. Virtual.
A1  - Vo D.
A1  - Basilio C.
A1  - Mushatt D.
A1  - Reynaud P. 
Y1  - 2020//
N2  - Introduction Septic arthritis is an orthopedic emergency requiring intervention to prevent joint and bone destruction. The most commonly identified organism causing septic arthritis is Staphylococcus aureus, followed by Streptococcus pyogenes. Risk factors for septic arthritis in adults include >50 years of age, joint disease, joint prosthesis, immunosuppression, diabetes mellitus, and skin infections. Group B streptococcus (GBS) or Streptococcus agalactiae is an uncommon pathogen of septic arthritis. GBS is known for colonizing vaginal flora and causing neonatal infections. There have been cases reported of septic arthritis secondary to GBS after a patient experienced trauma to the vagina from a pelvic exam or giving birth. This report presents a unique case of septic arthritis caused by GBS in a patient without history of vaginal or shoulder trauma. Case Presentation History: A 56-year-old woman with a past medical history of type 2 diabetes mellitus was transferred from an outside hospital due to septic arthritis of the right shoulder and for work up for an NSTEMI. Prior to admission, the patient had right shoulder pain for two weeks. The patient denied any recent trauma to the right shoulder or breaks in skin overlying the right shoulder. She did report that her dog scratched her left medial thigh causing her to bleed a month prior to presentation. The scratch had since healed, leaving a scar. Her past medical history includes type 2 diabetes mellitus, hypertension, coronary artery disease requiring stent placement, and hyperlipidemia. She had a urinary tract infection a few days prior to presenting the emergency department. The patient had not had a pelvic exam or pap smear for the past few years. The patient had a cholecystectomy one month before presenting to the emergency department. Her family medical history was non-contributory. She denied tobacco, alcohol, and illicit drug use. She was administered a cortisone shot for pain relief. Two days afterwards, the patient presented to an emergency department with altered mental status, vomiting, and weakness. Her blood glucose was 604, and she was admitted to the hospital for diabetic ketoacidosis. She was also diagnosed with NSTEMI, as troponin was 0.24 and ECG showed nonspecific ischemic changes. After resolution of her DKA, the patient had a left heart catheterization performed, which showed multivessel coronary artery disease. Upon evaluation of continued right shoulder pain, a CT scan was obtained revealing prominent gas and air collections with surrounding inflammation at the superior and anterior aspect of the humeral head and proximal humerus. Additionally, there was an extensive abscess involving the short and long heads of the biceps muscles, the deltoid muscle, subacromial space, and subcoracoid space. Follow-up MRI found numerous intramuscular abscesses throughout the right shoulder girdle musculature, extending to involve the biceps and triceps muscles. Two drains were placed into the right shoulder to drain the abscess and the patient was empirically started on vancomycin and piperacillin-tazobactam. She was then transferred to our facility for higher level of care. Physical Exam: On examination, the patient was alert and oriented, and in no acute distress. The temperature was 97.8 F, heart rate 75 beats per minute, the respiratory rate 17 breaths per minute, the blood pressure 123/81 mm Hg, and the oxygen saturation 97% while breathing on room air. Her right shoulder had 2 catheters draining clear, yellow fluid. There was no erythema, warmth, or induration. Upon palpation of the right shoulder, mild tenderness was present. Significant edema extended from her fingertips to her bicep. Range of motion of the right shoulder was limited due to pain. Laboratory Values: The patient's BMP, CBC, CRP, and ESR can be seen in the table below. - Hemoglobin 10.8 - Hematocrit 33.8 - Platelet 221 - WBC 11.6 - Differential Count % o Neutrophils 82 o Lymphocytes 7 o Monocytes 8 o Eosinophils 1 o Basophils 0 - Na 135 - K 3.5 - Cl 102 - HCO3 28 - BUN 11 - Cr 0.6 - Glucose 153 - CRP 6.56 - ESR 67 Tests and Results: A transesophageal echocardiogram was negative. The patient was evaluated by cardiology and found to be stable and no further cardiac intervention was needed at this time. From the previous hospital, blood cultures were negative and the cultures from the drains were positive for GBS. Urine culture from her prior diagnosis of UTI was positive for Klebsiella pneumoniae. Repeat blood cultures were negative, and the repeat drain culture was also positive for GBS. A right shoulder CT scan showed septic bursitis and arthritis with abscesses, which was consistent with the patient's prior imaging. Sensitivities for the cultures resulted that the organism was sensitive to penicillin. Final Diagnosis: Septic arthritis of the right shoulder secondary to GBS Management/Outcome: Vancomycin and piperacillin-tazobactam were discontinued and the patient was started on a continuous infusion of penicillin. The patient's shoulder did not improve after several days of antibiotics. Orthopedics performed an incision and drainage of the right shoulder to evacuate the abscess. Eight days following the procedure, the patient had an addition incision and drainage due to failure of improvement of symptoms. Her symptoms gradually improved the days following the repeat procedure. The patient's antibiotic was switched from penicillin to ceftriaxone for ease of drug administration once the patient was discharged from the hospital. Outpatient antibiotic administration was arranged for the patient for an additional 6 weeks. Discussion The patient's diagnosis of septic arthritis secondary to GBS is not typical. Although the patient had a risk factor of diabetes mellitus, there was no associated trauma to the right shoulder that resulted in breaks to her skin. Potential sources of infection may have been her urinary tract infection, cholecystectomy, and dog scratch wound. The urinary tract infection is a less likely source because the urine culture was positive for Klebsiella, not GBS. The cholecystectomy is a possible source of infection because of the surgical incision. The dog scratch wound may have been the site of entry because of its proximity to the vagina. Some cases of pyogenic arthritis due to GBS have been associated with concomitant infection, such as positive blood cultures. This patient's blood cultures were consistently negative. The patient did have a cortisone shot to the right shoulder, but the patient had symptoms 2 weeks prior to its administration. In addition, the patient did not have any recent vaginal trauma secondary to a pelvic exam or childbirth, which are other potential sources of infection. Additionally, the patient does not have a history of joint disease or joint prostheses that would increase her susceptibility to this type of infection. Although the source of infection for this patient is impossible to determine, there is a concern for the rising number of cases of septic arthritis of native joints secondary to GBS. This particular case brings to attention that there are unsuspected sources of GBS colonization. The patient did not have prosthetic joints and did not have vaginal or pelvic trauma, which are major risk factors. Further investigation needs to be conducted to identify additional sources of GBS colonization that can cause serious infections in patients. Learning Objectives Describe the common risk factors of septic arthritis. Identify the bacteria that often cause septic arthritis. Discuss the complications of Streptococcus agalactiae infections.
KW  - abscess
KW  - adult
KW  - ambient air
KW  - analgesia
KW  - *bacterial arthritis
KW  - bacterial infection
KW  - basophil
KW  - biceps brachii muscle
KW  - bleeding
KW  - blood culture
KW  - blood pressure
KW  - bone destruction
KW  - breathing rate
KW  - case report
KW  - childbirth
KW  - cholecystectomy
KW  - clinical article
KW  - complication
KW  - computer assisted tomography
KW  - conference abstract
KW  - continuous infusion
KW  - coronary artery disease
KW  - deltoid muscle
KW  - diabetes mellitus
KW  - diabetic ketoacidosis
KW  - diagnosis
KW  - distress syndrome
KW  - dog
KW  - drug therapy
KW  - echocardiograph
KW  - echocardiography
KW  - edema
KW  - electrocardiography
KW  - emergency ward
KW  - erythema
KW  - family history
KW  - female
KW  - follow up
KW  - Getah virus
KW  - glucose blood level
KW  - group B streptococcal infection
KW  - heart catheterization
KW  - heart rate
KW  - hematocrit
KW  - human
KW  - humeral head
KW  - hyperlipidemia
KW  - hypertension
KW  - immunosuppressive treatment
KW  - incision
KW  - *infectious arthritis
KW  - intravenous drug administration
KW  - Klebsiella pneumoniae
KW  - leukocyte count
KW  - medical history
KW  - monocyte
KW  - MRI scanner
KW  - neutrophil
KW  - newborn infection
KW  - non insulin dependent diabetes mellitus
KW  - non ST segment elevation myocardial infarction
KW  - nuclear magnetic resonance imaging
KW  - oral drug administration
KW  - oxygen saturation
KW  - palpation
KW  - Papanicolaou test
KW  - pelvic examination
KW  - pelvis injury
KW  - physical examination
KW  - proximal humerus
KW  - range of motion
KW  - repeat procedure
KW  - risk factor
KW  - septic bursitis
KW  - shoulder girdle
KW  - shoulder injury
KW  - shoulder pain
KW  - skin infection
KW  - Staphylococcus aureus
KW  - *Streptococcus agalactiae
KW  - Streptococcus pyogenes
KW  - therapy
KW  - thigh
KW  - triceps brachii muscle
KW  - urinary tract infection
KW  - urine culture
KW  - vagina flora
KW  - vaginal injury
KW  - vomiting
KW  - weakness
KW  - antibiotic agent
KW  - C reactive protein
KW  - ceftriaxone
KW  - cortisone
KW  - glucose
KW  - hemoglobin
KW  - illicit drug
KW  - penicillin derivative
KW  - piperacillin plus tazobactam
KW  - troponin
KW  - vancomycin
JF  - Southern Medical Journal
JA  - South. Med. J.
LA  - English
VL  - 113
IS  - 12
SP  - 686
EP  - 688
CY  - Netherlands
PB  - Lippincott Williams and Wilkins
SN  - 0038-4348
AD  - D. Vo, Department of Medicine, Tulane University, New Orleans, LA, United States
M1  - (Vo) Department of Medicine, Tulane University, New Orleans, LA, United States
M1  - (Basilio, Mushatt, Reynaud) Medicine, New Orleans, LA, United States
PT  - Conference Abstract
L2  - http://ovidsp.ovid.com/ovidweb.cgi?T=JS&PAGE=reference&D=emexa&NEWS=N&AN=643329600
ER  -  

Link to the Ovid Full Text or citation: https://access.ovid.com/custom/redirector/index.html?dest=https://go.openathens.net/redirector/unimelb.edu.au?url=http://ovidsp.ovid.com/ovidweb.cgi?T=JS&CSC=Y&NEWS=N&PAGE=fulltext&D=emexa&AN=643329600Link to the External Link Resolver: https://unimelb.hosted.exlibrisgroup.com/sfxlcl41/?sid=OVID:embase&id=pmid:&id=doi:&issn=0038-4348&isbn=&volume=113&issue=12&spage=686&pages=686-688&date=2020&title=Southern+Medical+Journal&atitle=An+Uncommon+Bacteria+Causing+Septic+Arthritis%3A+Streptococcus+Agalactiae&aulast=Vo&pid=%3Cauthor%3EVo+D.%3BBasilio+C.%3BMushatt+D.%3BReynaud+P.%3C%2Fauthor%3E%3CAN%3E643329600%3C%2FAN%3E%3CDT%3EConference+Abstract%3C%2FDT%3E 

23. 
TY  - JOUR
DB  - Embase
AN  - 2029203097
T1  - Surgical approaches for interrupted aortic arch in infants
A1  - Yi H.
A1  - Wang H.
A1  - Wang G.
A1  - Meng Q.
A1  - Xin C.
A1  - Zhou G. 
Y1  - 2023//
N2  - Objective To summarize the surgical experiences and follow-up results of different surgical approaches for interrupted aortic arch (IAA) and to optimize surgical planning. Methods From October 2012 to September 2020, 53 IAA children aged under 1 year were selected as study subjects.The concurrent conditions included ventricular septal defect (VSD, n=41), subaortic membrane and severe stenosis, parachute mitral valve & intramitral annulus (n=1), main aorta-pulmonary window (APW, n=6), common arterial trunk (n=1), complete atrial ventricular septal defect (n=1), double outlet of right ventricle & abnormal origin of coronary artery (n=1) and bicuspid aortic valve (n=1). Primary anatomical correction (n=52) and staged surgery (n=1) were performed.The procedures included end-to-end anastomosis of descending aorta & proximal aortic arch (n=8), extended end-to-side anastomosis of descending aorta & proximal aortic arch (n=28), extended end-to-side anastomosis of descending aorta and proximal aortic arch + bovine pericardial patch widened anterior wall of aortic arch (n=12), left subclavian artery inversion and direct anastomosis of descending aorta (n=2) and extended end-to-side anastomosis of descending aorta and proximal aortic arch and widening of anterior aortic wall with pulmonary vascular patch (n=3). The parameters of delayed sternal closure time, postoperative mortality and restenoticc rate were statistically analyzed with SPSS 22.0.Results The outcomes were survival (n=48), death (n=5) and delayed thoracic closure (n=26). Two postoperative children underwent extracorporeal membrane oxygenation (ECMO) assisted circulation due to low cardiac output syndrome.One case of postoperative cardiac tamponade underwent emergency thoracotomy for hemostasis; Staphylococcus aureus was detected in blood culture of 1 child and cure obtained after antibiotic dosing of imipenem and vancomycin.In another case, chylothorax disappeared after a combination of fasting and with parenteral nutrition.One child developed postoperative convulsions and cranial MRI hinted at hypoxic-ischemic encephalopathy.After intensive nutrition and rehabilitation, he was discharged after improvements.One child underwent percutaneous balloon dilation of aortic arch with a pressure difference of 86 mmHg(1 mmHg=0.133 kPa) at 1 year postoperatively.And others were followed up with a pressure difference of <30 mmHg for 1 year.Conclusions Upon a definite diagnosis of IAA, early surgical intervention is mandatory.Proper surgical approaches should be based upon the location, extent and associated intracardiac abnormalities.Surgical intervention is indicated for such chronic conditions as subaortic membrane formation and left ventricular outflow obstruction.Copyright © 2023 Chinese Medical Journals Publishing House Co.Ltd. All Rights Reserved.
KW  - antibiotic therapy
KW  - aortic arch
KW  - *aortic arch interruption/su [Surgery]
KW  - aortic stenosis/su [Surgery]
KW  - *aortic surgery
KW  - article
KW  - bacterium detection
KW  - balloon dilatation
KW  - bicuspid aortic valve/su [Surgery]
KW  - blood culture
KW  - chylothorax/th [Therapy]
KW  - convulsion
KW  - coronary artery anomaly
KW  - descending aorta
KW  - emergency surgery
KW  - end to end anastomosis
KW  - extracorporeal oxygenation
KW  - fasting
KW  - follow up
KW  - forward heart failure/th [Therapy]
KW  - heart right ventricle double outlet
KW  - heart tamponade
KW  - heart ventricle septum defect
KW  - human
KW  - hypoxic ischemic encephalopathy
KW  - infancy
KW  - infant
KW  - major clinical study
KW  - mitral annulus
KW  - mitral valve
KW  - neuroimaging
KW  - nuclear magnetic resonance imaging
KW  - parenteral nutrition
KW  - rehabilitation care
KW  - Staphylococcus aureus
KW  - Staphylococcus aureus infection/di [Diagnosis]
KW  - Staphylococcus aureus infection/dt [Drug Therapy]
KW  - *surgical approach
KW  - thoracotomy
KW  - imipenem/cb [Drug Combination]
KW  - imipenem/dt [Drug Therapy]
KW  - imipenem/pv [Special Situation for Pharmacovigilance]
KW  - vancomycin/cb [Drug Combination]
KW  - vancomycin/dt [Drug Therapy]
KW  - vancomycin/pv [Special Situation for Pharmacovigilance]
XT  - Staphylococcus aureus infection / drug therapy / imipenem
XT  - Staphylococcus aureus infection / drug therapy / vancomycin
XT  - imipenem / drug combination / vancomycin
XT  - imipenem / drug therapy / Staphylococcus aureus infection
XT  - imipenem / special situation for pharmacovigilance / pediatric patient
XT  - vancomycin / drug combination / imipenem
XT  - vancomycin / drug therapy / Staphylococcus aureus infection
XT  - vancomycin / special situation for pharmacovigilance / pediatric patient
JF  - Chinese Journal of Pediatric Surgery
JA  - Chinese J. Pediatr. Surg.
LA  - Chinese
VL  - 44
IS  - 12
SP  - 1076
EP  - 1080
CY  - China
PB  - Chinese Medical Journals Publishing House Co.Ltd
SN  - 0253-3006
AD  - G. Zhou, Department of Cardiac Surgery, Seventh Medical Center of PLA General Hospital, Department of Pediatrics, Beijing 100700, China. E-mail: cardiacsurqeon@163.com
M1  - (Yi, Wang, Wang, Meng, Xin, Zhou) Department of Cardiac Surgery, Seventh Medical Center of PLA General Hospital, Department of Pediatrics, Beijing 100700, China
UR  - https://rs.yiigle.com/cmaid/1486217
DO  - https://dx.doi.org/10.3760/cma.j.cn421158-20230710-00008
PT  - Article
L2  - http://ovidsp.ovid.com/ovidweb.cgi?T=JS&PAGE=reference&D=emexa&NEWS=N&AN=2029203097
ER  -  

Link to the Ovid Full Text or citation: https://access.ovid.com/custom/redirector/index.html?dest=https://go.openathens.net/redirector/unimelb.edu.au?url=http://ovidsp.ovid.com/ovidweb.cgi?T=JS&CSC=Y&NEWS=N&PAGE=fulltext&D=emexa&DO=10.3760%2fcma.j.cn421158-20230710-00008Link to the External Link Resolver: https://unimelb.hosted.exlibrisgroup.com/sfxlcl41/?sid=OVID:embase&id=pmid:&id=doi:10.3760%2Fcma.j.cn421158-20230710-00008&issn=0253-3006&isbn=&volume=44&issue=12&spage=1076&pages=1076-1080&date=2023&title=Chinese+Journal+of+Pediatric+Surgery&atitle=&aulast=Yi&pid=%3Cauthor%3EYi+H.%3BWang+H.%3BWang+G.%3BMeng+Q.%3BXin+C.%3BZhou+G.%3C%2Fauthor%3E%3CAN%3E2029203097%3C%2FAN%3E%3CDT%3EArticle%3C%2FDT%3E 

24. 
TY  - JOUR
DB  - Embase
AN  - 2029301670
ID  - 37787563 [https://www.ncbi.nlm.nih.gov/pubmed/?term=37787563]
T1  - Carbapenem resistance in extensively drug-resistant Salmonella enterica serovar Agona and AmpC beta-lactamase-producing S. Infantis
A1  - Hsu P.-C.
A1  - Wang Y.-W.
A1  - Chen B.-H.
A1  - Hong Y.-P.
A1  - Teng R.-H.
A1  - Liu P.-Y.
A1  - Chiou C.-S. 
AO  - Liu, Po-Yu; ORCID: https://orcid.org/0000-0001-8006-4917
AO  - Chiou, Chien-Shun; ORCID: https://orcid.org/0000-0003-3674-1030
Y1  - 2023//
N2  - We report that carbapenem resistance developed in an extensively drug-resistant Salmonella enterica serovar Agona strain during antimicrobial therapy and in an AmpC beta-lactamase-producing S. Infantis strain. Whole-genome sequence analysis indicated that carbapenem resistance in the S. Agona strain was associated with the insertion of a 160-kb IS15DI composite transposon in ompC_378, which encodes a porin consisting of 378 amino acids, along with a 397-bp deletion in the ompD. The transposon harbored 12 resistance genes including blaCTX-M-55 and an effluxpump regulatory gene, ramAp. Carbapenem resistance in the blaCMY-2-carrying S. Infantis strain was linked to the insertion of a 22,905-bp segment located 10 bp upstream of the ompC_378 coding sequence, as well as a 254-bp deletion in ompD. Our findingsindicate that the loss of both ompC_378 and ompD is necessary for carbapenem resistance in extended-spectrum beta-lactamase and AmpC beta-lactamase-producing Salmonella strains.Copyright © 2023 Hsu et al.
KW  - aged
KW  - antibiotic resistance
KW  - antibiotic sensitivity
KW  - antimicrobial therapy
KW  - article
KW  - bacterial gene
KW  - bacterial strain
KW  - *carbapenem resistance
KW  - case report
KW  - chill
KW  - chromosome
KW  - clinical article
KW  - controlled study
KW  - dyspnea
KW  - Enterobacteriaceae
KW  - feces culture
KW  - female
KW  - fever
KW  - follow up
KW  - gene
KW  - gene sequence
KW  - genetic analysis
KW  - human
KW  - matrix assisted laser desorption ionization time of flight mass spectrometry
KW  - methicillin resistant Staphylococcus aureus
KW  - minimum inhibitory concentration
KW  - multilocus sequence typing
KW  - non insulin dependent diabetes mellitus
KW  - nucleotide sequence
KW  - phylogenetic tree
KW  - polymerase chain reaction
KW  - Salmonella
KW  - Salmonella enterica
KW  - *Salmonella enterica serovar Agona
KW  - *Salmonella enterica serovar Infantis
KW  - sequence analysis
KW  - transposon
KW  - very elderly
KW  - whole genome sequencing
KW  - *ampicillin
KW  - azithromycin
KW  - *beta lactamase AmpC
KW  - cefepime
KW  - cefoperazone plus sulbactam
KW  - cefotaxime
KW  - ceftazidime
KW  - ceftriaxone
KW  - *chloramphenicol
KW  - ciprofloxacin
KW  - colistin
KW  - cotrimoxazole
KW  - ertapenem
KW  - extended spectrum beta lactamase
KW  - flomoxef
KW  - gentamicin
KW  - imipenem
KW  - meropenem
KW  - nalidixic acid
KW  - quinoline derived antiinfective agent
KW  - sulfamethoxazole
KW  - sultamicillin
KW  - tetracycline
KW  - tigecycline
KW  - trimethoprim
KW  - genetic analyzer
KW  - mass spectrometer
KW  - microbial identification system
KW  - Vitek-2
JF  - Microbiology Spectrum
JA  - Microbiol. Spectr.
LA  - English
VL  - 11
IS  - 6
SP  - 
CY  - United States
PB  - American Society for Microbiology
SN  - 2165-0497 (electronic)
SN  - 2165-0497
AD  - P.-Y. Liu, Division of Infectious Diseases, Department of Internal Medicine, Taichung Veterans General Hospital, Taichung, Taiwan (Republic of China). E-mail: liupoyu@gmail.com, C.-S. Chiou, Center for Diagnostics and Vaccine Development, Centers for Disease Control, Taichung, Taiwan (Republic of China). E-mail: nipmcsc@cdc.gov.tw
M1  - (Hsu, Liu) Division of Infectious Diseases, Department of Internal Medicine, Taichung Veterans General Hospital, Taichung, Taiwan (Republic of China)
M1  - (Wang, Chen, Hong, Teng, Chiou) Center for Diagnostics and Vaccine Development, Centers for Disease Control, Taichung, Taiwan (Republic of China)
M2  - Miseq: Illumina, VITEK 2: Merieux
C1  - Miseq: Illumina, VITEK 2: Merieux
C2  - Illumina, Merieux
UR  - https://journals.asm.org/doi/pdf/10.1128/spectrum.02922-23
DO  - https://dx.doi.org/10.1128/spectrum.02922-23
PT  - Article
L2  - http://ovidsp.ovid.com/ovidweb.cgi?T=JS&PAGE=reference&D=emexa&NEWS=N&AN=2029301670
ER  -  

Link to the Ovid Full Text or citation: https://access.ovid.com/custom/redirector/index.html?dest=https://go.openathens.net/redirector/unimelb.edu.au?url=http://ovidsp.ovid.com/ovidweb.cgi?T=JS&CSC=Y&NEWS=N&PAGE=fulltext&D=emexa&DO=10.1128%2fspectrum.02922-23Link to the External Link Resolver: https://unimelb.hosted.exlibrisgroup.com/sfxlcl41/?sid=OVID:embase&id=pmid:37787563&id=doi:10.1128%2Fspectrum.02922-23&issn=2165-0497&isbn=&volume=11&issue=6&spage=&pages=&date=2023&title=Microbiology+Spectrum&atitle=Carbapenem+resistance+in+extensively+drug-resistant+Salmonella+enterica+serovar+Agona+and+AmpC+beta-lactamase-producing+S.+Infantis&aulast=Hsu&pid=%3Cauthor%3EHsu+P.-C.%3BWang+Y.-W.%3BChen+B.-H.%3BHong+Y.-P.%3BTeng+R.-H.%3BLiu+P.-Y.%3BChiou+C.-S.%3C%2Fauthor%3E%3CAN%3E2029301670%3C%2FAN%3E%3CDT%3EArticle%3C%2FDT%3E 

25. 
TY  - JOUR
DB  - Embase
AN  - 2013190079
T1  - Two successful pregnancies after a simultaneous kidney and pancreas transplantation for type 1 diabetes mellitus-complicated nephropathy
A1  - Casella E.
A1  - Ettore C.
A1  - Gulino F.A.
A1  - Pappalardo E.
A1  - Rapisarda F.
A1  - Capriglione S.
A1  - Ettore G. 
Y1  - 2021//
N2  - Background: Simultaneous kidney and pancreas transplantation (SKPT) is the treatment of choice for patients with type 1 diabetes mellitus and end-stage renal disease. A successful transplantation result in improved functional status, health-related quality of life and reproductive health. The most significant factors for successful outcomes for mother and child are stable pre-pregnancy transplant function tests and absence of immunosuppressive therapy. Pregnancy after transplantation is a high-risk condition; it should be carefully considered, planned, and monitored by a multidisciplinary health care team. Case presentation: We describe a case report of a 40 years old woman, how had two successful pregnancies after a simultaneous kidney and pancreas transplantation. Her pregnancy course was uneventful until 34 weeks of gestation when she had pre-eclampsia in the first pregnancy and PPROM in the second pregnancy. Conclusion(s): Scientific data about simultaneous kidney and pancreas transplantation are yet limited, so it is difficult to build guidelines in this clinical condition. We describe in literature the first case of two successful pregnancy after SKPT. Both babies had a low birth weight in coincidence with lower gestational age and in the first pregnancy, the mother developed preeclampsia.Copyright © 2021 S.O.G. CANADA Inc.. All rights reserved.
KW  - adult
KW  - anemia/dt [Drug Therapy]
KW  - Apgar score
KW  - article
KW  - blood glucose monitoring
KW  - body weight gain
KW  - brain dead donor
KW  - cardiotocography
KW  - case report
KW  - cesarean section
KW  - clinical article
KW  - *diabetic nephropathy/co [Complication]
KW  - *diabetic nephropathy/su [Surgery]
KW  - *diabetic nephropathy/th [Therapy]
KW  - diabetic patient
KW  - diabetic retinopathy/su [Surgery]
KW  - echography
KW  - *end stage renal disease/co [Complication]
KW  - *end stage renal disease/su [Surgery]
KW  - *end stage renal disease/th [Therapy]
KW  - female
KW  - gestational age
KW  - hemodialysis
KW  - high risk pregnancy
KW  - human
KW  - immunosuppressive treatment
KW  - *insulin dependent diabetes mellitus/dt [Drug Therapy]
KW  - *insulin dependent diabetes mellitus/su [Surgery]
KW  - insulin treatment
KW  - kidney graft rejection/dt [Drug Therapy]
KW  - kidney graft rejection/pc [Prevention]
KW  - *kidney pancreas transplantation
KW  - laser coagulation
KW  - leg edema
KW  - low birth weight
KW  - maternal hypertension/dt [Drug Therapy]
KW  - peritoneal cavity
KW  - physical examination
KW  - practice guideline
KW  - preeclampsia/dt [Drug Therapy]
KW  - *pregnancy outcome
KW  - pregnant woman
KW  - premature fetus membrane rupture
KW  - primigravida
KW  - proteinuria
KW  - renal replacement therapy
KW  - spontaneous abortion
KW  - acetylsalicylic acid/dt [Drug Therapy]
KW  - acetylsalicylic acid/pv [Special Situation for Pharmacovigilance]
KW  - insulin/dt [Drug Therapy]
KW  - insulin/pv [Special Situation for Pharmacovigilance]
KW  - iron/dt [Drug Therapy]
KW  - iron/pv [Special Situation for Pharmacovigilance]
KW  - methyldopa/dt [Drug Therapy]
KW  - methyldopa/pv [Special Situation for Pharmacovigilance]
KW  - mycophenolic acid/dt [Drug Therapy]
KW  - nifedipine/dt [Drug Therapy]
KW  - nifedipine/pv [Special Situation for Pharmacovigilance]
KW  - prednisone/dt [Drug Therapy]
KW  - prednisone/pv [Special Situation for Pharmacovigilance]
KW  - tacrolimus/dt [Drug Therapy]
KW  - tacrolimus/pv [Special Situation for Pharmacovigilance]
XT  - anemia / drug therapy / iron
XT  - insulin dependent diabetes mellitus / drug therapy / insulin
XT  - kidney graft rejection / drug therapy / acetylsalicylic acid
XT  - kidney graft rejection / drug therapy / iron
XT  - kidney graft rejection / drug therapy / mycophenolic acid
XT  - kidney graft rejection / drug therapy / prednisone
XT  - kidney graft rejection / drug therapy / tacrolimus
XT  - maternal hypertension / drug therapy / nifedipine
XT  - preeclampsia / drug therapy / methyldopa
XT  - preeclampsia / drug therapy / nifedipine
XT  - acetylsalicylic acid / drug therapy / kidney graft rejection
XT  - acetylsalicylic acid / special situation for pharmacovigilance / prenatal drug exposure
XT  - insulin / drug therapy / insulin dependent diabetes mellitus
XT  - insulin / special situation for pharmacovigilance / pediatric patient
XT  - iron / drug therapy / anemia
XT  - iron / drug therapy / kidney graft rejection
XT  - iron / special situation for pharmacovigilance / prenatal drug exposure
XT  - methyldopa / drug therapy / preeclampsia
XT  - methyldopa / special situation for pharmacovigilance / prenatal drug exposure
XT  - mycophenolic acid / drug therapy / kidney graft rejection
XT  - nifedipine / drug therapy / maternal hypertension
XT  - nifedipine / drug therapy / preeclampsia
XT  - nifedipine / special situation for pharmacovigilance / prenatal drug exposure
XT  - prednisone / drug therapy / kidney graft rejection
XT  - prednisone / special situation for pharmacovigilance / prenatal drug exposure
XT  - tacrolimus / drug therapy / kidney graft rejection
XT  - tacrolimus / special situation for pharmacovigilance / prenatal drug exposure
JF  - Clinical and Experimental Obstetrics and Gynecology
JA  - Clin. Exp. Obstet. Gynecol.
LA  - English
VL  - 48
IS  - 3
SP  - 697
EP  - 699
CY  - Hong Kong
PB  - IMR Press Limited
SN  - 0390-6663
SN  - 2709-0094
AD  - F.A. Gulino, Department of Obstetrics and Gynaecology, Azienda di Rilievo Nazionale e di Alta Specializzazione (ARNAS), Garibaldi Nesima, Catania 95122, Italy. E-mail: docferdi@hotmail.it
M1  - (Casella, Ettore, Gulino, Pappalardo, Rapisarda, Ettore) Department of Obstetrics and Gynaecology, Azienda di Rilievo Nazionale e di Alta Specializzazione (ARNAS), Garibaldi Nesima, Catania 95122, Italy
M1  - (Capriglione) Department of Obstetrics and Gynecology, Istituto per la Sicurezza Sociale, Cailungo-Borgo Maggiore 47893, San Marino
C3  - aspirin
UR  - https://ceog.imrpress.com/EN/10.31083/j.ceog.2021.03.2376
DO  - https://dx.doi.org/10.31083/j.ceog.2021.03.2376
PT  - Article
L2  - http://ovidsp.ovid.com/ovidweb.cgi?T=JS&PAGE=reference&D=emexa&NEWS=N&AN=2013190079
ER  -  

Link to the Ovid Full Text or citation: https://access.ovid.com/custom/redirector/index.html?dest=https://go.openathens.net/redirector/unimelb.edu.au?url=http://ovidsp.ovid.com/ovidweb.cgi?T=JS&CSC=Y&NEWS=N&PAGE=fulltext&D=emexa&DO=10.31083%2fj.ceog.2021.03.2376Link to the External Link Resolver: https://unimelb.hosted.exlibrisgroup.com/sfxlcl41/?sid=OVID:embase&id=pmid:&id=doi:10.31083%2Fj.ceog.2021.03.2376&issn=0390-6663&isbn=&volume=48&issue=3&spage=697&pages=697-699&date=2021&title=Clinical+and+Experimental+Obstetrics+and+Gynecology&atitle=Two+successful+pregnancies+after+a+simultaneous+kidney+and+pancreas+transplantation+for+type+1+diabetes+mellitus-complicated+nephropathy&aulast=Casella&pid=%3Cauthor%3ECasella+E.%3BEttore+C.%3BGulino+F.A.%3BPappalardo+E.%3BRapisarda+F.%3BCapriglione+S.%3BEttore+G.%3C%2Fauthor%3E%3CAN%3E2013190079%3C%2FAN%3E%3CDT%3EArticle%3C%2FDT%3E 

26. 
TY  - JOUR
DB  - Embase
AN  - 2028989141
ID  - 38088002 [https://www.ncbi.nlm.nih.gov/pubmed/?term=38088002]
T1  - Identifying and improving the "ground truth" of race in disparities research through improved EMR data reporting. A systematic review
A1  - Owosela B.O.
A1  - Steinberg R.S.
A1  - Leslie S.L.
A1  - Celi L.A.
A1  - Purkayastha S.
A1  - Shiradkar R.
A1  - Newsome J.M.
A1  - Gichoya J.W. 
AO  - Owosela, Babajide O.; ORCID: https://orcid.org/0000-0001-8989-0158
AO  - Steinberg, Rebecca S.; ORCID: https://orcid.org/0000-0003-4622-626X
AO  - Leslie, Sharon L.; ORCID: https://orcid.org/0000-0002-6597-977X
AO  - Gichoya, Judy W.; ORCID: https://orcid.org/0000-0002-1097-316X
AO  - Purkayastha, Saptarshi; ORCID: https://orcid.org/0000-0003-3625-534X
AO  - Shiradkar, Rakesh; ORCID: https://orcid.org/0000-0003-2852-3869
Y1  - 2024//
N2  - Background: Studies about racial disparities in healthcare are increasing in quantity; however, they are subject to vast differences in definition, classification, and utilization of race/ethnicity data. Improved standardization of this information can strengthen conclusions drawn from studies using such data. The objective of this study is to examine how data related to race/ethnicity are recorded in research through examining articles on race/ethnicity health disparities and examine problems and solutions in data reporting that may impact overall data quality. Method(s): In this systematic review, Business Source Complete, Embase.com, IEEE Xplore, PubMed, Scopus and Web of Science Core Collection were searched for relevant articles published from 2000 to 2020. Search terms related to the concepts of electronic medical records, race/ethnicity, and data entry related to race/ethnicity were used. Exclusion criteria included articles not in the English language and those describing pediatric populations. Data were extracted from published articles. This review was organized and reported in accordance with the Preferred Reporting Items for Systematic Reviews and Meta-Analyses (PRISMA) 2020 statement for systematic reviews. Finding(s): In this systematic review, 109 full text articles were reviewed. Weaknesses and possible solutions have been discussed in current literature, with the predominant problem and solution as follows: the electronic medical record (EMR) is vulnerable to inaccuracies and incompleteness in the methods that research staff collect this data; however, improved standardization of the collection and use of race data in patient care may help alleviate these inaccuracies. Interpretation(s): Conclusions drawn from large datasets concerning peoples of certain race/ethnic groups should be made cautiously, and a careful review of the methodology of each publication should be considered prior to implementation in patient care.Copyright © 2023 Elsevier B.V.
KW  - accuracy
KW  - African American
KW  - Alaska Native
KW  - allergy
KW  - American Indian
KW  - antiretroviral therapy
KW  - Arab
KW  - article
KW  - Asian
KW  - atherosclerosis
KW  - body mass
KW  - cancer palliative therapy
KW  - cardiovascular risk
KW  - Caucasian
KW  - chronic disease
KW  - chronic kidney failure
KW  - clinical outcome
KW  - clinical practice
KW  - colorectal cancer
KW  - convolutional neural network
KW  - coronavirus disease 2019
KW  - data analysis
KW  - data base
KW  - data extraction
KW  - data quality
KW  - death certificate
KW  - deep learning
KW  - depression
KW  - drug urine level
KW  - Dutchman
KW  - electronic health record
KW  - electronic medical record
KW  - erythrocyte
KW  - ethnic background
KW  - family health
KW  - female
KW  - Filipino (people)
KW  - gastrointestinal disease
KW  - gender identity
KW  - gender inequality
KW  - gender nonbinary
KW  - general practitioner
KW  - glycemic control
KW  - Hawaiian (citizen)
KW  - health care access
KW  - health care quality
KW  - health center
KW  - *health disparity
KW  - health survey
KW  - Hispanic
KW  - history
KW  - hospice
KW  - human
KW  - Human immunodeficiency virus infected patient
KW  - Human immunodeficiency virus infection
KW  - in-hospital mortality
KW  - Indian
KW  - indigenous people
KW  - information processing
KW  - information retrieval
KW  - language
KW  - length of stay
KW  - lipid analysis
KW  - lowest income group
KW  - machine learning
KW  - male
KW  - malignant neoplasm
KW  - mammography
KW  - managed care
KW  - Maori (people)
KW  - medical documentation
KW  - medical record
KW  - Medline
KW  - men who have sex with men
KW  - Moroccan
KW  - multiple chronic conditions
KW  - multiple myeloma
KW  - neighborhood
KW  - Netherlands Antilles
KW  - non insulin dependent diabetes mellitus
KW  - Pacific Islander
KW  - patient care
KW  - post-stroke depression
KW  - pregnancy
KW  - prenatal screening
KW  - prescription
KW  - prevalence
KW  - primary medical care
KW  - prostate cancer
KW  - public health
KW  - Puerto Rican
KW  - racial background
KW  - *racial disparity
KW  - racism
KW  - recreational drug use
KW  - reference value
KW  - risk assessment
KW  - Scopus
KW  - screening
KW  - sexual orientation
KW  - socioeconomics
KW  - Somali (people)
KW  - Spanish (language)
KW  - standardization
KW  - stroke patient
KW  - stroke rehabilitation
KW  - stroke survivor
KW  - structural racism
KW  - sudden cardiac death
KW  - Surinamese
KW  - systematic review
KW  - telephone interview
KW  - thrombocyte
KW  - transgender
KW  - treatment-resistant schizophrenia
KW  - Turk (people)
KW  - Vietnamese
KW  - Web of Science
KW  - antiretrovirus agent
KW  - cannabinoid
KW  - cannabis
KW  - prostate specific antigen/ec [Endogenous Compound]
KW  - continuous glucose monitoring system
JF  - International Journal of Medical Informatics
JA  - Int. J. Med. Informatics
LA  - English
VL  - 182
SP  - 105303
CY  - Ireland
PB  - Elsevier Ireland Ltd
SN  - 1386-5056
SN  - 1872-8243
AD  - J.W. Gichoya, Department of Radiology, Emory University, Atlanta, GA, United States. E-mail: judywawira@emory.edu
M1  - (Owosela, Steinberg) Emory University School of Medicine, Department of Medicine, Atlanta, GA, United States
M1  - (Leslie) Emory University, Woodruff Health Sciences Center Library, Atlanta, GA, United States
M1  - (Newsome, Gichoya) Emory University School of Medicine, Department of Radiology, Atlanta, GA, United States
M1  - (Celi) Harvard T.H. Chan School of Public Health, Cambridge, MA, United States
M1  - (Purkayastha) Indiana University-Purdue University Indianapolis, Department of BioHealth Informatics, Indianapolis, IN, United States
M1  - (Shiradkar) Emory University School of Medicine, Winship Cancer Institute, Atlanta, GA, United States
UR  - https://www.sciencedirect.com/science/journal/13865056
DO  - https://dx.doi.org/10.1016/j.ijmedinf.2023.105303
PT  - Article
L2  - http://ovidsp.ovid.com/ovidweb.cgi?T=JS&PAGE=reference&D=emexa&NEWS=N&AN=2028989141
ER  -  

Link to the Ovid Full Text or citation: https://access.ovid.com/custom/redirector/index.html?dest=https://go.openathens.net/redirector/unimelb.edu.au?url=http://ovidsp.ovid.com/ovidweb.cgi?T=JS&CSC=Y&NEWS=N&PAGE=fulltext&D=emexa&DO=10.1016%2fj.ijmedinf.2023.105303Link to the External Link Resolver: https://unimelb.hosted.exlibrisgroup.com/sfxlcl41/?sid=OVID:embase&id=pmid:38088002&id=doi:10.1016%2Fj.ijmedinf.2023.105303&issn=1386-5056&isbn=&volume=182&issue=&spage=105303&pages=&date=2024&title=International+Journal+of+Medical+Informatics&atitle=Identifying+and+improving+the+%22ground+truth%22+of+race+in+disparities+research+through+improved+EMR+data+reporting.+A+systematic+review&aulast=Owosela&pid=%3Cauthor%3EOwosela+B.O.%3BSteinberg+R.S.%3BLeslie+S.L.%3BCeli+L.A.%3BPurkayastha+S.%3BShiradkar+R.%3BNewsome+J.M.%3BGichoya+J.W.%3C%2Fauthor%3E%3CAN%3E2028989141%3C%2FAN%3E%3CDT%3EArticle%3C%2FDT%3E 

27. 
TY  - JOUR
DB  - Embase
AN  - 643050173
T1  - Long-term insulin independence following allogenic islet transplant and childbirth
T3  - IPITA-IXA-CTRMS Congress. San Diego, CA United States.
A1  - El-Shahawy M.
A1  - Hacker-Stratton J.
A1  - Dafoe D.
A1  - Peng A.
A1  - Salehian B.
A1  - Forouhar E.
A1  - Ressler J.A.
A1  - Danovitch G.
A1  - Lee L.K.
A1  - Orr C.
A1  - Qi M.
A1  - Omori K.
A1  - Ferreri K.
A1  - Mullen Y.
A1  - Al-Abdullah I.
A1  - Kandeel F. 
Y1  - 2023//
N2  - Introduction: Pregnancy post allo-islet transplant (IT) is generally discouraged due to presumed risks to mother, fetus and graft. There are 4 published cases of childbirth in allo-IT recipients, all of which required insulin during pregnancy or within 2 years (y) post-partum (PP). Here we report the first known case of long-term, uninterrupted insulin independence post allo-IT and childbirth. Method(s): A 35 y/o Caucasian female with T1D since age 18y, complicated by hypoglycemia and diabetic eye disease (DED), received 3 ITs. Pre-IT, C-peptide was undetectable and daily insulin use was 41 units/d (0.62 units/kg/d) with A1c of 7.3%. Islets were infused intraportally (total islet dose: 849,265 IEQ; 12,751 IEQ/kg). Immunosuppression consisted of basiliximab/daclizumab, etanercept, tacrolimus (TAC) and sirolimus (SIRO), with intermittent MMF. Patient (pt) became insulin free. At Y5, A1c was 5.7% and stimulated c-peptide of 5.59 ng/ml. At age 41y (6y post-IT), pt conceived with ovarian stimulation. Pre-conception, SIRO was discontinued and TAC was increased. Azathioprine (AZA) was added during the 1st trimester. OGTT and immune studies were performed at 7, 15 and 25 wks of gestation and 24 wks P P. This report summarizes observations through 13.5y post-IT and 7y P P. Result(s): Throughout pregnancy, 1st morning BG was 99+/-14 mg/dl and A1c was maintained between 5.1-5.3% without insulin. Glyburide was started at 20 wks to achieve target fasting BG<105 mg/dl. At 15 and 25 wks, plasma glucose (PG) 2-hrs post 75g OGTT was 149 and 138 mg/dl, with peak C-peptide responses of 12.5 and 8.85 ng/ml; respectively. Blood pressure, renal function and DED were stable. At 36 wks, pt vaginally delivered a healthy 6.0lb baby girl without complication. The infant received 3 days of UV light therapy for hyperbilirubinemia, but was otherwise in good health. At 24 wks PP (7y post-IT), pt remained off insulin with A1c of 5.5% and normal OGTT response (2-hr PG=149 mg/dl; peak C-peptide=8.46 ng/ ml). Glyburide was discontinued 6-mo PP due to hypoglycemia. In the years P P, pt has maintained uninterrupted insulin independence and A1c < 6.5%. Mildly elevated FBG were observed starting ~1y PP (113-133 mg/dl) and prompted resuming oral diabetes medication. Between Y9.5-10 post-IT, AZA was discontinued and low dose SIRO re-started. At Y13.5 post-IT, immunosuppression includes low dose SIRO (< 2.0 ng/ml) and TAC (3.7 ng/ml). Pt remains off insulin and on metformin and linagliptin with an A1c of 6.1% and no hypoglycemia. Pre-existing DED continues with slow, progressive loss of vision in the left eye. Per pt, the child, now almost 7y, is in good health. Conclusion(s): This is the 1st reported case of uninterrupted, long-term insulin independence for 13.5y post-IT and 7y PP with only oral DM medication support. While pregnancy in T1D and immunosuppression remains high risk, this suggests that successful childbirth post-IT can be safely achieved without significantly compromising graft function.
KW  - adult
KW  - Caucasian
KW  - child
KW  - *childbirth
KW  - clinical article
KW  - conference abstract
KW  - diabetic eye disease
KW  - drug therapy
KW  - fasting
KW  - female
KW  - fetus
KW  - first trimester pregnancy
KW  - glucose blood level
KW  - human
KW  - hyperbilirubinemia
KW  - hypoglycemia
KW  - immune deficiency
KW  - immunosuppressive treatment
KW  - infant
KW  - kidney function
KW  - low drug dose
KW  - low vision
KW  - middle aged
KW  - pregnancy
KW  - primigravida
KW  - ultraviolet phototherapy
KW  - azathioprine
KW  - basiliximab
KW  - C peptide
KW  - daclizumab
KW  - etanercept
KW  - glibenclamide
KW  - *insulin
KW  - linagliptin
KW  - metformin
KW  - sirolimus
KW  - tacrolimus
JF  - Transplantation
JA  - Transplantation
LA  - English
VL  - 107
IS  - 10 Supplement 2
SP  - 154
EP  - 155
CY  - Netherlands
PB  - Lippincott Williams and Wilkins
SN  - 0041-1337
AD  - M. El-Shahawy, Arthur Riggs Diabetes and Metabolism Institute, Dept. Translational Research and Cellular Therapeutics, City of Hope, Duarte, CA, United States
M1  - (El-Shahawy, Hacker-Stratton, Dafoe, Peng, Salehian, Forouhar, Orr, Qi, Omori, Ferreri, Mullen, Al-Abdullah, Kandeel) Arthur Riggs Diabetes and Metabolism Institute, Dept. Translational Research and Cellular Therapeutics, City of Hope, Duarte, CA, United States
M1  - (Ressler) Department of Diagnostic Radiology, City of Hope, Duarte, CA, United States
M1  - (Danovitch) Kidney and Pancreas Transplant Program, Division of Nephrology, Ronald Reagan Medical Center, David Geffen School of Medicine, UCLA, Los Angeles, CA, United States
M1  - (Lee) Division of Maternal-Fetal Medicine, Department of Obstetrics and Gynecology, David Geffen School of Medicine, UCLA, Los Angeles, CA, United States
M1  - (Peng) Comprehensive Transplant Center, Cedars-Sinai Medical Center, Los Angeles, CA, United States
DO  - https://dx.doi.org/10.1097/01.tp.0000994616.05915.fd
PT  - Conference Abstract
L2  - http://ovidsp.ovid.com/ovidweb.cgi?T=JS&PAGE=reference&D=emexa&NEWS=N&AN=643050173
ER  -  

Link to the Ovid Full Text or citation: https://access.ovid.com/custom/redirector/index.html?dest=https://go.openathens.net/redirector/unimelb.edu.au?url=http://ovidsp.ovid.com/ovidweb.cgi?T=JS&CSC=Y&NEWS=N&PAGE=fulltext&D=emexa&DO=10.1097%2f01.tp.0000994616.05915.fdLink to the External Link Resolver: https://unimelb.hosted.exlibrisgroup.com/sfxlcl41/?sid=OVID:embase&id=pmid:&id=doi:10.1097%2F01.tp.0000994616.05915.fd&issn=0041-1337&isbn=&volume=107&issue=10+Supplement+2&spage=154&pages=154-155&date=2023&title=Transplantation&atitle=Long-term+insulin+independence+following+allogenic+islet+transplant+and+childbirth&aulast=El-Shahawy&pid=%3Cauthor%3EEl-Shahawy+M.%3BHacker-Stratton+J.%3BDafoe+D.%3BPeng+A.%3BSalehian+B.%3BForouhar+E.%3BRessler+J.A.%3BDanovitch+G.%3BLee+L.K.%3BOrr+C.%3BQi+M.%3BOmori+K.%3BFerreri+K.%3BMullen+Y.%3BAl-Abdullah+I.%3BKandeel+F.%3C%2Fauthor%3E%3CAN%3E643050173%3C%2FAN%3E%3CDT%3EConference+Abstract%3C%2FDT%3E 

28. 
TY  - JOUR
DB  - Embase
AN  - 643050052
T1  - Timing of anti-thymocyte globulin influsion affects islet engraftment after intraportal allotransplantation in patients with T1DM
T3  - IPITA-IXA-CTRMS Congress. San Diego, CA United States.
A1  - Lin W.
A1  - Ogledzinski M.
A1  - Gondek S.
A1  - Milejczyk K.
A1  - Juengel B.
A1  - Basto L.
A1  - Perea L.
A1  - Wang L.-J.
A1  - Tibudan M.
A1  - Barth R.
A1  - Fung J.
A1  - Witkowski P. 
Y1  - 2023//
N2  - Background: Anti-thymocyte globulin (ATG) is a potent immunosup-pression agent associated with superior long-term islet graft survival compared to anti-IL2R monoclonal antibodies. However, ATG influsion often leads to a vibrant infammatory response compromising islet engraftment after intraportal transplantation. Therefore, we analyzed islet engraftment in relation to the timing of anti-thymocyte globulin influsion and islet transplantation (ITx). Material: In this retrospective single-center study, we assessed islet engraftment after a single intraportal allogeneic islet transplantation in the following groups: concurrent ITx and ATG influsion (group "ITx/ATG" N=10), ITx 1-3 months after ATG induction (group "delayed ITx" N=6), and ITx more than 9 months after ATG or no ATG (group "late ITx" N=8). Groups did not differ regarding patient characteristics. Tacrolimus and myfor-tic were initiated at the time of ATG influsion. Additional basiliximab was given for induction in "delayed ITx" and "late ITx" groups. Islet engraftment (IEngraftment) was assessed based on the area under the curve (AUC) for c-peptide/AUC for glucose/islet mass transplanted calculated in 10-6 pmol/mg/IEQ from the mixed meal tolerance test on post-transplant day 75. Patients received anti-infammatory peri-transplant therapy with etaner-cept, reparixin, or placebo. Result(s):ATG/ITx Group.: ATG in a total dose of 6mg/kg given in two patients daily as 1.5mg/kg 6-hour influsion in the ITx/ATG group resulted in poor islet engraftment and early islet graft failure despite the use of reparixin or etanercept. In the subsequent 8 patients, the same total dose of ATG was infused slowly over 7 days. IEngratfment of 16 was recorded in 2/3 of patients receiving placebo anti-infammatory therapy, but it improved to 30 (20-40) when reparixin was used instead of placebo in 5 patients. Delayed ITx Group: Delaying ITx for 1-3 months after ATG influsion eliminated early islet graft failure, but did not improve overall IEngraftment, which was 10 when using placebo, 12 (9-14) in patients treated with etanercept, and 19 (17-21) with reparixin. Late ITx Group: For patients receiving etanercept and ITx over 9 months after ATG influsion, IEngraftment improved to 32 (15- 62) compared to 13 (9-17) when ITx was closer to ATG influsion (p=0.004 Mann-Whitney). Conclusion(s): Delaying ITx 1- 3 months after ATG prevented the incidence of poor islet engraftment and early graft failure after intraportal islet transplantation; yet, it did not improve overall islet engraftment compared to concurrent ITX and ATG influsion. However, ITx 9 months after ATG influsion was associated with significantly improved islet engraftment after islet intraportal transplantation.
KW  - adolescent
KW  - adult
KW  - *allotransplantation
KW  - area under the curve
KW  - clinical article
KW  - conference abstract
KW  - controlled study
KW  - drug combination
KW  - drug therapy
KW  - *engraftment
KW  - female
KW  - graft failure
KW  - graft survival
KW  - human
KW  - incidence
KW  - infant
KW  - *insulin dependent diabetes mellitus
KW  - major clinical study
KW  - male
KW  - retrospective study
KW  - tolerance test
KW  - basiliximab
KW  - C peptide
KW  - etanercept
KW  - glucose
KW  - placebo
KW  - reparixin
KW  - tacrolimus
KW  - *thymocyte antibody
JF  - Transplantation
JA  - Transplantation
LA  - English
VL  - 107
IS  - 10 Supplement 2
SP  - 110
CY  - Netherlands
PB  - Lippincott Williams and Wilkins
SN  - 0041-1337
AD  - W. Lin, University of Chicago, Chicago, IL, United States
M1  - (Lin, Ogledzinski, Gondek, Milejczyk, Juengel, Basto, Perea, Wang, Tibudan, Barth, Fung, Witkowski) University of Chicago, Chicago, IL, United States
DO  - https://dx.doi.org/10.1097/01.tp.0000994368.72271.32
PT  - Conference Abstract
L2  - http://ovidsp.ovid.com/ovidweb.cgi?T=JS&PAGE=reference&D=emexa&NEWS=N&AN=643050052
ER  -  

Link to the Ovid Full Text or citation: https://access.ovid.com/custom/redirector/index.html?dest=https://go.openathens.net/redirector/unimelb.edu.au?url=http://ovidsp.ovid.com/ovidweb.cgi?T=JS&CSC=Y&NEWS=N&PAGE=fulltext&D=emexa&DO=10.1097%2f01.tp.0000994368.72271.32Link to the External Link Resolver: https://unimelb.hosted.exlibrisgroup.com/sfxlcl41/?sid=OVID:embase&id=pmid:&id=doi:10.1097%2F01.tp.0000994368.72271.32&issn=0041-1337&isbn=&volume=107&issue=10+Supplement+2&spage=110&pages=110&date=2023&title=Transplantation&atitle=Timing+of+anti-thymocyte+globulin+influsion+affects+islet+engraftment+after+intraportal+allotransplantation+in+patients+with+T1DM&aulast=Lin&pid=%3Cauthor%3ELin+W.%3BOgledzinski+M.%3BGondek+S.%3BMilejczyk+K.%3BJuengel+B.%3BBasto+L.%3BPerea+L.%3BWang+L.-J.%3BTibudan+M.%3BBarth+R.%3BFung+J.%3BWitkowski+P.%3C%2Fauthor%3E%3CAN%3E643050052%3C%2FAN%3E%3CDT%3EConference+Abstract%3C%2FDT%3E 

29. 
TY  - JOUR
DB  - Embase
AN  - 642938466
T1  - Parenteral Cephalosporins and Glucose During the Neonatal Period Are Associated with Pediatric Type 1 Diabetes Development
T3  - 101st Annual Meeting of the Endocrine Society, ENDO 2019. New Orleans, LA United States.
A1  - Zargari I.
A1  - Adar A.
A1  - Keidar R.
A1  - Eyal O.
A1  - Loewenthal N.
A1  - Pinhas-Hamiel O.
A1  - Morag I.
A1  - Levy M.
A1  - Dally-Gottfried O.
A1  - Landau Z.
A1  - Levy-Khademi F.
A1  - Zangen D.
A1  - Eventov-Friedman Smadar S.
A1  - Youngster I.
A1  - Rachmiel M. 
Y1  - 2019//
N2  - Background: The incidence of both the survival of premature infants and type 1 diabetes (T1D) is rising worldwide. The pathophysiology of T1D depends on the differentiation of cellular and humoral immune systems recognition of the self, which occurs during the neonatal period and is influenced by environmental exposures. Aim(s): To assess the association between nutritional, antibiotic and parenteral exposures during the neonatal period and the development of pediatric T1D. Method(s): a multicenter, paired case-control study. Preterm subjects who were born between 1990-2013, and developed T1D before the age of 18 years (T1D group), were paired with subjects who didn't develop TID (Control group) at a ratio of 1:3 by: gender, gestational age (GA), month of birth and birth medical center . This preterm population is a model of a neonatal population with strictly meticulous follow up data available in all medical centers in Israel. Data retrieved from charts included maternal history, delivery method, ethnic origin, weight for GA, NICU length of hospitalization, medications, parenteral fluid types, feeding modes and their timing. Univariate and multivariate analysis via Generalized Estimating Equations (GEE) using a binary logistic regression model were performed to evaluate the association between T1D and the assessed exposures. Result(s): T1D group included 52 subjects, 26 males, median GA 35 (26-36), mean BW 2307.6+/-534.5. Control group included 133 subjects, 69 males. median GA 35 (27-36), mean BW 2094.5+/-484.1. In univariate analysis, the odds ratio (OR) for T1D increased with each extra 100 grams in BW (OR 1.13, 95%CI 1.057-1.206, p < 0.001), later day of parenteral glucose initiation (OR 1.61, 95%CI 1.05- 2.48, p 0.03), and parenteral cephalosporines initiated beyond the first week of life (OR 3.25, 95%CI 1.504-7.04, p 0.003). Treatment with narrow spectrum beta-lactam antibiotics during the first week of life was associated with lower risk for T1D development (OR 0.23, 95%CI 0.12-0.47, p < 0.001). Multivariate analysis revealed significant association between both treatment with cephalosporins beyond the first week of life and later day of parenteral glucose initiation and the development of pediatric T1D (OR 6.49, 95%CI 1.54-27.44, p 0.011 and OR 1.61, 95%CI 1.05-2.48, p 0.002, respectively). No association with feeding modality (oral/nasogastric), timing and type of feeding (breast or bottle) was found. Conclusion(s): This is the first report indicating a significant association between parenteral exposure and timing of variable antibiotic treatments and glucose solution administration during the neonatal period with development of T1D. This report indicates the need for a larger study to conclude clinical implications of management and exposure to these substances during the neonatal period and its relevance to the neonatal microbiome.
KW  - antibiotic therapy
KW  - case control study
KW  - conference abstract
KW  - drug therapy
KW  - environmental exposure
KW  - ethnic group
KW  - female
KW  - follow up
KW  - gestational age
KW  - hospitalization
KW  - human
KW  - humoral immunity
KW  - incidence
KW  - *insulin dependent diabetes mellitus
KW  - major clinical study
KW  - male
KW  - neonatal intensive care unit
KW  - newborn
KW  - newborn intensive care
KW  - *newborn period
KW  - parenteral nutrition
KW  - prematurity
KW  - therapy
KW  - antibiotic agent
KW  - beta lactam antibiotic
KW  - *cephalosporin
KW  - *cephalosporin derivative
KW  - *glucose
JF  - Journal of the Endocrine Society
JA  - J. Endocr. Soc.
LA  - English
VL  - 3
IS  - Supplement 1
SP  - 
CY  - Netherlands
PB  - Endocrine Society
SN  - 2472-1972
AD  - I. Zargari
DO  - https://dx.doi.org/10.1210/js.2019-OR17-6
PT  - Conference Abstract
L2  - http://ovidsp.ovid.com/ovidweb.cgi?T=JS&PAGE=reference&D=emexa&NEWS=N&AN=642938466
ER  -  

Link to the Ovid Full Text or citation: https://access.ovid.com/custom/redirector/index.html?dest=https://go.openathens.net/redirector/unimelb.edu.au?url=http://ovidsp.ovid.com/ovidweb.cgi?T=JS&CSC=Y&NEWS=N&PAGE=fulltext&D=emexa&DO=10.1210%2fjs.2019-OR17-6Link to the External Link Resolver: https://unimelb.hosted.exlibrisgroup.com/sfxlcl41/?sid=OVID:embase&id=pmid:&id=doi:10.1210%2Fjs.2019-OR17-6&issn=2472-1972&isbn=&volume=3&issue=Supplement+1&spage=&pages=&date=2019&title=Journal+of+the+Endocrine+Society&atitle=Parenteral+Cephalosporins+and+Glucose+During+the+Neonatal+Period+Are+Associated+with+Pediatric+Type+1+Diabetes+Development&aulast=Zargari&pid=%3Cauthor%3EZargari+I.%3BAdar+A.%3BKeidar+R.%3BEyal+O.%3BLoewenthal+N.%3BPinhas-Hamiel+O.%3BMorag+I.%3BLevy+M.%3BDally-Gottfried+O.%3BLandau+Z.%3BLevy-Khademi+F.%3BZangen+D.%3BEventov-Friedman+Smadar+S.%3BYoungster+I.%3BRachmiel+M.%3C%2Fauthor%3E%3CAN%3E642938466%3C%2FAN%3E%3CDT%3EConference+Abstract%3C%2FDT%3E 

30. 
TY  - JOUR
DB  - Embase
AN  - 2024347827
ID  - 37433991 [https://www.ncbi.nlm.nih.gov/pubmed/?term=37433991]
T1  - Chronic Granulomatous Disease: a Cohort of 173 Patients-10-Years Single Center Experience from Egypt
A1  - Abd Elaziz D.
A1  - EL Hawary R.
A1  - Meshaal S.
A1  - Alkady R.
A1  - Lotfy S.
A1  - Eldash A.
A1  - Erfan A.
A1  - Chohayeb E.
A1  - Saad M.
A1  - Boutros J.
A1  - Galal N.
A1  - Elmarsafy A. 
AO  - Abd Elaziz, Dalia; ORCID: https://orcid.org/0000-0002-7830-7008
Y1  - 2023//
N2  - Purpose: Chronic granulomatous disease (CGD) is an inherited primary immunodeficiency disorder of phagocytes, characterized by recurrent fungal and bacterial infections. Our aim is to describe the different clinical presentations, non-infectious auto-inflammatory features, types and sites of infections, and to estimate the mortality among our large cohort. Method(s): This is a retrospective study conducted at the Pediatric Department of Cairo University Children's Hospital in Egypt, including cases with a confirmed CGD diagnosis. Result(s): One hundred seventy-three confirmed CGD patients were included. AR-CGD was diagnosed in 132 patients (76.3%) including 83 patients (48%) with p47phox defect, 44 patients (25.4%) with p22phox defect, and 5 patients (2.9%) with p67phox defect. XL-CGD was diagnosed in 25 patients (14.4%). The most common recorded clinical manifestations were deep-seated abscesses and pneumonia. Gram-negative bacteria and Aspergillus were the most frequently isolated species. Regarding the outcome, 36 patients (20.8%) were lost from follow-up. Among patients with known outcome, 94/137 patients (68.6%) are living, while 43/137 patients (31.4%) died. Conclusion(s): AR-CGD is predominant in Egypt; CGD must always be ruled out in any patient presenting with typical or atypical mycobacterial or BCG-disease.Copyright © 2023, The Author(s).
KW  - abscess
KW  - Acinetobacter
KW  - Acinetobacter baumannii
KW  - acute febrile neutrophilic dermatosis/di [Diagnosis]
KW  - alopecia
KW  - alpha hemolytic Streptococcus
KW  - antibiotic prophylaxis
KW  - arthritis/dt [Drug Therapy]
KW  - article
KW  - aspergillosis
KW  - Aspergillus
KW  - Aspergillus flavus
KW  - Aspergillus fumigatus
KW  - atopic dermatitis
KW  - atypical mycobacteriosis
KW  - atypical Mycobacterium
KW  - autoimmune encephalitis/dt [Drug Therapy]
KW  - autoimmune hemolytic anemia/dt [Drug Therapy]
KW  - autoimmune hepatitis/dt [Drug Therapy]
KW  - autoinflammatory disease/di [Diagnosis]
KW  - autosomal recessive disorder
KW  - autosomal recessive inheritance
KW  - bacterial infection
KW  - brain abscess
KW  - Candida albicans
KW  - Candida dubliniensis
KW  - cataract
KW  - cause of death
KW  - cellulitis
KW  - central nervous system infection
KW  - child
KW  - choroiditis
KW  - *chronic granulomatous disease/di [Diagnosis]
KW  - Citrobacter
KW  - *clinical feature
KW  - clinical outcome
KW  - coagulase negative Staphylococcus
KW  - cohort analysis
KW  - congenital glaucoma
KW  - consanguinity
KW  - coronavirus disease 2019
KW  - diarrhea
KW  - *Egypt
KW  - empyema
KW  - Enterobacter
KW  - Enterococcus
KW  - Escherichia coli
KW  - failure to thrive
KW  - female
KW  - flow cytometry
KW  - follow up
KW  - Fusarium
KW  - gangrene
KW  - generalized lymphadenopathy
KW  - genetic counseling
KW  - geographic distribution
KW  - Gram negative bacterium
KW  - granuloma
KW  - growth disorder
KW  - Haemophilus influenzae
KW  - hematopoietic stem cell transplantation
KW  - hemophagocytic syndrome/di [Diagnosis]
KW  - hepatomegaly
KW  - hepatosplenomegaly
KW  - homozygosity
KW  - human
KW  - infant
KW  - infectious arthritis
KW  - inflammatory bowel disease/dt [Drug Therapy]
KW  - insulin dependent diabetes mellitus
KW  - invasive aspergillosis
KW  - Klebsiella
KW  - Klebsiella pneumoniae
KW  - Kodamaea ohmeri
KW  - lacrimal duct
KW  - Langerhans cell histiocytosis
KW  - Libyan Arab Jamahiriya
KW  - liver abscess
KW  - lung abscess
KW  - lung infection
KW  - lymph node biopsy
KW  - lymphadenitis
KW  - major clinical study
KW  - male
KW  - mediastinitis
KW  - methicillin resistant Staphylococcus aureus
KW  - milk allergy
KW  - mortality rate
KW  - mucormycosis
KW  - multidrug resistance
KW  - Mycobacterium
KW  - Mycobacterium bovis BCG
KW  - Mycobacterium tuberculosis
KW  - mycosis/dt [Drug Therapy]
KW  - mycosis/pc [Prevention]
KW  - Neisseria
KW  - nonhuman
KW  - osteomyelitis
KW  - otitis media
KW  - overall survival
KW  - Palestine
KW  - pediatric intensive care unit
KW  - pediatric multisystem inflammatory syndrome/dt [Drug Therapy]
KW  - perianal abscess
KW  - pericardial effusion
KW  - pericarditis
KW  - Pichia kudriavzevii
KW  - pneumonia
KW  - post infection complication
KW  - prenatal diagnosis
KW  - protein phosphorylation
KW  - Proteus
KW  - Pseudomonas
KW  - Pseudomonas aeruginosa
KW  - pyoderma gangrenosum
KW  - retrospective study
KW  - Rothia mucilaginosa
KW  - Salmonella
KW  - Sanger sequencing
KW  - sepsis
KW  - septic shock
KW  - septicemia
KW  - Serratia (bacterium)
KW  - sibling
KW  - sinusitis
KW  - skin abscess
KW  - skin tuberculosis
KW  - spleen abscess
KW  - splenomegaly
KW  - Staphylococcus
KW  - Stenotrophomonas maltophilia
KW  - steroid therapy
KW  - Streptococcus pyogenes
KW  - Sudan
KW  - surgical drainage
KW  - systemic therapy
KW  - thrush
KW  - tooth abscess
KW  - urogenital tract infection
KW  - uveitis
KW  - vasculitis
KW  - X chromosome linked disorder/di [Diagnosis]
KW  - Yemen
KW  - acetylsalicylic acid/dt [Drug Therapy]
KW  - acetylsalicylic acid/pv [Special Situation for Pharmacovigilance]
KW  - azathioprine/dt [Drug Therapy]
KW  - azathioprine/pv [Special Situation for Pharmacovigilance]
KW  - BCG vaccine/pv [Special Situation for Pharmacovigilance]
KW  - cotrimoxazole/pv [Special Situation for Pharmacovigilance]
KW  - glucocorticoid/dt [Drug Therapy]
KW  - glucocorticoid/pv [Special Situation for Pharmacovigilance]
KW  - glycoprotein gp 91/ec [Endogenous Compound]
KW  - immunoglobulin/dt [Drug Therapy]
KW  - immunoglobulin/pv [Special Situation for Pharmacovigilance]
KW  - itraconazole/dt [Drug Therapy]
KW  - itraconazole/pv [Special Situation for Pharmacovigilance]
KW  - mesalazine/dt [Drug Therapy]
KW  - mesalazine/pv [Special Situation for Pharmacovigilance]
KW  - nonsteroid antiinflammatory agent/dt [Drug Therapy]
KW  - nonsteroid antiinflammatory agent/pv [Special Situation for Pharmacovigilance]
KW  - protein p22/ec [Endogenous Compound]
KW  - protein p47/ec [Endogenous Compound]
KW  - protein p67/ec [Endogenous Compound]
KW  - reduced nicotinamide adenine dinucleotide phosphate/ec [Endogenous Compound]
KW  - steroid/dt [Drug Therapy]
KW  - steroid/pv [Special Situation for Pharmacovigilance]
XT  - arthritis / drug therapy / nonsteroid antiinflammatory agent
XT  - autoimmune encephalitis / drug therapy / immunoglobulin
XT  - autoimmune encephalitis / drug therapy / steroid
XT  - autoimmune hemolytic anemia / drug therapy / steroid
XT  - autoimmune hepatitis / drug therapy / steroid
XT  - inflammatory bowel disease / drug therapy / azathioprine
XT  - inflammatory bowel disease / drug therapy / glucocorticoid
XT  - inflammatory bowel disease / drug therapy / mesalazine
XT  - inflammatory bowel disease / drug therapy / steroid
XT  - mycosis / drug therapy / itraconazole
XT  - pediatric multisystem inflammatory syndrome / drug therapy / acetylsalicylic acid
XT  - pediatric multisystem inflammatory syndrome / drug therapy / immunoglobulin
XT  - pediatric multisystem inflammatory syndrome / drug therapy / steroid
XT  - acetylsalicylic acid / drug therapy / pediatric multisystem inflammatory syndrome
XT  - acetylsalicylic acid / special situation for pharmacovigilance / pediatric patient
XT  - azathioprine / drug therapy / inflammatory bowel disease
XT  - azathioprine / special situation for pharmacovigilance / pediatric patient
XT  - BCG vaccine / special situation for pharmacovigilance / pediatric patient
XT  - cotrimoxazole / special situation for pharmacovigilance / pediatric patient
XT  - glucocorticoid / drug therapy / inflammatory bowel disease
XT  - glucocorticoid / special situation for pharmacovigilance / pediatric patient
XT  - immunoglobulin / drug therapy / autoimmune encephalitis
XT  - immunoglobulin / drug therapy / pediatric multisystem inflammatory syndrome
XT  - immunoglobulin / special situation for pharmacovigilance / pediatric patient
XT  - itraconazole / drug therapy / mycosis
XT  - itraconazole / special situation for pharmacovigilance / pediatric patient
XT  - mesalazine / drug therapy / inflammatory bowel disease
XT  - mesalazine / special situation for pharmacovigilance / pediatric patient
XT  - nonsteroid antiinflammatory agent / drug therapy / arthritis
XT  - nonsteroid antiinflammatory agent / special situation for pharmacovigilance / pediatric patient
XT  - steroid / drug therapy / autoimmune encephalitis
XT  - steroid / drug therapy / autoimmune hemolytic anemia
XT  - steroid / drug therapy / autoimmune hepatitis
XT  - steroid / drug therapy / inflammatory bowel disease
XT  - steroid / drug therapy / pediatric multisystem inflammatory syndrome
XT  - steroid / special situation for pharmacovigilance / pediatric patient
JF  - Journal of Clinical Immunology
JA  - J. Clin. Immunol.
LA  - English
VL  - 43
IS  - 8
SP  - 1799
EP  - 1811
CY  - United States
PB  - Springer
SN  - 0271-9142
SN  - 1573-2592
AD  - D. Abd Elaziz, Pediatric Department, Faculty of Medicine, Cairo University, Cairo, Egypt. E-mail: dalia.abdelaziz@kasralainy.edu.eg
M1  - (Abd Elaziz, Alkady, Lotfy, Chohayeb, Saad, Boutros, Galal, Elmarsafy) Pediatric Department, Faculty of Medicine, Cairo University, Cairo, Egypt
M1  - (EL Hawary, Meshaal, Eldash, Erfan) Clinical Pathology Department, Faculty of Medicine, Cairo University, Cairo, Egypt
UR  - https://www.springer.com/journal/10875
DO  - https://dx.doi.org/10.1007/s10875-023-01541-4
PT  - Article
L2  - http://ovidsp.ovid.com/ovidweb.cgi?T=JS&PAGE=reference&D=emed26&NEWS=N&AN=2024347827
ER  -  

Link to the Ovid Full Text or citation: https://access.ovid.com/custom/redirector/index.html?dest=https://go.openathens.net/redirector/unimelb.edu.au?url=http://ovidsp.ovid.com/ovidweb.cgi?T=JS&CSC=Y&NEWS=N&PAGE=fulltext&D=emed26&DO=10.1007%2fs10875-023-01541-4Link to the External Link Resolver: https://unimelb.hosted.exlibrisgroup.com/sfxlcl41/?sid=OVID:embase&id=pmid:37433991&id=doi:10.1007%2Fs10875-023-01541-4&issn=0271-9142&isbn=&volume=43&issue=8&spage=1799&pages=1799-1811&date=2023&title=Journal+of+Clinical+Immunology&atitle=Chronic+Granulomatous+Disease%3A+a+Cohort+of+173+Patients-10-Years+Single+Center+Experience+from+Egypt&aulast=Abd+Elaziz&pid=%3Cauthor%3EAbd+Elaziz+D.%3BEL+Hawary+R.%3BMeshaal+S.%3BAlkady+R.%3BLotfy+S.%3BEldash+A.%3BErfan+A.%3BChohayeb+E.%3BSaad+M.%3BBoutros+J.%3BGalal+N.%3BElmarsafy+A.%3C%2Fauthor%3E%3CAN%3E2024347827%3C%2FAN%3E%3CDT%3EArticle%3C%2FDT%3E 

31. 
TY  - JOUR
DB  - Embase
AN  - 2026727305
T1  - Therapeutic Potential of Gut Microbiota in Child Health
A1  - Bhattacharjee R.
A1  - Pathak K.
A1  - Das J.
A1  - Bordoloi S.
A1  - Pathak M.P.
A1  - Barbhuiya P.A.
A1  - Saikia R. 
Y1  - 2023//
N2  - Gut or intestinal microbiota inhabit our body and are well nurtured by the body's ambiance of its preference. Gut microorganisms include bacteria, archae, and fungi that primarily inhabit the digestive tracts of animals. Bacteria like Lactobacillus rhamnosus GG and Bifidobacterium lactis Bb12 have been studied on a wide scale for their potential therapeutic applications. These bacteria are used as probiotics, most often as dietary supplements. They increase the population of the gut microbiota required for normal metabolic activities of the body. Recently, efforts have been made to analyze the effects of these probiotics and gut microbiota in the treatment of various diseases in children. In recent years, research has been conducted to investigate the effects of probiotics and microbiota in the gut on the prevention and treatment of a wide range of childhood disorders. Studies have been carried out to investigate the gut microbiota's effects on the function of beta cells in children recently diagnosed with type 1 diabetes. In this review article, a few applications and research of microbiota on children have been highlighted.Copyright © 2023 Bentham Science Publishers.
KW  - Actinobacteria
KW  - acute diarrhea
KW  - antibiotic associated diarrhea
KW  - atopic dermatitis
KW  - bacteremia
KW  - Bacteroidetes
KW  - Bifidobacterium
KW  - Bifidobacterium lactis
KW  - bile duct atresia
KW  - body mass
KW  - child
KW  - *child health
KW  - childhood disease
KW  - colony forming unit
KW  - cyanobacterium
KW  - DNA extraction
KW  - DNA sequencing
KW  - eczema
KW  - Firmicutes
KW  - follow up
KW  - Fusobacteria
KW  - human
KW  - infantile colic
KW  - insulin dependent diabetes mellitus
KW  - insulin sensitivity
KW  - *intestine flora
KW  - irritable colon
KW  - Lactobacillus rhamnosus
KW  - necrotizing enterocolitis
KW  - non insulin dependent diabetes mellitus
KW  - obesity
KW  - prevalence
KW  - Proteobacteria
KW  - public health
KW  - short survey
KW  - Streptococcus thermophilus
KW  - Verrucomicrobia
KW  - neurotransmitter/ec [Endogenous Compound]
KW  - probiotic agent/pv [Special Situation for Pharmacovigilance]
KW  - central venous catheter
KW  - indwelling catheter
KW  - stomach tube
XT  - probiotic agent / special situation for pharmacovigilance / pediatric patient
JF  - Anti-Infective Agents
JA  - Anti-Infect. Agents
LA  - English
VL  - 21
IS  - 4
SP  - e180523217048
CY  - United Arab Emirates
PB  - Bentham Science Publishers
SN  - 2211-3525
SN  - 2211-3533
AD  - K. Pathak, Department of Pharmaceutical Sciences, Dibrugarh University, Assam, Dibrugarh 786004, India. E-mail: kalyakster@gmail.com
M1  - (Bhattacharjee, Das) Department of Life Science and Bioinformatics, Assam University, Assam, Silchar, India
M1  - (Pathak, Saikia) Department of Pharmaceutical Sciences, Dibrugarh University, Assam, Dibrugarh 786004, India
M1  - (Bordoloi) Department of Life Sciences, Dibrugarh University, Assam, Dibrugarh 786004, India
M1  - (Pathak, Barbhuiya) Faculty of Pharmaceutical Science, Assam down town University, Panikhaiti, Assam, Guwahati 781026, India
UR  - https://www.eurekaselect.com/article/131901
DO  - https://dx.doi.org/10.2174/2211352521666230518115214
PT  - Short Survey
L2  - http://ovidsp.ovid.com/ovidweb.cgi?T=JS&PAGE=reference&D=emed26&NEWS=N&AN=2026727305
ER  -  

Link to the Ovid Full Text or citation: https://access.ovid.com/custom/redirector/index.html?dest=https://go.openathens.net/redirector/unimelb.edu.au?url=http://ovidsp.ovid.com/ovidweb.cgi?T=JS&CSC=Y&NEWS=N&PAGE=fulltext&D=emed26&DO=10.2174%2f2211352521666230518115214Link to the External Link Resolver: https://unimelb.hosted.exlibrisgroup.com/sfxlcl41/?sid=OVID:embase&id=pmid:&id=doi:10.2174%2F2211352521666230518115214&issn=2211-3525&isbn=&volume=21&issue=4&spage=e180523217048&pages=&date=2023&title=Anti-Infective+Agents&atitle=Therapeutic+Potential+of+Gut+Microbiota+in+Child+Health&aulast=Bhattacharjee&pid=%3Cauthor%3EBhattacharjee+R.%3BPathak+K.%3BDas+J.%3BBordoloi+S.%3BPathak+M.P.%3BBarbhuiya+P.A.%3BSaikia+R.%3C%2Fauthor%3E%3CAN%3E2026727305%3C%2FAN%3E%3CDT%3EShort+Survey%3C%2FDT%3E 

32. 
TY  - JOUR
DB  - Embase
AN  - 642674350
T1  - Use of Continuous Glucose Monitoring in Managing Neonatal Diabetes in a Very Low Birth Weight Infant with a GATA-6 Mutation
T3  - Endocrine Society's Annual Meeting, ENDO 2022. Atlanta, GA United States.
A1  - Halpin K.
A1  - Metzinger E. 
Y1  - 2022//
N2  - Introduction: Although continuous glucose monitoring (CGM) has increased in patients with Type 1 diabetes, its use in the neonatal population has remained limited. Neonates, particularly preterm infants, are at risk of impaired glucose control. Several studies have looked at the use of these devices in improving care for premature infants without diabetes. We describe a case of a very low birth infant with neonatal diabetes secondary to a GATA-6 mutation. Clinical Case: This is a late preterm infant with IUGR, truncus arteriosus, and neonatal diabetes. Exome genetic panel showed a mutation in GATA-6. Her neonatal diabetes was challenging to control due to variable blood sugars and sensitivity to insulin. Weight gain remained poor. A CGM (Dexcom G6) was placed when the infant was 1.59kg to optimize her diabetes management and improve weight gain. An insulin titration chart was used to adjust her IV regular insulin infusion according to the CGM glucose levels and trend arrows. The following outcomes were reviewed and analyzed fourteen days before and after CGM placement: glucose levels (238 vs. 177 mg/dL), percentage of glucose levels within target range of 70-180mg/dL (31% vs 51%), average number of daily POC glucose checks (10.2 vs. 6.9), average amount of insulin received per day (0.42 vs 0.52 units/day), and average weight gain (11.4 vs. 20.7 grams/day). The discrepancy between POC and CGM glucose was also analyzed. CGM was within 20% of POC values 44% of the time and within 30% POC values 70% of the time. Adverse side effects of CGM were also noted. The patient was started on antibiotics following a small abscess identified underneath the CGM site. Bruising and skin breakdown were noted at the site, and the patient completed a course of antibiotics for the cutaneous infection. There were no other concerns of infection related to CGM for the first 2.5 months following CGM placement. Conclusion(s): This case highlights that CGM can effectively be used to optimize glucose management in neonatal diabetes in a very low birth weight infant. However, the area where the CGM is placed needs to be monitored for signs of infection.
KW  - abscess
KW  - antibiotic sensitivity
KW  - arterial trunk
KW  - *blood glucose monitoring
KW  - body weight gain
KW  - case report
KW  - clinical article
KW  - conference abstract
KW  - continuous glucose monitoring system
KW  - *diabetes mellitus
KW  - drug therapy
KW  - exome
KW  - female
KW  - *gene mutation
KW  - glucose blood level
KW  - human
KW  - infant
KW  - newborn
KW  - prematurity
KW  - side effect
KW  - skin contusion
KW  - skin infection
KW  - titrimetry
KW  - *very low birth weight
KW  - antibiotic agent
KW  - endogenous compound
KW  - glucose
KW  - insulin
KW  - pig insulin
KW  - *transcription factor GATA 6
JF  - Journal of the Endocrine Society
JA  - J. Endocr. Soc.
LA  - English
VL  - 6
IS  - Supplement 1
SP  - A405
CY  - Netherlands
PB  - Endocrine Society
SN  - 2472-1972
AD  - K. Halpin
DO  - https://dx.doi.org/10.1210/jendso/bvac150.843
PT  - Conference Abstract
L2  - http://ovidsp.ovid.com/ovidweb.cgi?T=JS&PAGE=reference&D=emed26&NEWS=N&AN=642674350
ER  -  

Link to the Ovid Full Text or citation: https://access.ovid.com/custom/redirector/index.html?dest=https://go.openathens.net/redirector/unimelb.edu.au?url=http://ovidsp.ovid.com/ovidweb.cgi?T=JS&CSC=Y&NEWS=N&PAGE=fulltext&D=emed26&DO=10.1210%2fjendso%2fbvac150.843Link to the External Link Resolver: https://unimelb.hosted.exlibrisgroup.com/sfxlcl41/?sid=OVID:embase&id=pmid:&id=doi:10.1210%2Fjendso%2Fbvac150.843&issn=2472-1972&isbn=&volume=6&issue=Supplement+1&spage=A405&pages=A405&date=2022&title=Journal+of+the+Endocrine+Society&atitle=Use+of+Continuous+Glucose+Monitoring+in+Managing+Neonatal+Diabetes+in+a+Very+Low+Birth+Weight+Infant+with+a+GATA-6+Mutation&aulast=Halpin&pid=%3Cauthor%3EHalpin+K.%3BMetzinger+E.%3C%2Fauthor%3E%3CAN%3E642674350%3C%2FAN%3E%3CDT%3EConference+Abstract%3C%2FDT%3E 

33. 
TY  - JOUR
DB  - Embase
AN  - 2027842354
ID  - 37806486 [https://www.ncbi.nlm.nih.gov/pubmed/?term=37806486]
T1  - Protective roles of adiponectin and molecular signatures of HNF4alpha and PPARalpha as downstream targets of adiponectin in pancreatic beta cells
A1  - Onodera T.
A1  - Kim D.-S.
A1  - Ye R.
A1  - Wang M.-Y.
A1  - Chen S.
A1  - Field B.C.
A1  - Straub L.
A1  - Sun X.-N.
A1  - Li C.
A1  - Lee C.
A1  - Paredes M.
A1  - Crewe C.
A1  - Zhao S.
A1  - Kusminski C.M.
A1  - Gordillo R.
A1  - Scherer P.E. 
AO  - Scherer, Philipp E.; ORCID: https://orcid.org/0000-0003-0680-3392
Y1  - 2023//
N2  - The disease progression of the metabolic syndrome is associated with prolonged hyperlipidemia and insulin resistance, eventually giving rise to impaired insulin secretion, often concomitant with hypoadiponectinemia. As an adipose tissue derived hormone, adiponectin is beneficial for insulin secretion and beta cell health and differentiation. However, the down-stream pathway of adiponectin in the pancreatic islets has not been studied extensively. Here, along with the overall reduction of endocrine pancreatic function in islets from adiponectin KO mice, we examine PPARalpha and HNF4alpha as additional down-regulated transcription factors during a prolonged metabolic challenge. To elucidate the function of beta cell-specific PPARalpha and HNF4alpha expression, we developed doxycycline inducible pancreatic beta cell-specific PPARalpha (beta-PPARalpha) and HNF4alpha (beta-HNF4alpha) overexpression mice. beta-PPARalpha mice exhibited improved protection from lipotoxicity, but elevated beta-oxidative damage in the islets, and also displayed lowered phospholipid levels and impaired glucose-stimulated insulin secretion. beta-HNF4alpha mice showed a more severe phenotype when compared to beta-PPARalpha mice, characterized by lower body weight, small islet mass and impaired insulin secretion. RNA-sequencing of the islets of these models highlights overlapping yet unique roles of beta-PPARalpha and beta-HNF4alpha. Given that beta-HNF4alpha potently induces PPARalpha expression, we define a novel adiponectin-HNF4alpha-PPARalpha cascade. We further analyzed downstream genes consistently regulated by this axis. Among them, the islet amyloid polypeptide (IAPP) gene is an important target and accumulates in adiponectin KO mice. We propose a new mechanism of IAPP aggregation in type 2 diabetes through reduced adiponectin action.Copyright © 2023 The Author(s)
KW  - animal cell
KW  - animal experiment
KW  - animal tissue
KW  - article
KW  - body weight
KW  - controlled study
KW  - down regulation
KW  - infant
KW  - insulin release
KW  - lipotoxicity
KW  - mouse
KW  - non insulin dependent diabetes mellitus
KW  - nonhuman
KW  - oxidative stress
KW  - *pancreas islet beta cell
KW  - phenotype
KW  - protein aggregation
KW  - protein expression
KW  - *protein function
KW  - protein metabolism
KW  - RNA sequencing
KW  - *adiponectin/ec [Endogenous Compound]
KW  - amylin/ec [Endogenous Compound]
KW  - doxycycline
KW  - glucose
KW  - *hepatocyte nuclear factor 4alpha/ec [Endogenous Compound]
KW  - insulin/ec [Endogenous Compound]
KW  - *peroxisome proliferator activated receptor alpha/ec [Endogenous Compound]
KW  - phospholipid/ec [Endogenous Compound]
JF  - Molecular Metabolism
JA  - Mol. Metab.
LA  - English
VL  - 78
SP  - 101821
CY  - Germany
PB  - Elsevier GmbH
SN  - 2212-8778 (electronic)
SN  - 2212-8778
AD  - P.E. Scherer, Touchstone Diabetes Center, Department of Internal Medicine, The University of Texas Southwestern Medical Center, Dallas, United States. E-mail: Philipp.Scherer@utsouthwestern.edu
M1  - (Onodera, Kim, Ye, Wang, Chen, Field, Straub, Sun, Li, Paredes, Crewe, Zhao, Kusminski, Gordillo, Scherer) Touchstone Diabetes Center, The University of Texas Southwestern Medical Center, Dallas, United States
M1  - (Lee) Center for Hypothalamic Research, University of Texas Southwestern Medical Center, Dallas, TX, United States
UR  - http://www.elsevier.com/wps/find/journaldescription.cws_home/728618/description
DO  - https://dx.doi.org/10.1016/j.molmet.2023.101821
PT  - Article
L2  - http://ovidsp.ovid.com/ovidweb.cgi?T=JS&PAGE=reference&D=emed26&NEWS=N&AN=2027842354
ER  -  

Link to the Ovid Full Text or citation: https://access.ovid.com/custom/redirector/index.html?dest=https://go.openathens.net/redirector/unimelb.edu.au?url=http://ovidsp.ovid.com/ovidweb.cgi?T=JS&CSC=Y&NEWS=N&PAGE=fulltext&D=emed26&DO=10.1016%2fj.molmet.2023.101821Link to the External Link Resolver: https://unimelb.hosted.exlibrisgroup.com/sfxlcl41/?sid=OVID:embase&id=pmid:37806486&id=doi:10.1016%2Fj.molmet.2023.101821&issn=2212-8778&isbn=&volume=78&issue=&spage=101821&pages=&date=2023&title=Molecular+Metabolism&atitle=Protective+roles+of+adiponectin+and+molecular+signatures+of+HNF4alpha+and+PPARalpha+as+downstream+targets+of+adiponectin+in+pancreatic+beta+cells&aulast=Onodera&pid=%3Cauthor%3EOnodera+T.%3BKim+D.-S.%3BYe+R.%3BWang+M.-Y.%3BChen+S.%3BField+B.C.%3BStraub+L.%3BSun+X.-N.%3BLi+C.%3BLee+C.%3BParedes+M.%3BCrewe+C.%3BZhao+S.%3BKusminski+C.M.%3BGordillo+R.%3BScherer+P.E.%3C%2Fauthor%3E%3CAN%3E2027842354%3C%2FAN%3E%3CDT%3EArticle%3C%2FDT%3E 

34. 
TY  - JOUR
DB  - Embase
AN  - 642618092
T1  - Increased MANF expression in pancreatic beta cells protects from streptozotocin-induced beta cell death and diabetes in mice
T3  - 59th Annual Meeting of the European Association for the Study of Diabetes, EASD 2023. Hamburg Germany.
A1  - Li H.
A1  - Danilova T.
A1  - Palm E.
A1  - Pakarinen E.
A1  - Konovalova J.
A1  - Otonkoski T.
A1  - Lindahl M. 
Y1  - 2023//
N2  - Background and aims: Type 1 Diabetes (T1D) is characterized by a progressive autoimmune destruction of pancreatic beta cells results in insulin deficiency. Unresolved endoplasmic reticulum (ER) stress induced by local pro-inflammatory cytokines and chemokines contribute to the pancreatic beta cell death and insulin deficiency in T1D. Mesencephalic astrocyte-derived neurotrophic factor (MANF) is a small ER stress-regulating factor with cell protective and regenerative roles in various rodent disease models. We previously showed that conventional and pancreas-specific MANF knockout mice develop insulin-deficient diabetes due to progressive postnatal loss of beta cells caused by sustained ER stress. Conditional removal of MANF specifically from adult beta cells revealed that endogenous MANF expression is mandatory for postnatal beta cell expansion and maintenance in mice. In human, MANF-deficiency is associated with childhood syndromic diabetes due to increased ER stress and defect in proinsulin processing and secretion. Exogenous MANF protein induces proliferation of human and mouse beta cells and protects them from ER stressinduced cell death triggered by chemical ER stressor and cytokines mimicking T1D in vitro. In vivo, AAV-MANF induced overexpression in pancreas protected beta cells from streptozotocin (STZ)-induced beta cell death. Thus, we wanted to investigate the therapeutic effect of induced transgenic MANF overexpression in two diabetes mouse models induced by STZ and study the mechanisms of MANF action. Material(s) and Method(s): We generated doxycycline inducible bitransgenic mice that overexpressed MANF under the insulin promoter (INS-MANF). To study the effect of MANF overexpression in beta cells, mice were given doxycycline at different ages and different time periods. We induced diabetes in the INS-MANF mice by injection of one high single dose of STZ and by injections of multiple low doses of STZ (MLDS). Beta cell mass, proliferation, death and insulitis scores were analyzed from the pancreases. Primary beta cells isolated from INS-MANF mice were challenged with STZ, and cytokines to elucidate the mechanism of MANF protective action in beta cells in vitro. Result(s): Increased MANF expression in beta cells conferred protection against beta cell death and hyperglycemia in both models of STZ-induced diabetes (at the end point p<0.01, two-way ANOVA followed by Tukey s post hoc test). In addition, MANF-overexpression efficiently protected against islet lymphocyte infiltration with reduced insulitis in the MLDS model of T1D. In vitro, recombinant MANF protein and induced MANF overexpression in beta cells protects against STZ-induced beta cell death by reducing beta cell ER stress, inflammation and oxidative stress. Conclusion(s): We conclude that increased endogenous levels of MANF in beta cells is protective against diabetogenic insult and inflammation and induces beta cell proliferation in adult mice, thus constituting a promising therapeutic candidate for T1D.
KW  - adult
KW  - analysis of variance
KW  - animal cell
KW  - animal experiment
KW  - animal model
KW  - *cell death
KW  - cell expansion
KW  - cell proliferation
KW  - childhood
KW  - conference abstract
KW  - *diabetes mellitus
KW  - drug combination
KW  - drug megadose
KW  - endoplasmic reticulum stress
KW  - gene overexpression
KW  - hyperglycemia
KW  - in vitro study
KW  - in vivo study
KW  - inflammation
KW  - insulin dependent diabetes mellitus
KW  - insulitis
KW  - knockout mouse
KW  - low drug dose
KW  - lymphocytic infiltration
KW  - male
KW  - mouse
KW  - mouse model
KW  - nonhuman
KW  - oxidative stress
KW  - pancreas islet
KW  - *pancreas islet beta cell
KW  - post hoc analysis
KW  - promoter region
KW  - *protein expression
KW  - protein function
KW  - streptozotocin-induced diabetes mellitus
KW  - therapy effect
KW  - transgene
KW  - cytokine
KW  - doxycycline
KW  - endogenous compound
KW  - insulin
KW  - mesencephalic astrocyte derived neurotrophic factor
KW  - proinsulin
KW  - *streptozocin
JF  - Diabetologia
JA  - Diabetologia
LA  - English
VL  - 66
IS  - Supplement 1
SP  - S236
CY  - Netherlands
PB  - Springer Verlag
SN  - 1432-0428
AD  - H. Li, Institute of Biotechnology, HiLIFE, University of Helsinki, Helsinki, Finland
M1  - (Li, Danilova, Palm, Pakarinen, Konovalova, Lindahl) Institute of Biotechnology, HiLIFE, University of Helsinki, Helsinki, Finland
M1  - (Otonkoski) Stem Cells and Metabolism Research Program, Faculty of Medicine, University of Helsinki, Helsinki, Finland
M1  - (Otonkoski) Department of Pediatrics, Helsinki University Hospital, Helsinki, Finland
DO  - https://dx.doi.org/10.1007/s00125-023-05969-6
PT  - Conference Abstract
L2  - http://ovidsp.ovid.com/ovidweb.cgi?T=JS&PAGE=reference&D=emed26&NEWS=N&AN=642618092
ER  -  

Link to the Ovid Full Text or citation: https://access.ovid.com/custom/redirector/index.html?dest=https://go.openathens.net/redirector/unimelb.edu.au?url=http://ovidsp.ovid.com/ovidweb.cgi?T=JS&CSC=Y&NEWS=N&PAGE=fulltext&D=emed26&DO=10.1007%2fs00125-023-05969-6Link to the External Link Resolver: https://unimelb.hosted.exlibrisgroup.com/sfxlcl41/?sid=OVID:embase&id=pmid:&id=doi:10.1007%2Fs00125-023-05969-6&issn=1432-0428&isbn=&volume=66&issue=Supplement+1&spage=S236&pages=S236&date=2023&title=Diabetologia&atitle=Increased+MANF+expression+in+pancreatic+beta+cells+protects+from+streptozotocin-induced+beta+cell+death+and+diabetes+in+mice&aulast=Li&pid=%3Cauthor%3ELi+H.%3BDanilova+T.%3BPalm+E.%3BPakarinen+E.%3BKonovalova+J.%3BOtonkoski+T.%3BLindahl+M.%3C%2Fauthor%3E%3CAN%3E642618092%3C%2FAN%3E%3CDT%3EConference+Abstract%3C%2FDT%3E 

35. 
TY  - JOUR
DB  - Embase
AN  - 2026066341
ID  - 37321203 [https://www.ncbi.nlm.nih.gov/pubmed/?term=37321203]
T1  - Maternal, Perinatal, and Postnatal Predisposing Factors of Hearing Loss in Full-Term Children: A Matched Case-Control Study
A1  - Tsao P.-C.
A1  - Lin H.-C.
A1  - Chiu H.-Y.
A1  - Chang Y.-C. 
Y1  - 2023//
N2  - Introduction: Studies on risk factors for childhood hearing loss (HL) are usually based on questionnaires or small sample sizes. We conducted a nationwide population-based case-control study to comprehensively analyze the maternal, perinatal, and postnatal risk factors for HL in full-term children. Method(s): We retrieved data from three nationwide databases related to maternal characteristics, perinatal comorbidities, and postnatal characteristics and adverse events. We used 1:5 propensity score matching to include 12,873 full-term children with HL and 64,365 age-, sex-, and enrolled year-matched controls. Conditional logistic regression was used to evaluate the risk factors for HL. Result(s): Among the various maternal factors, maternal HL (adjusted odds ratio [aOR]: 8.09, 95% confidence interval [95% CI]: 7.16-9.16) and type 1 diabetes (aOR: 3.79, 95% CI: 1.98-7.24) had the highest odds of childhood hearing impairment. The major perinatal risk factors for childhood hearing impairment included ear malformations (aOR: 58.78, 95% CI: 37.5-92.0) and chromosomal anomalies (aOR: 6.70, 95% CI: 5.25-8.55), and the major postnatal risk factors included meningitis (aOR: 2.08, 95% CI: 1.18-3.67) and seizure (aOR: 3.71, 95% CI: 2.88-4.77). Other factors included acute otitis media, postnatal ototoxic drug use, and congenital infections. Conclusion(s): Many risk factors for childhood HL identified in our study are preventable, such as congenital infection, meningitis, ototoxic drug use, and some maternal comorbidities. Accordingly, more effort is required to prevent and control the severity of maternal comorbidities during pregnancy, initiate genetic diagnostic evaluation for high-risk children, and aggressive screening for neonatal infections.Copyright © 2023 S. Karger AG, Basel. All rights reserved. No part of this publication may be translated into other languages, reproduced or utilized in any form or by any means, electronic or mechanical, including photocopying, recording, microcopying, or by any information storage and retrieval system, without permission in writing from the publisher.
KW  - acute otitis media
KW  - adverse outcome
KW  - article
KW  - birth injury
KW  - case control study
KW  - child
KW  - chromosome aberration
KW  - comorbidity
KW  - congenital infection
KW  - controlled study
KW  - data base
KW  - disease predisposition
KW  - drug use
KW  - ear malformation
KW  - female
KW  - *hearing impairment
KW  - human
KW  - insulin dependent diabetes mellitus
KW  - major clinical study
KW  - male
KW  - meningitis
KW  - perinatal asphyxia
KW  - *perinatal period
KW  - risk factor
KW  - seizure
KW  - solutio placentae
KW  - umbilical cord prolapse
KW  - furosemide/pv [Special Situation for Pharmacovigilance]
KW  - gentamicin/pv [Special Situation for Pharmacovigilance]
XT  - furosemide / special situation for pharmacovigilance / pediatric patient
XT  - gentamicin / special situation for pharmacovigilance / pediatric patient
JF  - Neonatology
JA  - Neonatology
LA  - English
VL  - 120
IS  - 5
SP  - 607
EP  - 614
CY  - Switzerland
PB  - S. Karger AG
SN  - 1661-7800
SN  - 1661-7819
AD  - Y.-C. Chang, Department of Long Term Care, College of Health and Nursing, National Quemoy University, Jinning, Kinmen County, Taiwan (Republic of China). E-mail: ycchang@email.nqu.edu.tw
M1  - (Tsao) Department of Pediatrics, School of Medicine, National Yang Ming Chiao Tung University, Taipei, Taiwan (Republic of China)
M1  - (Tsao) Department of Pediatrics, Taipei Veterans General Hospital, Taipei, Taiwan (Republic of China)
M1  - (Lin, Chiu) Division of Neonatology, China Medical University Children's Hospital, Taichung, Taiwan (Republic of China)
M1  - (Lin) School of Chinese Medicine, China Medical University, Taichung, Taiwan (Republic of China)
M1  - (Lin) Department of Pediatrics, Asia University Hospital, Asia University, Taichung, Taiwan (Republic of China)
M1  - (Chang) Department of Long Term Care, College of Health and Nursing, National Quemoy University, Jinning, Kinmen County, Taiwan (Republic of China)
M1  - (Chang) Department of Healthcare Administration, College of Medical and Health Science, Asia University, Taichung, Taiwan (Republic of China)
UR  - http://content.karger.com/ProdukteDB/produkte.asp?Aktion=JournalHome&ProduktNr=232056
DO  - https://dx.doi.org/10.1159/000530646
PT  - Article
L2  - http://ovidsp.ovid.com/ovidweb.cgi?T=JS&PAGE=reference&D=emed26&NEWS=N&AN=2026066341
ER  -  

Link to the Ovid Full Text or citation: https://access.ovid.com/custom/redirector/index.html?dest=https://go.openathens.net/redirector/unimelb.edu.au?url=http://ovidsp.ovid.com/ovidweb.cgi?T=JS&CSC=Y&NEWS=N&PAGE=fulltext&D=emed26&DO=10.1159%2f000530646Link to the External Link Resolver: https://unimelb.hosted.exlibrisgroup.com/sfxlcl41/?sid=OVID:embase&id=pmid:37321203&id=doi:10.1159%2F000530646&issn=1661-7800&isbn=&volume=120&issue=5&spage=607&pages=607-614&date=2023&title=Neonatology&atitle=Maternal%2C+Perinatal%2C+and+Postnatal+Predisposing+Factors+of+Hearing+Loss+in+Full-Term+Children%3A+A+Matched+Case-Control+Study&aulast=Tsao&pid=%3Cauthor%3ETsao+P.-C.%3BLin+H.-C.%3BChiu+H.-Y.%3BChang+Y.-C.%3C%2Fauthor%3E%3CAN%3E2026066341%3C%2FAN%3E%3CDT%3EArticle%3C%2FDT%3E 

36. 
TY  - JOUR
DB  - Embase
AN  - 2016132693
ID  - 35488031 [https://www.ncbi.nlm.nih.gov/pubmed/?term=35488031]
T1  - Early exposures and inherent factors in premature newborns are associated with type 1 diabetes
A1  - Zargari I.
A1  - Adar A.
A1  - Morag I.
A1  - Pinhas-Hamiel O.
A1  - Eyal O.
A1  - Keidar R.
A1  - Loewenthal N.
A1  - Levy M.
A1  - Dally-Gottfried O.
A1  - Landau Z.
A1  - Levy-Khademi F.
A1  - Eventov-Friedman S.
A1  - Zangen D.
A1  - Youngster I.
A1  - Rachmiel M. 
Y1  - 2023//
N2  - Background: Pathophysiology of type 1 diabetes (T1D) involves immune responses that may be associated with early exposure to environmental factors among preterm newborns. The aim of this work was to evaluate for association between T1D and maternal, nutritional, and medical exposures during the neonatal period among premature newborns. Method(s): This is a multicenter, matched case-control study. Preterm newborns, who developed T1D before 18 years, were matched by sex, gestational age (GA), birth date, and medical center of birth with newborns who did not develop TID. Data included maternal medical history, birth weight (BW), length of hospitalization, enteral and parenteral medications, fluid administration, and feeding modalities during hospitalization. Result(s): Fifty-two patients with T1D, 26 males, median age at T1D diagnosis 8.17 years (5.92-9.77), median GA 34 weeks (33-m36), and 132 matched controls, were included. Multivariate-conditional-regression demonstrated a significant association between T1D and any maternal illness (23.1% vs. 9.1%, OR = 4.99 (1.69-14.72), p = 0.004), higher BW-SDS (0.07 +/- 0.95 vs. -0.27 +/- 0.97, OR = 2.03 (1.19-3.49), p = 0.01), longer duration of glucose infusion (3 (1-5) days vs. 2 (0-4), OR = 1.23 (1.03-1.46), p = 0.02), and antibiotic therapy beyond the first week of life (19.2% vs. 6.9%, OR = 5.22 (1.32-20.70), p = 0.019). Antibiotic treatment during the first week of life was negatively associated with T1D (51.9% vs. 67.2%, OR 0.31 (0.11-0.88), p = 0.027). Conclusion(s): A novel association was demonstrated between the development of T1D and early interventions and exposures among preterm newborns. Impact: Type 1 diabetes mellitus during childhood may be associated with early exposures during the neonatal period, in addition to known maternal and neonatal metabolic parameters.Early exposure to intravenous antibiotics, differing between the first week of life and later, and longer parenteral glucose administration to preterm newborns were associated with childhood type 1 diabetes. This is in addition to familiar maternal risk factors.Future prospective studies should examine the microbial changes and immune system characteristics of preterm and term neonates exposed to parenteral antibiotics and glucose treatment, in order to validate our exploratory findings.Copyright © 2022, The Author(s), under exclusive licence to the International Pediatric Research Foundation, Inc.
KW  - antibiotic therapy
KW  - article
KW  - birth weight
KW  - case control study
KW  - child
KW  - cohort analysis
KW  - controlled study
KW  - date of birth
KW  - *disease association
KW  - *drug exposure
KW  - environmental exposure
KW  - female
KW  - gestational age
KW  - hospitalization
KW  - human
KW  - *insulin dependent diabetes mellitus
KW  - major clinical study
KW  - male
KW  - *maternal exposure
KW  - maternal welfare
KW  - medical history
KW  - medical practice
KW  - multicenter study
KW  - newborn period
KW  - *prematurity
KW  - aminoglycoside/po [Oral Drug Administration]
KW  - aminoglycoside/pv [Special Situation for Pharmacovigilance]
KW  - aminophylline/po [Oral Drug Administration]
KW  - aminophylline/pv [Special Situation for Pharmacovigilance]
KW  - beta lactam/po [Oral Drug Administration]
KW  - beta lactam/pv [Special Situation for Pharmacovigilance]
KW  - cephalosporin derivative/po [Oral Drug Administration]
KW  - cephalosporin derivative/pv [Special Situation for Pharmacovigilance]
KW  - diuretic agent/po [Oral Drug Administration]
KW  - diuretic agent/pv [Special Situation for Pharmacovigilance]
KW  - indometacin/po [Oral Drug Administration]
KW  - indometacin/pv [Special Situation for Pharmacovigilance]
KW  - steroid/po [Oral Drug Administration]
KW  - steroid/pv [Special Situation for Pharmacovigilance]
KW  - vitamin
KW  - vitamin D
XT  - aminoglycoside / special situation for pharmacovigilance / pediatric patient
XT  - aminophylline / special situation for pharmacovigilance / pediatric patient
XT  - beta lactam / special situation for pharmacovigilance / pediatric patient
XT  - cephalosporin derivative / special situation for pharmacovigilance / pediatric patient
XT  - diuretic agent / special situation for pharmacovigilance / pediatric patient
XT  - indometacin / special situation for pharmacovigilance / pediatric patient
XT  - steroid / special situation for pharmacovigilance / pediatric patient
JF  - Pediatric Research
JA  - Pediatr. Res.
LA  - English
VL  - 94
IS  - 4
SP  - 1516
EP  - 1522
CY  - United States
PB  - Springer Nature
SN  - 0031-3998
SN  - 1530-0447
AD  - M. Rachmiel, Pediatric Endocrinology Unit, Division of Pediatrics, Shamir Medical Center (Assaf Harofeh), Zerifin, Israel. E-mail: mariannar@shamir.gov.il
M1  - (Zargari, Adar, Rachmiel) Pediatric Endocrinology Unit, Division of Pediatrics, Shamir Medical Center (Assaf Harofeh), Zerifin, Israel
M1  - (Zargari, Adar, Morag, Pinhas-Hamiel, Eyal, Keidar, Landau, Youngster, Rachmiel) Sackler School of Medicine, Tel Aviv University, Tel Aviv, Israel
M1  - (Morag) Neonatal Intensive Care Unit, Sheba Medical Center, Tel Hashomer, Ramat-Gan, Israel
M1  - (Pinhas-Hamiel) Pediatric Endocrinology and Diabetes Unit, Edmond and Lily Safra Children's Hospital, Sheba Medical Center, Tel Hashomer, Ramat-Gan, Israel
M1  - (Eyal) Pediatric Endocrinology and Diabetes Unit, Dana-Dwek Children Hospital, Tel Aviv Sourasky Medical Center, Tel Aviv, Israel
M1  - (Keidar) Neonatal Intensive Care Unit, Shamir Medical Center (Assaf Harofeh), Zerifin, Israel
M1  - (Loewenthal) Pediatric Endocrinology and Metabolic Unit, Soroka University Medical Center, Beer Sheva, Israel
M1  - (Levy) Pediatric Diabetes and Obesity Clinic, Ruth Rappaport Children's Hospital, Rambam Health Care Campus, Haifa, Israel
M1  - (Dally-Gottfried) The Center for Juvenile Diabetes and Pediatric Endocrinology and Pediatric Outpatient Clinics, Rebecca Ziv Hospital, affiliated to The School of Medicine, Bar Ilan University, Safed, Israel
M1  - (Landau) Pediatric Endocrinology and Diabetes Unit, E. Wolfson Medical Center, Holon, Israel
M1  - (Levy-Khademi, Eventov-Friedman, Zangen) The School of Medicine in the Hebrew University of Jerusalem, Jerusalem, Israel
M1  - (Levy-Khademi) Division of Pediatric Endocrinology, Shaare Zedek Medical Center, Jerusalem, Israel
M1  - (Eventov-Friedman) Neonatal Intensive Care Unit, Hadassah Hebrew University Medical Center, Jerusalem, Israel
M1  - (Zangen) Division of Pediatric Endocrinology, Hadassah Hebrew University Medical Center, Jerusalem, Israel
M1  - (Youngster) Pediatric Infectious Diseases Unit, Shamir Medical Center (Assaf Harofeh), Zerifin, Israel
UR  - https://www.nature.com/pr/
DO  - https://dx.doi.org/10.1038/s41390-022-02069-w
PT  - Article
L2  - http://ovidsp.ovid.com/ovidweb.cgi?T=JS&PAGE=reference&D=emed26&NEWS=N&AN=2016132693
ER  -  

Link to the Ovid Full Text or citation: https://access.ovid.com/custom/redirector/index.html?dest=https://go.openathens.net/redirector/unimelb.edu.au?url=http://ovidsp.ovid.com/ovidweb.cgi?T=JS&CSC=Y&NEWS=N&PAGE=fulltext&D=emed26&DO=10.1038%2fs41390-022-02069-wLink to the External Link Resolver: https://unimelb.hosted.exlibrisgroup.com/sfxlcl41/?sid=OVID:embase&id=pmid:35488031&id=doi:10.1038%2Fs41390-022-02069-w&issn=0031-3998&isbn=&volume=94&issue=4&spage=1516&pages=1516-1522&date=2023&title=Pediatric+Research&atitle=Early+exposures+and+inherent+factors+in+premature+newborns+are+associated+with+type+1+diabetes&aulast=Zargari&pid=%3Cauthor%3EZargari+I.%3BAdar+A.%3BMorag+I.%3BPinhas-Hamiel+O.%3BEyal+O.%3BKeidar+R.%3BLoewenthal+N.%3BLevy+M.%3BDally-Gottfried+O.%3BLandau+Z.%3BLevy-Khademi+F.%3BEventov-Friedman+S.%3BZangen+D.%3BYoungster+I.%3BRachmiel+M.%3C%2Fauthor%3E%3CAN%3E2016132693%3C%2FAN%3E%3CDT%3EArticle%3C%2FDT%3E 

37. 
TY  - JOUR
DB  - Embase
AN  - 2025793158
T1  - Opportunities and challenges of pharmacovigilance in special populations: a narrative review of the literature
A1  - Li Y.
A1  - Wu Y.
A1  - Jiang T.
A1  - Xing H.
A1  - Xu J.
A1  - Li C.
A1  - Ni R.
A1  - Zhang N.
A1  - Xiang G.
A1  - Li L.
A1  - Li Z.
A1  - Gan L.
A1  - Liu Y. 
AO  - Liu, Yao; ORCID: https://orcid.org/0000-0001-7507-2410
Y1  - 2023//
N2  - The relatively new discipline of pharmacovigilance (PV) aims to monitor the safety of drugs throughout their evolution and is essential to discovering new drug risks. Due to their specific and complex physiology, children, pregnant women, and elderly adults are more prone to adverse drug reactions (ADRs). Additionally, the lack of clinical trial data exacerbates the challenges faced with pharmacotherapy in these populations. Elderly patients tend to have multiple comorbidities often requiring more extensive medication, which adds additional challenges for healthcare professionals (HCPs) in delivering safe and effective pharmacotherapy. Clinical trials often have inherent limitations, including insufficient sample size and limited duration of research; as some ADRs are attributed to long-term use of a drug, these may go undetected during the course of the trial. Therefore, the implementation of PV is key to insuring the safe and effective use of drugs in special populations. We conducted a thorough review of the scientific literature on PV systems across the European Union, the United States, and China. Our review focused on basic physiological characteristics, drug use, and PV for specific populations (children, pregnant women, and the elderly). This article aims to provide a reference for the development of follow-up policies and improvement of existing policies as well as provide insight into drug safety with respect to patients of special populations.Copyright © The Author(s), 2023.
KW  - acanthosis
KW  - aging
KW  - anaphylactoid purpura
KW  - asthma/dt [Drug Therapy]
KW  - data analysis
KW  - data base
KW  - depression
KW  - drug distribution
KW  - drug dose
KW  - drug efficacy
KW  - drug information
KW  - drug metabolism
KW  - drug safety
KW  - enzyme activity
KW  - estimated glomerular filtration rate
KW  - follow up
KW  - general anesthesia
KW  - gestational diabetes/dt [Drug Therapy]
KW  - glomerulus filtration rate
KW  - headache
KW  - hospitalization
KW  - human
KW  - kidney blood flow
KW  - kidney dysfunction
KW  - kidney transplantation
KW  - lactation
KW  - lactational exposure
KW  - liver dysfunction
KW  - mathematical model
KW  - medication compliance
KW  - morbidity
KW  - mortality
KW  - nausea and vomiting
KW  - nerve cell network
KW  - non insulin dependent diabetes mellitus
KW  - nonalcoholic fatty liver
KW  - peristalsis
KW  - pharmacodynamics
KW  - pharmacokinetics
KW  - *pharmacovigilance
KW  - polypharmacy
KW  - *population group
KW  - postnatal depression
KW  - preeclampsia
KW  - pregnancy outcome
KW  - pregnant woman
KW  - premature labor/dt [Drug Therapy]
KW  - primary headache/dt [Drug Therapy]
KW  - psychiatric complication
KW  - review
KW  - risk assessment
KW  - risk factor
KW  - risk management
KW  - sensitivity and specificity
KW  - stomach emptying
KW  - systematic review
KW  - tetanus
KW  - training
KW  - adalimumab
KW  - analgesic agent
KW  - anticoagulant agent
KW  - benzodiazepine/dt [Drug Therapy]
KW  - beta adrenergic receptor blocking agent/dt [Drug Therapy]
KW  - cytochrome P450 1A/ec [Endogenous Compound]
KW  - digoxin
KW  - diphtheria antibody
KW  - diuretic agent
KW  - glucose/ec [Endogenous Compound]
KW  - ibrutinib
KW  - immune checkpoint inhibitor
KW  - immunoglobulin A/ec [Endogenous Compound]
KW  - immunoglobulin G
KW  - indometacin/dt [Drug Therapy]
KW  - infliximab
KW  - iopromide
KW  - metformin/dt [Drug Therapy]
KW  - montelukast/dt [Drug Therapy]
KW  - non prescription drug
KW  - nonsteroid antiinflammatory agent
KW  - plasma protein/ec [Endogenous Compound]
KW  - pravastatin
KW  - proton pump inhibitor
KW  - SARS-CoV-2 vaccine
KW  - sulfanilamide
KW  - tacrolimus
KW  - thalidomide
KW  - zolpidem
XT  - asthma / drug therapy / montelukast
XT  - gestational diabetes / drug therapy / metformin
XT  - premature labor / drug therapy / indometacin
XT  - primary headache / drug therapy / benzodiazepine
XT  - primary headache / drug therapy / beta adrenergic receptor blocking agent
XT  - primary headache / drug therapy / indometacin
XT  - benzodiazepine / drug therapy / primary headache
XT  - beta adrenergic receptor blocking agent / drug therapy / primary headache
XT  - indometacin / drug therapy / premature labor
XT  - indometacin / drug therapy / primary headache
XT  - metformin / drug therapy / gestational diabetes
XT  - montelukast / drug therapy / asthma
JF  - Therapeutic Advances in Drug Safety
JA  - Ther. Adv. Drug Saf.
LA  - English
VL  - 14
SP  - 
CY  - United Kingdom
PB  - SAGE Publications Ltd
SN  - 2042-0986
SN  - 2042-0994
AD  - Y. Liu, Department of Pharmacy, Daping Hospital, Army Medical University, No. 10 Changjiang Branch Road, Yuzhong District, Chongqing 400042, China. E-mail: swhliuyao@163.com
M1  - (Li, Wu, Jiang, Xing, Xu, Li, Ni, Zhang, Xiang, Li, Li, Gan) Department of Pharmacy, Daping Hospital, Army Medical University, Chongqing, China
M1  - (Liu) Department of Pharmacy, Daping Hospital, Army Medical University, No. 10 Changjiang Branch Road, Yuzhong District, Chongqing 400042, China
UR  - https://journals.sagepub.com/home/TAW
DO  - https://dx.doi.org/10.1177/20420986231200746
PT  - Review
L2  - http://ovidsp.ovid.com/ovidweb.cgi?T=JS&PAGE=reference&D=emed26&NEWS=N&AN=2025793158
ER  -  

Link to the Ovid Full Text or citation: https://access.ovid.com/custom/redirector/index.html?dest=https://go.openathens.net/redirector/unimelb.edu.au?url=http://ovidsp.ovid.com/ovidweb.cgi?T=JS&CSC=Y&NEWS=N&PAGE=fulltext&D=emed26&DO=10.1177%2f20420986231200746Link to the External Link Resolver: https://unimelb.hosted.exlibrisgroup.com/sfxlcl41/?sid=OVID:embase&id=pmid:&id=doi:10.1177%2F20420986231200746&issn=2042-0986&isbn=&volume=14&issue=&spage=&pages=&date=2023&title=Therapeutic+Advances+in+Drug+Safety&atitle=Opportunities+and+challenges+of+pharmacovigilance+in+special+populations%3A+a+narrative+review+of+the+literature&aulast=Li&pid=%3Cauthor%3ELi+Y.%3BWu+Y.%3BJiang+T.%3BXing+H.%3BXu+J.%3BLi+C.%3BNi+R.%3BZhang+N.%3BXiang+G.%3BLi+L.%3BLi+Z.%3BGan+L.%3BLiu+Y.%3C%2Fauthor%3E%3CAN%3E2025793158%3C%2FAN%3E%3CDT%3EReview%3C%2FDT%3E 

38. 
TY  - JOUR
DB  - Embase
AN  - 2022359914
ID  - 36999936 [https://www.ncbi.nlm.nih.gov/pubmed/?term=36999936]
T1  - Diversity in the clinical presentation of generalized pustular psoriasis (GPP): A series of case vignettes from around the world
A1  - Choon S.E.
A1  - Elewski B.E.
A1  - Fujita H.
A1  - Geng S.
A1  - van de Kerkhof P.
A1  - Mburu S.
A1  - Puig L.
A1  - Romiti R.
A1  - Venturini M. 
AO  - Choon, Siew Eng; ORCID: https://orcid.org/0000-0002-7796-5746
AO  - Geng, Songmei; ORCID: https://orcid.org/0000-0001-8731-6267
AO  - Mburu, Sicily; ORCID: https://orcid.org/0000-0003-1296-4520
AO  - Venturini, Marina; ORCID: https://orcid.org/0000-0001-6800-3695
Y1  - 2023//
N2  - A key principle of clinical studies and case reports is that they should reflect the demographics and epidemiology of the patient population concerned. Here, we have compiled a diverse group of clinical cases of generalized pustular psoriasis (GPP) to showcase the differences in GPP presentation in patients worldwide. We attempt to capture the broad spectrum of clinical presentations of GPP and showcase the diversity of the patient population. The patients included in this series are diverse in age, genetic background, skin phototype and medical history. Moreover, they present with a variety of clinical courses of GPP and different degrees of systemic involvement, and experience flares triggered by different inciting factors. The key learnings from this case series may support physicians in identifying and managing patients with this rare and multifaceted disease that can affect patients both physically and psychologically.Copyright © 2023 The Authors. Experimental Dermatology published by John Wiley & Sons Ltd.
KW  - acanthosis/di [Diagnosis]
KW  - acute kidney failure/di [Diagnosis]
KW  - adolescent
KW  - adult
KW  - adult respiratory distress syndrome/co [Complication]
KW  - adult respiratory distress syndrome/di [Diagnosis]
KW  - age
KW  - aged
KW  - article
KW  - asthenia/di [Diagnosis]
KW  - asymptomatic disease/di [Diagnosis]
KW  - bioinformatics
KW  - body surface
KW  - body temperature measurement
KW  - cardiologist
KW  - case report
KW  - case study
KW  - cesarean section
KW  - child
KW  - childbirth
KW  - chill/di [Diagnosis]
KW  - Chinese
KW  - chronic kidney failure/di [Diagnosis]
KW  - clinical article
KW  - *clinical feature
KW  - collaborative care team
KW  - comorbidity
KW  - consultation
KW  - coronary artery disease/di [Diagnosis]
KW  - dermatologist
KW  - deterioration
KW  - disease association
KW  - disease exacerbation
KW  - disease severity
KW  - drug dose increase
KW  - drug dose reduction
KW  - drug response
KW  - dyslipidemia/di [Diagnosis]
KW  - emergency surgery
KW  - endocrinologist
KW  - erythema/di [Diagnosis]
KW  - erythroderma/di [Diagnosis]
KW  - family history
KW  - fatality
KW  - father
KW  - fatigue/di [Diagnosis]
KW  - female
KW  - fetus movement
KW  - fever/di [Diagnosis]
KW  - follow up
KW  - gene
KW  - gene identification
KW  - gene mutation
KW  - *generalized pustular psoriasis/di [Diagnosis]
KW  - *generalized pustular psoriasis/dt [Drug Therapy]
KW  - *generalized pustular psoriasis/et [Etiology]
KW  - genetic analysis
KW  - genetic association
KW  - genetic background
KW  - genotype phenotype correlation
KW  - gestational age
KW  - glucose blood level
KW  - heart arrhythmia/di [Diagnosis]
KW  - heart arrhythmia/dt [Drug Therapy]
KW  - heart right bundle branch block/di [Diagnosis]
KW  - hepatitis/co [Complication]
KW  - hepatitis/di [Diagnosis]
KW  - heterozygote
KW  - histopathology
KW  - hospital admission
KW  - hospital discharge
KW  - hospital readmission
KW  - human
KW  - human cell
KW  - human tissue
KW  - hypercalcemia/di [Diagnosis]
KW  - hyperkalemia/di [Diagnosis]
KW  - hypertension/di [Diagnosis]
KW  - hypocalcemia/di [Diagnosis]
KW  - hypokalemia/di [Diagnosis]
KW  - hypoparathyroidism/co [Complication]
KW  - hypoparathyroidism/di [Diagnosis]
KW  - hypoproteinemia/di [Diagnosis]
KW  - impetigo herpetiformis/di [Diagnosis]
KW  - impetigo herpetiformis/dt [Drug Therapy]
KW  - infancy
KW  - inflammatory infiltrate/di [Diagnosis]
KW  - intensive care
KW  - intensive care unit
KW  - laboratory test
KW  - leukocyte count
KW  - leukocytosis/di [Diagnosis]
KW  - linear IgA bullous dermatosis/di [Diagnosis]
KW  - linear IgA bullous dermatosis/dt [Drug Therapy]
KW  - maintenance therapy
KW  - malaise/di [Diagnosis]
KW  - male
KW  - meconium aspiration/di [Diagnosis]
KW  - medical history
KW  - menstruation
KW  - middle aged
KW  - mother
KW  - mouth ulcer/di [Diagnosis]
KW  - nephrologist
KW  - nephrology
KW  - neutrophil
KW  - neutrophilia/di [Diagnosis]
KW  - newborn
KW  - non insulin dependent diabetes mellitus/di [Diagnosis]
KW  - pain intensity
KW  - pathogenicity
KW  - patient care
KW  - patient history of hysterectomy
KW  - patient monitoring
KW  - patient referral
KW  - physiological stress
KW  - pneumonia/di [Diagnosis]
KW  - pregnancy
KW  - pregnant woman
KW  - psoriasis/dt [Drug Therapy]
KW  - psoriatic arthritis/di [Diagnosis]
KW  - puerperium
KW  - pus/di [Diagnosis]
KW  - recurrent disease/di [Diagnosis]
KW  - remission
KW  - rheumatologist
KW  - scalp defect/di [Diagnosis]
KW  - school child
KW  - self report
KW  - sepsis/dt [Drug Therapy]
KW  - septic shock/co [Complication]
KW  - septic shock/di [Diagnosis]
KW  - septicemia/di [Diagnosis]
KW  - skin biopsy
KW  - skin burning sensation/di [Diagnosis]
KW  - skin color
KW  - skin defect/di [Diagnosis]
KW  - skin edema/di [Diagnosis]
KW  - skin exfoliation/di [Diagnosis]
KW  - skinfold
KW  - subcorneal pustular dermatosis/di [Diagnosis]
KW  - total thyroidectomy
KW  - toxic goiter/di [Diagnosis]
KW  - toxic goiter/su [Surgery]
KW  - upper respiratory tract infection
KW  - *vignette
KW  - visual analog scale
KW  - young adult
KW  - acitretin/dt [Drug Therapy]
KW  - acitretin/tm [Unexpected Outcome of Drug Treatment]
KW  - adalimumab/dt [Drug Therapy]
KW  - adalimumab/tm [Unexpected Outcome of Drug Treatment]
KW  - alanine aminotransferase/ec [Endogenous Compound]
KW  - aspartate aminotransferase/ec [Endogenous Compound]
KW  - bilirubin/ec [Endogenous Compound]
KW  - C reactive protein/ec [Endogenous Compound]
KW  - calcium/ec [Endogenous Compound]
KW  - creatinine/ec [Endogenous Compound]
KW  - cyclosporine/dt [Drug Therapy]
KW  - cyclosporine/tm [Unexpected Outcome of Drug Treatment]
KW  - glucocorticoid
KW  - glucose/ec [Endogenous Compound]
KW  - hemoglobin/ec [Endogenous Compound]
KW  - methotrexate/cb [Drug Combination]
KW  - methotrexate/dt [Drug Therapy]
KW  - methotrexate/tm [Unexpected Outcome of Drug Treatment]
KW  - methylprednisolone
KW  - metoprolol/dt [Drug Therapy]
KW  - prednisone/dt [Drug Therapy]
KW  - retinoid/dt [Drug Therapy]
KW  - retinoid/pv [Special Situation for Pharmacovigilance]
KW  - triamcinolone/dt [Drug Therapy]
KW  - tumor necrosis factor inhibitor/dt [Drug Therapy]
KW  - tumor necrosis factor inhibitor/pv [Special Situation for Pharmacovigilance]
KW  - ustekinumab/cb [Drug Combination]
KW  - ustekinumab/dt [Drug Therapy]
KW  - ustekinumab/tm [Unexpected Outcome of Drug Treatment]
KW  - vancomycin/dt [Drug Therapy]
KW  - vitamin D
KW  - CARD14 gene
KW  - il36rn gene
XT  - generalized pustular psoriasis / drug therapy / retinoid
XT  - generalized pustular psoriasis / drug therapy / tumor necrosis factor inhibitor
XT  - heart arrhythmia / drug therapy / metoprolol
XT  - impetigo herpetiformis / drug therapy / acitretin
XT  - impetigo herpetiformis / drug therapy / adalimumab
XT  - impetigo herpetiformis / drug therapy / cyclosporine
XT  - impetigo herpetiformis / drug therapy / methotrexate
XT  - impetigo herpetiformis / drug therapy / ustekinumab
XT  - linear IgA bullous dermatosis / drug therapy / prednisone
XT  - psoriasis / drug therapy / triamcinolone
XT  - sepsis / drug therapy / vancomycin
XT  - acitretin / drug therapy / impetigo herpetiformis
XT  - acitretin / unexpected outcome of drug treatment / lack of drug effect
XT  - adalimumab / drug therapy / impetigo herpetiformis
XT  - adalimumab / unexpected outcome of drug treatment / lack of drug effect
XT  - cyclosporine / drug therapy / impetigo herpetiformis
XT  - cyclosporine / unexpected outcome of drug treatment / lack of drug effect
XT  - methotrexate / drug combination / ustekinumab
XT  - methotrexate / drug therapy / impetigo herpetiformis
XT  - methotrexate / unexpected outcome of drug treatment / lack of drug effect
XT  - metoprolol / drug therapy / heart arrhythmia
XT  - prednisone / drug therapy / linear IgA bullous dermatosis
XT  - retinoid / drug therapy / generalized pustular psoriasis
XT  - retinoid / special situation for pharmacovigilance / pediatric patient
XT  - triamcinolone / drug therapy / psoriasis
XT  - tumor necrosis factor inhibitor / drug therapy / generalized pustular psoriasis
XT  - tumor necrosis factor inhibitor / special situation for pharmacovigilance / pediatric patient
XT  - ustekinumab / drug combination / methotrexate
XT  - ustekinumab / drug therapy / impetigo herpetiformis
XT  - ustekinumab / unexpected outcome of drug treatment / lack of drug effect
XT  - vancomycin / drug therapy / sepsis
JF  - Experimental Dermatology
JA  - Exp. Dermatol.
LA  - English
VL  - 32
IS  - 8
SP  - 1284
EP  - 1295
CY  - United Kingdom
PB  - John Wiley and Sons Inc
SN  - 0906-6705
SN  - 1600-0625
AD  - P. van de Kerkhof, Department of Dermatology, Radboud University, Rene Descartesdreef 1, Nijmegen 6525 GL, Netherlands. E-mail: peter.vandekerkhof@psoriasiscouncil.org
M1  - (Choon) Department of Dermatology, Hospital Sultanah Aminah, and Clinical School Johor Bahru, Monash University Malaysia, Subang Jaya, Malaysia
M1  - (Elewski) University of Alabama School of Medicine, Birmingham, AL, United States
M1  - (Fujita) Nihon University School of Medicine, Tokyo, Japan
M1  - (Geng) Second Hospital Affiliated to Xi'an Jiaotong University, Xi'an, China
M1  - (van de Kerkhof) Department of Dermatology, Radboud University, Nijmegen, Netherlands
M1  - (Mburu) IFPA (International Federation of Psoriasis Associations), Stockholm, Sweden
M1  - (Puig) Dermatology Department, Hospital de la Santa Creu i Sant Pau, Barcelona, Spain
M1  - (Romiti) Department of Dermatology, University of Sao Paulo, Sao Paulo, Brazil
M1  - (Venturini) Department of Dermatology ASST-Spedali Civili Hospital, University of Brescia, Brescia, Italy
UR  - http://onlinelibrary.wiley.com/journal/10.1111/(ISSN)1600-0625
DO  - https://dx.doi.org/10.1111/exd.14794
PT  - Article
L2  - http://ovidsp.ovid.com/ovidweb.cgi?T=JS&PAGE=reference&D=emed26&NEWS=N&AN=2022359914
ER  -  

Link to the Ovid Full Text or citation: https://access.ovid.com/custom/redirector/index.html?dest=https://go.openathens.net/redirector/unimelb.edu.au?url=http://ovidsp.ovid.com/ovidweb.cgi?T=JS&CSC=Y&NEWS=N&PAGE=fulltext&D=emed26&DO=10.1111%2fexd.14794Link to the External Link Resolver: https://unimelb.hosted.exlibrisgroup.com/sfxlcl41/?sid=OVID:embase&id=pmid:36999936&id=doi:10.1111%2Fexd.14794&issn=0906-6705&isbn=&volume=32&issue=8&spage=1284&pages=1284-1295&date=2023&title=Experimental+Dermatology&atitle=Diversity+in+the+clinical+presentation+of+generalized+pustular+psoriasis+%28GPP%29%3A+A+series+of+case+vignettes+from+around+the+world&aulast=Choon&pid=%3Cauthor%3EChoon+S.E.%3BElewski+B.E.%3BFujita+H.%3BGeng+S.%3Bvan+de+Kerkhof+P.%3BMburu+S.%3BPuig+L.%3BRomiti+R.%3BVenturini+M.%3C%2Fauthor%3E%3CAN%3E2022359914%3C%2FAN%3E%3CDT%3EArticle%3C%2FDT%3E 

39. 
TY  - JOUR
DB  - Embase
AN  - 2025966361
ID  - 37679013 [https://www.ncbi.nlm.nih.gov/pubmed/?term=37679013]
T1  - Use of everolimus following kidney transplantation during pregnancy: A case report and systematic review
A1  - Chai P.Y.-C.
A1  - Lin C.
A1  - Kao C.-C.
A1  - Lin L.-M.
A1  - Chen Y.-H.
A1  - Sun C.-Y. 
Y1  - 2023//
N2  - Objective: There is limited safety data on the use of everolimus during pregnancy. In this study, we present the maternal and neonatal outcomes of everolimus used throughout the course of pregnancy and conducted a systematic review of reports of everolimus use after organ transplantation during pregnancy. Case report: A woman with type 1 diabetes who underwent kidney transplantation was treated with tacrolimus, everolimus, and prednisolone. Two years later, she became pregnant. At 27 weeks of gestation, an emergent cesarean delivery was performed owing to severe preeclampsia and fetal distress. No congenital malformation was noted in the baby at a corrected age of 4 months, and the maternal renal function remained stable. Conclusion(s): Our systematic review did not identify evidence of teratogenicity in babies exposed to everolimus as an immunosuppressant after transplantation. To better assess the risk of exposure to everolimus during pregnancy, all cases of new pregnancies occurring in transplant recipients receiving treatment with mammalian target of rapamycin inhibitor inhibitors should be reported.Copyright © 2023
KW  - adult
KW  - Apgar score
KW  - article
KW  - case report
KW  - cesarean section
KW  - child hospitalization
KW  - clinical article
KW  - colostrum
KW  - creatinine blood level
KW  - drug blood level
KW  - drug dose reduction
KW  - drug megadose
KW  - extremely low birth weight/th [Therapy]
KW  - female
KW  - fetus distress
KW  - follow up
KW  - gestation period
KW  - hospital discharge
KW  - human
KW  - hypertension/dt [Drug Therapy]
KW  - immunosuppressive treatment
KW  - infant
KW  - insulin dependent diabetes mellitus
KW  - intrauterine growth retardation
KW  - kidney function
KW  - kidney graft rejection/dt [Drug Therapy]
KW  - *kidney transplantation
KW  - maternal blood
KW  - medical history
KW  - neonatal intensive care unit
KW  - nullipara
KW  - preeclampsia
KW  - *pregnancy
KW  - pregnancy outcome
KW  - protein urine level
KW  - risk assessment
KW  - systematic review
KW  - umbilical cord blood
KW  - acetylsalicylic acid/cb [Drug Combination]
KW  - acetylsalicylic acid/pv [Special Situation for Pharmacovigilance]
KW  - amlodipine/cb [Drug Combination]
KW  - amlodipine/dt [Drug Therapy]
KW  - amlodipine/pv [Special Situation for Pharmacovigilance]
KW  - azathioprine/cb [Drug Combination]
KW  - azathioprine/cr [Drug Concentration]
KW  - azathioprine/dt [Drug Therapy]
KW  - bisoprolol/cb [Drug Combination]
KW  - bisoprolol/dt [Drug Therapy]
KW  - bisoprolol/pv [Special Situation for Pharmacovigilance]
KW  - cyclosporine/cr [Drug Concentration]
KW  - cyclosporine/dt [Drug Therapy]
KW  - *everolimus/cb [Drug Combination]
KW  - *everolimus/cr [Drug Concentration]
KW  - *everolimus/dt [Drug Therapy]
KW  - *everolimus/pv [Special Situation for Pharmacovigilance]
KW  - insulin/cb [Drug Combination]
KW  - insulin/pv [Special Situation for Pharmacovigilance]
KW  - lansoprazole/cb [Drug Combination]
KW  - lansoprazole/pv [Special Situation for Pharmacovigilance]
KW  - methylprednisolone/cb [Drug Combination]
KW  - methylprednisolone/cr [Drug Concentration]
KW  - methylprednisolone/dt [Drug Therapy]
KW  - mycophenolic acid/cb [Drug Combination]
KW  - mycophenolic acid/cr [Drug Concentration]
KW  - mycophenolic acid/dt [Drug Therapy]
KW  - prednisolone/cb [Drug Combination]
KW  - prednisolone/cr [Drug Concentration]
KW  - prednisolone/dt [Drug Therapy]
KW  - prednisolone/pv [Special Situation for Pharmacovigilance]
KW  - tacrolimus/cb [Drug Combination]
KW  - tacrolimus/cr [Drug Concentration]
KW  - tacrolimus/dt [Drug Therapy]
KW  - tacrolimus/pv [Special Situation for Pharmacovigilance]
XT  - hypertension / drug therapy / amlodipine
XT  - hypertension / drug therapy / bisoprolol
XT  - kidney graft rejection / drug therapy / azathioprine
XT  - kidney graft rejection / drug therapy / cyclosporine
XT  - kidney graft rejection / drug therapy / everolimus
XT  - kidney graft rejection / drug therapy / methylprednisolone
XT  - kidney graft rejection / drug therapy / mycophenolic acid
XT  - kidney graft rejection / drug therapy / prednisolone
XT  - kidney graft rejection / drug therapy / tacrolimus
XT  - acetylsalicylic acid / drug combination / insulin
XT  - acetylsalicylic acid / drug combination / lansoprazole
XT  - acetylsalicylic acid / special situation for pharmacovigilance / prenatal drug exposure
XT  - amlodipine / drug combination / bisoprolol
XT  - amlodipine / drug therapy / hypertension
XT  - amlodipine / special situation for pharmacovigilance / prenatal drug exposure
XT  - azathioprine / drug combination / methylprednisolone
XT  - azathioprine / drug therapy / kidney graft rejection
XT  - bisoprolol / drug combination / amlodipine
XT  - bisoprolol / drug therapy / hypertension
XT  - bisoprolol / special situation for pharmacovigilance / prenatal drug exposure
XT  - cyclosporine / drug therapy / kidney graft rejection
XT  - everolimus / drug combination / prednisolone
XT  - everolimus / drug combination / tacrolimus
XT  - everolimus / drug therapy / kidney graft rejection
XT  - everolimus / special situation for pharmacovigilance / prenatal drug exposure
XT  - insulin / drug combination / acetylsalicylic acid
XT  - insulin / drug combination / lansoprazole
XT  - insulin / special situation for pharmacovigilance / prenatal drug exposure
XT  - lansoprazole / drug combination / acetylsalicylic acid
XT  - lansoprazole / drug combination / insulin
XT  - lansoprazole / special situation for pharmacovigilance / prenatal drug exposure
XT  - methylprednisolone / drug combination / azathioprine
XT  - methylprednisolone / drug therapy / kidney graft rejection
XT  - mycophenolic acid / drug combination / prednisolone
XT  - mycophenolic acid / drug combination / tacrolimus
XT  - mycophenolic acid / drug therapy / kidney graft rejection
XT  - prednisolone / drug combination / everolimus
XT  - prednisolone / drug combination / mycophenolic acid
XT  - prednisolone / drug combination / tacrolimus
XT  - prednisolone / drug therapy / kidney graft rejection
XT  - prednisolone / special situation for pharmacovigilance / prenatal drug exposure
XT  - tacrolimus / drug combination / everolimus
XT  - tacrolimus / drug combination / mycophenolic acid
XT  - tacrolimus / drug combination / prednisolone
XT  - tacrolimus / drug therapy / kidney graft rejection
XT  - tacrolimus / special situation for pharmacovigilance / prenatal drug exposure
JF  - Taiwanese Journal of Obstetrics and Gynecology
JA  - Taiwanese J. Obstet. Gynecol.
LA  - English
VL  - 62
IS  - 5
SP  - 774
EP  - 778
CY  - United Kingdom
PB  - Elsevier Ltd
SN  - 1028-4559
SN  - 1875-6263
AD  - C.-Y. Sun, Chang Gung Memorial Hospital, Keelung branch, 222, Maijin Road, Anle District, Keelung City 20401, Taiwan (Republic of China). E-mail: fish3970@gmail.com
M1  - (Chai, Lin, Chen) Department of Pharmacy, Chang Gung Memorial Hospital, Keelung Branch, Keelung, Taiwan (Republic of China)
M1  - (Lin) Department of Pediatrics, Chang Gung Memorial Hospital, Keelung Branch, Keelung, Taiwan (Republic of China)
M1  - (Kao) Department of Obstetrics and Gynecology, Chang Gung Memorial Hospital, Keelung Branch, Keelung, Taiwan (Republic of China)
M1  - (Sun) Division of Nephrology, Department of Internal Medicine, Chang Gung Memorial Hospital, Keelung Branch, Keelung, Taiwan (Republic of China)
C3  - aspirin
UR  - http://www.sciencedirect.com/science/journal/10284559
DO  - https://dx.doi.org/10.1016/j.tjog.2023.07.026
PT  - Article
L2  - http://ovidsp.ovid.com/ovidweb.cgi?T=JS&PAGE=reference&D=emed26&NEWS=N&AN=2025966361
ER  -  

Link to the Ovid Full Text or citation: https://access.ovid.com/custom/redirector/index.html?dest=https://go.openathens.net/redirector/unimelb.edu.au?url=http://ovidsp.ovid.com/ovidweb.cgi?T=JS&CSC=Y&NEWS=N&PAGE=fulltext&D=emed26&DO=10.1016%2fj.tjog.2023.07.026Link to the External Link Resolver: https://unimelb.hosted.exlibrisgroup.com/sfxlcl41/?sid=OVID:embase&id=pmid:37679013&id=doi:10.1016%2Fj.tjog.2023.07.026&issn=1028-4559&isbn=&volume=62&issue=5&spage=774&pages=774-778&date=2023&title=Taiwanese+Journal+of+Obstetrics+and+Gynecology&atitle=Use+of+everolimus+following+kidney+transplantation+during+pregnancy%3A+A+case+report+and+systematic+review&aulast=Chai&pid=%3Cauthor%3EChai+P.Y.-C.%3BLin+C.%3BKao+C.-C.%3BLin+L.-M.%3BChen+Y.-H.%3BSun+C.-Y.%3C%2Fauthor%3E%3CAN%3E2025966361%3C%2FAN%3E%3CDT%3EArticle%3C%2FDT%3E 

40. 
TY  - JOUR
DB  - Embase
AN  - 642066214
T1  - Preemptive Insulin Supplementation for Islet Graft Protection, Optimal Blood Glucose Control, and Fetal Development during the Pregnancy in Insulin-Independent Patient after Islet Transplantation
T3  - 83rd Scientific Sessions of the American Diabetes Association, ADA 2023. San Diego, CA United States.
A1  - Gondek S.
A1  - Ogledzinski M.
A1  - Lin W.
A1  - Milejczyk K.
A1  - Juengel B.
A1  - Potter L.
A1  - Bachul P.J.
A1  - Basto L.
A1  - Perea L.
A1  - Wang L.
A1  - Tibudan M.
A1  - Barth R.
A1  - Fung J.
A1  - Witkowski P. 
Y1  - 2023//
N2  - Pregnancy increases metabolic demand for insulin, which may lead to the exhaustion of intraportally transplanted islets and postgestational hyperglycemia. Here we report a successful long-term preservation of islet graft function after two subsequent pregnancies while applying preemptive insulin supplementation. 29-year-old female with T1DM achieved long-term insulin independence with HbA1c <5.8% after a single intraportal islet transplant. Before conception, mycophenolate was replaced with azathioprine and tacrolimus target trough level was decreased to 4-6ng/ml. The patient became pregnant twice, 5 years and 7.5 years after her islet transplantation. During the first and second pregnancy patient preemptively supplemented with insulin up to 35-70u/day and up to 35 units daily, respectively to target fasting blood glucose below 90mg/ml. Postpartum the patient was successfully weaned off insulin maintaining optimal blood glucose control with HbA1c below 5.7%. Islet graft function before and after the pregnancy remained optimal as reflected by BETA-2 above 17 and comparable c-peptide secretion and peak blood glucose levels below 130mg/ml during the 8.5- year follow-up in Mixed Meal Tolerance Test. Both newborns were premature and delivered at 34 weeks with emergent c-sections due to preeclampsia. Unfortunately, the first newborn died due to necrotizing enterocolitis. The second child has been developing appropriately up-to-date three months after her birth. Our report confirms that insulin supplementation during pregnancy in insulin-independent patients after islet transplantation was safe and effective in maintaining optimal blood glucose control and islet graft function in the long term. It also underscores the high-risk nature of pregnancy in islet transplant recipients and the need for close clinical monitoring.
KW  - adult
KW  - *blood glucose monitoring
KW  - case report
KW  - child
KW  - clinical article
KW  - clinical monitoring
KW  - conception
KW  - conference abstract
KW  - female
KW  - *fetus development
KW  - follow up
KW  - glucose blood level
KW  - graft recipient
KW  - human
KW  - insulin dependent diabetes mellitus
KW  - necrotizing enterocolitis
KW  - newborn
KW  - *pancreas islet
KW  - *pancreas islet transplantation
KW  - preeclampsia
KW  - *pregnancy
KW  - surgery
KW  - tolerance test
KW  - azathioprine
KW  - C peptide
KW  - endogenous compound
KW  - hemoglobin A1c
KW  - *insulin
KW  - mycophenolic acid
KW  - neurogenic differentiation factor
KW  - tacrolimus
JF  - Diabetes
JA  - Diabetes
LA  - English
VL  - 72
IS  - Supplement 1
SP  - 
CY  - Netherlands
PB  - American Diabetes Association Inc.
SN  - 1939-327X
AD  - S. Gondek
UR  - https://diabetesjournals.org/diabetes/article/72/Supplement_1/1498-P/150478/1498-P-Preemptive-Insulin-Supplementation-for
DO  - https://dx.doi.org/10.2337/db23-1498-P
PT  - Conference Abstract
L2  - http://ovidsp.ovid.com/ovidweb.cgi?T=JS&PAGE=reference&D=emed26&NEWS=N&AN=642066214
ER  -  

Link to the Ovid Full Text or citation: https://access.ovid.com/custom/redirector/index.html?dest=https://go.openathens.net/redirector/unimelb.edu.au?url=http://ovidsp.ovid.com/ovidweb.cgi?T=JS&CSC=Y&NEWS=N&PAGE=fulltext&D=emed26&DO=10.2337%2fdb23-1498-PLink to the External Link Resolver: https://unimelb.hosted.exlibrisgroup.com/sfxlcl41/?sid=OVID:embase&id=pmid:&id=doi:10.2337%2Fdb23-1498-P&issn=1939-327X&isbn=&volume=72&issue=Supplement+1&spage=&pages=&date=2023&title=Diabetes&atitle=Preemptive+Insulin+Supplementation+for+Islet+Graft+Protection%2C+Optimal+Blood+Glucose+Control%2C+and+Fetal+Development+during+the+Pregnancy+in+Insulin-Independent+Patient+after+Islet+Transplantation&aulast=Gondek&pid=%3Cauthor%3EGondek+S.%3BOgledzinski+M.%3BLin+W.%3BMilejczyk+K.%3BJuengel+B.%3BPotter+L.%3BBachul+P.J.%3BBasto+L.%3BPerea+L.%3BWang+L.%3BTibudan+M.%3BBarth+R.%3BFung+J.%3BWitkowski+P.%3C%2Fauthor%3E%3CAN%3E642066214%3C%2FAN%3E%3CDT%3EConference+Abstract%3C%2FDT%3E 

41. 
TY  - JOUR
DB  - Embase
AN  - 2024774950
ID  - 37533870 [https://www.ncbi.nlm.nih.gov/pubmed/?term=37533870]
T1  - Gut microbiota: a newly identified environmental factor in systemic lupus erythematosus
A1  - Yao K.
A1  - Xie Y.
A1  - Wang J.
A1  - Lin Y.
A1  - Chen X.
A1  - Zhou T. 
Y1  - 2023//
N2  - Systemic lupus erythematosus (SLE) is a chronic autoimmune disease that predominantly affects women of childbearing age and is characterized by the damage to multiple target organs. The pathogenesis of SLE is complex, and its etiology mainly involves genetic and environmental factors. At present, there is still a lack of effective means to cure SLE. In recent years, growing evidence has shown that gut microbiota, as an environmental factor, triggers autoimmunity through potential mechanisms including translocation and molecular mimicry, leads to immune dysregulation, and contributes to the development of SLE. Dietary intervention, drug therapy, probiotics supplement, fecal microbiome transplantation and other ways to modulate gut microbiota appear to be a potential treatment for SLE. In this review, the dysbiosis of gut microbiota in SLE, potential mechanisms linking gut microbiota and SLE, and immune dysregulation associated with gut microbiota in SLE are summarized.Copyright © 2023 Yao, Xie, Wang, Lin, Chen and Zhou.
KW  - antigen presenting cell
KW  - autoimmune disease
KW  - autoimmune hepatitis
KW  - Bacteroides thetaiotaomicron
KW  - Bifidobacterium breve
KW  - blood brain barrier
KW  - Capnocytophaga
KW  - celiac disease
KW  - disease activity
KW  - erythrocyte sedimentation rate
KW  - feces microflora
KW  - helminthiasis
KW  - histopathology
KW  - human
KW  - immunocompetent cell
KW  - immunological tolerance
KW  - immunomodulation
KW  - immunoreactivity
KW  - immunosuppressive treatment
KW  - insulin dependent diabetes mellitus
KW  - *intestine flora
KW  - Lactobacillus
KW  - Lactobacillus fermentum
KW  - Lactobacillus reuteri
KW  - lamina propria
KW  - *lupus erythematosus nephritis
KW  - metabolic syndrome X
KW  - microbiome
KW  - molecular mimicry
KW  - multiple sclerosis
KW  - pregnancy
KW  - proteinuria
KW  - regulatory B lymphocyte
KW  - regulatory T lymphocyte
KW  - review
KW  - rheumatoid arthritis
KW  - Ruminococcaceae
KW  - *systemic lupus erythematosus
KW  - systemic sclerosis
KW  - target organ
KW  - Th17 cell
KW  - upregulation
KW  - gamma interferon/ec [Endogenous Compound]
KW  - homocysteine
KW  - immunoglobulin A/ec [Endogenous Compound]
KW  - immunoglobulin G/ec [Endogenous Compound]
KW  - interleukin 17/ec [Endogenous Compound]
KW  - interleukin 2/ec [Endogenous Compound]
KW  - interleukin 23/ec [Endogenous Compound]
KW  - interleukin 6/ec [Endogenous Compound]
KW  - prebiotic agent
KW  - prednisone
KW  - tacrolimus
KW  - transcription factor FOXP3/ec [Endogenous Compound]
KW  - transforming growth factor beta/ec [Endogenous Compound]
KW  - tumor necrosis factor/ec [Endogenous Compound]
JF  - Frontiers in Immunology
JA  - Front. Immunol.
LA  - English
VL  - 14
SP  - 1202850
CY  - Switzerland
PB  - Frontiers Media SA
SN  - 1664-3224 (electronic)
SN  - 1664-3224
AD  - T. Zhou, Department of Nephrology, the Second Affiliated Hospital of Shantou University Medical College, Shantou, China. E-mail: zhoutb@aliyun.com
M1  - (Yao, Xie, Wang, Lin, Chen, Zhou) Department of Nephrology, the Second Affiliated Hospital of Shantou University Medical College, Shantou, China
UR  - https://www.frontiersin.org/journals/immunology#
DO  - https://dx.doi.org/10.3389/fimmu.2023.1202850
PT  - Review
L2  - http://ovidsp.ovid.com/ovidweb.cgi?T=JS&PAGE=reference&D=emed26&NEWS=N&AN=2024774950
ER  -  

Link to the Ovid Full Text or citation: https://access.ovid.com/custom/redirector/index.html?dest=https://go.openathens.net/redirector/unimelb.edu.au?url=http://ovidsp.ovid.com/ovidweb.cgi?T=JS&CSC=Y&NEWS=N&PAGE=fulltext&D=emed26&DO=10.3389%2ffimmu.2023.1202850Link to the External Link Resolver: https://unimelb.hosted.exlibrisgroup.com/sfxlcl41/?sid=OVID:embase&id=pmid:37533870&id=doi:10.3389%2Ffimmu.2023.1202850&issn=1664-3224&isbn=&volume=14&issue=&spage=1202850&pages=&date=2023&title=Frontiers+in+Immunology&atitle=Gut+microbiota%3A+a+newly+identified+environmental+factor+in+systemic+lupus+erythematosus&aulast=Yao&pid=%3Cauthor%3EYao+K.%3BXie+Y.%3BWang+J.%3BLin+Y.%3BChen+X.%3BZhou+T.%3C%2Fauthor%3E%3CAN%3E2024774950%3C%2FAN%3E%3CDT%3EReview%3C%2FDT%3E 

42. 
TY  - JOUR
DB  - Embase
AN  - 2024975843
ID  - 37573061 [https://www.ncbi.nlm.nih.gov/pubmed/?term=37573061]
T1  - Serotype distribution and antimicrobial susceptibility profile of invasive group B streptococcal disease-in South Indian population
A1  - Elangovan D.
A1  - Neeravi A.
A1  - Sahni R.D.
A1  - Santhanam S.
A1  - Beck M.M.
A1  - Adhiya R.
A1  - kwatra G.
A1  - solaimalai D.
A1  - Veeraraghavan B. 
AO  - Elangovan, Divyaa; ORCID: https://orcid.org/0000-0003-4983-2839
AO  - solaimalai, Dhanalakshmi; ORCID: https://orcid.org/0000-0001-9295-1118
Y1  - 2023//
N2  - Purpose: Invasive group B Streptococcal disease (iGBS) is an important cause of morbidity and mortality in neonates for which the development of an efficacious vaccine remains a global health imperative. The knowledge about the serotype distribution of iGBS is important component for formulation of Capsular polysaccharide (CPS)-based vaccine. However, there were absolute lack of information on serotype distribution in invasive GBS isolates from Indian subcontinent. Methods This study has assessed the serotype distribution and antimicrobial susceptibility profile of invasive group B streptococcal isolates for a period of 13 years from 2009 to 2022 from a tertiary care Center in South India. A total of 155 iGBS isolates were subjected to serotyping by conventional multiplex PCR for identification of all ten GBS serotype. Antimicrobial susceptibility profile and demographic details were extracted from microbiological records. Results Overall, the most common serotype causing invasive GBS were Ia (29%), V (26%), III (15%), II (12%), VI (6%), VII (5%) and Ib (5%). Serotypes IV, VIII and XI were not detected. Among the early-onset iGBS, the common serotype were Ia (36%), V (27%), and III (8%). In late onset iGBS, Serotype III (44%) was predominant. The common serotype in adults were Serotype V (31%) and III (20%). All the invasive GBS isolates were susceptible for penicillin (100%), but the susceptibility for clindamycin and erythromycin were 72% and 80% respectively. Conclusion The serotype distribution of invasive Group B streptococcal isolates from India suggest that hexavalent group B CPS vaccine will cover only 90% of GBS isolates causing invasive disease among the infants in India. Continued surveillance monitoring for serotype distribution and antimicrobial resistance patterns for iGBS are warranted to make public health interventions.Copyright © 2023 Indian Association of Medical Microbiologists
KW  - *antibiotic sensitivity
KW  - article
KW  - bacterium isolation
KW  - disk diffusion
KW  - DNA extraction
KW  - *group B streptococcal infection
KW  - human
KW  - Indian
KW  - morbidity
KW  - mortality
KW  - multiplex polymerase chain reaction
KW  - retrospective study
KW  - *serotype
KW  - *serotype prevalence
KW  - serotyping
KW  - Streptococcus agalactiae
KW  - clindamycin
KW  - erythromycin
KW  - penicillin derivative
KW  - DNA purification kit
KW  - imaging system
KW  - nucleic acid isolation kit
KW  - polymerase chain reaction system
KW  - group b streptococcus serotype ia
KW  - group b streptococcus serotype ib
KW  - group b streptococcus serotype ii
KW  - group b streptococcus serotype iii
KW  - group b streptococcus serotype iv
KW  - group b streptococcus serotype v
KW  - group b streptococcus serotype vi
KW  - group b streptococcus serotype vii
KW  - group b streptococcus serotype viii
KW  - group b streptococcus serotype xi
JF  - Indian Journal of Medical Microbiology
JA  - Indian J. Med. Microbiol.
LA  - English
VL  - 45
SP  - 100392
CY  - India
PB  - Indian Association of Medical Microbiologists
SN  - 0255-0857
SN  - 1998-3646
AD  - B. Veeraraghavan, Department of Clinical Microbiology, Christian Medical College, Vellore, India. E-mail: vbalaji@cmcvellore.ac.in
M1  - (Elangovan, Neeravi, Sahni, Adhiya, solaimalai, Veeraraghavan) Department of Clinical Microbiology, Christian Medical College, Vellore, India
M1  - (Santhanam) Department of Neonatology, Christian Medical College, Vellore, India
M1  - (Beck) Department of Obstetrics and Gynaecology, Christian Medical College, Vellore, India
M1  - (kwatra) Department of Science and Technology/National Research Foundation: Vaccine Preventable Diseases, University of the Witwatersrand, Johannesburg, South Africa
M1  - (kwatra) MRC, Respiratory and Meningeal Pathogens Research Unit, University of the Witwatersrand, Johannesburg, South Africa
M2  - QIAamp DNA Mini: Qiagen
C1  - QIAamp DNA Mini: Qiagen
C2  - Applied Biosystems [United States], Biorad [United States], Qiagen
UR  - https://www.sciencedirect.com/journal/indian-journal-of-medical-microbiology/issues
DO  - https://dx.doi.org/10.1016/j.ijmmb.2023.100392
PT  - Article
L2  - http://ovidsp.ovid.com/ovidweb.cgi?T=JS&PAGE=reference&D=emed26&NEWS=N&AN=2024975843
ER  -  

Link to the Ovid Full Text or citation: https://access.ovid.com/custom/redirector/index.html?dest=https://go.openathens.net/redirector/unimelb.edu.au?url=http://ovidsp.ovid.com/ovidweb.cgi?T=JS&CSC=Y&NEWS=N&PAGE=fulltext&D=emed26&DO=10.1016%2fj.ijmmb.2023.100392Link to the External Link Resolver: https://unimelb.hosted.exlibrisgroup.com/sfxlcl41/?sid=OVID:embase&id=pmid:37573061&id=doi:10.1016%2Fj.ijmmb.2023.100392&issn=0255-0857&isbn=&volume=45&issue=&spage=100392&pages=&date=2023&title=Indian+Journal+of+Medical+Microbiology&atitle=Serotype+distribution+and+antimicrobial+susceptibility+profile+of+invasive+group+B+streptococcal+disease-in+South+Indian+population&aulast=Elangovan&pid=%3Cauthor%3EElangovan+D.%3BNeeravi+A.%3BSahni+R.D.%3BSanthanam+S.%3BBeck+M.M.%3BAdhiya+R.%3Bkwatra+G.%3Bsolaimalai+D.%3BVeeraraghavan+B.%3C%2Fauthor%3E%3CAN%3E2024975843%3C%2FAN%3E%3CDT%3EArticle%3C%2FDT%3E 

43. 
TY  - JOUR
DB  - Embase
AN  - 2022558784
T1  - Chronic Heart Failure in Children: State of the Art and New Perspectives
A1  - Castaldi B.
A1  - Cuppini E.
A1  - Fumanelli J.
A1  - Di Candia A.
A1  - Sabatino J.
A1  - Sirico D.
A1  - Vida V.
A1  - Padalino M.
A1  - Di Salvo G. 
AO  - Castaldi, Biagio; ORCID: https://orcid.org/0000-0001-8140-6798
AO  - Di Candia, Angela; ORCID: https://orcid.org/0000-0003-3500-8056
AO  - Sabatino, Jolanda; ORCID: https://orcid.org/0000-0002-1661-5419
AO  - Sirico, Domenico; ORCID: https://orcid.org/0000-0002-6444-2292
AO  - Di Salvo, Giovanni; ORCID: https://orcid.org/0000-0002-0305-0113
AO  - Padalino, Massimo; ORCID: https://orcid.org/0000-0002-7535-9670
AO  - Vida, Vladimiro; ORCID: https://orcid.org/0000-0002-1829-0259
Y1  - 2023//
N2  - Pediatric heart failure (HF) is an important clinical condition with high morbidity and mortality. Compared to adults, pediatric HF shows different etiologies characterized by different physiology, a different clinical course, and deeply different therapeutic approaches. In the last few years, new drugs have been developed and new therapeutic strategies have been proposed with the goal of identifying an individualized treatment regimen. The aim of this article is to review the new potential drugs and non-pharmacological therapies for pediatric heart failure in children.Copyright © 2023 by the authors.
KW  - add on therapy
KW  - adult
KW  - algorithm
KW  - antibiotic therapy
KW  - *cardiac resynchronization therapy
KW  - cardiomyopathy
KW  - cardiovascular disease
KW  - child
KW  - clinical feature
KW  - clinical outcome
KW  - congenital heart disease/cn [Congenital Disorder]
KW  - death
KW  - device safety
KW  - *device therapy
KW  - diabetes mellitus/dt [Drug Therapy]
KW  - diet supplementation
KW  - drug approval
KW  - drug efficacy
KW  - drug mechanism
KW  - drug safety
KW  - electrocardiogram
KW  - European Medicines Agency
KW  - follow up
KW  - Food and Drug Administration
KW  - glycogen storage disease type 2/dt [Drug Therapy]
KW  - *heart failure/di [Diagnosis]
KW  - *heart failure/dt [Drug Therapy]
KW  - *heart failure/et [Etiology]
KW  - *heart failure/su [Surgery]
KW  - *heart failure/th [Therapy]
KW  - heart failure with reduced ejection fraction/dt [Drug Therapy]
KW  - heart rate
KW  - human
KW  - infant
KW  - *lung artery banding
KW  - mortality
KW  - non insulin dependent diabetes mellitus/dt [Drug Therapy]
KW  - nutritional support
KW  - pathophysiology
KW  - pediatric patient
KW  - phase 2 clinical trial (topic)
KW  - phase 3 clinical trial (topic)
KW  - practice guideline
KW  - prospective study
KW  - pulmonary hypertension
KW  - quality of life
KW  - renin angiotensin aldosterone system
KW  - review
KW  - risk reduction
KW  - thorax radiography
KW  - treatment outcome
KW  - urinary tract infection/dt [Drug Therapy]
KW  - urinary tract infection/si [Side Effect]
KW  - amino terminal pro brain natriuretic peptide/ec [Endogenous Compound]
KW  - angiotensin receptor antagonist/cb [Drug Combination]
KW  - angiotensin receptor antagonist/dt [Drug Therapy]
KW  - angiotensin receptor antagonist/pv [Special Situation for Pharmacovigilance]
KW  - antibiotic agent/dt [Drug Therapy]
KW  - antibiotic agent/pv [Special Situation for Pharmacovigilance]
KW  - antioxidant/pd [Pharmacology]
KW  - antioxidant/pv [Special Situation for Pharmacovigilance]
KW  - atrial natriuretic factor/ec [Endogenous Compound]
KW  - beta adrenergic receptor blocking agent/dt [Drug Therapy]
KW  - beta adrenergic receptor blocking agent/pv [Special Situation for Pharmacovigilance]
KW  - biological marker/ec [Endogenous Compound]
KW  - bisoprolol/dt [Drug Therapy]
KW  - bisoprolol/pv [Special Situation for Pharmacovigilance]
KW  - canagliflozin/ct [Clinical Trial]
KW  - canagliflozin/cm [Drug Comparison]
KW  - canagliflozin/dt [Drug Therapy]
KW  - canagliflozin/pd [Pharmacology]
KW  - captopril/dt [Drug Therapy]
KW  - captopril/pv [Special Situation for Pharmacovigilance]
KW  - carvedilol/dt [Drug Therapy]
KW  - carvedilol/pv [Special Situation for Pharmacovigilance]
KW  - cytokine/ec [Endogenous Compound]
KW  - *dapagliflozin/ae [Adverse Drug Reaction]
KW  - *dapagliflozin/ct [Clinical Trial]
KW  - *dapagliflozin/cm [Drug Comparison]
KW  - *dapagliflozin/dt [Drug Therapy]
KW  - *dapagliflozin/pd [Pharmacology]
KW  - *dapagliflozin/pv [Special Situation for Pharmacovigilance]
KW  - digoxin/dt [Drug Therapy]
KW  - dipeptidyl carboxypeptidase inhibitor/dt [Drug Therapy]
KW  - dipeptidyl carboxypeptidase inhibitor/pv [Special Situation for Pharmacovigilance]
KW  - diuretic agent/dt [Drug Therapy]
KW  - diuretic agent/pv [Special Situation for Pharmacovigilance]
KW  - empagliflozin/dt [Drug Therapy]
KW  - empagliflozin/pd [Pharmacology]
KW  - enalapril/ct [Clinical Trial]
KW  - enalapril/cm [Drug Comparison]
KW  - enalapril/dt [Drug Therapy]
KW  - enalapril/pv [Special Situation for Pharmacovigilance]
KW  - enkephalinase inhibitor/cb [Drug Combination]
KW  - enkephalinase inhibitor/dt [Drug Therapy]
KW  - enkephalinase inhibitor/pv [Special Situation for Pharmacovigilance]
KW  - furosemide/dt [Drug Therapy]
KW  - furosemide/pv [Special Situation for Pharmacovigilance]
KW  - hydrochlorothiazide/dt [Drug Therapy]
KW  - hydrochlorothiazide/pv [Special Situation for Pharmacovigilance]
KW  - *ivabradine/ct [Clinical Trial]
KW  - *ivabradine/cm [Drug Comparison]
KW  - *ivabradine/dt [Drug Therapy]
KW  - *ivabradine/pv [Special Situation for Pharmacovigilance]
KW  - levosimendan/dt [Drug Therapy]
KW  - lisinopril/dt [Drug Therapy]
KW  - lisinopril/pv [Special Situation for Pharmacovigilance]
KW  - losartan/dt [Drug Therapy]
KW  - losartan/pv [Special Situation for Pharmacovigilance]
KW  - membrane metalloendopeptidase/ec [Endogenous Compound]
KW  - metoprolol/dt [Drug Therapy]
KW  - metoprolol/pv [Special Situation for Pharmacovigilance]
KW  - mineralocorticoid antagonist/dt [Drug Therapy]
KW  - mineralocorticoid antagonist/pv [Special Situation for Pharmacovigilance]
KW  - new drug/ct [Clinical Trial]
KW  - new drug/dv [Drug Development]
KW  - new drug/dt [Drug Therapy]
KW  - new drug/pd [Pharmacology]
KW  - new drug/pv [Special Situation for Pharmacovigilance]
KW  - nitinol
KW  - *omecamtiv mecarbil/ct [Clinical Trial]
KW  - *omecamtiv mecarbil/cm [Drug Comparison]
KW  - *omecamtiv mecarbil/dt [Drug Therapy]
KW  - *omecamtiv mecarbil/pd [Pharmacology]
KW  - *omecamtiv mecarbil/pv [Special Situation for Pharmacovigilance]
KW  - propranolol/dt [Drug Therapy]
KW  - propranolol/pv [Special Situation for Pharmacovigilance]
KW  - recombinant glucan 1,4 alpha glucosidase/dt [Drug Therapy]
KW  - recombinant glucan 1,4 alpha glucosidase/pv [Special Situation for Pharmacovigilance]
KW  - *sacubitril plus valsartan/ct [Clinical Trial]
KW  - *sacubitril plus valsartan/cm [Drug Comparison]
KW  - *sacubitril plus valsartan/dt [Drug Therapy]
KW  - *sacubitril plus valsartan/pk [Pharmacokinetics]
KW  - *sacubitril plus valsartan/pd [Pharmacology]
KW  - *sacubitril plus valsartan/pv [Special Situation for Pharmacovigilance]
KW  - *sodium glucose cotransporter 2 inhibitor/ct [Clinical Trial]
KW  - *sodium glucose cotransporter 2 inhibitor/cm [Drug Comparison]
KW  - *sodium glucose cotransporter 2 inhibitor/dt [Drug Therapy]
KW  - *sodium glucose cotransporter 2 inhibitor/pd [Pharmacology]
KW  - *sodium glucose cotransporter 2 inhibitor/pv [Special Situation for Pharmacovigilance]
KW  - spironolactone/dt [Drug Therapy]
KW  - spironolactone/pv [Special Situation for Pharmacovigilance]
KW  - ubidecarenone/pd [Pharmacology]
KW  - ubidecarenone/pv [Special Situation for Pharmacovigilance]
KW  - ubiquinol/pv [Special Situation for Pharmacovigilance]
KW  - *vericiguat/ct [Clinical Trial]
KW  - *vericiguat/cm [Drug Comparison]
KW  - *vericiguat/dt [Drug Therapy]
KW  - *vericiguat/po [Oral Drug Administration]
KW  - *vericiguat/pd [Pharmacology]
KW  - biventricular assist device
KW  - cardiovascular therapeutic device
KW  - left ventricular assist device
KW  - ventricular assist device
KW  - atrial flow regulator
KW  - Berlin Heart
KW  - Heartware
KW  - inter atrial shunt device
KW  - V-Wave
XT  - diabetes mellitus / drug therapy / canagliflozin
XT  - diabetes mellitus / drug therapy / dapagliflozin
XT  - diabetes mellitus / drug therapy / empagliflozin
XT  - diabetes mellitus / drug therapy / sodium glucose cotransporter 2 inhibitor
XT  - glycogen storage disease type 2 / drug therapy / recombinant glucan 1,4 alpha glucosidase
XT  - heart failure / drug therapy / angiotensin receptor antagonist
XT  - heart failure / drug therapy / beta adrenergic receptor blocking agent
XT  - heart failure / drug therapy / bisoprolol
XT  - heart failure / drug therapy / canagliflozin
XT  - heart failure / drug therapy / captopril
XT  - heart failure / drug therapy / carvedilol
XT  - heart failure / drug therapy / dapagliflozin
XT  - heart failure / drug therapy / digoxin
XT  - heart failure / drug therapy / dipeptidyl carboxypeptidase inhibitor
XT  - heart failure / drug therapy / diuretic agent
XT  - heart failure / drug therapy / empagliflozin
XT  - heart failure / drug therapy / enalapril
XT  - heart failure / drug therapy / enkephalinase inhibitor
XT  - heart failure / drug therapy / furosemide
XT  - heart failure / drug therapy / hydrochlorothiazide
XT  - heart failure / drug therapy / ivabradine
XT  - heart failure / drug therapy / levosimendan
XT  - heart failure / drug therapy / lisinopril
XT  - heart failure / drug therapy / losartan
XT  - heart failure / drug therapy / metoprolol
XT  - heart failure / drug therapy / mineralocorticoid antagonist
XT  - heart failure / drug therapy / new drug
XT  - heart failure / drug therapy / omecamtiv mecarbil
XT  - heart failure / drug therapy / propranolol
XT  - heart failure / drug therapy / sacubitril plus valsartan
XT  - heart failure / drug therapy / sodium glucose cotransporter 2 inhibitor
XT  - heart failure / drug therapy / spironolactone
XT  - heart failure / drug therapy / vericiguat
XT  - heart failure with reduced ejection fraction / drug therapy / dapagliflozin
XT  - heart failure with reduced ejection fraction / drug therapy / omecamtiv mecarbil
XT  - heart failure with reduced ejection fraction / drug therapy / sodium glucose cotransporter 2 inhibitor
XT  - heart failure with reduced ejection fraction / drug therapy / vericiguat
XT  - non insulin dependent diabetes mellitus / drug therapy / canagliflozin
XT  - non insulin dependent diabetes mellitus / drug therapy / dapagliflozin
XT  - non insulin dependent diabetes mellitus / drug therapy / empagliflozin
XT  - non insulin dependent diabetes mellitus / drug therapy / sodium glucose cotransporter 2 inhibitor
XT  - urinary tract infection / drug therapy / antibiotic agent
XT  - urinary tract infection / side effect / dapagliflozin
XT  - angiotensin receptor antagonist / drug combination / enkephalinase inhibitor
XT  - angiotensin receptor antagonist / drug therapy / heart failure
XT  - angiotensin receptor antagonist / special situation for pharmacovigilance / pediatric patient
XT  - antibiotic agent / drug therapy / urinary tract infection
XT  - antibiotic agent / special situation for pharmacovigilance / pediatric patient
XT  - antioxidant / special situation for pharmacovigilance / pediatric patient
XT  - beta adrenergic receptor blocking agent / drug therapy / heart failure
XT  - beta adrenergic receptor blocking agent / special situation for pharmacovigilance / pediatric patient
XT  - bisoprolol / drug therapy / heart failure
XT  - bisoprolol / special situation for pharmacovigilance / pediatric patient
XT  - canagliflozin / drug comparison / placebo
XT  - canagliflozin / drug therapy / diabetes mellitus
XT  - canagliflozin / drug therapy / heart failure
XT  - canagliflozin / drug therapy / non insulin dependent diabetes mellitus
XT  - captopril / drug therapy / heart failure
XT  - captopril / special situation for pharmacovigilance / pediatric patient
XT  - carvedilol / drug therapy / heart failure
XT  - carvedilol / special situation for pharmacovigilance / pediatric patient
XT  - dapagliflozin / adverse drug reaction / urinary tract infection
XT  - dapagliflozin / drug comparison / placebo
XT  - dapagliflozin / drug therapy / diabetes mellitus
XT  - dapagliflozin / drug therapy / heart failure with reduced ejection fraction
XT  - dapagliflozin / drug therapy / heart failure
XT  - dapagliflozin / drug therapy / non insulin dependent diabetes mellitus
XT  - dapagliflozin / special situation for pharmacovigilance / pediatric patient
XT  - digoxin / drug therapy / heart failure
XT  - dipeptidyl carboxypeptidase inhibitor / drug therapy / heart failure
XT  - dipeptidyl carboxypeptidase inhibitor / special situation for pharmacovigilance / pediatric patient
XT  - diuretic agent / drug therapy / heart failure
XT  - diuretic agent / special situation for pharmacovigilance / pediatric patient
XT  - empagliflozin / drug therapy / diabetes mellitus
XT  - empagliflozin / drug therapy / heart failure
XT  - empagliflozin / drug therapy / non insulin dependent diabetes mellitus
XT  - enalapril / drug comparison / sacubitril plus valsartan
XT  - enalapril / drug therapy / heart failure
XT  - enalapril / special situation for pharmacovigilance / pediatric patient
XT  - enkephalinase inhibitor / drug combination / angiotensin receptor antagonist
XT  - enkephalinase inhibitor / drug therapy / heart failure
XT  - enkephalinase inhibitor / special situation for pharmacovigilance / pediatric patient
XT  - furosemide / drug therapy / heart failure
XT  - furosemide / special situation for pharmacovigilance / pediatric patient
XT  - hydrochlorothiazide / drug therapy / heart failure
XT  - hydrochlorothiazide / special situation for pharmacovigilance / pediatric patient
XT  - ivabradine / drug comparison / placebo
XT  - ivabradine / drug therapy / heart failure
XT  - ivabradine / special situation for pharmacovigilance / off label drug use
XT  - ivabradine / special situation for pharmacovigilance / pediatric patient
XT  - levosimendan / drug therapy / heart failure
XT  - lisinopril / drug therapy / heart failure
XT  - lisinopril / special situation for pharmacovigilance / pediatric patient
XT  - losartan / drug therapy / heart failure
XT  - losartan / special situation for pharmacovigilance / pediatric patient
XT  - metoprolol / drug therapy / heart failure
XT  - metoprolol / special situation for pharmacovigilance / pediatric patient
XT  - mineralocorticoid antagonist / drug therapy / heart failure
XT  - mineralocorticoid antagonist / special situation for pharmacovigilance / pediatric patient
XT  - new drug / drug therapy / heart failure
XT  - new drug / special situation for pharmacovigilance / pediatric patient
XT  - omecamtiv mecarbil / drug comparison / placebo
XT  - omecamtiv mecarbil / drug therapy / heart failure with reduced ejection fraction
XT  - omecamtiv mecarbil / drug therapy / heart failure
XT  - omecamtiv mecarbil / special situation for pharmacovigilance / pediatric patient
XT  - propranolol / drug therapy / heart failure
XT  - propranolol / special situation for pharmacovigilance / pediatric patient
XT  - recombinant glucan 1,4 alpha glucosidase / drug therapy / glycogen storage disease type 2
XT  - recombinant glucan 1,4 alpha glucosidase / special situation for pharmacovigilance / pediatric patient
XT  - sacubitril plus valsartan / drug comparison / enalapril
XT  - sacubitril plus valsartan / drug comparison / sodium glucose cotransporter 2 inhibitor
XT  - sacubitril plus valsartan / drug comparison / vericiguat
XT  - sacubitril plus valsartan / drug therapy / heart failure
XT  - sacubitril plus valsartan / special situation for pharmacovigilance / off label drug use
XT  - sacubitril plus valsartan / special situation for pharmacovigilance / pediatric patient
XT  - sodium glucose cotransporter 2 inhibitor / drug comparison / sacubitril plus valsartan
XT  - sodium glucose cotransporter 2 inhibitor / drug comparison / vericiguat
XT  - sodium glucose cotransporter 2 inhibitor / drug therapy / diabetes mellitus
XT  - sodium glucose cotransporter 2 inhibitor / drug therapy / heart failure with reduced ejection fraction
XT  - sodium glucose cotransporter 2 inhibitor / drug therapy / heart failure
XT  - sodium glucose cotransporter 2 inhibitor / drug therapy / non insulin dependent diabetes mellitus
XT  - sodium glucose cotransporter 2 inhibitor / special situation for pharmacovigilance / pediatric patient
XT  - spironolactone / drug therapy / heart failure
XT  - spironolactone / special situation for pharmacovigilance / pediatric patient
XT  - ubidecarenone / special situation for pharmacovigilance / pediatric patient
XT  - ubiquinol / special situation for pharmacovigilance / pediatric patient
XT  - vericiguat / drug comparison / sacubitril plus valsartan
XT  - vericiguat / drug comparison / sodium glucose cotransporter 2 inhibitor
XT  - vericiguat / drug therapy / heart failure with reduced ejection fraction
XT  - vericiguat / drug therapy / heart failure
JF  - Journal of Clinical Medicine
JA  - J. Clin. Med.
LA  - English
VL  - 12
IS  - 7
SP  - 2611
CY  - Switzerland
PB  - Multidisciplinary Digital Publishing Institute (MDPI)
SN  - 2077-0383 (electronic)
SN  - 2077-0383
AD  - E. Cuppini, Pediatric Cardiology Unit, Department of Women's and Children's Health, University of Padua, Padova 35122, Italy. E-mail: elenacuppini28@gmail.com
M1  - (Castaldi, Cuppini, Fumanelli, Di Candia, Sabatino, Sirico, Di Salvo) Pediatric Cardiology Unit, Department of Women's and Children's Health, University of Padua, Padova 35122, Italy
M1  - (Di Candia, Sabatino, Padalino, Di Salvo) Pediatric Research Institute (IRP) Citta della Speranza, University of Padua, Padova 35122, Italy
M1  - (Vida, Padalino) Pediatric Cardiac Surgery Unit, Department of Cardio Thoracic Sciences, University of Padua, Padova 35122, Italy
M2  - Berlin Heart, Heartware, V-Wave
C1  - Berlin Heart, Heartware, V-Wave
C2  - Corvia Medical, Corvia Medical [United States], Occlutech, Occlutech [Switzerland]
C3  - lcz 696
UR  - https://www.mdpi.com/journal/jcm
DO  - https://dx.doi.org/10.3390/jcm12072611
PT  - Review
L2  - http://ovidsp.ovid.com/ovidweb.cgi?T=JS&PAGE=reference&D=emed26&NEWS=N&AN=2022558784
ER  -  

Link to the Ovid Full Text or citation: https://access.ovid.com/custom/redirector/index.html?dest=https://go.openathens.net/redirector/unimelb.edu.au?url=http://ovidsp.ovid.com/ovidweb.cgi?T=JS&CSC=Y&NEWS=N&PAGE=fulltext&D=emed26&DO=10.3390%2fjcm12072611Link to the External Link Resolver: https://unimelb.hosted.exlibrisgroup.com/sfxlcl41/?sid=OVID:embase&id=pmid:&id=doi:10.3390%2Fjcm12072611&issn=2077-0383&isbn=&volume=12&issue=7&spage=2611&pages=&date=2023&title=Journal+of+Clinical+Medicine&atitle=Chronic+Heart+Failure+in+Children%3A+State+of+the+Art+and+New+Perspectives&aulast=Castaldi&pid=%3Cauthor%3ECastaldi+B.%3BCuppini+E.%3BFumanelli+J.%3BDi+Candia+A.%3BSabatino+J.%3BSirico+D.%3BVida+V.%3BPadalino+M.%3BDi+Salvo+G.%3C%2Fauthor%3E%3CAN%3E2022558784%3C%2FAN%3E%3CDT%3EReview%3C%2FDT%3E 

44. 
TY  - JOUR
DB  - Embase
AN  - 2022389097
ID  - 37010537 [https://www.ncbi.nlm.nih.gov/pubmed/?term=37010537]
T1  - Systematic literature review on the effectiveness and safety of paediatric hospital-at-home care as a substitute for hospital care
A1  - Detollenaere J.
A1  - Van Ingelghem I.
A1  - Van den Heede K.
A1  - Vlayen J. 
Y1  - 2023//
N2  - The hospital landscape is shifting to new care models to meet current challenges in demand, technology, available budgets and staffing. These challenges also apply to the paediatric population, leading to a reduction in paediatric hospital beds and occupancy rates. Paediatric hospital-at-home (HAH) care is used to substitute hospital care in an attempt to bring hospital services closer to children's homes. In addition, these models attempt to avoid fragmentation of care between hospitals and the community. An important prerequisite for this paediatric HAH care is that it is safe and at least as effective as standard hospital care. The aim of this systematic review is to analyse the evidence on the impact of paediatric HAH care on hospital utilisation, patient outcomes and costs. Four bibliographic databases (Medline, Embase, Cinahl and Cochrane Library) were systematically searched for RCTs and pseudo-RCTs that studied the effectiveness and safety of short-term paediatric HAH care with a focus on models as an alternative to acute hospital admissions. Pseudo-RCTs are defined as observational studies that mimic the design of an RCT, but without randomisation. Outcomes of interest were the length of stay, acute (re)admissions, adverse health outcomes, therapy adherence, parental satisfaction or experience and costs. Only articles written in English, Dutch and French conducted in upper-middle and high-income countries and published between 2000 and 2021 were included. Quality assessment was carried out by two assessors using the Cochrane Collaboration's tool for assessing the risk of bias. Reporting is done in accordance with the PRISMA guidelines. We identified 18 (pseudo) RCTs and 25 publications of low to very low quality. Most of the included RCTs focused on the neonatal population: phototherapy for neonatal jaundice, early discharge after birth combined with outpatient neonatal care. Other RCTs focused on chemotherapy for acute lymphoblastic leukaemia, diabetes type 1 education, oxygen therapy for acute bronchiolitis, an outpatient service for children with infectious diseases and antibiotic treatment for low-risk febrile neutropenia, cellulitis and perforated appendicitis. The identified study results show that paediatric HAH care is not associated with more adverse events or hospital readmissions. The impact of paediatric HAH care on costs is less clear. Conclusion(s): This review suggests that paediatric HAH care is not associated with more adverse events or hospital readmissions for various clinical indications compared to a standard hospital. Because of the low to very low level of evidence, it is worthwhile to further investigate safety, efficacy and cost effects under strict and well-controlled conditions. This systematic review provides guidance on the essential elements that should be included in HAH care programmes for each type of indication and/or intervention.What is Known:* The hospital landscape is shifting new models of care to meet current challenges in demand, technology, staffing and models of care. Paediatric HAH care is one of these models. Previous literature reviews are inconclusive whether this is a safe and effective way of providing care.What is New:* New evidence suggests that paediatric HAH care for various clinical indications is not associated with adverse events or hospital readmissions compared to a standard hospital. Current evidence is characterised by a low level of quality. * The current review provides guidance on the essential elements that should be included in HAH care programmes for each type of indication and/or intervention.Copyright © 2023, The Author(s), under exclusive licence to Springer-Verlag GmbH Germany, part of Springer Nature.
KW  - acute disease/dt [Drug Therapy]
KW  - acute disease/th [Therapy]
KW  - acute lymphoblastic leukemia/rt [Radiotherapy]
KW  - adverse outcome
KW  - antibiotic therapy
KW  - appendix perforation/dt [Drug Therapy]
KW  - article
KW  - bibliographic database
KW  - bronchiolitis/dt [Drug Therapy]
KW  - bronchiolitis/th [Therapy]
KW  - cancer chemotherapy
KW  - cellulitis/dt [Drug Therapy]
KW  - child
KW  - diabetes education
KW  - Dutchman
KW  - English (language)
KW  - febrile neutropenia/dt [Drug Therapy]
KW  - female
KW  - French (language)
KW  - health care cost
KW  - high income country
KW  - *home care
KW  - hospital admission
KW  - *hospital care
KW  - hospital discharge
KW  - hospital readmission
KW  - hospital service
KW  - hospital utilization
KW  - hospitalization
KW  - human
KW  - infant
KW  - insulin dependent diabetes mellitus
KW  - length of stay
KW  - low risk patient
KW  - major clinical study
KW  - male
KW  - newborn
KW  - newborn care
KW  - newborn jaundice/th [Therapy]
KW  - observational study
KW  - outpatient care
KW  - oxygen therapy
KW  - parent
KW  - patient compliance
KW  - patient education
KW  - patient satisfaction
KW  - *pediatric hospital
KW  - personal experience
KW  - phototherapy
KW  - Preferred Reporting Items for Systematic Reviews and Meta-Analyses
KW  - prematurity
KW  - publication
KW  - quality control
KW  - randomized controlled trial (topic)
KW  - systematic review
KW  - treatment outcome
KW  - very low birth weight
KW  - antibiotic agent/dt [Drug Therapy]
KW  - antibiotic agent/pv [Special Situation for Pharmacovigilance]
KW  - oxygen/dt [Drug Therapy]
KW  - oxygen/pv [Special Situation for Pharmacovigilance]
XT  - acute disease / drug therapy / oxygen
XT  - appendix perforation / drug therapy / antibiotic agent
XT  - bronchiolitis / drug therapy / oxygen
XT  - cellulitis / drug therapy / antibiotic agent
XT  - febrile neutropenia / drug therapy / antibiotic agent
XT  - antibiotic agent / drug therapy / appendix perforation
XT  - antibiotic agent / drug therapy / cellulitis
XT  - antibiotic agent / drug therapy / febrile neutropenia
XT  - antibiotic agent / special situation for pharmacovigilance / pediatric patient
XT  - oxygen / drug therapy / acute disease
XT  - oxygen / drug therapy / bronchiolitis
XT  - oxygen / special situation for pharmacovigilance / pediatric patient
JF  - European Journal of Pediatrics
JA  - Eur. J. Pediatr.
LA  - English
VL  - 182
IS  - 6
SP  - 2735
EP  - 2757
CY  - Germany
PB  - Springer Science and Business Media Deutschland GmbH
SN  - 0340-6199
SN  - 1432-1076
AD  - J. Detollenaere, Belgian Health Care Knowledge Centre (KCE), Boulevard du Jardin Botanique 55, Brussels, Belgium. E-mail: Jens.Detollenaere@kce.fgov.be
M1  - (Detollenaere, Van den Heede) Belgian Health Care Knowledge Centre (KCE), Boulevard du Jardin Botanique 55, Brussels, Belgium
M1  - (Van Ingelghem) AZ Klina, Augustijnslei 100, Brasschaat, Belgium
M1  - (Van Ingelghem) UZ Antwerpen, Drie Eikenstraat 655, Edegem, Belgium
M1  - (Van den Heede) Leuven Institute for Healthcare Policy (KU Leuven), Kapucijnenvoer 35, Louvain, Belgium
M1  - (Vlayen) Sint-Trudo Hospital, Diestersteenweg 100, Sint Truiden, Belgium
UR  - https://www.springer.com/journal/431
DO  - https://dx.doi.org/10.1007/s00431-023-04916-2
PT  - Article
L2  - http://ovidsp.ovid.com/ovidweb.cgi?T=JS&PAGE=reference&D=emed26&NEWS=N&AN=2022389097
ER  -  

Link to the Ovid Full Text or citation: https://access.ovid.com/custom/redirector/index.html?dest=https://go.openathens.net/redirector/unimelb.edu.au?url=http://ovidsp.ovid.com/ovidweb.cgi?T=JS&CSC=Y&NEWS=N&PAGE=fulltext&D=emed26&DO=10.1007%2fs00431-023-04916-2Link to the External Link Resolver: https://unimelb.hosted.exlibrisgroup.com/sfxlcl41/?sid=OVID:embase&id=pmid:37010537&id=doi:10.1007%2Fs00431-023-04916-2&issn=0340-6199&isbn=&volume=182&issue=6&spage=2735&pages=2735-2757&date=2023&title=European+Journal+of+Pediatrics&atitle=Systematic+literature+review+on+the+effectiveness+and+safety+of+paediatric+hospital-at-home+care+as+a+substitute+for+hospital+care&aulast=Detollenaere&pid=%3Cauthor%3EDetollenaere+J.%3BVan+Ingelghem+I.%3BVan+den+Heede+K.%3BVlayen+J.%3C%2Fauthor%3E%3CAN%3E2022389097%3C%2FAN%3E%3CDT%3EArticle%3C%2FDT%3E 

45. 
TY  - JOUR
DB  - Embase
AN  - 2024810585
T1  - Citations to articles from the New Zealand Journal of Medical Laboratory Science by international biomedical journals in 2022
A1  - Siebers R. 
Y1  - 2023//
KW  - Africa
KW  - antibiotic resistance
KW  - antibiotic resistome
KW  - article
KW  - asymptomatic bacteriuria
KW  - automation
KW  - bacterial strain
KW  - bacterium contamination
KW  - biochemical analysis
KW  - cancer epidemiology
KW  - cancer prognosis
KW  - candidiasis/di [Diagnosis]
KW  - cesarean section
KW  - *citation analysis
KW  - class 1 integron
KW  - clinical laboratory
KW  - cytopathology
KW  - data base
KW  - DNA polymorphism
KW  - endothelium cell
KW  - flow cytometry
KW  - gastroenteritis
KW  - genetic variability
KW  - genital tract infection/di [Diagnosis]
KW  - genotype
KW  - hormonal therapy
KW  - human
KW  - Human immunodeficiency virus infected patient
KW  - Human immunodeficiency virus infection
KW  - intestine
KW  - Klebsiella pneumoniae
KW  - liquid chromatography-mass spectrometry
KW  - mammary analogue secretory carcinoma/di [Diagnosis]
KW  - mean corpuscular volume
KW  - medical documentation
KW  - *medical literature
KW  - *medical technology
KW  - molecular diagnosis
KW  - monitoring
KW  - myeloproliferative neoplasm
KW  - natural killer cell
KW  - neoplasm
KW  - *New Zealand
KW  - nitroblue tetrazolium test
KW  - non insulin dependent diabetes mellitus
KW  - norovirus infection
KW  - pathogenesis
KW  - pediatrics
KW  - pregnant woman
KW  - prevalence
KW  - quality control
KW  - recurrent abortion/et [Etiology]
KW  - reference value
KW  - reticulocyte
KW  - reticulocyte count
KW  - Saudi Arabia
KW  - school
KW  - systemic mycosis
KW  - thyroid function
KW  - total quality management
KW  - transgender
KW  - vagina candidiasis
KW  - antibiotic agent
KW  - beta lactamase
KW  - dihydrorhodamine 123
KW  - fluconazole
KW  - methionine synthase/ec [Endogenous Compound]
KW  - sex hormone
KW  - mobile phone
KW  - transilluminator
JF  - New Zealand Journal of Medical Laboratory Science
JA  - New Zealand J. Med. Lab. Sci.
LA  - English
VL  - 77
IS  - 2
SP  - 80
EP  - 82
CY  - New Zealand
PB  - New Zealand Institute of Medical Laboratory Science Inc.
SN  - 1171-0195
AD  - R. Siebers, Wellington School of Medicine & Health Sciences, University of Otago, Wellington, New Zealand. E-mail: rob.siebers@otago.ac.nz
M1  - (Siebers) Wellington School of Medicine & Health Sciences, University of Otago, Wellington, New Zealand
M1  - (Siebers) New Zealand Journal of Medical Laboratory Science, NZIMLS, New Zealand
UR  - https://mix.nzimls.org.nz/user/file/16410/Citations%20to%20articles%20from%20the%20New%20Zealand%20Journal%20of%20Medical%20Laboratory%20Science%20by%20international%20biomedical%20journals%20in%202022.pdf
PT  - Article
L2  - http://ovidsp.ovid.com/ovidweb.cgi?T=JS&PAGE=reference&D=emed26&NEWS=N&AN=2024810585
ER  -  

Link to the Ovid Full Text or citation: https://access.ovid.com/custom/redirector/index.html?dest=https://go.openathens.net/redirector/unimelb.edu.au?url=http://ovidsp.ovid.com/ovidweb.cgi?T=JS&CSC=Y&NEWS=N&PAGE=fulltext&D=emed26&AN=2024810585Link to the External Link Resolver: https://unimelb.hosted.exlibrisgroup.com/sfxlcl41/?sid=OVID:embase&id=pmid:&id=doi:&issn=1171-0195&isbn=&volume=77&issue=2&spage=80&pages=80-82&date=2023&title=New+Zealand+Journal+of+Medical+Laboratory+Science&atitle=Citations+to+articles+from+the+New+Zealand+Journal+of+Medical+Laboratory+Science+by+international+biomedical+journals+in+2022&aulast=Siebers&pid=%3Cauthor%3ESiebers+R.%3C%2Fauthor%3E%3CAN%3E2024810585%3C%2FAN%3E%3CDT%3EArticle%3C%2FDT%3E 

46. 
TY  - JOUR
DB  - Embase
AN  - 2024076662
T1  - Exploring the Potential of Nanotechnology in Pediatric Healthcare: Advances, Challenges, and Future Directions
A1  - Omidian H.
A1  - Mfoafo K. 
AO  - Mfoafo, Kwadwo; ORCID: https://orcid.org/0000-0002-8720-3892
Y1  - 2023//
N2  - The utilization of nanotechnology has brought about notable advancements in the field of pediatric medicine, providing novel approaches for drug delivery, disease diagnosis, and tissue engineering. Nanotechnology involves the manipulation of materials at the nanoscale, resulting in improved drug effectiveness and decreased toxicity. Numerous nanosystems, including nanoparticles, nanocapsules, and nanotubes, have been explored for their therapeutic potential in addressing pediatric diseases such as HIV, leukemia, and neuroblastoma. Nanotechnology has also shown promise in enhancing disease diagnosis accuracy, drug availability, and overcoming the blood-brain barrier obstacle in treating medulloblastoma. It is important to acknowledge that while nanotechnology offers significant opportunities, there are inherent risks and limitations associated with the use of nanoparticles. This review provides a comprehensive summary of the existing literature on nanotechnology in pediatric medicine, highlighting its potential to revolutionize pediatric healthcare while also recognizing the challenges and limitations that need to be addressed.Copyright © 2023 by the authors.
KW  - acne/dt [Drug Therapy]
KW  - acute lymphoblastic leukemia/dt [Drug Therapy]
KW  - acute myeloid leukemia/dt [Drug Therapy]
KW  - adenoid cystic carcinoma/dt [Drug Therapy]
KW  - Aedes aegypti
KW  - alpha radiation
KW  - anaphylaxis/di [Diagnosis]
KW  - anaphylaxis/dt [Drug Therapy]
KW  - anaphylaxis/th [Therapy]
KW  - anaplastic large cell lymphoma/dt [Drug Therapy]
KW  - angioneurotic edema/dt [Drug Therapy]
KW  - antibiotic resistance
KW  - atopic dermatitis/dt [Drug Therapy]
KW  - bacterial infection/dt [Drug Therapy]
KW  - behavior change
KW  - blood brain barrier
KW  - blood vessel graft
KW  - bone structure
KW  - brain tumor/dt [Drug Therapy]
KW  - cancer chemotherapy
KW  - cardiovascular disease/di [Diagnosis]
KW  - cerebral palsy/di [Diagnosis]
KW  - *child health care
KW  - child nutrition
KW  - childhood cancer/di [Diagnosis]
KW  - childhood cancer/dt [Drug Therapy]
KW  - childhood disease/di [Diagnosis]
KW  - childhood leukemia/dt [Drug Therapy]
KW  - childhood obesity/th [Therapy]
KW  - chronic tonsillitis
KW  - coronavirus disease 2019/di [Diagnosis]
KW  - coronavirus disease 2019/dt [Drug Therapy]
KW  - cystic fibrosis/di [Diagnosis]
KW  - degenerative disease
KW  - diagnostic accuracy
KW  - diagnostic procedure
KW  - diet restriction
KW  - disorders of mitochondrial functions
KW  - drug bioavailability
KW  - drug delivery system
KW  - drug efficacy
KW  - drug release
KW  - drug research
KW  - drug safety
KW  - environmental exposure
KW  - environmental health
KW  - environmental monitoring
KW  - epilepsy/dt [Drug Therapy]
KW  - exosome
KW  - eye disease/dt [Drug Therapy]
KW  - food allergy/di [Diagnosis]
KW  - food allergy/th [Therapy]
KW  - food safety
KW  - gestational diabetes/di [Diagnosis]
KW  - gingivitis/dt [Drug Therapy]
KW  - glioma/dt [Drug Therapy]
KW  - Gram negative infection/dt [Drug Therapy]
KW  - Gram positive infection/dt [Drug Therapy]
KW  - hearing impairment
KW  - helminthiasis/dt [Drug Therapy]
KW  - human
KW  - Human immunodeficiency virus 1 infection/dt [Drug Therapy]
KW  - Human immunodeficiency virus infection/di [Diagnosis]
KW  - Human immunodeficiency virus infection/dt [Drug Therapy]
KW  - immunotherapy
KW  - inborn error of metabolism/di [Diagnosis]
KW  - infection
KW  - invasive procedure
KW  - iron deficiency/dt [Drug Therapy]
KW  - jaundice/di [Diagnosis]
KW  - kidney infection/dt [Drug Therapy]
KW  - leishmaniasis/dt [Drug Therapy]
KW  - lymphatic leukemia/dt [Drug Therapy]
KW  - malaria/dt [Drug Therapy]
KW  - medulloblastoma/dt [Drug Therapy]
KW  - micelle
KW  - microbial interaction
KW  - mineral supplementation
KW  - nanoencapsulation
KW  - nanomedicine
KW  - *nanotechnology
KW  - neuroblastoma/dt [Drug Therapy]
KW  - neurotoxicity
KW  - newborn screening
KW  - non insulin dependent diabetes mellitus
KW  - nonhuman
KW  - nutritional deficiency/dt [Drug Therapy]
KW  - nutritional deficiency/th [Therapy]
KW  - ossification
KW  - osteogenesis imperfecta
KW  - osteosarcoma/dt [Drug Therapy]
KW  - osteosarcoma/rt [Radiotherapy]
KW  - osteosarcoma/th [Therapy]
KW  - pain
KW  - photodynamic therapy
KW  - pontine glioma/dt [Drug Therapy]
KW  - pregnancy complication
KW  - regenerative medicine
KW  - respiratory syncytial virus infection/di [Diagnosis]
KW  - respiratory syncytial virus infection/dt [Drug Therapy]
KW  - retinoblastoma/dt [Drug Therapy]
KW  - retinoblastoma/th [Therapy]
KW  - review
KW  - rhabdomyosarcoma/dt [Drug Therapy]
KW  - risk benefit analysis
KW  - schistosomiasis/dt [Drug Therapy]
KW  - scleredema/dt [Drug Therapy]
KW  - scoliosis
KW  - sepsis/di [Diagnosis]
KW  - Severe acute respiratory syndrome coronavirus 2
KW  - skin disease
KW  - sleep disorder
KW  - surgical technique
KW  - T lymphocyte
KW  - tissue engineering
KW  - tooth disease/th [Therapy]
KW  - tooth plaque/dt [Drug Therapy]
KW  - traumatic brain injury/di [Diagnosis]
KW  - tuberculosis/di [Diagnosis]
KW  - tuberculosis/dt [Drug Therapy]
KW  - ultrafine particulate matter
KW  - ventilator associated pneumonia
KW  - virus detection
KW  - vulvovaginitis/dt [Drug Therapy]
KW  - vulvovaginitis/th [Therapy]
KW  - agents acting on the eye/dt [Drug Therapy]
KW  - agents acting on the eye/pr [Pharmaceutics]
KW  - agents acting on the eye/pv [Special Situation for Pharmacovigilance]
KW  - amphotericin B/dt [Drug Therapy]
KW  - amphotericin B/pr [Pharmaceutics]
KW  - amphotericin B/pv [Special Situation for Pharmacovigilance]
KW  - anti acne agent/dt [Drug Therapy]
KW  - anti acne agent/pr [Pharmaceutics]
KW  - anti acne agent/pv [Special Situation for Pharmacovigilance]
KW  - anti human immunodeficiency virus agent/dt [Drug Therapy]
KW  - anti human immunodeficiency virus agent/pr [Pharmaceutics]
KW  - anti human immunodeficiency virus agent/pv [Special Situation for Pharmacovigilance]
KW  - anti-SARS-CoV-2 agent/dt [Drug Therapy]
KW  - anti-SARS-CoV-2 agent/pr [Pharmaceutics]
KW  - anti-SARS-CoV-2 agent/pv [Special Situation for Pharmacovigilance]
KW  - antiinfective agent/dt [Drug Therapy]
KW  - antiinfective agent/pr [Pharmaceutics]
KW  - antiinfective agent/pv [Special Situation for Pharmacovigilance]
KW  - antileishmanial agent/dt [Drug Therapy]
KW  - antileishmanial agent/pr [Pharmaceutics]
KW  - antileishmanial agent/pv [Special Situation for Pharmacovigilance]
KW  - antimalarial agent/dt [Drug Therapy]
KW  - antimalarial agent/pr [Pharmaceutics]
KW  - antimalarial agent/pv [Special Situation for Pharmacovigilance]
KW  - antineoplastic agent/dt [Drug Therapy]
KW  - antineoplastic agent/pr [Pharmaceutics]
KW  - antineoplastic agent/pv [Special Situation for Pharmacovigilance]
KW  - antiretrovirus agent/dt [Drug Therapy]
KW  - antiretrovirus agent/pr [Pharmaceutics]
KW  - antiretrovirus agent/pv [Special Situation for Pharmacovigilance]
KW  - antischistosomal agent/dt [Drug Therapy]
KW  - antischistosomal agent/pr [Pharmaceutics]
KW  - antischistosomal agent/pv [Special Situation for Pharmacovigilance]
KW  - antivirus agent/dt [Drug Therapy]
KW  - antivirus agent/pr [Pharmaceutics]
KW  - antivirus agent/pv [Special Situation for Pharmacovigilance]
KW  - betamethasone/dt [Drug Therapy]
KW  - betamethasone/pr [Pharmaceutics]
KW  - betamethasone/pv [Special Situation for Pharmacovigilance]
KW  - biological marker/ec [Endogenous Compound]
KW  - carbon nanoparticle/to [Drug Toxicity]
KW  - ceftriaxone/dt [Drug Therapy]
KW  - ceftriaxone/pr [Pharmaceutics]
KW  - ceftriaxone/pv [Special Situation for Pharmacovigilance]
KW  - chitosan
KW  - cisplatin/dt [Drug Therapy]
KW  - cisplatin/pr [Pharmaceutics]
KW  - cisplatin/pv [Special Situation for Pharmacovigilance]
KW  - complement component C1s inhibitor/dt [Drug Therapy]
KW  - complement component C1s inhibitor/pr [Pharmaceutics]
KW  - complement component C1s inhibitor/pv [Special Situation for Pharmacovigilance]
KW  - cyanocobalamin/dt [Drug Therapy]
KW  - cyanocobalamin/pr [Pharmaceutics]
KW  - cyanocobalamin/pv [Special Situation for Pharmacovigilance]
KW  - dental material
KW  - dexamethasone/dt [Drug Therapy]
KW  - dexamethasone/pr [Pharmaceutics]
KW  - dexamethasone/pv [Special Situation for Pharmacovigilance]
KW  - doxorubicin/dt [Drug Therapy]
KW  - doxorubicin/pr [Pharmaceutics]
KW  - doxorubicin/pv [Special Situation for Pharmacovigilance]
KW  - edelfosine/dt [Drug Therapy]
KW  - edelfosine/pr [Pharmaceutics]
KW  - edelfosine/pv [Special Situation for Pharmacovigilance]
KW  - efavirenz/dt [Drug Therapy]
KW  - efavirenz/pr [Pharmaceutics]
KW  - efavirenz/pv [Special Situation for Pharmacovigilance]
KW  - etoposide/dt [Drug Therapy]
KW  - etoposide/pr [Pharmaceutics]
KW  - etoposide/pv [Special Situation for Pharmacovigilance]
KW  - geraniol/pr [Pharmaceutics]
KW  - gold nanoparticle
KW  - gold nanorod
KW  - graphene
KW  - icaridin/pr [Pharmaceutics]
KW  - immunomodulating agent/dt [Drug Therapy]
KW  - immunomodulating agent/pr [Pharmaceutics]
KW  - immunomodulating agent/pv [Special Situation for Pharmacovigilance]
KW  - iron/dt [Drug Therapy]
KW  - iron/pr [Pharmaceutics]
KW  - iron/pv [Special Situation for Pharmacovigilance]
KW  - iron oxide nanoparticle/dt [Drug Therapy]
KW  - iron oxide nanoparticle/pr [Pharmaceutics]
KW  - iron oxide nanoparticle/pv [Special Situation for Pharmacovigilance]
KW  - isoniazid plus rifampicin/dt [Drug Therapy]
KW  - isoniazid plus rifampicin/pr [Pharmaceutics]
KW  - isoniazid plus rifampicin/pv [Special Situation for Pharmacovigilance]
KW  - lead
KW  - lipid nanoparticle
KW  - liposome
KW  - mercaptopurine/dt [Drug Therapy]
KW  - mercaptopurine/pr [Pharmaceutics]
KW  - mercaptopurine/pv [Special Situation for Pharmacovigilance]
KW  - mercury
KW  - mesoporous silica nanoparticle
KW  - methylprednisolone/dt [Drug Therapy]
KW  - methylprednisolone/pr [Pharmaceutics]
KW  - methylprednisolone/pv [Special Situation for Pharmacovigilance]
KW  - nanocapsule
KW  - nanocarrier
KW  - nanoparticle/to [Drug Toxicity]
KW  - nanotube
KW  - petrolatum
KW  - polyglactin
KW  - polymer
KW  - polypeptide/dt [Drug Therapy]
KW  - polypeptide/pr [Pharmaceutics]
KW  - polypeptide/pv [Special Situation for Pharmacovigilance]
KW  - praziquantel/dt [Drug Therapy]
KW  - praziquantel/pr [Pharmaceutics]
KW  - praziquantel/pv [Special Situation for Pharmacovigilance]
KW  - probiotic agent/dt [Drug Therapy]
KW  - probiotic agent/pr [Pharmaceutics]
KW  - probiotic agent/pv [Special Situation for Pharmacovigilance]
KW  - radiopharmaceutical agent/pr [Pharmaceutics]
KW  - resveratrol/dt [Drug Therapy]
KW  - resveratrol/pr [Pharmaceutics]
KW  - resveratrol/pv [Special Situation for Pharmacovigilance]
KW  - rifampicin/dt [Drug Therapy]
KW  - rifampicin/pr [Pharmaceutics]
KW  - rifampicin/pv [Special Situation for Pharmacovigilance]
KW  - silver nanoparticle/to [Drug Toxicity]
KW  - small interfering RNA/dt [Drug Therapy]
KW  - small interfering RNA/pr [Pharmaceutics]
KW  - small interfering RNA/pv [Special Situation for Pharmacovigilance]
KW  - tuberculostatic agent/dt [Drug Therapy]
KW  - tuberculostatic agent/pr [Pharmaceutics]
KW  - tuberculostatic agent/pv [Special Situation for Pharmacovigilance]
KW  - unclassified drug
KW  - yoghurt
KW  - endotracheal tube
KW  - B cell acute lymphoblastic leukemia
KW  - B cell precursor lymphoblastic leukemia/dt [Drug Therapy]
KW  - bone microstructure
KW  - degenerative ocular disease/dt [Drug Therapy]
KW  - neonatal scleredema/dt [Drug Therapy]
KW  - bioyoghurt
XT  - acne / drug therapy / anti acne agent
XT  - acute lymphoblastic leukemia / drug therapy / cisplatin
XT  - acute lymphoblastic leukemia / drug therapy / mercaptopurine
XT  - acute myeloid leukemia / drug therapy / small interfering RNA
XT  - adenoid cystic carcinoma / drug therapy / antineoplastic agent
XT  - anaphylaxis / drug therapy / immunomodulating agent
XT  - anaplastic large cell lymphoma / drug therapy / small interfering RNA
XT  - angioneurotic edema / drug therapy / complement component C1s inhibitor
XT  - atopic dermatitis / drug therapy / betamethasone
XT  - B cell precursor lymphoblastic leukemia / drug therapy / small interfering RNA
XT  - bacterial infection / drug therapy / antiinfective agent
XT  - brain tumor / drug therapy / antineoplastic agent
XT  - childhood cancer / drug therapy / antineoplastic agent
XT  - childhood cancer / drug therapy / doxorubicin
XT  - childhood leukemia / drug therapy / dexamethasone
XT  - childhood leukemia / drug therapy / small interfering RNA
XT  - coronavirus disease 2019 / drug therapy / anti-SARS-CoV-2 agent
XT  - degenerative ocular disease / drug therapy / agents acting on the eye
XT  - epilepsy / drug therapy / methylprednisolone
XT  - eye disease / drug therapy / agents acting on the eye
XT  - gingivitis / drug therapy / resveratrol
XT  - glioma / drug therapy / doxorubicin
XT  - Gram negative infection / drug therapy / ceftriaxone
XT  - Gram positive infection / drug therapy / ceftriaxone
XT  - helminthiasis / drug therapy / praziquantel
XT  - Human immunodeficiency virus 1 infection / drug therapy / antiretrovirus agent
XT  - Human immunodeficiency virus infection / drug therapy / anti human immunodeficiency virus agent
XT  - Human immunodeficiency virus infection / drug therapy / antiretrovirus agent
XT  - Human immunodeficiency virus infection / drug therapy / efavirenz
XT  - iron deficiency / drug therapy / iron oxide nanoparticle
XT  - iron deficiency / drug therapy / iron
XT  - kidney infection / drug therapy / antiinfective agent
XT  - leishmaniasis / drug therapy / amphotericin B
XT  - leishmaniasis / drug therapy / antileishmanial agent
XT  - lymphatic leukemia / drug therapy / small interfering RNA
XT  - malaria / drug therapy / antimalarial agent
XT  - medulloblastoma / drug therapy / antineoplastic agent
XT  - neonatal scleredema / drug therapy / doxorubicin
XT  - neuroblastoma / drug therapy / antineoplastic agent
XT  - neuroblastoma / drug therapy / doxorubicin
XT  - neuroblastoma / drug therapy / etoposide
XT  - neuroblastoma / drug therapy / polypeptide
XT  - nutritional deficiency / drug therapy / cyanocobalamin
XT  - osteosarcoma / drug therapy / antineoplastic agent
XT  - osteosarcoma / drug therapy / cisplatin
XT  - osteosarcoma / drug therapy / doxorubicin
XT  - osteosarcoma / drug therapy / edelfosine
XT  - pontine glioma / drug therapy / antineoplastic agent
XT  - respiratory syncytial virus infection / drug therapy / antivirus agent
XT  - retinoblastoma / drug therapy / antineoplastic agent
XT  - rhabdomyosarcoma / drug therapy / antineoplastic agent
XT  - schistosomiasis / drug therapy / antischistosomal agent
XT  - schistosomiasis / drug therapy / praziquantel
XT  - scleredema / drug therapy / doxorubicin
XT  - tooth plaque / drug therapy / resveratrol
XT  - tuberculosis / drug therapy / isoniazid plus rifampicin
XT  - tuberculosis / drug therapy / rifampicin
XT  - tuberculosis / drug therapy / tuberculostatic agent
XT  - vulvovaginitis / drug therapy / probiotic agent
XT  - agents acting on the eye / drug therapy / degenerative ocular disease
XT  - agents acting on the eye / drug therapy / eye disease
XT  - agents acting on the eye / special situation for pharmacovigilance / pediatric patient
XT  - amphotericin B / drug therapy / leishmaniasis
XT  - amphotericin B / special situation for pharmacovigilance / pediatric patient
XT  - anti acne agent / drug therapy / acne
XT  - anti acne agent / special situation for pharmacovigilance / pediatric patient
XT  - anti human immunodeficiency virus agent / drug therapy / Human immunodeficiency virus infection
XT  - anti human immunodeficiency virus agent / special situation for pharmacovigilance / pediatric patient
XT  - anti-SARS-CoV-2 agent / drug therapy / coronavirus disease 2019
XT  - anti-SARS-CoV-2 agent / special situation for pharmacovigilance / pediatric patient
XT  - antiinfective agent / drug therapy / bacterial infection
XT  - antiinfective agent / drug therapy / kidney infection
XT  - antiinfective agent / special situation for pharmacovigilance / pediatric patient
XT  - antileishmanial agent / drug therapy / leishmaniasis
XT  - antileishmanial agent / special situation for pharmacovigilance / pediatric patient
XT  - antimalarial agent / drug therapy / malaria
XT  - antimalarial agent / special situation for pharmacovigilance / pediatric patient
XT  - antineoplastic agent / drug therapy / adenoid cystic carcinoma
XT  - antineoplastic agent / drug therapy / brain tumor
XT  - antineoplastic agent / drug therapy / childhood cancer
XT  - antineoplastic agent / drug therapy / medulloblastoma
XT  - antineoplastic agent / drug therapy / neuroblastoma
XT  - antineoplastic agent / drug therapy / osteosarcoma
XT  - antineoplastic agent / drug therapy / pontine glioma
XT  - antineoplastic agent / drug therapy / retinoblastoma
XT  - antineoplastic agent / drug therapy / rhabdomyosarcoma
XT  - antineoplastic agent / special situation for pharmacovigilance / pediatric patient
XT  - antiretrovirus agent / drug therapy / Human immunodeficiency virus 1 infection
XT  - antiretrovirus agent / drug therapy / Human immunodeficiency virus infection
XT  - antiretrovirus agent / special situation for pharmacovigilance / pediatric patient
XT  - antischistosomal agent / drug therapy / schistosomiasis
XT  - antischistosomal agent / special situation for pharmacovigilance / pediatric patient
XT  - antivirus agent / drug therapy / respiratory syncytial virus infection
XT  - antivirus agent / special situation for pharmacovigilance / pediatric patient
XT  - betamethasone / drug therapy / atopic dermatitis
XT  - betamethasone / special situation for pharmacovigilance / pediatric patient
XT  - ceftriaxone / drug therapy / Gram negative infection
XT  - ceftriaxone / drug therapy / Gram positive infection
XT  - ceftriaxone / special situation for pharmacovigilance / pediatric patient
XT  - cisplatin / drug therapy / acute lymphoblastic leukemia
XT  - cisplatin / drug therapy / osteosarcoma
XT  - cisplatin / special situation for pharmacovigilance / pediatric patient
XT  - complement component C1s inhibitor / drug therapy / angioneurotic edema
XT  - complement component C1s inhibitor / special situation for pharmacovigilance / pediatric patient
XT  - cyanocobalamin / drug therapy / nutritional deficiency
XT  - cyanocobalamin / special situation for pharmacovigilance / pediatric patient
XT  - dexamethasone / drug therapy / childhood leukemia
XT  - dexamethasone / special situation for pharmacovigilance / pediatric patient
XT  - doxorubicin / drug therapy / childhood cancer
XT  - doxorubicin / drug therapy / glioma
XT  - doxorubicin / drug therapy / neonatal scleredema
XT  - doxorubicin / drug therapy / neuroblastoma
XT  - doxorubicin / drug therapy / osteosarcoma
XT  - doxorubicin / drug therapy / scleredema
XT  - doxorubicin / special situation for pharmacovigilance / pediatric patient
XT  - edelfosine / drug therapy / osteosarcoma
XT  - edelfosine / special situation for pharmacovigilance / pediatric patient
XT  - efavirenz / drug therapy / Human immunodeficiency virus infection
XT  - efavirenz / special situation for pharmacovigilance / pediatric patient
XT  - etoposide / drug therapy / neuroblastoma
XT  - etoposide / special situation for pharmacovigilance / pediatric patient
XT  - immunomodulating agent / drug therapy / anaphylaxis
XT  - immunomodulating agent / special situation for pharmacovigilance / pediatric patient
XT  - iron / drug therapy / iron deficiency
XT  - iron / special situation for pharmacovigilance / pediatric patient
XT  - iron oxide nanoparticle / drug therapy / iron deficiency
XT  - iron oxide nanoparticle / special situation for pharmacovigilance / pediatric patient
XT  - isoniazid plus rifampicin / drug therapy / tuberculosis
XT  - isoniazid plus rifampicin / special situation for pharmacovigilance / pediatric patient
XT  - mercaptopurine / drug therapy / acute lymphoblastic leukemia
XT  - mercaptopurine / special situation for pharmacovigilance / pediatric patient
XT  - methylprednisolone / drug therapy / epilepsy
XT  - methylprednisolone / special situation for pharmacovigilance / pediatric patient
XT  - polypeptide / drug therapy / neuroblastoma
XT  - polypeptide / special situation for pharmacovigilance / pediatric patient
XT  - praziquantel / drug therapy / helminthiasis
XT  - praziquantel / drug therapy / schistosomiasis
XT  - praziquantel / special situation for pharmacovigilance / pediatric patient
XT  - probiotic agent / drug therapy / vulvovaginitis
XT  - probiotic agent / special situation for pharmacovigilance / pediatric patient
XT  - resveratrol / drug therapy / gingivitis
XT  - resveratrol / drug therapy / tooth plaque
XT  - resveratrol / special situation for pharmacovigilance / pediatric patient
XT  - rifampicin / drug therapy / tuberculosis
XT  - rifampicin / special situation for pharmacovigilance / pediatric patient
XT  - small interfering RNA / drug therapy / acute myeloid leukemia
XT  - small interfering RNA / drug therapy / anaplastic large cell lymphoma
XT  - small interfering RNA / drug therapy / B cell precursor lymphoblastic leukemia
XT  - small interfering RNA / drug therapy / childhood leukemia
XT  - small interfering RNA / drug therapy / lymphatic leukemia
XT  - small interfering RNA / special situation for pharmacovigilance / pediatric patient
XT  - tuberculostatic agent / drug therapy / tuberculosis
XT  - tuberculostatic agent / special situation for pharmacovigilance / pediatric patient
JF  - Pharmaceutics
JA  - Pharmaceutics
LA  - English
VL  - 15
IS  - 6
SP  - 1583
CY  - Switzerland
PB  - Multidisciplinary Digital Publishing Institute (MDPI)
SN  - 1999-4923 (electronic)
SN  - 1999-4923
AD  - H. Omidian, College of Pharmacy, Nova Southeastern University, Fort Lauderdale, FL 33328, United States. E-mail: omidian@nova.edu
M1  - (Omidian, Mfoafo) College of Pharmacy, Nova Southeastern University, Fort Lauderdale, FL 33328, United States
UR  - http://www.mdpi.com/journal/pharmaceutics
DO  - https://dx.doi.org/10.3390/pharmaceutics15061583
PT  - Review
L2  - http://ovidsp.ovid.com/ovidweb.cgi?T=JS&PAGE=reference&D=emed26&NEWS=N&AN=2024076662
ER  -  

Link to the Ovid Full Text or citation: https://access.ovid.com/custom/redirector/index.html?dest=https://go.openathens.net/redirector/unimelb.edu.au?url=http://ovidsp.ovid.com/ovidweb.cgi?T=JS&CSC=Y&NEWS=N&PAGE=fulltext&D=emed26&DO=10.3390%2fpharmaceutics15061583Link to the External Link Resolver: https://unimelb.hosted.exlibrisgroup.com/sfxlcl41/?sid=OVID:embase&id=pmid:&id=doi:10.3390%2Fpharmaceutics15061583&issn=1999-4923&isbn=&volume=15&issue=6&spage=1583&pages=&date=2023&title=Pharmaceutics&atitle=Exploring+the+Potential+of+Nanotechnology+in+Pediatric+Healthcare%3A+Advances%2C+Challenges%2C+and+Future+Directions&aulast=Omidian&pid=%3Cauthor%3EOmidian+H.%3BMfoafo+K.%3C%2Fauthor%3E%3CAN%3E2024076662%3C%2FAN%3E%3CDT%3EReview%3C%2FDT%3E 

47. 
TY  - JOUR
DB  - Embase
AN  - 2025143142
ID  - 37329576 [https://www.ncbi.nlm.nih.gov/pubmed/?term=37329576]
T1  - Infant gut microbiota and environment associate with juvenile idiopathic arthritis many years prior to disease onset, especially in genetically vulnerable children
A1  - Kindgren E.
A1  - Ahrens A.P.
A1  - Triplett E.W.
A1  - Ludvigsson J. 
AO  - Ahrens, Angelica P.; ORCID: https://orcid.org/0000-0002-1478-7559
AO  - Triplett, Eric W.; ORCID: https://orcid.org/0000-0002-1845-4866
Y1  - 2023//
N2  - Background: The etiology of juvenile idiopathic arthritis (JIA) is poorly understood. This study investigated genetic and environmental factors and infant gut microbiota in a prospective birth cohort to assess disease risk. Method(s): Data was collected from the All Babies in Southeast Sweden (ABIS) population-based cohort (n = 17,055), 111 of whom later acquired JIA (ABISJIA). Stool samples were collected at one year of age for 10.4%. To determine disease association, 16S rRNA gene sequences were analyzed, with and without confound adjustment. Genetic and environmental risks were assessed. Finding(s): ABISJIA had higher abundance of Acidaminococcales, Prevotella 9, and Veillonella parvula and lower abundance of Coprococcus, Subdoligranulum, Phascolarctobacterium, Dialister spp., Bifidobacterium breve, Fusicatenibacter saccharivorans, Roseburia intestinalis, and Akkermansia muciniphila (q's < 0.05). Parabacteroides distasonis greatly increased the odds of later contracting JIA (OR = 6.7; 1.81-24.84, p = 0.0045). Shorter breastfeeding duration and increased antibiotic exposure compounded risk in a dose-dependent manner, especially in those with genetic predisposition. Interpretation(s): Microbial dysregulation in infancy may trigger or accelerate JIA development. Environmental risk factors have a stronger impact on genetically predisposed children. This study is the first to implicate microbial dysregulation in JIA at such an early age, with many bacterial taxa associated with risk factors. These findings provide opportunities for intervention or early screening and offer new insights into JIA pathogenesis. Funding(s): Barndiabetesfonden; Swedish Council for Working Life and Social Research; Swedish Research Council; Ostgota Brandstodsbolag; Medical Research Council of Southeast Sweden; JDRF-Wallenberg Foundation; Linkoping.Copyright © 2023 The Author(s)
KW  - Acidaminococcales
KW  - Actinobacteria
KW  - adolescent
KW  - adult
KW  - Akkermansia muciniphila
KW  - arthritis
KW  - article
KW  - autoimmunity
KW  - autoinflammatory disease
KW  - bacterial genome
KW  - Bacteroides
KW  - Bacteroides fragilis
KW  - Bacteroidetes
KW  - Bifidobacterium
KW  - Bifidobacterium bifidum
KW  - Bifidobacterium breve
KW  - birth cohort
KW  - birth weight
KW  - Blautia
KW  - breast feeding
KW  - case control study
KW  - celiac disease
KW  - child
KW  - Clostridia
KW  - Clostridiaceae
KW  - cohort analysis
KW  - Collinsella
KW  - controlled study
KW  - Coprococcus
KW  - DNA extraction
KW  - environmental factor
KW  - environmental risk
KW  - Faecalibacterium
KW  - female
KW  - Firmicutes
KW  - Fusobacteria
KW  - gene sequence
KW  - genetic susceptibility
KW  - genotyping
KW  - gestational age
KW  - Gram negative bacterium
KW  - *heredity
KW  - human
KW  - hypothyroidism
KW  - infant
KW  - inflammatory bowel disease
KW  - insulin dependent diabetes mellitus
KW  - International Classification of Diseases
KW  - *intestine flora
KW  - *juvenile rheumatoid arthritis/di [Diagnosis]
KW  - Lachnospiraceae
KW  - Lactobacillus
KW  - major histocompatibility complex
KW  - male
KW  - Megasphaera
KW  - microbial community
KW  - microbial diversity
KW  - microbiome
KW  - Parabacteroides
KW  - Parabacteroides distasonis
KW  - pediatrics
KW  - polymerase chain reaction
KW  - Prevotella
KW  - Proteobacteria
KW  - questionnaire
KW  - risk assessment
KW  - risk factor
KW  - Roseburia intestinalis
KW  - Ruminococcus
KW  - school child
KW  - sex difference
KW  - Veillonella
KW  - Veillonella parvula
KW  - Veillonellaceae
KW  - *vulnerable population
KW  - antibiotic agent
KW  - HLA DQ antigen/ec [Endogenous Compound]
KW  - HLA DR1 antigen/ec [Endogenous Compound]
KW  - RNA 16S/ec [Endogenous Compound]
KW  - data analysis software
KW  - genetic analyzer
KW  - spectrometer
KW  - Dialister
KW  - Phascolarctobacterium
KW  - Nanodro
JF  - eBioMedicine
JA  - eBioMedicine
LA  - English
VL  - 93
SP  - 104654
CY  - Netherlands
PB  - Elsevier B.V.
SN  - 2352-3964 (electronic)
SN  - 2352-3964
AD  - E.W. Triplett, Department of Microbiology and Cell Science, University of Florida, 1355 Museum Road, PO Box 110700, Gainesville, FL 32611-0700, United States. E-mail: ewt@ufl.edu
M1  - (Kindgren) Department of Pediatrics, Region Vastra Gotaland, Skaraborg Hospital, Skovde, Sweden
M1  - (Kindgren, Ludvigsson) Department of Biomedical and Clinical Sciences, Linkoping University, Linkoping, Sweden
M1  - (Ahrens, Triplett) Department of Microbiology and Cell Science, Institute of Food and Agricultural Sciences, University of Florida, Gainesville, FL 32611-0700, United States
M1  - (Ludvigsson) Crown Princess Victoria's Children's Hospital, Region Ostergotland, SE, Linkoping 58185, Sweden
M2  - MiSeq: Illumina [United States], Nanodro: Thermo [United States], SPSS: IBM [United States]
C1  - MiSeq: Illumina [United States], Nanodro: Thermo [United States], SPSS: IBM [United States]
C2  - Illumina [United States], Thermo [United States], IBM [United States]
UR  - http://www.journals.elsevier.com/ebiomedicine/
DO  - https://dx.doi.org/10.1016/j.ebiom.2023.104654
PT  - Article
L2  - http://ovidsp.ovid.com/ovidweb.cgi?T=JS&PAGE=reference&D=emed25&NEWS=N&AN=2025143142
ER  -  

Link to the Ovid Full Text or citation: https://access.ovid.com/custom/redirector/index.html?dest=https://go.openathens.net/redirector/unimelb.edu.au?url=http://ovidsp.ovid.com/ovidweb.cgi?T=JS&CSC=Y&NEWS=N&PAGE=fulltext&D=emed25&DO=10.1016%2fj.ebiom.2023.104654Link to the External Link Resolver: https://unimelb.hosted.exlibrisgroup.com/sfxlcl41/?sid=OVID:embase&id=pmid:37329576&id=doi:10.1016%2Fj.ebiom.2023.104654&issn=2352-3964&isbn=&volume=93&issue=&spage=104654&pages=&date=2023&title=eBioMedicine&atitle=Infant+gut+microbiota+and+environment+associate+with+juvenile+idiopathic+arthritis+many+years+prior+to+disease+onset%2C+especially+in+genetically+vulnerable+children&aulast=Kindgren&pid=%3Cauthor%3EKindgren+E.%3BAhrens+A.P.%3BTriplett+E.W.%3BLudvigsson+J.%3C%2Fauthor%3E%3CAN%3E2025143142%3C%2FAN%3E%3CDT%3EArticle%3C%2FDT%3E 

48. 
TY  - JOUR
DB  - Embase
AN  - 2024556747
ID  - 37344085 [https://www.ncbi.nlm.nih.gov/pubmed/?term=37344085]
T1  - Incidence and risk factors for early hypoglycemia in very preterm infants: The hyporisk study
A1  - Koolen M.R.
A1  - van Kempen A.A.
A1  - Maaskant J.M.
A1  - Reiss I.
A1  - Vermeulen M.J. 
AO  - Koolen, Margreet R.; ORCID: https://orcid.org/0000-0001-8143-9776
AO  - van Kempen, Anne AMW; ORCID: https://orcid.org/0000-0003-3959-7353
AO  - Maaskant, Jolanda M.; ORCID: https://orcid.org/0000-0002-1130-1795
Y1  - 2023//
N2  - Purpose: To determine incidence, timing and potential risk factors associated with hypoglycemia in the first day of life in very premature infants. Method(s): Retrospective cohort study including all infants born before 32 weeks of gestation between 1 July 2017 and 31 December 2020 in the Erasmus MC Sophia Children's Hospital (Rotterdam, the Netherlands). Excluded were those who died within 24 h after birth or with no glucose data available. We collected maternal and neonatal characteristics from patient files, as well as all routine glucose values for the first 24 h. Hypoglycemia was defined as blood glucose value below 2.6 mmol/L. Risk factors were selected using univariable and multivariable logistic regression with stepwise backward elimination. Kaplan-Meier survival analysis was performed to examine time-to-event after birth. Result(s): Of 714 infants included (median gestational age 29.3 weeks, mean weight 1200 g), 137 (19%) had at least one episode of hypoglycemia, with a median time-to-event of 126 min [95%-CI 105-216]. Relevant independent risk factors for hypoglycemia included two maternal (insulin-dependent diabetes [OR 2.8; 95%-CI 1.3-6.1]; antenatal steroid administration [OR 1.7, 95%-CI 1.1-2.7]), and four neonatal factors (no IV-access in delivery room [OR 6.1, 95% CI-3.2-11.7], gestational age in weeks [OR 1.3, 95% CI-1.2-1.5], small-for-gestational-age [OR 2.6, 95%-CI 1.4-4.8], and no respiratory support (versus non-invasive support) [OR 2.3, 95%-CI 1.0-5.3]). Conclusion(s): Six risk factors were identified for hypoglycemia in the first 24 h of life in very preterm infants, that can be used for development of prediction models, risk-based screening and updating guidelines.Copyright © 2023 The Authors
KW  - Apgar score
KW  - article
KW  - assisted ventilation
KW  - birth weight
KW  - cesarean section
KW  - cohort analysis
KW  - female
KW  - fever
KW  - gestational age
KW  - gestational diabetes
KW  - hematocrit
KW  - human
KW  - hypertension
KW  - *hypoglycemia/dt [Drug Therapy]
KW  - *incidence
KW  - infant
KW  - insulin dependent diabetes mellitus
KW  - invasive ventilation
KW  - Kaplan Meier method
KW  - logistic regression analysis
KW  - major clinical study
KW  - male
KW  - noninvasive ventilation
KW  - prediction
KW  - pregnancy
KW  - premature rupture of membranes
KW  - *prematurity
KW  - retrospective study
KW  - *risk factor
KW  - sepsis
KW  - small for gestational age
KW  - vaginal delivery
KW  - antibiotic agent
KW  - corticosteroid
KW  - glucose/dt [Drug Therapy]
KW  - glucose/iv [Intravenous Drug Administration]
KW  - glucose/pv [Special Situation for Pharmacovigilance]
KW  - steroid/pv [Special Situation for Pharmacovigilance]
KW  - blood analysis equipment
KW  - blood gas analyzer
XT  - hypoglycemia / drug therapy / glucose
XT  - glucose / drug therapy / hypoglycemia
XT  - glucose / special situation for pharmacovigilance / pediatric patient
XT  - steroid / special situation for pharmacovigilance / prenatal drug exposure
JF  - Clinical Nutrition ESPEN
JA  - Clin. Nutr. ESPEN
LA  - English
VL  - 56
SP  - 67
EP  - 72
CY  - United Kingdom
PB  - Elsevier Ltd
SN  - 2405-4577
AD  - M.J. Vermeulen, Department of Pediatrics, Neonatal Intensive Care Unit of the Erasmus MC Sophia Children's Hospital, Rotterdam, Netherlands. E-mail: m.j.vermeulen@erasmusmc.nl
M1  - (Koolen, Reiss, Vermeulen) Department of Pediatrics, Neonatal Intensive Care Unit of the Erasmus MC Sophia Children's Hospital, Rotterdam, Netherlands
M1  - (van Kempen) Department of Pediatrics and Neonatology, OLVG, Amsterdam, Netherlands
M1  - (Maaskant) Amsterdam UMC Location AMC, University of Amsterdam, Department of Data Science and Epidemiology, Amsterdam, Netherlands
M1  - (Maaskant) Amsterdam UMC Location AMC, University of Amsterdam, Emma Children's Hospital, Amsterdam, Netherlands
UR  - http://www.journals.elsevier.com/clinical-nutrition-espen
DO  - https://dx.doi.org/10.1016/j.clnesp.2023.05.001
PT  - Article
L2  - http://ovidsp.ovid.com/ovidweb.cgi?T=JS&PAGE=reference&D=emed25&NEWS=N&AN=2024556747
ER  -  

Link to the Ovid Full Text or citation: https://access.ovid.com/custom/redirector/index.html?dest=https://go.openathens.net/redirector/unimelb.edu.au?url=http://ovidsp.ovid.com/ovidweb.cgi?T=JS&CSC=Y&NEWS=N&PAGE=fulltext&D=emed25&DO=10.1016%2fj.clnesp.2023.05.001Link to the External Link Resolver: https://unimelb.hosted.exlibrisgroup.com/sfxlcl41/?sid=OVID:embase&id=pmid:37344085&id=doi:10.1016%2Fj.clnesp.2023.05.001&issn=2405-4577&isbn=&volume=56&issue=&spage=67&pages=67-72&date=2023&title=Clinical+Nutrition+ESPEN&atitle=Incidence+and+risk+factors+for+early+hypoglycemia+in+very+preterm+infants%3A+The+hyporisk+study&aulast=Koolen&pid=%3Cauthor%3EKoolen+M.R.%3Bvan+Kempen+A.A.%3BMaaskant+J.M.%3BReiss+I.%3BVermeulen+M.J.%3C%2Fauthor%3E%3CAN%3E2024556747%3C%2FAN%3E%3CDT%3EArticle%3C%2FDT%3E 

49. 
TY  - JOUR
DB  - Embase
AN  - 2025110486
ID  - 37256882 [https://www.ncbi.nlm.nih.gov/pubmed/?term=37256882]
T1  - Does diabetes mellitus comorbidity increase the risk of drug-induced liver injury during tuberculosis treatment?
A1  - Freire I.D.
A1  - Fielding K.L.
A1  - Moore D.A.J. 
Y1  - 2023//
N2  - Background The growing burden of diabetes worldwide is a threat to tuberculosis (TB) control. Drug-induced liver injury (DILI) due to TB drugs is a significant concern and there is currently limited evidence on the effect of diabetes on TB DILI. This study sought to investigate the effect of diabetes as a risk factor for DILI and to further study any potential co-factors. Methods An unmatched case-control study. Cases were TB patients on 2RHZE/4RH presenting with DILI from 2013-2017 in Porto Alegre, Brazil. Controls were contemporaneous TB patients without DILI being treated in any one of the same five Porto Alegre TB clinics. The exposure variables were diabetes (main exposure variable), age, sex, alcohol misuse, human immunodeficiency virus (HIV), hepatitis C (HCV) and B (HBV) viruses, concomitant hepatotoxic drugs, other liver diseases and TB site. The outcome variable was the occurrence of DILI. Results Odds of DILI were increased by: older age group 51-60, 61-70 and 71-93 years (adjusted OR 2.39, 95%CI 1.30-4,38; adjusted OR 4.37, 2.28-8,35; adjusted OR 12.91, 5.81-28,66, respectively), HIV positive status (adjusted OR 3.59, 95%CI 2.25-5.73), HCV positive status (adjusted OR 3.49, 95%CI 1.96-6.21) and having concurrent pulmonary and extrapulmonary TB (adjusted OR 3.16, 95%CI 1.93-5.19). Diabetes, gender, and other hepatotoxic drugs were not associated with DILI. Conclusions This study confirms the association between TB DILI and well-known risk factors but did not demonstrate increased odds of TB DILI in patients with diabetes.Copyright: © 2023 Freire et al. This is an open access article distributed under the terms of the Creative Commons Attribution License, which permits unrestricted use, distribution, and reproduction in any medium, provided the original author and source are credited.
KW  - adolescent
KW  - adult
KW  - age
KW  - aged
KW  - alcohol abuse
KW  - article
KW  - Brazil
KW  - case control study
KW  - child
KW  - clinical outcome
KW  - *comorbidity
KW  - confidence interval
KW  - controlled study
KW  - *diabetes mellitus
KW  - disease association
KW  - *drug-induced liver injury/si [Side Effect]
KW  - exposure variable
KW  - extrapulmonary tuberculosis
KW  - female
KW  - gender
KW  - hepatitis B/dt [Drug Therapy]
KW  - hepatitis C/dt [Drug Therapy]
KW  - human
KW  - Human immunodeficiency virus infection/dt [Drug Therapy]
KW  - infant
KW  - liver disease
KW  - liver toxicity/si [Side Effect]
KW  - lung tuberculosis
KW  - major clinical study
KW  - male
KW  - middle aged
KW  - non insulin dependent diabetes mellitus
KW  - nonalcoholic fatty liver
KW  - odds ratio
KW  - outcome variable
KW  - pilot study
KW  - polypharmacy
KW  - predictor variable
KW  - retrospective study
KW  - *risk factor
KW  - *tuberculosis/dt [Drug Therapy]
KW  - cotrimoxazole/ae [Adverse Drug Reaction]
KW  - cotrimoxazole/dt [Drug Therapy]
KW  - cotrimoxazole/pv [Special Situation for Pharmacovigilance]
KW  - efavirenz/ae [Adverse Drug Reaction]
KW  - efavirenz/dt [Drug Therapy]
KW  - efavirenz/pv [Special Situation for Pharmacovigilance]
KW  - ethambutol/ae [Adverse Drug Reaction]
KW  - ethambutol/cb [Drug Combination]
KW  - ethambutol/dt [Drug Therapy]
KW  - ethambutol/pv [Special Situation for Pharmacovigilance]
KW  - isoniazid/ae [Adverse Drug Reaction]
KW  - isoniazid/cb [Drug Combination]
KW  - isoniazid/dt [Drug Therapy]
KW  - isoniazid/pv [Special Situation for Pharmacovigilance]
KW  - pyrazinamide/ae [Adverse Drug Reaction]
KW  - pyrazinamide/cb [Drug Combination]
KW  - pyrazinamide/dt [Drug Therapy]
KW  - pyrazinamide/pv [Special Situation for Pharmacovigilance]
KW  - rifampicin/ae [Adverse Drug Reaction]
KW  - rifampicin/cb [Drug Combination]
KW  - rifampicin/dt [Drug Therapy]
KW  - rifampicin/pv [Special Situation for Pharmacovigilance]
XT  - drug-induced liver injury / side effect / ethambutol
XT  - drug-induced liver injury / side effect / isoniazid
XT  - drug-induced liver injury / side effect / pyrazinamide
XT  - drug-induced liver injury / side effect / rifampicin
XT  - hepatitis B / drug therapy / cotrimoxazole
XT  - hepatitis B / drug therapy / efavirenz
XT  - hepatitis C / drug therapy / cotrimoxazole
XT  - hepatitis C / drug therapy / efavirenz
XT  - Human immunodeficiency virus infection / drug therapy / cotrimoxazole
XT  - Human immunodeficiency virus infection / drug therapy / efavirenz
XT  - liver toxicity / side effect / cotrimoxazole
XT  - liver toxicity / side effect / efavirenz
XT  - tuberculosis / drug therapy / ethambutol
XT  - tuberculosis / drug therapy / isoniazid
XT  - tuberculosis / drug therapy / pyrazinamide
XT  - tuberculosis / drug therapy / rifampicin
XT  - cotrimoxazole / adverse drug reaction / liver toxicity
XT  - cotrimoxazole / drug therapy / hepatitis B
XT  - cotrimoxazole / drug therapy / hepatitis C
XT  - cotrimoxazole / drug therapy / Human immunodeficiency virus infection
XT  - cotrimoxazole / special situation for pharmacovigilance / aged
XT  - cotrimoxazole / special situation for pharmacovigilance / pediatric patient
XT  - efavirenz / adverse drug reaction / liver toxicity
XT  - efavirenz / drug therapy / hepatitis B
XT  - efavirenz / drug therapy / hepatitis C
XT  - efavirenz / drug therapy / Human immunodeficiency virus infection
XT  - efavirenz / special situation for pharmacovigilance / aged
XT  - efavirenz / special situation for pharmacovigilance / pediatric patient
XT  - ethambutol / adverse drug reaction / drug-induced liver injury
XT  - ethambutol / drug combination / isoniazid
XT  - ethambutol / drug combination / pyrazinamide
XT  - ethambutol / drug combination / rifampicin
XT  - ethambutol / drug therapy / tuberculosis
XT  - ethambutol / special situation for pharmacovigilance / aged
XT  - ethambutol / special situation for pharmacovigilance / pediatric patient
XT  - isoniazid / adverse drug reaction / drug-induced liver injury
XT  - isoniazid / drug combination / ethambutol
XT  - isoniazid / drug combination / pyrazinamide
XT  - isoniazid / drug combination / rifampicin
XT  - isoniazid / drug therapy / tuberculosis
XT  - isoniazid / special situation for pharmacovigilance / aged
XT  - isoniazid / special situation for pharmacovigilance / pediatric patient
XT  - pyrazinamide / adverse drug reaction / drug-induced liver injury
XT  - pyrazinamide / drug combination / ethambutol
XT  - pyrazinamide / drug combination / isoniazid
XT  - pyrazinamide / drug combination / rifampicin
XT  - pyrazinamide / drug therapy / tuberculosis
XT  - pyrazinamide / special situation for pharmacovigilance / aged
XT  - pyrazinamide / special situation for pharmacovigilance / pediatric patient
XT  - rifampicin / adverse drug reaction / drug-induced liver injury
XT  - rifampicin / drug combination / ethambutol
XT  - rifampicin / drug combination / isoniazid
XT  - rifampicin / drug combination / pyrazinamide
XT  - rifampicin / drug therapy / tuberculosis
XT  - rifampicin / special situation for pharmacovigilance / aged
XT  - rifampicin / special situation for pharmacovigilance / pediatric patient
JF  - PLoS ONE
JA  - PLoS ONE
LA  - English
VL  - 18
IS  - 5 May
SP  - e0286306
CY  - United States
PB  - Public Library of Science
SN  - 1932-6203 (electronic)
SN  - 1932-6203
AD  - I.D. Freire, TB Centre, London School of Hygiene & Tropical Medicine, London, United Kingdom. E-mail: Ivanice.Freire@alumni.lshtm.ac.uk
M1  - (Freire, Fielding, Moore) TB Centre, London School of Hygiene & Tropical Medicine, London, United Kingdom
M1  - (Freire, Moore) Department of Clinical Research, London School of Hygiene & Tropical Medicine, London, United Kingdom
M1  - (Fielding) Department of Infectious Disease Epidemiology, London School of Hygiene & Tropical Medicine, London, United Kingdom
UR  - https://journals.plos.org/plosone/article/file?id=10.1371/journal.pone.0286306&type=printable
DO  - https://dx.doi.org/10.1371/journal.pone.0286306
PT  - Article
L2  - http://ovidsp.ovid.com/ovidweb.cgi?T=JS&PAGE=reference&D=emed25&NEWS=N&AN=2025110486
ER  -  

Link to the Ovid Full Text or citation: https://access.ovid.com/custom/redirector/index.html?dest=https://go.openathens.net/redirector/unimelb.edu.au?url=http://ovidsp.ovid.com/ovidweb.cgi?T=JS&CSC=Y&NEWS=N&PAGE=fulltext&D=emed25&DO=10.1371%2fjournal.pone.0286306Link to the External Link Resolver: https://unimelb.hosted.exlibrisgroup.com/sfxlcl41/?sid=OVID:embase&id=pmid:37256882&id=doi:10.1371%2Fjournal.pone.0286306&issn=1932-6203&isbn=&volume=18&issue=5+May&spage=e0286306&pages=&date=2023&title=PLoS+ONE&atitle=Does+diabetes+mellitus+comorbidity+increase+the+risk+of+drug-induced+liver+injury+during+tuberculosis+treatment%3F&aulast=Freire&pid=%3Cauthor%3EFreire+I.D.%3BFielding+K.L.%3BMoore+D.A.J.%3C%2Fauthor%3E%3CAN%3E2025110486%3C%2FAN%3E%3CDT%3EArticle%3C%2FDT%3E 

50. 
TY  - JOUR
DB  - Embase
AN  - 2023676093
ID  - 37304278 [https://www.ncbi.nlm.nih.gov/pubmed/?term=37304278]
T1  - Feeding the gut microbiome: impact on multiple sclerosis
A1  - Bronzini M.
A1  - Maglione A.
A1  - Rosso R.
A1  - Matta M.
A1  - Masuzzo F.
A1  - Rolla S.
A1  - Clerico M. 
Y1  - 2023//
N2  - Multiple sclerosis (MS) is a multifactorial neurological disease characterized by chronic inflammation and immune-driven demyelination of the central nervous system (CNS). The rising number of MS cases in the last decade could be partially attributed to environmental changes, among which the alteration of the gut microbiome driven by novel dietary habits is now of particular interest. The intent of this review is to describe how diet can impact the development and course of MS by feeding the gut microbiome. We discuss the role of nutrition and the gut microbiota in MS disease, describing preclinical studies on experimental autoimmune encephalomyelitis (EAE) and clinical studies on dietary interventions in MS, with particular attention to gut metabolites-immune system interactions. Possible tools that target the gut microbiome in MS, such as the use of probiotics, prebiotics and postbiotics, are analyzed as well. Finally, we discuss the open questions and the prospects of these microbiome-targeted therapies for people with MS and for future research.Copyright © 2023 Bronzini, Maglione, Rosso, Matta, Masuzzo, Rolla and Clerico.
KW  - Akkermansia muciniphila
KW  - antigen presenting cell
KW  - autoimmune encephalomyelitis
KW  - Bacteroidaceae
KW  - Bacteroides
KW  - Bacteroides fragilis
KW  - Bacteroidetes
KW  - Bifidobacterium animalis
KW  - Bifidobacterium longum subsp. infantis
KW  - body mass
KW  - caloric restriction
KW  - cardiovascular disease
KW  - CD4+ T lymphocyte
KW  - cell infiltration
KW  - central nervous system
KW  - chronic inflammation
KW  - Clostridium
KW  - demyelinating disease
KW  - dendritic cell
KW  - diet restriction
KW  - environmental factor
KW  - Expanded Disability Status Scale
KW  - Faecalibacterium
KW  - Faecalibacterium prausnitzii
KW  - *feces microflora
KW  - *feeding
KW  - human
KW  - inflammation
KW  - intestine lymphatic tissue
KW  - Lachnospiraceae
KW  - Lactobacillus
KW  - Lactobacillus acidophilus
KW  - Lactobacillus johnsonii
KW  - Lactobacillus plantarum
KW  - Lactobacillus reuteri
KW  - Lactobacillus salivarius
KW  - memory T lymphocyte
KW  - microbial community
KW  - *multiple sclerosis
KW  - nervous system inflammation
KW  - neurologic disease
KW  - non insulin dependent diabetes mellitus
KW  - nuclear magnetic resonance imaging
KW  - oxidative stress
KW  - Parabacteroides distasonis
KW  - physical activity
KW  - Prevotellaceae
KW  - quality of life
KW  - questionnaire
KW  - randomized controlled trial (topic)
KW  - regulatory T lymphocyte
KW  - review
KW  - rheumatoid arthritis
KW  - risk factor
KW  - Th1 cell
KW  - Th17 cell
KW  - arachidonate 5 lipoxygenase
KW  - aromatic hydrocarbon receptor/ec [Endogenous Compound]
KW  - brain derived neurotrophic factor/ec [Endogenous Compound]
KW  - CXCL2 chemokine/ec [Endogenous Compound]
KW  - cyclooxygenase 1
KW  - cyclooxygenase 2
KW  - G protein coupled receptor/ec [Endogenous Compound]
KW  - gamma interferon/ec [Endogenous Compound]
KW  - histone deacetylase inhibitor/ec [Endogenous Compound]
KW  - interleukin 17/ec [Endogenous Compound]
KW  - interleukin 1beta/ec [Endogenous Compound]
KW  - isoflavone
KW  - mitogen activated protein kinase p38/ec [Endogenous Compound]
KW  - pattern recognition receptor/ec [Endogenous Compound]
KW  - polypeptide antibiotic agent
KW  - prebiotic agent
KW  - probiotic agent
KW  - programmed death 1 receptor/ec [Endogenous Compound]
KW  - protein ZO1/ec [Endogenous Compound]
KW  - reactive oxygen metabolite/ec [Endogenous Compound]
KW  - short chain fatty acid
KW  - toll like receptor 2/ec [Endogenous Compound]
KW  - transcription factor FOXP3/ec [Endogenous Compound]
KW  - transforming growth factor alpha/ec [Endogenous Compound]
KW  - tumor necrosis factor/ec [Endogenous Compound]
KW  - MRI scanner
JF  - Frontiers in Immunology
JA  - Front. Immunol.
LA  - English
VL  - 14
SP  - 1176016
CY  - Switzerland
PB  - Frontiers Media S.A.
SN  - 1664-3224 (electronic)
SN  - 1664-3224
AD  - S. Rolla, Department of Clinical and Biological Sciences, University of Turin, Orbassano, Italy. E-mail: simona.rolla@unito.it
M1  - (Bronzini, Maglione, Rosso, Rolla, Clerico) Department of Clinical and Biological Sciences, University of Turin, Orbassano, Italy
M1  - (Matta, Masuzzo, Clerico) San Luigi Gonzaga University Hospital, Orbassano, Italy
UR  - https://www.frontiersin.org/journals/immunology#
DO  - https://dx.doi.org/10.3389/fimmu.2023.1176016
PT  - Review
L2  - http://ovidsp.ovid.com/ovidweb.cgi?T=JS&PAGE=reference&D=emed25&NEWS=N&AN=2023676093
ER  -  

Link to the Ovid Full Text or citation: https://access.ovid.com/custom/redirector/index.html?dest=https://go.openathens.net/redirector/unimelb.edu.au?url=http://ovidsp.ovid.com/ovidweb.cgi?T=JS&CSC=Y&NEWS=N&PAGE=fulltext&D=emed25&DO=10.3389%2ffimmu.2023.1176016Link to the External Link Resolver: https://unimelb.hosted.exlibrisgroup.com/sfxlcl41/?sid=OVID:embase&id=pmid:37304278&id=doi:10.3389%2Ffimmu.2023.1176016&issn=1664-3224&isbn=&volume=14&issue=&spage=1176016&pages=&date=2023&title=Frontiers+in+Immunology&atitle=Feeding+the+gut+microbiome%3A+impact+on+multiple+sclerosis&aulast=Bronzini&pid=%3Cauthor%3EBronzini+M.%3BMaglione+A.%3BRosso+R.%3BMatta+M.%3BMasuzzo+F.%3BRolla+S.%3BClerico+M.%3C%2Fauthor%3E%3CAN%3E2023676093%3C%2FAN%3E%3CDT%3EReview%3C%2FDT%3E 

51. 
TY  - JOUR
DB  - Embase
AN  - 2021794325
T1  - Vitreous hemorrhage in a pregnant woman with a history of simultaneous pancreas and kidney transplantation: A case report
A1  - Aljabri W.
A1  - Baradwan S.
A1  - Alkaff A. 
Y1  - 2023//
N2  - Pregnancy after simultaneous pancreas and kidney transplantation (SPKT) carries a high risk of maternal and fetal complications. We report the case of a 39-year-old woman with three consecutive pregnancies with favorable outcomes after SPKT. Within the first year of SPKT, the patient had a spontaneous pregnancy. At 32 weeks of gestation, she underwent an emergency cesarean section (CS) due to severe preeclampsia and HELLP syndrome. The infant was of average birth weight and was transferred to the neonatal intensive care unit for further management. A second unplanned pregnancy occurred almost nine months after the first. The antenatal assessments for fetal growth, blood glucose, and blood pressure were normal throughout follow-up. Early in her pregnancy, the patient developed an uneventful retinopathy of the left eye. At 37 weeks of gestation, she underwent an elective CS due to a short inter-pregnancy interval and delivered a healthy baby with an average birth weight. At the age of 39 years, the patient had a third unplanned pregnancy. She was diagnosed with seronegative antiphospholipid syndrome. She suffered from bilateral vitreous hemorrhage and was managed successfully with a minimally invasive laser treatment combined with an intravitreal injection of anti-vascular endothelial growth factor during her third trimester. At 35 weeks of gestation, the patient presented with labor pain and underwent an emergency CS and delivered a healthy baby with an average birth weight. Pregnancy after SPKT requires a multidisciplinary approach with a careful workup.Copyright © 2022 The Authors
KW  - adult
KW  - antiphospholipid syndrome
KW  - article
KW  - blood pressure
KW  - body weight gain
KW  - case report
KW  - cesarean section
KW  - chronic hepatitis B/dt [Drug Therapy]
KW  - clinical article
KW  - dyspnea
KW  - edema
KW  - end stage renal disease
KW  - female
KW  - fetus growth
KW  - fetus lung maturity
KW  - follow up
KW  - glucose blood level
KW  - headache
KW  - HELLP syndrome
KW  - hemodialysis
KW  - human
KW  - hypertension/dt [Drug Therapy]
KW  - insulin dependent diabetes mellitus
KW  - kidney disease
KW  - kidney function test
KW  - *kidney pancreas transplantation
KW  - labor pain
KW  - laser therapy
KW  - minimally invasive procedure
KW  - parthenogenesis
KW  - *patient history of transplantation
KW  - preeclampsia
KW  - pregnancy interval
KW  - *pregnant woman
KW  - retinopathy
KW  - unplanned pregnancy
KW  - *vitreous hemorrhage/di [Diagnosis]
KW  - *vitreous hemorrhage/dt [Drug Therapy]
KW  - *vitreous hemorrhage/th [Therapy]
KW  - acetylsalicylic acid
KW  - azathioprine
KW  - calcium carbonate
KW  - clopidogrel
KW  - creatinine/ec [Endogenous Compound]
KW  - dexamethasone
KW  - enoxaparin
KW  - entecavir/dt [Drug Therapy]
KW  - labetalol/dt [Drug Therapy]
KW  - methyldopa/dt [Drug Therapy]
KW  - mycophenolate mofetil
KW  - omeprazole
KW  - prednisolone
KW  - tacrolimus
KW  - vasculotropin inhibitor/dt [Drug Therapy]
KW  - vasculotropin inhibitor/vi [Intravitreal Drug Administration]
XT  - chronic hepatitis B / drug therapy / entecavir
XT  - hypertension / drug therapy / labetalol
XT  - hypertension / drug therapy / methyldopa
XT  - vitreous hemorrhage / drug therapy / vasculotropin inhibitor
XT  - entecavir / drug therapy / chronic hepatitis B
XT  - labetalol / drug therapy / hypertension
XT  - methyldopa / drug therapy / hypertension
XT  - vasculotropin inhibitor / drug therapy / vitreous hemorrhage
JF  - Case Reports in Women's Health
JA  - Case Rep. Women's Health
LA  - English
VL  - 37
SP  - e00474
CY  - Netherlands
PB  - Elsevier B.V.
SN  - 2214-9112
AD  - S. Baradwan, Department of Obstetrics and Gynecology, King Faisal Specialist Hospital and Research Centre, Jeddah, Saudi Arabia. E-mail: dr.saeed_bardwan@yahoo.com
M1  - (Aljabri, Baradwan, Alkaff) Department of Obstetrics and Gynecology, King Faisal Specialist Hospital and Research Centre, Jeddah, Saudi Arabia
UR  - http://www.journals.elsevier.com/case-reports-in-womens-health/
DO  - https://dx.doi.org/10.1016/j.crwh.2022.e00474
PT  - Article
L2  - http://ovidsp.ovid.com/ovidweb.cgi?T=JS&PAGE=reference&D=emed25&NEWS=N&AN=2021794325
ER  -  

Link to the Ovid Full Text or citation: https://access.ovid.com/custom/redirector/index.html?dest=https://go.openathens.net/redirector/unimelb.edu.au?url=http://ovidsp.ovid.com/ovidweb.cgi?T=JS&CSC=Y&NEWS=N&PAGE=fulltext&D=emed25&DO=10.1016%2fj.crwh.2022.e00474Link to the External Link Resolver: https://unimelb.hosted.exlibrisgroup.com/sfxlcl41/?sid=OVID:embase&id=pmid:&id=doi:10.1016%2Fj.crwh.2022.e00474&issn=2214-9112&isbn=&volume=37&issue=&spage=e00474&pages=&date=2023&title=Case+Reports+in+Women%27s+Health&atitle=Vitreous+hemorrhage+in+a+pregnant+woman+with+a+history+of+simultaneous+pancreas+and+kidney+transplantation%3A+A+case+report&aulast=Aljabri&pid=%3Cauthor%3EAljabri+W.%3BBaradwan+S.%3BAlkaff+A.%3C%2Fauthor%3E%3CAN%3E2021794325%3C%2FAN%3E%3CDT%3EArticle%3C%2FDT%3E 

52. 
TY  - JOUR
DB  - Embase
AN  - 2023083418
ID  - 36646073 [https://www.ncbi.nlm.nih.gov/pubmed/?term=36646073]
T1  - Bacteriuria due to Typhoidal and Nontyphoidal Salmonella: A Report of Three Cases from South India
A1  - Jamir I.
A1  - Shanmugam L.
A1  - Biswal N.
A1  - Kadhiravan T.
A1  - Hamide A.
A1  - Sreerag K.S.
A1  - Mandal J. 
Y1  - 2023//
N2  - Urinary tract infection (UTI) with Salmonella is uncommon, accounting for merely 0.01% to 0.1% of cases of UTIs. It is reported more frequently in the presence of predisposing factors such as structural abnormalities of the urinary tract or weakened immune system. We present a case series of three patients with Salmonella bacteriuria and their susceptibility patterns. All three patients had underlying urologic features such as neurogenic bladder, chronic kidney disease, and urethral stricture, and two presented with urinary tract involvement symptoms.Copyright © 2023 The American Society of Tropical Medicine and Hygiene.
KW  - acute kidney failure
KW  - aged
KW  - aortic aneurysm
KW  - article
KW  - backache
KW  - *bacteriuria
KW  - breathing rate
KW  - case report
KW  - chronic kidney failure
KW  - clinical article
KW  - coronary artery disease
KW  - disk diffusion
KW  - dysuria
KW  - false aneurysm
KW  - female
KW  - hematuria
KW  - human
KW  - hyperkalemia
KW  - India
KW  - infant
KW  - male
KW  - meningomyelocele
KW  - metabolic acidosis
KW  - neurogenic bladder
KW  - non insulin dependent diabetes mellitus
KW  - pulse rate
KW  - *Salmonella
KW  - Salmonella enterica serovar Typhimurium
KW  - sensory system
KW  - thorax pain
KW  - *typhoid fever
KW  - urethra stenosis
KW  - urinary tract infection
KW  - vomiting
KW  - amikacin/pv [Special Situation for Pharmacovigilance]
KW  - ampicillin/pv [Special Situation for Pharmacovigilance]
KW  - cefoperazone plus sulbactam/pv [Special Situation for Pharmacovigilance]
KW  - ceftriaxone/pv [Special Situation for Pharmacovigilance]
KW  - ciprofloxacin/pv [Special Situation for Pharmacovigilance]
KW  - cotrimoxazole/pv [Special Situation for Pharmacovigilance]
XT  - amikacin / special situation for pharmacovigilance / aged
XT  - ampicillin / special situation for pharmacovigilance / aged
XT  - ampicillin / special situation for pharmacovigilance / pediatric patient
XT  - cefoperazone plus sulbactam / special situation for pharmacovigilance / aged
XT  - ceftriaxone / special situation for pharmacovigilance / aged
XT  - ceftriaxone / special situation for pharmacovigilance / pediatric patient
XT  - ciprofloxacin / special situation for pharmacovigilance / aged
XT  - ciprofloxacin / special situation for pharmacovigilance / pediatric patient
XT  - cotrimoxazole / special situation for pharmacovigilance / aged
XT  - cotrimoxazole / special situation for pharmacovigilance / pediatric patient
JF  - American Journal of Tropical Medicine and Hygiene
JA  - Am. J. Trop. Med. Hyg.
LA  - English
VL  - 108
IS  - 2
SP  - 275
EP  - 277
CY  - United States
PB  - American Society of Tropical Medicine and Hygiene
SN  - 0002-9637
SN  - 1476-1645
AD  - J. Mandal, Department of Microbiology, Jawaharlal Institute of Postgraduate Medical Education and Research, Puducherry, India. E-mail: drjharna@gmail.com
M1  - (Jamir, Shanmugam, Mandal) Department of Microbiology, Jawaharlal Institute of Postgraduate Medical Education and Research (JIPMER), Puducherry, India
M1  - (Biswal) Department of Paediatrics, JIPMER, Puducherry, India
M1  - (Kadhiravan, Hamide) Department of Medicine, JIPMER, Puducherry, India
M1  - (Sreerag) Department of Urology, JIPMER, Puducherry, India
UR  - https://www.ajtmh.org/view/journals/tpmd/108/2/article-p275.xml
DO  - https://dx.doi.org/10.4269/ajtmh.22-0628
PT  - Article
L2  - http://ovidsp.ovid.com/ovidweb.cgi?T=JS&PAGE=reference&D=emed25&NEWS=N&AN=2023083418
ER  -  

Link to the Ovid Full Text or citation: https://access.ovid.com/custom/redirector/index.html?dest=https://go.openathens.net/redirector/unimelb.edu.au?url=http://ovidsp.ovid.com/ovidweb.cgi?T=JS&CSC=Y&NEWS=N&PAGE=fulltext&D=emed25&DO=10.4269%2fajtmh.22-0628Link to the External Link Resolver: https://unimelb.hosted.exlibrisgroup.com/sfxlcl41/?sid=OVID:embase&id=pmid:36646073&id=doi:10.4269%2Fajtmh.22-0628&issn=0002-9637&isbn=&volume=108&issue=2&spage=275&pages=275-277&date=2023&title=American+Journal+of+Tropical+Medicine+and+Hygiene&atitle=Bacteriuria+due+to+Typhoidal+and+Nontyphoidal+Salmonella%3A+A+Report+of+Three+Cases+from+South+India&aulast=Jamir&pid=%3Cauthor%3EJamir+I.%3BShanmugam+L.%3BBiswal+N.%3BKadhiravan+T.%3BHamide+A.%3BSreerag+K.S.%3BMandal+J.%3C%2Fauthor%3E%3CAN%3E2023083418%3C%2FAN%3E%3CDT%3EArticle%3C%2FDT%3E 

53. 
TY  - JOUR
DB  - Embase
AN  - 2024703479
ID  - 36913717 [https://www.ncbi.nlm.nih.gov/pubmed/?term=36913717]
T1  - Infant Feeding, Gut Permeability, and Gut Inflammation Markers
A1  - Koivusaari K.
A1  - Niinisto S.
A1  - Nevalainen J.
A1  - Honkanen J.
A1  - Ruohtula T.
A1  - Koreasalo M.
A1  - Ahonen S.
A1  - Akerlund M.
A1  - Tapanainen H.
A1  - Siljander H.
A1  - Miettinen M.E.
A1  - Alatossava T.
A1  - Ilonen J.
A1  - Vaarala O.
A1  - Knip M.
A1  - Virtanen S.M. 
Y1  - 2023//
N2  - Objectives: Increased gut permeability and gut inflammation have been linked to the development of type 1 diabetes. Little is known on whether and how intake of different foods is linked to these mechanisms in infancy. We investigated whether the amount of breast milk and intake of other foods are associated with gut inflammation marker concentrations and permeability. Method(s): Seventy-three infants were followed from birth to 12 months of age. Their diet was assessed with structured questionnaires and 3-day weighed food records at the age of 3, 6, 9, and 12 months. Gut permeability was assessed with the lactulose/mannitol test and fecal calprotectin and human beta-defensin-2 (HBD-2) concentrations were analyzed from stool samples at the age of 3, 6, 9, and 12 months. The associations between foods and gut inflammation marker concentrations and permeability were analyzed using generalized estimating equations. Result(s): Gut permeability and gut inflammation marker concentrations decreased during the first year of life. Intake of hydrolyzed infant formula (P = 0.003) and intake of fruits and juices (P = 0.001) were associated with lower intestinal permeability. Intake of fruits and juices (P < 0.001), vegetables (P < 0.001), and oats (P = 0.003) were associated with lower concentrations of HBD-2. Higher intake of breast milk was associated with higher fecal calprotectin concentrations (P < 0.001), while intake of fruits and juices (P < 0.001), vegetables (P < 0.001), and potatoes (P = 0.007) were associated with lower calprotectin concentrations. Conclusion(s): Higher intake of breast milk may contribute to higher calprotectin concentration, whereas several complementary foods may decrease gut permeability and concentrations of calprotectin and HBD-2 in infant gut.Copyright © 2023 Lippincott Williams and Wilkins. All rights reserved.
KW  - age
KW  - article
KW  - artificial milk
KW  - breast milk
KW  - *enteritis
KW  - female
KW  - food intake
KW  - fruit
KW  - human
KW  - infant
KW  - *infant feeding
KW  - *intestine mucosa permeability
KW  - major clinical study
KW  - male
KW  - oat
KW  - structured questionnaire
KW  - vegetable
KW  - beta defensin 2/ec [Endogenous Compound]
KW  - calgranulin/ec [Endogenous Compound]
KW  - lactulose
KW  - mannitol
JF  - Journal of Pediatric Gastroenterology and Nutrition
JA  - J. Pediatr. Gastroenterol. Nutr.
LA  - English
VL  - 76
IS  - 6
SP  - 822
EP  - 829
CY  - United States
PB  - Lippincott Williams and Wilkins
SN  - 0277-2116
SN  - 1536-4801
AD  - K. Koivusaari, Department of Public Health and Welfare, Finnish Institute for Health and Welfare, P.O. Box 30, Helsinki FI-00271, Finland. E-mail: koivusaari.katariina@gmail.com
M1  - (Koivusaari, Niinisto, Koreasalo, Ahonen, Akerlund, Tapanainen, Miettinen, Virtanen) Department of Public Health and Welfare, Finnish Institute for Health and Welfare, Helsinki, Finland
M1  - (Koivusaari, Alatossava) The Department of Food and Nutrition, University of Helsinki, Helsinki, Finland
M1  - (Nevalainen, Koreasalo, Ahonen, Akerlund, Virtanen) The Faculty of Social Sciences, Unit of Health Sciences, Tampere University, Tampere, Finland
M1  - (Honkanen) The Research Program for Translational Immunology, Faculty of Medicine, University of Helsinki, Helsinki, Finland
M1  - (Ruohtula, Siljander, Vaarala, Knip) The Research Program for Clinical and Molecular Metabolism, Faculty of Medicine, University of Helsinki, Helsinki, Finland
M1  - (Koreasalo, Ahonen, Akerlund, Virtanen) The Research, Development and Innovation Center, Tampere University Hospital, Tampere, Finland
M1  - (Siljander, Knip) The Pediatric Research Center, Children's Hospital, University of Helsinki and Helsinki University Central Hospital, Helsinki, Finland
M1  - (Siljander) The Centre for Military Medicine, Finnish Defence Forces, Finland
M1  - (Ilonen) The Immunogenetics Laboratory, University of Turku, Turku, Finland
M1  - (Knip, Virtanen) The Tampere Center for Child Health Research, Tampere University Hospital, Tampere, Finland
UR  - http://journals.lww.com/jpgn
DO  - https://dx.doi.org/10.1097/MPG.0000000000003756
PT  - Article
L2  - http://ovidsp.ovid.com/ovidweb.cgi?T=JS&PAGE=reference&D=emed25&NEWS=N&AN=2024703479
ER  -  

Link to the Ovid Full Text or citation: https://access.ovid.com/custom/redirector/index.html?dest=https://go.openathens.net/redirector/unimelb.edu.au?url=http://ovidsp.ovid.com/ovidweb.cgi?T=JS&CSC=Y&NEWS=N&PAGE=fulltext&D=emed25&DO=10.1097%2fMPG.0000000000003756Link to the External Link Resolver: https://unimelb.hosted.exlibrisgroup.com/sfxlcl41/?sid=OVID:embase&id=pmid:36913717&id=doi:10.1097%2FMPG.0000000000003756&issn=0277-2116&isbn=&volume=76&issue=6&spage=822&pages=822-829&date=2023&title=Journal+of+Pediatric+Gastroenterology+and+Nutrition&atitle=Infant+Feeding%2C+Gut+Permeability%2C+and+Gut+Inflammation+Markers&aulast=Koivusaari&pid=%3Cauthor%3EKoivusaari+K.%3BNiinisto+S.%3BNevalainen+J.%3BHonkanen+J.%3BRuohtula+T.%3BKoreasalo+M.%3BAhonen+S.%3BAkerlund+M.%3BTapanainen+H.%3BSiljander+H.%3BMiettinen+M.E.%3BAlatossava+T.%3BIlonen+J.%3BVaarala+O.%3BKnip+M.%3BVirtanen+S.M.%3C%2Fauthor%3E%3CAN%3E2024703479%3C%2FAN%3E%3CDT%3EArticle%3C%2FDT%3E 

54. 
TY  - JOUR
DB  - Embase
AN  - 2024639399
ID  - 36214630 [https://www.ncbi.nlm.nih.gov/pubmed/?term=36214630]
T1  - Early-life exposures and adulthood cancer risk: A life course perspective
A1  - Bever A.M.
A1  - Song M. 
AO  - Bever, Alaina M.; ORCID: https://orcid.org/0000-0003-3004-8497
AO  - Song, Mingyang; ORCID: https://orcid.org/0000-0002-1324-0316
Y1  - 2023//
KW  - adult
KW  - *adulthood
KW  - body mass
KW  - body weight gain
KW  - *cancer risk
KW  - cesarean section
KW  - childhood obesity
KW  - colorectal cancer
KW  - cost effectiveness analysis
KW  - diet-induced obesity
KW  - dietary pattern
KW  - drug use
KW  - editorial
KW  - environmental factor
KW  - epidemic
KW  - Hispanic
KW  - human
KW  - ICD-10
KW  - life course perspective
KW  - non insulin dependent diabetes mellitus
KW  - non profit organization
KW  - obesogenic diet
KW  - physical inactivity
KW  - preventive health service
KW  - red meat
KW  - risk assessment
KW  - risk factor
KW  - school health service
KW  - sleep quality
KW  - sugar-sweetened beverage
KW  - ultra-processed food
KW  - Western diet
KW  - antibiotic agent
JF  - Journal of the National Cancer Institute
JA  - J. Natl. Cancer Inst.
LA  - English
VL  - 115
IS  - 1
SP  - 4
EP  - 7
CY  - United Kingdom
PB  - Oxford University Press
SN  - 0027-8874
SN  - 1460-2105
AD  - M. Song, Department of Epidemiology, Harvard T.H. Chan School of Public Health, Boston, MA 02115, United States. E-mail: msong@hsph.harvard.edu
M1  - (Bever, Song) Department of Epidemiology, Harvard T.H. Chan School of Public Health, Boston, MA, United States
M1  - (Bever) Harvard-MIT Division of Health Sciences and Technology, Harvard Medical School, Boston, MA, United States
M1  - (Song) Department of Nutrition, Harvard T.H. Chan School of Public Health, Boston, MA, United States
M1  - (Song) Clinical and Translational Epidemiology Unit, Massachusetts General Hospital, Harvard Medical School, Boston, MA, United States
M1  - (Song) Division of Gastroenterology, Massachusetts General Hospital, Harvard Medical School, Boston, MA, United States
UR  - http://jnci.oxfordjournals.org/
DO  - https://dx.doi.org/10.1093/jnci/djac193
PT  - Editorial
L2  - http://ovidsp.ovid.com/ovidweb.cgi?T=JS&PAGE=reference&D=emed25&NEWS=N&AN=2024639399
ER  -  

Link to the Ovid Full Text or citation: https://access.ovid.com/custom/redirector/index.html?dest=https://go.openathens.net/redirector/unimelb.edu.au?url=http://ovidsp.ovid.com/ovidweb.cgi?T=JS&CSC=Y&NEWS=N&PAGE=fulltext&D=emed25&DO=10.1093%2fjnci%2fdjac193Link to the External Link Resolver: https://unimelb.hosted.exlibrisgroup.com/sfxlcl41/?sid=OVID:embase&id=pmid:36214630&id=doi:10.1093%2Fjnci%2Fdjac193&issn=0027-8874&isbn=&volume=115&issue=1&spage=4&pages=4-7&date=2023&title=Journal+of+the+National+Cancer+Institute&atitle=Early-life+exposures+and+adulthood+cancer+risk%3A+A+life+course+perspective&aulast=Bever&pid=%3Cauthor%3EBever+A.M.%3BSong+M.%3C%2Fauthor%3E%3CAN%3E2024639399%3C%2FAN%3E%3CDT%3EEditorial%3C%2FDT%3E 

55. 
TY  - JOUR
DB  - Embase
AN  - 641389989
T1  - Feeding and autoimmunity in children with Down syndrome evaluation study (FADES): Evidence of early autoimmunity to insulin
T3  - Diabetes UK Professional Conference 2023. Liverpool United Kingdom.
A1  - Mortimer G.L.M.
A1  - Williams G.
A1  - Leary S.
A1  - Toms S.
A1  - Williams A.J.K.
A1  - Hamilton-Shield J.
A1  - Gillespie K. 
Y1  - 2023//
N2  - Aims: Children with Down syndrome (DS) have increased risk of autoimmune conditions including diabetes, coeliac, and thyroid disease. FADES was developed to study the association between early feeding, infections, antibiotic use, the gut microbiome, and autoimmunity in children with DS. Method(s): In depth feeding and medical questionnaires, stool, urine, and capillary blood samples were collected at birth, six months, and annually until study end and/ or 7 years of age. DNA was tested for Human Leukocyte Antigen (HLA) genetic risk. Serum was tested for autoantibodies associated with islet, celiac, and thyroid autoimmunity using radioimmunoassay and luciferase immunoprecipitation systems. Result(s): Since 2014, 116 infants (Male n = 56) were recruited, mean age at recruitment 16.8 weeks (S.D. 9.8 weeks). Initial questionnaires were completed by 89% of the participants with samples obtained from 72%. Of those participants, 67% were followed up to 2 years of age by questionnaires and 63% by sampling. Thus far, autoantibodies associated with type 1 diabetes, celiac disease, and thyroid disorders were identified in 9/59 (15%) including 4/59 (7%) positive for insulin autoantibodies (IAA), the youngest seroconverting at age 1 and the eldest at age 5. IAA were not associated with HLA class II; one individual was heterozygous for protective DRB01*15-DQB01* 0602. Conclusion(s): FADES has created a bank of samples and information to be analysed to explore the effects of early life influences on autoimmunity. Initial results support an increased frequency of islet autoimmunity in children with DS. This cohort should prove a valuable resource for future research into autoimmunity in DS.
KW  - *autoimmunity
KW  - *blood sampling
KW  - capillary blood
KW  - celiac disease
KW  - child
KW  - conference abstract
KW  - controlled study
KW  - diabetes mellitus
KW  - *Down syndrome
KW  - *evaluation study
KW  - feces
KW  - *feeding
KW  - female
KW  - genetic risk
KW  - heterozygosity
KW  - human
KW  - human tissue
KW  - immunoprecipitation
KW  - infant
KW  - insulin dependent diabetes mellitus
KW  - major clinical study
KW  - male
KW  - pancreas islet
KW  - questionnaire
KW  - radioimmunoassay
KW  - thyroid disease
KW  - autoantibody
KW  - endogenous compound
KW  - *insulin
KW  - insulin antibody
KW  - leukocyte antigen
KW  - luciferase
JF  - Diabetic Medicine
JA  - Diabet. Med.
LA  - English
VL  - 40
IS  - Supplement 1
SP  - 82
CY  - Netherlands
PB  - John Wiley and Sons Inc
SN  - 1464-5491
AD  - G.L.M. Mortimer, Diabetes,Bristol Medical School, University of Bristol, Bristol, United Kingdom
M1  - (Mortimer, Williams, Gillespie) Diabetes,Bristol Medical School, University of Bristol, Bristol, United Kingdom
M1  - (Williams, Leary, Toms, Hamilton-Shield) Biomedical Research Centre, Bristol Medical School, University of Bristol, Bristol, United Kingdom
DO  - https://dx.doi.org/10.1111/dme.15048
PT  - Conference Abstract
L2  - http://ovidsp.ovid.com/ovidweb.cgi?T=JS&PAGE=reference&D=emed25&NEWS=N&AN=641389989
ER  -  

Link to the Ovid Full Text or citation: https://access.ovid.com/custom/redirector/index.html?dest=https://go.openathens.net/redirector/unimelb.edu.au?url=http://ovidsp.ovid.com/ovidweb.cgi?T=JS&CSC=Y&NEWS=N&PAGE=fulltext&D=emed25&DO=10.1111%2fdme.15048Link to the External Link Resolver: https://unimelb.hosted.exlibrisgroup.com/sfxlcl41/?sid=OVID:embase&id=pmid:&id=doi:10.1111%2Fdme.15048&issn=1464-5491&isbn=&volume=40&issue=Supplement+1&spage=82&pages=82&date=2023&title=Diabetic+Medicine&atitle=Feeding+and+autoimmunity+in+children+with+Down+syndrome+evaluation+study+%28FADES%29%3A+Evidence+of+early+autoimmunity+to+insulin&aulast=Mortimer&pid=%3Cauthor%3EMortimer+G.L.M.%3BWilliams+G.%3BLeary+S.%3BToms+S.%3BWilliams+A.J.K.%3BHamilton-Shield+J.%3BGillespie+K.%3C%2Fauthor%3E%3CAN%3E641389989%3C%2FAN%3E%3CDT%3EConference+Abstract%3C%2FDT%3E 

56. 
TY  - JOUR
DB  - Embase
AN  - 641388483
T1  - Associations between Antibiotics and Noncardiac Birth Defects, National Birth Defects Prevention Study and Birth Defects Study to Evaluate Pregnancy Exposures
T3  - 63rd Annual Meeting of the Society for Birth Defects Research and Prevention. Charleston, SC United States.
A1  - Ailes E.C.
A1  - Broussard C.S.
A1  - Crider K.S.
A1  - Desrosiers T.A.
A1  - Gilboa S.M.
A1  - Howley M.M.
A1  - Moore C.
A1  - Tepper N.K.
A1  - Waller D.K.
A1  - Reefhuis J. 
Y1  - 2023//
N2  - Untreated bacterial infections during pregnancy can have serious consequences for both mother and infant, but some antibiotics have been associated with birth defects. We analyzed the National Birth Defects Prevention Study (NBDPS; 1997-2011) and Birth Defects Study to Evaluate Pregnancy Exposures (BD-STEPS; 2014-2018) data to assess associations between specific antibiotics and noncardiac birth defects. Cases included infants, stillbirths, or terminations with a birth defect and controls included live-born infants without a birth defect. Mothers of cases and controls were interviewed about periconceptional medication use during the period from one month before conception through the third month of pregnancy. Mutually exclusive exposure categories included seven specific antibiotics (cephalosporins, macrolides, nitrofurantoin, penicillin, quinolones, tetracyclines, trimethoprim-sulfamethoxazole) and other, multiple, or unknown antibiotics. We excluded nonsingleton births and women reporting type 1 or type 2 diabetes; insufficient medication information or exposure dates; or other, multiple, or unknown antibiotic types. We used logistic regression to assess associations between antibiotics and individual noncardiac birth defects for combinations with at least four exposed cases, with penicillin exposure as the comparator, adjusting for maternal age, race/ethnicity, body mass index, education, year of delivery, and study site. Exposure to any of the seven specific antibiotics was reported by 8.1% (n=1561) of mothers of cases and 7.7% (n=935) of mothers of controls. Compared to penicillin use, periconceptional tetracycline use was significantly associated with three of the seven defects that met inclusion criteria: anencephaly (adjusted odds ratio: 6.81; 95% confidence interval: 1.65, 28.07), anorectal atresia (5.58; 1.62, 19.25), and cleft palate (3.84; 1.52, 9.67); trimethoprim-sulfamethoxazole with one of 16 defects: duodenal atresia (4.67; 1.23, 17.75); and quinolones with one of six defects: cleft lip (2.01; 1.09, 3.72). Cephalosporins, macrolides, and nitrofurantoin were not significantly associated with any of the noncardiac defects examined. Despite some associations (five of 71 examined) between specific antibiotics and individual birth defects, estimates were imprecise. In general, most antibiotics had a similar safety profile to penicillin regarding teratogenicity, which is generally considered safe for use during pregnancy. Further research will consider the potential impact of fever and confounding by indication on these findings.
KW  - adverse drug reaction
KW  - anencephalus
KW  - *anus atresia
KW  - body mass
KW  - cleft lip
KW  - cleft palate
KW  - conception
KW  - conference abstract
KW  - controlled study
KW  - drug safety
KW  - duodenum atresia
KW  - education
KW  - ethnicity
KW  - female
KW  - fever
KW  - human
KW  - infant
KW  - major clinical study
KW  - maternal age
KW  - non insulin dependent diabetes mellitus
KW  - *pregnancy
KW  - *prevention study
KW  - race
KW  - stillbirth
KW  - teratogenicity
KW  - *antibiotic agent
KW  - cephalosporin derivative
KW  - cotrimoxazole
KW  - macrolide
KW  - nitrofurantoin
KW  - penicillin derivative
KW  - quinolone derivative
KW  - tetracycline
KW  - tetracycline derivative
JF  - Birth Defects Research
JA  - Birth Defects Res.
LA  - English
VL  - 115
IS  - 8
SP  - 869
EP  - 870
CY  - Netherlands
PB  - John Wiley and Sons Inc
SN  - 2472-1727
AD  - E.C. Ailes, National Center on Birth Defects and Developmental Disabilities, CDC, Atlanta, GA, United States
M1  - (Ailes, Broussard, Crider, Gilboa, Moore, Tepper, Reefhuis) National Center on Birth Defects and Developmental Disabilities, CDC, Atlanta, GA, United States
M1  - (Desrosiers) University of North Carolina at Chapel Hill, Chapel Hill, NC, United States
M1  - (Howley) New York State Department of Health, Albany, NY, United States
M1  - (Waller) University of Texas, Health Sciences Center at Houston, Houston, TX, United States
DO  - https://dx.doi.org/10.1002/bdr2.2181
PT  - Conference Abstract
L2  - http://ovidsp.ovid.com/ovidweb.cgi?T=JS&PAGE=reference&D=emed25&NEWS=N&AN=641388483
ER  -
[truncated: 2,849,839 more chars]
