# Supplementary material for: Early-life antibiotic exposure and type 1 diabetes risk: a systematic review and meta-analysis
Source: Front Endocrinol (Lausanne). 2026 Feb 13;17:1764522. doi: 10.3389/fendo.2026.1764522 (PMC12945788; doi:10.3389/fendo.2026.1764522)
Supplement: Supplementary file 2 [file DataSheet2.zip › SR MEDLINE 28_08_2024 - 103.ris]

1. 
TY  - JOUR
DB  - Ovid MEDLINE(R) Epub Ahead of Print 
ID  - 37573061
T1  - Serotype distribution and antimicrobial susceptibility profile of invasive group B streptococcal disease-in South Indian population.
DO  - https://dx.doi.org/10.1016/j.ijmmb.2023.100392
A1  - Elangovan, Divyaa
A1  - Neeravi, Ayyanraj
A1  - Sahni, Rani Diana
A1  - Santhanam, Sridhar
A1  - Beck, Manisha Madhai
A1  - Adhiya, Ranjan
A1  - Kwatra, Gaurav
A1  - Solaimalai, Dhanalakshmi
A1  - Veeraraghavan, Balaji
Y1  - 2023//
Y2  - 20230607//
N2  - PURPOSE: Invasive group B Streptococcal disease (iGBS) is an important cause of morbidity and mortality in neonates for which the development of an efficacious vaccine remains a global health imperative. The knowledge about the serotype distribution of iGBS is important component for formulation of Capsular polysaccharide (CPS)-based vaccine. However, there were absolute lack of information on serotype distribution in invasive GBS isolates from Indian subcontinent. Methods This study has assessed the serotype distribution and antimicrobial susceptibility profile of invasive group B streptococcal isolates for a period of 13 years from 2009 to 2022 from a tertiary care Center in South India. A total of 155 iGBS isolates were subjected to serotyping by conventional multiplex PCR for identification of all ten GBS serotype. Antimicrobial susceptibility profile and demographic details were extracted from microbiological records. Results Overall, the most common serotype causing invasive GBS were Ia (29%), V (26%), III (15%), II (12%), VI (6%), VII (5%) and Ib (5%). Serotypes IV, VIII and XI were not detected. Among the early-onset iGBS, the common serotype were Ia (36%), V (27%), and III (8%). In late onset iGBS, Serotype III (44%) was predominant. The common serotype in adults were Serotype V (31%) and III (20%). All the invasive GBS isolates were susceptible for penicillin (100%), but the susceptibility for clindamycin and erythromycin were 72% and 80% respectively. Conclusion The serotype distribution of invasive Group B streptococcal isolates from India suggest that hexavalent group B CPS vaccine will cover only 90% of GBS isolates causing invasive disease among the infants in India. Continued surveillance monitoring for serotype distribution and antimicrobial resistance patterns for iGBS are warranted to make public health interventions. Copyright © 2023 Indian Association of Medical Microbiologists. Published by Elsevier B.V. All rights reserved.
JF  - Indian journal of medical microbiology
JA  - INDIAN J. MED. MICROBIOL.
VL  - 45
SP  - 100392
CY  - United States
M2  - Elangovan, Divyaa. Department of Clinical Microbiology, Christian Medical College, Vellore, India. Electronic address: divyaa.elangovan@gmail.com.
M2  - Neeravi, Ayyanraj. Department of Clinical Microbiology, Christian Medical College, Vellore, India. Electronic address: ayyanmicro@gmail.com.
M2  - Sahni, Rani Diana. Department of Clinical Microbiology, Christian Medical College, Vellore, India. Electronic address: rdsahni@hotmail.com.
M2  - Santhanam, Sridhar. Department of Neonatology, Christian Medical College, Vellore, India. Electronic address: santhanamsridhar@gmail.com.
M2  - Beck, Manisha Madhai. Department of Obstetrics and Gynaecology, Christian Medical College, Vellore, India. Electronic address: beckmanisha@cmcvellore.ac.in.
M2  - Adhiya, Ranjan. Department of Clinical Microbiology, Christian Medical College, Vellore, India. Electronic address: Aranjan0202@gmail.com.
M2  - Kwatra, Gaurav. Department of Science and Technology/National Research Foundation: Vaccine Preventable Diseases, University of the Witwatersrand, Johannesburg, South Africa; MRC, Respiratory and Meningeal Pathogens Research Unit, University of the Witwatersrand, Johannesburg, South Africa. Electronic address: gaurav.kwatra@wits-vida.org.
M2  - Solaimalai, Dhanalakshmi. Department of Clinical Microbiology, Christian Medical College, Vellore, India. Electronic address: dhana.venkat1979@gmail.com.
M2  - Veeraraghavan, Balaji. Department of Clinical Microbiology, Christian Medical College, Vellore, India. Electronic address: vbalaji@cmcvellore.ac.in.
SN  - 1998-3646
SN  - 0255-0857
M1  - 8700903
PT  - Journal Article
L2  - http://ovidsp.ovid.com/ovidweb.cgi?T=JS&PAGE=reference&D=medp&NEWS=N&AN=37573061
ER  -  

Link to the Ovid Full Text or citation: https://access.ovid.com/custom/redirector/index.html?dest=https://go.openathens.net/redirector/unimelb.edu.au?url=http://ovidsp.ovid.com/ovidweb.cgi?T=JS&CSC=Y&NEWS=N&PAGE=fulltext&D=medp&DO=10.1016%2fj.ijmmb.2023.100392Link to the External Link Resolver: https://unimelb.hosted.exlibrisgroup.com/sfxlcl41/?sid=OVID:medline&id=pmid:37573061&id=doi:10.1016%2Fj.ijmmb.2023.100392&issn=0255-0857&isbn=&volume=45&issue=&spage=100392&pages=100392&date=2023&title=Indian+Journal+of+Medical+Microbiology&atitle=Serotype+distribution+and+antimicrobial+susceptibility+profile+of+invasive+group+B+streptococcal+disease-in+South+Indian+population.&aulast=Elangovan&pid=%3Cauthor%3EElangovan+D%3BNeeravi+A%3BSahni+RD%3BSanthanam+S%3BBeck+MM%3BAdhiya+R%3BKwatra+G%3BSolaimalai+D%3BVeeraraghavan+B%3C%2Fauthor%3E%3CAN%3E37573061%3C%2FAN%3E%3CDT%3EJournal+Article%3C%2FDT%3E 

2. 
TY  - JOUR
DB  - Ovid MEDLINE(R) Epub Ahead of Print 
ID  - 20301297
T1  - IPEX Syndrome.
T1  - GeneReviews R
A1  - Tan, Queenie K-G
A1  - Louie, Raymond J
A1  - Sleasman, John W
Y1  - 1993//
N2  - CLINICAL CHARACTERISTICS: IPEX (immune dysregulation, polyendocrinopathy, enteropathy, X-linked) syndrome is characterized by systemic autoimmunity, typically beginning in the first year of life. Presentation is most commonly the clinical triad of watery diarrhea, endocrinopathy (most commonly insulin-dependent diabetes mellitus), and eczematous dermatitis. Most children have other autoimmune phenomena including cytopenias, autoimmune hepatitis, or nephropathy; lymphadenopathy, splenomegaly, alopecia, arthritis, and lung disease related to immune dysregulation have all been observed. Fetal presentation of IPEX includes hydrops, echogenic bowel, skin desquamation, IUGR, and fetal akinesia. Without aggressive immunosuppression or bone marrow transplantation, the majority of affected males die within the first one to two years of life from metabolic derangements, severe malabsorption, or sepsis; a few with a milder phenotype have survived into the second or third decade of life., DIAGNOSIS/TESTING: Diagnosis is established in a male proband with typical clinical findings and by the identification of a hemizygous pathogenic variant in FOXP3. Affected females have not been reported; female carriers of a pathogenic variant do not have clinical findings., MANAGEMENT: Treatment of manifestations: Bone marrow transplantation (BMT) offers the only potential cure for IPEX syndrome. When done at the time of no or mild organ impairment, there is improved resolution of autoimmunity, especially when compared with non-transplanted individuals under chronic immunosuppressive therapy. T cell-directed immune suppression (i.e., sirolimus, cyclosporin A, or tacrolimus), either alone or in combination with steroids, is considered first-line therapy; granulocyte colony-stimulating factor (G-CSF) for autoimmune neutropenia; rituximab for pemphigus nodularis and other autoantibody-mediated disease; nutritional support; standard treatment of diabetes mellitus and autoimmune thyroid disease; topical therapies for dermatitis. Prevention of secondary complications: Prophylactic antibiotic therapy for those with autoimmune neutropenia or recurrent infections; aggressive management of dermatitis with topical steroids and anti-inflammatory agents to prevent infection. Surveillance: Monitoring with lab tests for evidence of autoimmune disease every 3-6 months; frequent monitoring of growth parameters, nutritional intake, and stooling patterns; monitor for drug side effects if under immunosuppression related to bone marrow transplantation. Evaluation of relatives at risk: If the family-specific pathogenic variant is known, FOXP3 molecular genetic testing in at-risk males immediately after birth to permit early diagnosis and BMT before significant organ damage occurs; otherwise, monitoring of at-risk males for symptoms to enable early diagnosis and treatment., GENETIC COUNSELING: IPEX syndrome is inherited in an X-linked manner. The risk to sibs of the proband depends on the carrier status of the mother. If the mother of the proband is a carrier, the chance of transmitting the pathogenic variant in each pregnancy is 50%. Males who inherit the pathogenic variant will be affected; females who inherit the pathogenic variant are carriers and will not be affected. Affected males pass the pathogenic variant to all of their daughters and none of their sons. Carrier testing for at-risk relatives, prenatal testing for pregnancies at risk, and preimplantation diagnosis are possible for families in which the pathogenic variant has been identified. Copyright © 1993-2024, University of Washington, Seattle. GeneReviews is a registered trademark of the University of Washington, Seattle. All rights reserved.
PB  - University of Washington, Seattle
M2  - Tan, Queenie K-G. Duke University Medical Center, Durham, North Carolina
M2  - Louie, Raymond J. Greenwood Genetic Center, Greenwood, South Carolina
M2  - Sleasman, John W. Duke University Medical Center, Durham, North Carolina
PT  - Review
L2  - http://ovidsp.ovid.com/ovidweb.cgi?T=JS&PAGE=reference&D=medp&NEWS=N&AN=20301297
ER  -  

Link to the Ovid Full Text or citation: https://access.ovid.com/custom/redirector/index.html?dest=https://go.openathens.net/redirector/unimelb.edu.au?url=http://ovidsp.ovid.com/ovidweb.cgi?T=JS&CSC=Y&NEWS=N&PAGE=fulltext&D=medp&AN=20301297Link to the External Link Resolver: https://unimelb.hosted.exlibrisgroup.com/sfxlcl41/?sid=OVID:medline&id=pmid:20301297&id=doi:&issn=&isbn=&volume=&issue=&spage=&pages=&date=1993&title=&atitle=IPEX+Syndrome.&aulast=Tan&pid=%3Cauthor%3ETan+QKG%3BLouie+RJ%3BSleasman+JW%3C%2Fauthor%3E%3CAN%3E20301297%3C%2FAN%3E%3CDT%3EReview%3C%2FDT%3E 

3. 
TY  - JOUR
DB  - Ovid MEDLINE(R) 
ID  - 38755503
T1  - Management and Long-Term Outcomes of Drug Reaction with Eosinophilia and Systemic Symptoms (DReSS) in Children: A Scoping Review.
DO  - https://dx.doi.org/10.1007/s40257-024-00867-y
A1  - Cherepacha, Nicole
A1  - St George-Hyslop, Frances
A1  - Chugani, Bindiya
A1  - Alabdeen, Yousef
A1  - Sanchez-Espino, Luis F
A1  - Mahood, Quenby
A1  - Sibbald, Cathryn
A1  - Verstegen, Ruud H J
Y1  - 2024//
Y2  - 20240516//
N2  - Drug reaction with eosinophilia and systemic symptoms (DReSS) is known to cause mortality and long-term sequelae in the pediatric population, however there are no established clinical practice guidelines for the management of pediatric DReSS. We conducted a scoping review, according to the Preferred Reporting Items for Systematic Reviews and Meta-Analyses (PRISMA) guidelines, to summarize the currently available data on treatment, mortality, and long-term sequelae of DReSS in children (aged 0-18 years). Data from 644 individuals revealed that various treatment strategies are being used in the management of pediatric DReSS, and strategies were often used in combination. The diversity in treatment approaches cannot be solely attributed to age or disease severity and reflects the lack of evidence-based management guidelines for DReSS. Children are also at risk of developing autoimmune sequelae following DReSS, most commonly thyroid disease and type 1 diabetes mellitus. We found that the eventual development of autoimmune disease was more often associated with DReSS caused by antibiotics, especially minocycline and sulfamethoxazole, in comparison with individuals who did not develop sequelae. In this study, we identify strengths and weaknesses in the currently available literature and highlight that future prospective studies with structured and long-term follow-up of children with DReSS are needed to better understand potential risk factors for mortality and development of sequelae after DReSS. Copyright © 2024. The Author(s), under exclusive licence to Springer Nature Switzerland AG.
KW  - Humans
KW  - Drug Hypersensitivity Syndrome/et [Etiology]
KW  - Drug Hypersensitivity Syndrome/di [Diagnosis]
KW  - Drug Hypersensitivity Syndrome/th [Therapy]
KW  - *Drug Hypersensitivity Syndrome
KW  - Child
KW  - Adolescent
KW  - Child, Preschool
KW  - Infant
KW  - Risk Factors
KW  - Anti-Bacterial Agents/ae [Adverse Effects]
KW  - Treatment Outcome
KW  - Autoimmune Diseases/ci [Chemically Induced]
KW  - Severity of Illness Index
JF  - American journal of clinical dermatology
JA  - Am J Clin Dermatol
VL  - 25
IS  - 4
SP  - 609
EP  - 621
CY  - New Zealand
M2  - Cherepacha, Nicole. Temerty Faculty of Medicine, University of Toronto, Toronto, ON, Canada.
M2  - Cherepacha, Nicole. Division of Clinical Pharmacology and Toxicology, Department of Paediatrics, The Hospital for Sick Children, 555 University Ave, Toronto, ON, M5G 1X8, Canada.
M2  - St George-Hyslop, Frances. Temerty Faculty of Medicine, University of Toronto, Toronto, ON, Canada.
M2  - St George-Hyslop, Frances. Division of Clinical Pharmacology and Toxicology, Department of Paediatrics, The Hospital for Sick Children, 555 University Ave, Toronto, ON, M5G 1X8, Canada.
M2  - Chugani, Bindiya. Division of Clinical Pharmacology and Toxicology, Department of Paediatrics, The Hospital for Sick Children, 555 University Ave, Toronto, ON, M5G 1X8, Canada.
M2  - Alabdeen, Yousef. Division of Immunology and Allergy, Department of Paediatrics, University of Toronto, Toronto, ON, Canada.
M2  - Sanchez-Espino, Luis F. Division of Dermatology, Department of Paediatrics, Stollery Children's Hospital, Edmonton, AB, Canada.
M2  - Sanchez-Espino, Luis F. Faculty of Medicine and Dentistry, University of Alberta, Edmonton, AB, Canada.
M2  - Mahood, Quenby. Hospital Library, The Hospital for Sick Children, Toronto, ON, Canada.
M2  - Sibbald, Cathryn. Department of Paediatrics, University of Toronto, Toronto, ON, Canada.
M2  - Sibbald, Cathryn. Division of Dermatology, Department of Paediatrics, The Hospital for Sick Children, Toronto, ON, Canada.
M2  - Verstegen, Ruud H J. Division of Clinical Pharmacology and Toxicology, Department of Paediatrics, The Hospital for Sick Children, 555 University Ave, Toronto, ON, M5G 1X8, Canada. ruud.verstegen@sickkids.ca.
M2  - Verstegen, Ruud H J. Department of Paediatrics, University of Toronto, Toronto, ON, Canada. ruud.verstegen@sickkids.ca.
M2  - Verstegen, Ruud H J. Division of Rheumatology, Department of Paediatrics, The Hospital for Sick Children, Toronto, ON, Canada. ruud.verstegen@sickkids.ca.
SN  - 1179-1888
SN  - 1175-0561
M1  - 100895290
PT  - Journal Article, Review
L2  - http://ovidsp.ovid.com/ovidweb.cgi?T=JS&PAGE=reference&D=med25&NEWS=N&AN=38755503
ER  -  

Link to the Ovid Full Text or citation: https://access.ovid.com/custom/redirector/index.html?dest=https://go.openathens.net/redirector/unimelb.edu.au?url=http://ovidsp.ovid.com/ovidweb.cgi?T=JS&CSC=Y&NEWS=N&PAGE=fulltext&D=med25&DO=10.1007%2fs40257-024-00867-yLink to the External Link Resolver: https://unimelb.hosted.exlibrisgroup.com/sfxlcl41/?sid=OVID:medline&id=pmid:38755503&id=doi:10.1007%2Fs40257-024-00867-y&issn=1175-0561&isbn=&volume=25&issue=4&spage=609&pages=609-621&date=2024&title=American+Journal+of+Clinical+Dermatology&atitle=Management+and+Long-Term+Outcomes+of+Drug+Reaction+with+Eosinophilia+and+Systemic+Symptoms+%28DReSS%29+in+Children%3A+A+Scoping+Review.&aulast=Cherepacha&pid=%3Cauthor%3ECherepacha+N%3BSt+George-Hyslop+F%3BChugani+B%3BAlabdeen+Y%3BSanchez-Espino+LF%3BMahood+Q%3BSibbald+C%3BVerstegen+RHJ%3C%2Fauthor%3E%3CAN%3E38755503%3C%2FAN%3E%3CDT%3EJournal+Article%3C%2FDT%3E 

4. 
TY  - JOUR
DB  - Ovid MEDLINE(R) 
ID  - 38330414
T1  - Phenotypic and Molecular Characterization of a Hospital Outbreak Clonal Lineage of Salmonella enterica Subspecies enterica serovar Mikawasima Containing blaTEM-1B and blaSHV-2 That Emerged on a Neonatal Ward, During the COVID-19 Pandemic.
DO  - https://dx.doi.org/10.1089/mdr.2023.0132
A1  - Novak, Anita
A1  - Dzelalija, Mia
A1  - Goic-Barisic, Ivana
A1  - Kovacic, Ana
A1  - Pirija, Mario
A1  - Maravic, Ana
A1  - Radic, Marina
A1  - Marinovic, Jelena
A1  - Rubic, Zana
A1  - Carev, Merica
A1  - Tonkic, Marija
Y1  - 2024//
Y2  - 20240207//
N2  - Nontyphoid salmonella can cause severe infections in newborns and is therefore declared a pathogen of major health significance at this age. The aim of the study was molecular and antimicrobial characterization of beta-lactamase-producing Salmonella Mikawasima outbreak clone on a Neonatal ward, University Hospital of Split (UHS), Croatia during the COVID-19 pandemic. From April 2020, until April 2023, 75 nonrepetitive strains of Salmonella Mikawasima were isolated from stool specimens and tested for antimicrobial resistance. All 75 isolates were resistant to ampicillin and gentamicin, while 98% of isolates were resistant to amoxicillin/clavulanic acid. A high level of resistance was observed to third-generation cephalosporins (36% to ceftriaxone and 47% to ceftazidime). Extended-spectrum beta-lactamase production was phenotypically detected by double-disk synergy test in 40% of isolates. Moderate resistance to quinolones was detected; 7% of isolates were resistant to pefloxacin and ciprofloxacin. All isolates were susceptible to carbapenems, chloramphenicol, and co-trimoxazole. Fourteen representative isolates, from 2020, 2021, 2022, and 2023, were analyzed with PFGE and all of them belong to the same clone. Whole-genome sequencing (WGS) analysis of three outbreak-related strains (SM1 and SM2 from 2020 and SM3 from 2023) confirmed that these strains share the same serotype (Mikawasima), multilocus sequence typing profile (ST2030), resistance genes [blaTEM-1B, aac(6')-Iaa, aac(6')-Im, and aph(2'')-Ib)] and carry incompatibility group C (IncC) plasmid. Furthermore, the gene blaSHV-2 was detected in SM1 and SM2. In summary, WGS analysis of three representative strains clearly demonstrates the persistence of beta-lactamase-producing Salmonella Mikawasima in UHS during the 4-year period.
KW  - Infant, Newborn
KW  - Humans
KW  - Anti-Bacterial Agents/pd [Pharmacology]
KW  - Serogroup
KW  - Pandemics
KW  - Salmonella enterica/ge [Genetics]
KW  - *Salmonella enterica
KW  - Microbial Sensitivity Tests
KW  - COVID-19/ep [Epidemiology]
KW  - *COVID-19
KW  - Salmonella
KW  - beta-Lactamases/ge [Genetics]
KW  - Drug Resistance, Multiple, Bacterial/ge [Genetics]
KW  - Hospitals
JF  - Microbial drug resistance (Larchmont, N.Y.)
JA  - Microb Drug Resist
VL  - 30
IS  - 3
SP  - 118
EP  - 126
CY  - United States
M2  - Novak, Anita. Department of Clinical Microbiology, University Hospital of Split, Croatia, Split, Croatia.
M2  - Novak, Anita. School of Medicine, University of Split, Split, Croatia.
M2  - Novak, Anita. ESCMID Food and Waterborne Infections Study Group - EFWISG, Basel, Switzerland.
M2  - Dzelalija, Mia. Department of Biology, Faculty of Science, University of Split, Split, Croatia.
M2  - Goic-Barisic, Ivana. Department of Clinical Microbiology, University Hospital of Split, Croatia, Split, Croatia.
M2  - Goic-Barisic, Ivana. School of Medicine, University of Split, Split, Croatia.
M2  - Kovacic, Ana. Teaching Public Health Institute of Split and Dalmatia County, Split, Croatia.
M2  - Pirija, Mario. Department of Clinical Microbiology, University Hospital of Split, Croatia, Split, Croatia.
M2  - Maravic, Ana. Department of Biology, Faculty of Science, University of Split, Split, Croatia.
M2  - Radic, Marina. Department of Clinical Microbiology, University Hospital of Split, Croatia, Split, Croatia.
M2  - Radic, Marina. School of Medicine, University of Split, Split, Croatia.
M2  - Marinovic, Jelena. Department of Clinical Microbiology, University Hospital of Split, Croatia, Split, Croatia.
M2  - Marinovic, Jelena. School of Medicine, University of Split, Split, Croatia.
M2  - Rubic, Zana. Department of Clinical Microbiology, University Hospital of Split, Croatia, Split, Croatia.
M2  - Rubic, Zana. School of Medicine, University of Split, Split, Croatia.
M2  - Carev, Merica. School of Medicine, University of Split, Split, Croatia.
M2  - Carev, Merica. ESCMID Food and Waterborne Infections Study Group - EFWISG, Basel, Switzerland.
M2  - Carev, Merica. Teaching Public Health Institute of Split and Dalmatia County, Split, Croatia.
M2  - Carev, Merica. Department of Health Studies, University of Split, Split, Croatia.
M2  - Tonkic, Marija. Department of Clinical Microbiology, University Hospital of Split, Croatia, Split, Croatia.
M2  - Tonkic, Marija. School of Medicine, University of Split, Split, Croatia.
SN  - 1931-8448
SN  - 1076-6294
M1  - crs, 9508567
PT  - Journal Article
L2  - http://ovidsp.ovid.com/ovidweb.cgi?T=JS&PAGE=reference&D=med25&NEWS=N&AN=38330414
ER  -  

Link to the Ovid Full Text or citation: https://access.ovid.com/custom/redirector/index.html?dest=https://go.openathens.net/redirector/unimelb.edu.au?url=http://ovidsp.ovid.com/ovidweb.cgi?T=JS&CSC=Y&NEWS=N&PAGE=fulltext&D=med25&DO=10.1089%2fmdr.2023.0132Link to the External Link Resolver: https://unimelb.hosted.exlibrisgroup.com/sfxlcl41/?sid=OVID:medline&id=pmid:38330414&id=doi:10.1089%2Fmdr.2023.0132&issn=1076-6294&isbn=&volume=30&issue=3&spage=118&pages=118-126&date=2024&title=Microbial+Drug+Resistance-Mechanisms+Epidemiology+%26+Disease&atitle=Phenotypic+and+Molecular+Characterization+of+a+Hospital+Outbreak+Clonal+Lineage+of+Salmonella+enterica+Subspecies+enterica+serovar+Mikawasima+Containing+blaTEM-1B+and+blaSHV-2+That+Emerged+on+a+Neonatal+Ward%2C+During+the+COVID-19+Pandemic.&aulast=Novak&pid=%3Cauthor%3ENovak+A%3BDzelalija+M%3BGoic-Barisic+I%3BKovacic+A%3BPirija+M%3BMaravic+A%3BRadic+M%3BMarinovic+J%3BRubic+Z%3BCarev+M%3BTonkic+M%3C%2Fauthor%3E%3CAN%3E38330414%3C%2FAN%3E%3CDT%3EJournal+Article%3C%2FDT%3E 

5. 
TY  - JOUR
DB  - Ovid MEDLINE(R) 
ID  - 38030736
T1  - Effects of maternal type 1 diabetes and confounding factors on neonatal microbiomes.
DO  - https://dx.doi.org/10.1007/s00125-023-06047-7
A1  - Gajecka, Marzena
A1  - Gutaj, Pawel
A1  - Jaskiewicz, Katarzyna
A1  - Rydzanicz, Malgorzata
A1  - Szczapa, Tomasz
A1  - Kaminska, Dorota
A1  - Kosewski, Grzegorz
A1  - Przyslawski, Juliusz
A1  - Ploski, Rafal
A1  - Wender-Ozegowska, Ewa
Y1  - 2024//
Y2  - 20231129//
N2  - AIMS/HYPOTHESIS: Body niche-specific microbiota in maternal-neonatal dyads from gravidae with type 1 diabetes have not been quantitatively and functionally examined. Similarly, the impact of pregnancy-specific factors, such as the presence of comorbidities known to occur more frequently among gravidae with type 1 diabetes, including Caesarean delivery, as well as antibiotic prophylaxis, level of glycaemic control during each trimester of pregnancy and insulin administration, has not been adequately considered. The aims of this study were to characterise the maternal and neonatal microbiomes, assess aspects of microbiota transfer from the maternal microbiomes to the neonatal microbiome and explore the impact of type 1 diabetes and confounding factors on the microbiomes., METHODS: In this observational case-control study, we characterised microbiome community composition and function using 16S rRNA amplicon sequencing in a total of 514 vaginal, rectal and ear-skin swabs and stool samples derived from 92 maternal-neonatal dyads (including 50 gravidae with type 1 diabetes) and in-depth clinical metadata from throughout pregnancy and delivery., RESULTS: Type 1 diabetes-specific microbiota were identified among gravidae with type 1 diabetes and their neonates. Neonatal microbiome profiles of ear-skin swabs and stool samples were established, indicating the taxa more prevalent among neonates born to mothers with type 1 diabetes compared with neonates born to control mothers. Without taking into account the type 1 diabetes status of mothers, both delivery mode and intrapartum antibiotic prophylaxis were found to have an influence on neonatal microbiota composition (both p=0.001). In the logistic regression analysis involving all confounding variables, neonatal ear-skin microbiome variation was explained by maternal type 1 diabetes status (p=0.020) and small for gestational age birthweight (p=0.050). Moreover, in women with type 1 diabetes, a relationship was found between HbA1c levels >55 mmol/mol (>7.2%) measured in the first trimester of pregnancy and neonatal ear-skin microbiota composition (p=0.008). In the PICRUSt (Phylogenetic Investigation of Communities by Reconstruction of Unobserved States) assessment, pathways concerning carbohydrate biosynthesis were predicted as key elements of the microbial functional profiles dysregulated in type 1 diabetes. Additionally, in SourceTracker analysis, we found that, on average, 81.0% of neonatal microbiota was attributed to maternal sources. An increase in the contribution of maternal rectum microbiota and decrease in the contribution of maternal cervix microbiota were found in ear-skin samples of vaginally delivered neonates of mothers with type 1 diabetes compared with neonates born to control mothers (83.2% vs 59.5% and 0.7% vs 5.2%, respectively)., CONCLUSIONS/INTERPRETATION: These findings indicate that, in addition to maternal type 1 diabetes, glycaemic dysregulation before/in the first trimester of pregnancy, mode of delivery and intrapartum antibiotic prophylaxis may contribute to the inoculation and formation of the neonatal microbiomes., DATA AVAILABILITY: The BioProject (PRJNA961636) and associated SRA metadata are available at http://www.ncbi.nlm.nih.gov/bioproject/961636 . Processed data on probiotic supplementation and the PICRUSt analysis are available in the Mendeley Data Repository ( https://doi.org/10.17632/g68rwnnrfk.1 ). Copyright © 2023. The Author(s).
KW  - Infant, Newborn
KW  - Pregnancy
KW  - Humans
KW  - Female
KW  - *Diabetes Mellitus, Type 1
KW  - RNA, Ribosomal, 16S/ge [Genetics]
KW  - Case-Control Studies
KW  - Phylogeny
KW  - Microbiota/ge [Genetics]
KW  - *Microbiota
JF  - Diabetologia
JA  - Diabetologia
VL  - 67
IS  - 2
SP  - 312
EP  - 326
CY  - Germany
M2  - Gajecka, Marzena. Chair and Department of Genetics and Pharmaceutical Microbiology, Poznan University of Medical Sciences, Poznan, Poland. gamar@man.poznan.pl.
M2  - Gajecka, Marzena. Institute of Human Genetics, Polish Academy of Sciences, Poznan, Poland. gamar@man.poznan.pl.
M2  - Gutaj, Pawel. Department of Reproduction, Poznan University of Medical Sciences, Poznan, Poland.
M2  - Jaskiewicz, Katarzyna. Institute of Human Genetics, Polish Academy of Sciences, Poznan, Poland.
M2  - Rydzanicz, Malgorzata. Department of Medical Genetics, Medical University of Warsaw, Warsaw, Poland.
M2  - Szczapa, Tomasz. Department of Neonatology, Poznan University of Medical Sciences, Poznan, Poland.
M2  - Kaminska, Dorota. Chair and Department of Genetics and Pharmaceutical Microbiology, Poznan University of Medical Sciences, Poznan, Poland.
M2  - Kosewski, Grzegorz. Chair and Department of Bromatology, Poznan University of Medical Sciences, Poznan, Poland.
M2  - Przyslawski, Juliusz. Chair and Department of Bromatology, Poznan University of Medical Sciences, Poznan, Poland.
M2  - Ploski, Rafal. Department of Medical Genetics, Medical University of Warsaw, Warsaw, Poland.
M2  - Wender-Ozegowska, Ewa. Department of Reproduction, Poznan University of Medical Sciences, Poznan, Poland.
SN  - 1432-0428
SN  - 0012-186X
M1  - e93, 0006777
PT  - Observational Study, Journal Article
L2  - http://ovidsp.ovid.com/ovidweb.cgi?T=JS&PAGE=reference&D=med25&NEWS=N&AN=38030736
ER  -  

Link to the Ovid Full Text or citation: https://access.ovid.com/custom/redirector/index.html?dest=https://go.openathens.net/redirector/unimelb.edu.au?url=http://ovidsp.ovid.com/ovidweb.cgi?T=JS&CSC=Y&NEWS=N&PAGE=fulltext&D=med25&DO=10.1007%2fs00125-023-06047-7Link to the External Link Resolver: https://unimelb.hosted.exlibrisgroup.com/sfxlcl41/?sid=OVID:medline&id=pmid:38030736&id=doi:10.1007%2Fs00125-023-06047-7&issn=0012-186X&isbn=&volume=67&issue=2&spage=312&pages=312-326&date=2024&title=Diabetologia&atitle=Effects+of+maternal+type+1+diabetes+and+confounding+factors+on+neonatal+microbiomes.&aulast=Gajecka&pid=%3Cauthor%3EGajecka+M%3BGutaj+P%3BJaskiewicz+K%3BRydzanicz+M%3BSzczapa+T%3BKaminska+D%3BKosewski+G%3BPrzyslawski+J%3BPloski+R%3BWender-Ozegowska+E%3C%2Fauthor%3E%3CAN%3E38030736%3C%2FAN%3E%3CDT%3EObservational+Study%3C%2FDT%3E 

6. 
TY  - JOUR
DB  - Ovid MEDLINE(R) 
ID  - 35488031
T1  - Early exposures and inherent factors in premature newborns are associated with type 1 diabetes.
T3  - Erratum in: Pediatr Res. 2022 Jun 28;: PMID: 35764816 [https://www.ncbi.nlm.nih.gov/pubmed/35764816]
DO  - https://dx.doi.org/10.1038/s41390-022-02069-w
A1  - Zargari, Iren
A1  - Adar, Adi
A1  - Morag, Iris
A1  - Pinhas-Hamiel, Orit
A1  - Eyal, Ori
A1  - Keidar, Rimona
A1  - Loewenthal, Neta
A1  - Levy, Milana
A1  - Dally-Gottfried, Orna
A1  - Landau, Zohar
A1  - Levy-Khademi, Floris
A1  - Eventov-Friedman, Smadar
A1  - Zangen, David
A1  - Youngster, Ilan
A1  - Rachmiel, Marianna
Y1  - 2023//
Y2  - 20220429//
N1  - Erratum in (EIN)
N2  - BACKGROUND: Pathophysiology of type 1 diabetes (T1D) involves immune responses that may be associated with early exposure to environmental factors among preterm newborns. The aim of this work was to evaluate for association between T1D and maternal, nutritional, and medical exposures during the neonatal period among premature newborns., METHODS: This is a multicenter, matched case-control study. Preterm newborns, who developed T1D before 18 years, were matched by sex, gestational age (GA), birth date, and medical center of birth with newborns who did not develop TID. Data included maternal medical history, birth weight (BW), length of hospitalization, enteral and parenteral medications, fluid administration, and feeding modalities during hospitalization., RESULTS: Fifty-two patients with T1D, 26 males, median age at T1D diagnosis 8.17 years (5.92-9.77), median GA 34 weeks (33-m36), and 132 matched controls, were included. Multivariate-conditional-regression demonstrated a significant association between T1D and any maternal illness (23.1% vs. 9.1%, OR = 4.99 (1.69-14.72), p = 0.004), higher BW-SDS (0.07 +/- 0.95 vs. -0.27 +/- 0.97, OR = 2.03 (1.19-3.49), p = 0.01), longer duration of glucose infusion (3 (1-5) days vs. 2 (0-4), OR = 1.23 (1.03-1.46), p = 0.02), and antibiotic therapy beyond the first week of life (19.2% vs. 6.9%, OR = 5.22 (1.32-20.70), p = 0.019). Antibiotic treatment during the first week of life was negatively associated with T1D (51.9% vs. 67.2%, OR 0.31 (0.11-0.88), p = 0.027)., CONCLUSIONS: A novel association was demonstrated between the development of T1D and early interventions and exposures among preterm newborns., IMPACT: Type 1 diabetes mellitus during childhood may be associated with early exposures during the neonatal period, in addition to known maternal and neonatal metabolic parameters. Early exposure to intravenous antibiotics, differing between the first week of life and later, and longer parenteral glucose administration to preterm newborns were associated with childhood type 1 diabetes. This is in addition to familiar maternal risk factors. Future prospective studies should examine the microbial changes and immune system characteristics of preterm and term neonates exposed to parenteral antibiotics and glucose treatment, in order to validate our exploratory findings. Copyright © 2022. The Author(s), under exclusive licence to the International Pediatric Research Foundation, Inc.
KW  - Male
KW  - Female
KW  - Infant, Newborn
KW  - Humans
KW  - Child
KW  - Diabetes Mellitus, Type 1/di [Diagnosis]
KW  - *Diabetes Mellitus, Type 1
KW  - Case-Control Studies
KW  - Prospective Studies
KW  - Birth Weight
KW  - *Pregnancy Complications
KW  - *Infant, Newborn, Diseases
KW  - Anti-Bacterial Agents
KW  - Glucose
KW  - *Premature Birth
JF  - Pediatric research
JA  - Pediatr Res
VL  - 94
IS  - 4
SP  - 1516
EP  - 1522
CY  - United States
M2  - Zargari, Iren. Pediatric Endocrinology Unit, Division of Pediatrics, Shamir Medical Center (Assaf Harofeh), Zerifin, Israel.
M2  - Zargari, Iren. Sackler School of Medicine, Tel Aviv University, Tel Aviv, Israel.
M2  - Adar, Adi. Pediatric Endocrinology Unit, Division of Pediatrics, Shamir Medical Center (Assaf Harofeh), Zerifin, Israel.
M2  - Adar, Adi. Sackler School of Medicine, Tel Aviv University, Tel Aviv, Israel.
M2  - Morag, Iris. Sackler School of Medicine, Tel Aviv University, Tel Aviv, Israel.
M2  - Morag, Iris. Neonatal Intensive Care Unit, Sheba Medical Center, Tel Hashomer, Ramat-Gan, Israel.
M2  - Pinhas-Hamiel, Orit. Sackler School of Medicine, Tel Aviv University, Tel Aviv, Israel.
M2  - Pinhas-Hamiel, Orit. Pediatric Endocrinology and Diabetes Unit, Edmond and Lily Safra Children's Hospital, Sheba Medical Center, Tel Hashomer, Ramat-Gan, Israel.
M2  - Eyal, Ori. Sackler School of Medicine, Tel Aviv University, Tel Aviv, Israel.
M2  - Eyal, Ori. Pediatric Endocrinology and Diabetes Unit, Dana-Dwek Children Hospital, Tel Aviv Sourasky Medical Center, Tel Aviv, Israel.
M2  - Keidar, Rimona. Sackler School of Medicine, Tel Aviv University, Tel Aviv, Israel.
M2  - Keidar, Rimona. Neonatal Intensive Care Unit, Shamir Medical Center (Assaf Harofeh), Zerifin, Israel.
M2  - Loewenthal, Neta. Pediatric Endocrinology and Metabolic Unit, Soroka University Medical Center, Beer Sheva, Israel.
M2  - Levy, Milana. Pediatric Diabetes and Obesity Clinic, Ruth Rappaport Children's Hospital, Rambam Health Care Campus, Haifa, Israel.
M2  - Dally-Gottfried, Orna. The Center for Juvenile Diabetes and Pediatric Endocrinology and Pediatric Outpatient Clinics, Rebecca Ziv Hospital, affiliated to The School of Medicine, Bar Ilan University, Safed, Israel.
M2  - Landau, Zohar. Sackler School of Medicine, Tel Aviv University, Tel Aviv, Israel.
M2  - Landau, Zohar. Pediatric Endocrinology and Diabetes Unit, E. Wolfson Medical Center, Holon, Israel.
M2  - Levy-Khademi, Floris. The School of Medicine in the Hebrew University of Jerusalem, Jerusalem, Israel.
M2  - Levy-Khademi, Floris. Division of Pediatric Endocrinology, Shaare Zedek Medical Center, Jerusalem, Israel.
M2  - Eventov-Friedman, Smadar. The School of Medicine in the Hebrew University of Jerusalem, Jerusalem, Israel.
M2  - Eventov-Friedman, Smadar. Neonatal Intensive Care Unit, Hadassah Hebrew University Medical Center, Jerusalem, Israel.
M2  - Zangen, David. The School of Medicine in the Hebrew University of Jerusalem, Jerusalem, Israel.
M2  - Zangen, David. Division of Pediatric Endocrinology, Hadassah Hebrew University Medical Center, Jerusalem, Israel.
M2  - Youngster, Ilan. Sackler School of Medicine, Tel Aviv University, Tel Aviv, Israel.
M2  - Youngster, Ilan. Pediatric Infectious Diseases Unit, Shamir Medical Center (Assaf Harofeh), Zerifin, Israel.
M2  - Rachmiel, Marianna. Pediatric Endocrinology Unit, Division of Pediatrics, Shamir Medical Center (Assaf Harofeh), Zerifin, Israel. mariannar@shamir.gov.il.
M2  - Rachmiel, Marianna. Sackler School of Medicine, Tel Aviv University, Tel Aviv, Israel. mariannar@shamir.gov.il.
SN  - 1530-0447
SN  - 0031-3998
M1  - owl, 0100714
PT  - Multicenter Study, Journal Article
L2  - http://ovidsp.ovid.com/ovidweb.cgi?T=JS&PAGE=reference&D=med25&NEWS=N&AN=35488031
ER  -  

Link to the Ovid Full Text or citation: https://access.ovid.com/custom/redirector/index.html?dest=https://go.openathens.net/redirector/unimelb.edu.au?url=http://ovidsp.ovid.com/ovidweb.cgi?T=JS&CSC=Y&NEWS=N&PAGE=fulltext&D=med25&DO=10.1038%2fs41390-022-02069-wLink to the External Link Resolver: https://unimelb.hosted.exlibrisgroup.com/sfxlcl41/?sid=OVID:medline&id=pmid:35488031&id=doi:10.1038%2Fs41390-022-02069-w&issn=0031-3998&isbn=&volume=94&issue=4&spage=1516&pages=1516-1522&date=2023&title=Pediatric+Research&atitle=Early+exposures+and+inherent+factors+in+premature+newborns+are+associated+with+type+1+diabetes.&aulast=Zargari&pid=%3Cauthor%3EZargari+I%3BAdar+A%3BMorag+I%3BPinhas-Hamiel+O%3BEyal+O%3BKeidar+R%3BLoewenthal+N%3BLevy+M%3BDally-Gottfried+O%3BLandau+Z%3BLevy-Khademi+F%3BEventov-Friedman+S%3BZangen+D%3BYoungster+I%3BRachmiel+M%3C%2Fauthor%3E%3CAN%3E35488031%3C%2FAN%3E%3CDT%3EMulticenter+Study%3C%2FDT%3E 

7. 
TY  - JOUR
DB  - Ovid MEDLINE(R) <2023 to 2024>
ID  - 37895067
T1  - The Clinical and Genetic Characteristics of Streptococcus agalactiae Meningitis in Neonates.
DO  - https://dx.doi.org/10.3390/ijms242015387
A1  - Hsu, Jen-Fu
A1  - Lu, Jang-Jih
A1  - Chu, Shih-Ming
A1  - Lee, Wei-Ju
A1  - Huang, Hsuan-Rong
A1  - Chiang, Ming-Chou
A1  - Yang, Peng-Hong
A1  - Tsai, Ming-Horng
Y1  - 2023//
Y2  - 20231020//
N2  - Streptococcus agalactiae (Group B Streptococcus, GBS) is an important pathogen of bacterial meningitis in neonates. We aimed to investigate the clinical and genetic characteristics of neonatal GBS meningitis. All neonates with GBS meningitis at a tertiary level medical center in Taiwan between 2003 and 2020 were analyzed. Capsule serotyping, multilocus sequence typing, antimicrobial resistance, and whole-genome sequencing (WGS) were performed on the GBS isolates. We identified 48 neonates with GBS meningitis and 140 neonates with GBS sepsis. Neonates with GBS meningitis had significantly more severe clinical symptoms; thirty-seven neonates (77.8%) had neurological complications; seven (14.6%) neonates died; and 17 (41.5%) survivors had neurological sequelae at discharge. The most common serotypes that caused meningitis in neonates were type III (68.8%), Ia (20.8%), and Ib (8.3%). Sequence type (ST) is highly correlated with serotypes, and ST17/III GBS accounted for more than half of GBS meningitis cases (56.3%, n = 27), followed by ST19/Ia, ST23/Ia, and ST12/Ib. All GBS isolates were sensitive to ampicillin, but a high resistance rates of 72.3% and 70.7% to erythromycin and clindamycin, respectively, were noted in the cohort. The virulence and pilus genes varied greatly between different GBS serotypes. WGS analyses showed that the presence of PezT; BspC; and ICESag37 was likely associated with the occurrence of meningitis and was documented in 60.4%, 77.1%, and 52.1% of the GBS isolates that caused neonatal meningitis. We concluded that GBS meningitis can cause serious morbidity in neonates. Further experimental models are warranted to investigate the clinical and genetic relevance of GBS meningitis. Specific GBS strains that likely cause meningitis requires further investigation and clinical attention.
KW  - Infant, Newborn
KW  - Humans
KW  - Streptococcus agalactiae/ge [Genetics]
KW  - Anti-Bacterial Agents/pd [Pharmacology]
KW  - Anti-Bacterial Agents/tu [Therapeutic Use]
KW  - Streptococcal Infections/di [Diagnosis]
KW  - *Streptococcal Infections
KW  - Serogroup
KW  - Serotyping
KW  - *Meningitis, Bacterial
KW  - Multilocus Sequence Typing
KW  - Microbial Sensitivity Tests
KW  - Drug Resistance, Bacterial/ge [Genetics]
JF  - International journal of molecular sciences
JA  - Int. j. mol. sci.
VL  - 24
IS  - 20
CY  - Switzerland
M2  - Hsu, Jen-Fu. Division of Pediatric Neonatology, Department of Pediatrics, Chang Gung Memorial Hospital, Taoyuan 333, Taiwan.
M2  - Hsu, Jen-Fu. School of Medicine, College of Medicine, Chang Gung University, Taoyuan 333, Taiwan.
M2  - Lu, Jang-Jih. School of Medicine, College of Medicine, Chang Gung University, Taoyuan 333, Taiwan.
M2  - Lu, Jang-Jih. Department of Laboratory Medicine, Linkou Chang Gung Memorial Hospital, Taoyuan 333, Taiwan.
M2  - Lu, Jang-Jih. Department of Medical Biotechnology and Laboratory Science, Chang Gung University, Taoyuan 333, Taiwan.
M2  - Chu, Shih-Ming. Division of Pediatric Neonatology, Department of Pediatrics, Chang Gung Memorial Hospital, Taoyuan 333, Taiwan.
M2  - Chu, Shih-Ming. School of Medicine, College of Medicine, Chang Gung University, Taoyuan 333, Taiwan.
M2  - Lee, Wei-Ju. Division of Pediatric Neonatology, Department of Pediatrics, Chang Gung Memorial Hospital, Taoyuan 333, Taiwan.
M2  - Lee, Wei-Ju. School of Medicine, College of Medicine, Chang Gung University, Taoyuan 333, Taiwan.
M2  - Huang, Hsuan-Rong. Division of Pediatric Neonatology, Department of Pediatrics, Chang Gung Memorial Hospital, Taoyuan 333, Taiwan.
M2  - Huang, Hsuan-Rong. School of Medicine, College of Medicine, Chang Gung University, Taoyuan 333, Taiwan.
M2  - Chiang, Ming-Chou. Division of Pediatric Neonatology, Department of Pediatrics, Chang Gung Memorial Hospital, Taoyuan 333, Taiwan.
M2  - Chiang, Ming-Chou. School of Medicine, College of Medicine, Chang Gung University, Taoyuan 333, Taiwan.
M2  - Yang, Peng-Hong. Division of Pediatric Neonatology, Department of Pediatrics, Chang Gung Memorial Hospital, Taoyuan 333, Taiwan.
M2  - Yang, Peng-Hong. School of Medicine, College of Medicine, Chang Gung University, Taoyuan 333, Taiwan.
M2  - Tsai, Ming-Horng. School of Medicine, College of Medicine, Chang Gung University, Taoyuan 333, Taiwan.
M2  - Tsai, Ming-Horng. Division of Neonatology and Pediatric Hematology-Oncology, Department of Pediatrics, Chang Gung Memorial Hospital, Yunlin 638, Taiwan.
SN  - 1422-0067
SN  - 1422-0067
M1  - 101092791
PT  - Journal Article
L2  - http://ovidsp.ovid.com/ovidweb.cgi?T=JS&PAGE=reference&D=med24&NEWS=N&AN=37895067
ER  -  

Link to the Ovid Full Text or citation: https://access.ovid.com/custom/redirector/index.html?dest=https://go.openathens.net/redirector/unimelb.edu.au?url=http://ovidsp.ovid.com/ovidweb.cgi?T=JS&CSC=Y&NEWS=N&PAGE=fulltext&D=med24&DO=10.3390%2fijms242015387Link to the External Link Resolver: https://unimelb.hosted.exlibrisgroup.com/sfxlcl41/?sid=OVID:medline&id=pmid:37895067&id=doi:10.3390%2Fijms242015387&issn=1422-0067&isbn=&volume=24&issue=20&spage=15387&pages=&date=2023&title=International+Journal+of+Molecular+Sciences&atitle=The+Clinical+and+Genetic+Characteristics+of+Streptococcus+agalactiae+Meningitis+in+Neonates.&aulast=Hsu&pid=%3Cauthor%3EHsu+JF%3BLu+JJ%3BChu+SM%3BLee+WJ%3BHuang+HR%3BChiang+MC%3BYang+PH%3BTsai+MH%3C%2Fauthor%3E%3CAN%3E37895067%3C%2FAN%3E%3CDT%3EJournal+Article%3C%2FDT%3E 

8. 
TY  - JOUR
DB  - Ovid MEDLINE(R) <2023 to 2024>
ID  - 37679013
T1  - Use of everolimus following kidney transplantation during pregnancy: A case report and systematic review.
DO  - https://dx.doi.org/10.1016/j.tjog.2023.07.026
A1  - Chai, Pony Yee-Chee
A1  - Lin, Chih
A1  - Kao, Chuan-Chi
A1  - Lin, Li-Mei
A1  - Chen, Yi-Hua
A1  - Sun, Chiao-Yin
Y1  - 2023//
N2  - OBJECTIVE: There is limited safety data on the use of everolimus during pregnancy. In this study, we present the maternal and neonatal outcomes of everolimus used throughout the course of pregnancy and conducted a systematic review of reports of everolimus use after organ transplantation during pregnancy., CASE REPORT: A woman with type 1 diabetes who underwent kidney transplantation was treated with tacrolimus, everolimus, and prednisolone. Two years later, she became pregnant. At 27 weeks of gestation, an emergent cesarean delivery was performed owing to severe preeclampsia and fetal distress. No congenital malformation was noted in the baby at a corrected age of 4 months, and the maternal renal function remained stable., CONCLUSION: Our systematic review did not identify evidence of teratogenicity in babies exposed to everolimus as an immunosuppressant after transplantation. To better assess the risk of exposure to everolimus during pregnancy, all cases of new pregnancies occurring in transplant recipients receiving treatment with mammalian target of rapamycin inhibitor inhibitors should be reported. Copyright © 2023. Published by Elsevier B.V.
KW  - Female
KW  - Humans
KW  - Infant
KW  - Infant, Newborn
KW  - Pregnancy
KW  - Everolimus/ae [Adverse Effects]
KW  - Immunosuppressive Agents/ae [Adverse Effects]
KW  - Kidney
KW  - *Kidney Transplantation
KW  - Sirolimus
JF  - Taiwanese journal of obstetrics & gynecology
JA  - Taiwan. j. obstet. gynecol.
VL  - 62
IS  - 5
SP  - 774
EP  - 778
CY  - China (Republic : 1949- )
M2  - Chai, Pony Yee-Chee. Department of Pharmacy, Chang Gung Memorial Hospital, Keelung Branch, Keelung, Taiwan.
M2  - Lin, Chih. Department of Pediatrics, Chang Gung Memorial Hospital, Keelung Branch, Keelung, Taiwan.
M2  - Kao, Chuan-Chi. Department of Obstetrics and Gynecology, Chang Gung Memorial Hospital, Keelung Branch, Keelung, Taiwan.
M2  - Lin, Li-Mei. Department of Pharmacy, Chang Gung Memorial Hospital, Keelung Branch, Keelung, Taiwan.
M2  - Chen, Yi-Hua. Department of Pharmacy, Chang Gung Memorial Hospital, Keelung Branch, Keelung, Taiwan.
M2  - Sun, Chiao-Yin. Division of Nephrology, Department of Internal Medicine, Chang Gung Memorial Hospital, Keelung Branch, Keelung, Taiwan. Electronic address: fish3970@gmail.com.
SN  - 1875-6263
SN  - 1028-4559
M1  - 101213819
PT  - Case Reports, Journal Article, Systematic Review
L2  - http://ovidsp.ovid.com/ovidweb.cgi?T=JS&PAGE=reference&D=med24&NEWS=N&AN=37679013
ER  -  

Link to the Ovid Full Text or citation: https://access.ovid.com/custom/redirector/index.html?dest=https://go.openathens.net/redirector/unimelb.edu.au?url=http://ovidsp.ovid.com/ovidweb.cgi?T=JS&CSC=Y&NEWS=N&PAGE=fulltext&D=med24&DO=10.1016%2fj.tjog.2023.07.026Link to the External Link Resolver: https://unimelb.hosted.exlibrisgroup.com/sfxlcl41/?sid=OVID:medline&id=pmid:37679013&id=doi:10.1016%2Fj.tjog.2023.07.026&issn=1028-4559&isbn=&volume=62&issue=5&spage=774&pages=774-778&date=2023&title=Taiwanese+Journal+of+Obstetrics+%26+Gynecology&atitle=Use+of+everolimus+following+kidney+transplantation+during+pregnancy%3A+A+case+report+and+systematic+review.&aulast=Chai&pid=%3Cauthor%3EChai+PY%3BLin+C%3BKao+CC%3BLin+LM%3BChen+YH%3BSun+CY%3C%2Fauthor%3E%3CAN%3E37679013%3C%2FAN%3E%3CDT%3ECase+Reports%3C%2FDT%3E 

9. 
TY  - JOUR
DB  - Ovid MEDLINE(R) <2023 to 2024>
ID  - 37335614
T1  - Long-term surveillance of group B Streptococcus strains isolated from infection and colonization in pregnant women and newborns.
DO  - https://dx.doi.org/10.1099/jmm.0.001717
A1  - Le Gallou, Brice
A1  - Pastuszka, Adeline
A1  - Lemaire, Coralie
A1  - Perrotin, Franck
A1  - Mitanchez, Delphine
A1  - Lanotte, Philippe
A1  - Mereghetti, Laurent
Y1  - 2023//
N2  - Introduction. Group B Streptococcus (GBS) remains the leading cause of bacterial neonatal infections worldwide, despite the spread of recommendations on vaginal screening and antibiotic prophylaxis. Hypothesis/Gap Statement. There is a need to evaluate the potential changes in GBS epidemiology over time following the introduction of such guidelines. Aim. Our aim was to perform a descriptive analysis of the epidemiological characteristics of GBS by conducting a long-term surveillance of strains isolated between 2000 and 2018, using molecular typing methods. Methodology. A total of 121 invasive strains, responsible for maternal infections (20 strains), fetal infections (8 strains) and neonatal infections (93 strains), were included in the study, representing all the invasive isolates during the period; in addition, 384 colonization strains isolated from vaginal or newborn samples were randomly selected. The 505 strains were characterized by capsular polysaccharide (CPS) type multiplex PCR assay and the clonal complex (CC) was assigned using a single nucleotide polymorphism PCR assay. Antibiotic susceptibility was also determined. Results. CPS types III (32.1 % of the strains), Ia (24.6 %) and V (19 %) were the most prevalent. The five main CCs observed were CC1 (26.3 % of the strains), CC17 (22.2 %), CC19 (16.2 %), CC23 (15.8 %) and CC10 (13.9 %). Neonatal invasive GBS diseases were predominantly due to CC17 isolates (46.3 % of the strains), which mainly express CPS type III (87.5 %), with a very high prevalence in late-onset diseases (76.2 %). Conclusion. Between 2000 and 2018, we observed a decrease in the proportion of CC1 strains, which mainly express CPS type V, and an increase in the proportion of CC23 strains, mainly expressing CPS type Ia. Conversely, there was no significant change in the proportion of strains resistant to macrolides, lincosamides or tetracyclines. The two molecular techniques used in our study provide almost as much information as classical serotyping and multilocus sequence typing, but are quicker, easy to perform, and avoid long sequencing and analysis steps.
KW  - Humans
KW  - Infant, Newborn
KW  - Female
KW  - Pregnancy
KW  - *Pregnant Women
KW  - Streptococcal Infections/mi [Microbiology]
KW  - *Streptococcal Infections
KW  - Streptococcus agalactiae
KW  - Serotyping
KW  - Anti-Bacterial Agents/pd [Pharmacology]
KW  - Anti-Bacterial Agents/tu [Therapeutic Use]
KW  - Multilocus Sequence Typing
KW  - Multiplex Polymerase Chain Reaction
JF  - Journal of medical microbiology
JA  - J Med Microbiol
VL  - 72
IS  - 6
CY  - England
M2  - Le Gallou, Brice. UMR1282 ISP, INRAE, Universite de Tours, Tours, France.
M2  - Le Gallou, Brice. Service de Bacteriologie-Virologie-Hygiene, Centre Hospitalier Universitaire de Tours, Tours, France.
M2  - Pastuszka, Adeline. UMR1282 ISP, INRAE, Universite de Tours, Tours, France.
M2  - Pastuszka, Adeline. Service de Bacteriologie-Virologie-Hygiene, Centre Hospitalier Universitaire de Tours, Tours, France.
M2  - Lemaire, Coralie. UMR1282 ISP, INRAE, Universite de Tours, Tours, France.
M2  - Lemaire, Coralie. Service de Bacteriologie-Virologie-Hygiene, Centre Hospitalier Universitaire de Tours, Tours, France.
M2  - Perrotin, Franck. Service d'Obstetrique, Centre Hospitalier Universitaire de Tours, Tours, France.
M2  - Mitanchez, Delphine. Service de Neonatologie, Centre Hospitalier Universitaire de Tours, Tours, France.
M2  - Lanotte, Philippe. UMR1282 ISP, INRAE, Universite de Tours, Tours, France.
M2  - Lanotte, Philippe. Service de Bacteriologie-Virologie-Hygiene, Centre Hospitalier Universitaire de Tours, Tours, France.
M2  - Mereghetti, Laurent. UMR1282 ISP, INRAE, Universite de Tours, Tours, France.
M2  - Mereghetti, Laurent. Service de Bacteriologie-Virologie-Hygiene, Centre Hospitalier Universitaire de Tours, Tours, France.
SN  - 1473-5644
SN  - 0022-2615
M1  - j2n, 0224131
PT  - Journal Article
L2  - http://ovidsp.ovid.com/ovidweb.cgi?T=JS&PAGE=reference&D=med24&NEWS=N&AN=37335614
ER  -  

Link to the Ovid Full Text or citation: https://access.ovid.com/custom/redirector/index.html?dest=https://go.openathens.net/redirector/unimelb.edu.au?url=http://ovidsp.ovid.com/ovidweb.cgi?T=JS&CSC=Y&NEWS=N&PAGE=fulltext&D=med24&DO=10.1099%2fjmm.0.001717Link to the External Link Resolver: https://unimelb.hosted.exlibrisgroup.com/sfxlcl41/?sid=OVID:medline&id=pmid:37335614&id=doi:10.1099%2Fjmm.0.001717&issn=0022-2615&isbn=&volume=72&issue=6&spage=&pages=&date=2023&title=Journal+of+Medical+Microbiology&atitle=Long-term+surveillance+of+group+B+Streptococcus+strains+isolated+from+infection+and+colonization+in+pregnant+women+and+newborns.&aulast=Le+Gallou&pid=%3Cauthor%3ELe+Gallou+B%3BPastuszka+A%3BLemaire+C%3BPerrotin+F%3BMitanchez+D%3BLanotte+P%3BMereghetti+L%3C%2Fauthor%3E%3CAN%3E37335614%3C%2FAN%3E%3CDT%3EJournal+Article%3C%2FDT%3E 

10. 
TY  - JOUR
DB  - Ovid MEDLINE(R) PubMed-not-MEDLINE <2022>
ID  - 35740135
T1  - mcr-1-Mediated Colistin Resistance and Genomic Characterization of Antimicrobial Resistance in ESBL-Producing Salmonella Infantis Strains from a Broiler Meat Production Chain in Italy.
DO  - https://dx.doi.org/10.3390/antibiotics11060728
A1  - Casagrande Proietti, Patrizia
A1  - Musa, Laura
A1  - Stefanetti, Valentina
A1  - Orsini, Massimiliano
A1  - Toppi, Valeria
A1  - Branciari, Raffaella
A1  - Blasi, Francesca
A1  - Magistrali, Chiara Francesca
A1  - Capomaccio, Stefano
A1  - Kika, Tana Shtylla
A1  - Franciosini, Maria Pia
Y1  - 2022//
Y2  - 20220528//
N2  - This work aimed to evaluate phenotypically and genotypically the colistin susceptibility of 85 Salmonella Infantis strains isolated in Italy from the broiler production chain, and to apply a whole-genome approach for the determination of genes conferring antimicrobial resistance (AMR). All isolates were tested by the broth microdilution method to evaluate the colistin minimum inhibitory concentrations (MICs). A multiplex PCR was performed in all isolates for the screening of mcr-1, mcr-2, mcr-3 mcr-4, mcr-5 genes and whole-genome sequencing (WGS) of six S. Infantis was applied. Three out of 85 (3.5%) S. Infantis strains were colistin resistant (MIC values ranged from 4 to 8 mg/L) and mcr-1 positive. The mcr-1.1 and mcr-1.2 variants located on the IncX4 plasmid were detected in three different colistin-resistant isolates. The two allelic variants showed identical sequences. All six isolates harbored blaCTXM-1, aac(6')-Iaa and gyrA/parC genes, mediating, respectively, beta-lactam, aminoglycoside and quinolone resistance. The pESI-megaplasmid carrying tet(A) (tetracycline resistance), dfrA1, (trimethoprim resistance) sul1, (sulfonamide resistance) and qacE (quaternary ammonium resistance) genes was found in all isolates. To our knowledge, this is the first report of the mcr-1.2 variant described in S. Infantis isolated from broilers chickens. Our results also showed a low prevalence of colistin- resistance, probably due to a reduction in colistin use in poultry. This might suggest an optimization of biosecurity control both on farms and in slaughterhouses.
JF  - Antibiotics (Basel, Switzerland)
JA  - Antibiotics (Basel)
VL  - 11
IS  - 6
CY  - Switzerland
M2  - Casagrande Proietti, Patrizia. Department of Veterinary Medicine, University of Perugia, Via S. Costanzo 4, 06126 Perugia, Italy.
M2  - Musa, Laura. Department of Veterinary Medicine, University of Perugia, Via S. Costanzo 4, 06126 Perugia, Italy.
M2  - Stefanetti, Valentina. Department of Veterinary Medicine, University of Perugia, Via S. Costanzo 4, 06126 Perugia, Italy.
M2  - Orsini, Massimiliano. Istituto Zooprofilattico Sperimentale delle Venezie, 35020 Padova, Italy.
M2  - Toppi, Valeria. Department of Veterinary Medicine, University of Perugia, Via S. Costanzo 4, 06126 Perugia, Italy.
M2  - Branciari, Raffaella. Department of Veterinary Medicine, University of Perugia, Via S. Costanzo 4, 06126 Perugia, Italy.
M2  - Blasi, Francesca. Istituto Zooprofilattico Sperimentale dell'Umbria e Delle Marche 'Togo Rosati', 06124 Perugia, Italy.
M2  - Magistrali, Chiara Francesca. Istituto Zooprofilattico Sperimentale dell'Umbria e Delle Marche 'Togo Rosati', 06124 Perugia, Italy.
M2  - Capomaccio, Stefano. Department of Veterinary Medicine, University of Perugia, Via S. Costanzo 4, 06126 Perugia, Italy.
M2  - Kika, Tana Shtylla. Faculty of Veterinary Medicine, Agricultural University of Tirana, 1029 Tirana, Albania.
M2  - Franciosini, Maria Pia. Department of Veterinary Medicine, University of Perugia, Via S. Costanzo 4, 06126 Perugia, Italy.
SN  - 2079-6382
SN  - 2079-6382
M1  - 101637404
PT  - Journal Article
L2  - http://ovidsp.ovid.com/ovidweb.cgi?T=JS&PAGE=reference&D=pmnm7&NEWS=N&AN=35740135
ER  -  

Link to the Ovid Full Text or citation: https://access.ovid.com/custom/redirector/index.html?dest=https://go.openathens.net/redirector/unimelb.edu.au?url=http://ovidsp.ovid.com/ovidweb.cgi?T=JS&CSC=Y&NEWS=N&PAGE=fulltext&D=pmnm7&DO=10.3390%2fantibiotics11060728Link to the External Link Resolver: https://unimelb.hosted.exlibrisgroup.com/sfxlcl41/?sid=OVID:medline&id=pmid:35740135&id=doi:10.3390%2Fantibiotics11060728&issn=2079-6382&isbn=&volume=11&issue=6&spage=&pages=&date=2022&title=Antibiotics&atitle=mcr-1-Mediated+Colistin+Resistance+and+Genomic+Characterization+of+Antimicrobial+Resistance+in+ESBL-Producing+Salmonella+Infantis+Strains+from+a+Broiler+Meat+Production+Chain+in+Italy.&aulast=Casagrande+Proietti&pid=%3Cauthor%3ECasagrande+Proietti+P%3BMusa+L%3BStefanetti+V%3BOrsini+M%3BToppi+V%3BBranciari+R%3BBlasi+F%3BMagistrali+CF%3BCapomaccio+S%3BKika+TS%3BFranciosini+MP%3C%2Fauthor%3E%3CAN%3E35740135%3C%2FAN%3E%3CDT%3EJournal+Article%3C%2FDT%3E 

11. 
TY  - JOUR
DB  - Ovid MEDLINE(R) PubMed-not-MEDLINE <2022>
ID  - 35722296
T1  - Genomic Characterization of Cronobacter spp. and Salmonella spp. Strains Isolated From Powdered Infant Formula in Chile.
DO  - https://dx.doi.org/10.3389/fmicb.2022.884721
A1  - Parra-Flores, Julio
A1  - Holy, Ondrej
A1  - Acuna, Sergio
A1  - Lepuschitz, Sarah
A1  - Pietzka, Ariane
A1  - Contreras-Fernandez, Alejandra
A1  - Chavarria-Sepulveda, Pamela
A1  - Cruz-Cordova, Ariadnna
A1  - Xicohtencatl-Cortes, Juan
A1  - Mancilla-Rojano, Jetsi
A1  - Castillo, Alejandro
A1  - Ruppitsch, Werner
A1  - Forsythe, Stephen
Y1  - 2022//
Y2  - 20220602//
N2  - This study characterized five Cronobacter spp. and six Salmonella spp. strains that had been isolated from 155 samples of powdered infant formula (PIF) sold in Chile and manufactured in Chile and Mexico in 2018-2020. Two strains of Cronobacter sakazakii sequence type (ST) ST1 and ST31 (serotypes O:1 and O:2) and one strain of Cronobacter malonaticus ST60 (O:1) were identified. All Salmonella strains were identified as Salmonella Typhimurium ST19 (serotype O:4) by average nucleotide identity, ribosomal multilocus sequence typing (rMLST), and core genome MLST (cgMLST). The C. sakazakii and C. malonaticus isolates were resistant to cephalothin, whereas the Salmonella isolates were resistant to oxacillin and ampicillin. Nineteen antibiotic resistance genes were detected in the C. sakazakii and C. malonaticus isolates; the most prevalent were mcr-9.1, blaCSA , and blaCMA . In Salmonella, 30 genes encoding for aminoglycoside and cephalosporin resistance were identified, including aac(6')-Iaa, beta-lactamases ampH, ampC1, and marA. In the Cronobacter isolates, 32 virulence-associated genes were detected by WGS and clustered as flagellar proteins, outer membrane proteins, chemotaxis, hemolysins, invasion, plasminogen activator, colonization, transcriptional regulator, survival in macrophages, use of sialic acid, and toxin-antitoxin genes. In the Salmonella strains, 120 virulence associated genes were detected, adherence, magnesium uptake, resistance to antimicrobial peptides, secretion system, stress protein, toxin, resistance to complement killing, and eight pathogenicity islands. The C. sakazakii and C. malonaticus strains harbored I-E and I-F CRISPR-Cas systems and carried Col(pHHAD28) and IncFIB(pCTU1) plasmids, respectively. The Salmonella strains harbored type I-E CRISPR-Cas systems and carried IncFII(S) plasmids. The presence of C. sakazakii and Salmonella in PIF is a health risk for infants aged less than 6 months. For this reason, sanitary practices should be reinforced for its production and retail surveillance. Copyright © 2022 Parra-Flores, Holy, Acuna, Lepuschitz, Pietzka, Contreras-Fernandez, Chavarria-Sepulveda, Cruz-Cordova, Xicohtencatl-Cortes, Mancilla-Rojano, Castillo, Ruppitsch and Forsythe.
JF  - Frontiers in microbiology
JA  - Front Microbiol
VL  - 13
SP  - 884721
CY  - Switzerland
M2  - Parra-Flores, Julio. Department of Nutrition and Public Health, Universidad del Bio-Bio, Chillan, Chile.
M2  - Holy, Ondrej. Science and Research Centre, Faculty of Health Sciences, Palacky University Olomouc, Olomouc, Czechia.
M2  - Acuna, Sergio. Department of Food Engineering, Universidad del Bio-Bio, Chillan, Chile.
M2  - Lepuschitz, Sarah. Austrian Agency for Health and Food Safety, Institute for Medical Microbiology and Hygiene, Vienna, Austria.
M2  - Pietzka, Ariane. Austrian Agency for Health and Food Safety, Institute for Medical Microbiology and Hygiene, Vienna, Austria.
M2  - Contreras-Fernandez, Alejandra. Food Quality Testing and Certification Laboratory, Universidad del Bio-Bio, Chillan, Chile.
M2  - Chavarria-Sepulveda, Pamela. Department of Nutrition and Public Health, Universidad del Bio-Bio, Chillan, Chile.
M2  - Cruz-Cordova, Ariadnna. Intestinal Bacteriology Research Laboratory, Hospital Infantil de Mexico Federico Gomez, Mexico City, Mexico.
M2  - Xicohtencatl-Cortes, Juan. Intestinal Bacteriology Research Laboratory, Hospital Infantil de Mexico Federico Gomez, Mexico City, Mexico.
M2  - Mancilla-Rojano, Jetsi. Intestinal Bacteriology Research Laboratory, Hospital Infantil de Mexico Federico Gomez, Mexico City, Mexico.
M2  - Mancilla-Rojano, Jetsi. Faculty of Medicine, Biological Sciences Graduate Program, Universidad Nacional Autonoma de Mexico, Mexico City, Mexico.
M2  - Castillo, Alejandro. Department of Nutrition and Food Science, Texas A&M University, College Station, TX, United States.
M2  - Ruppitsch, Werner. Austrian Agency for Health and Food Safety, Institute for Medical Microbiology and Hygiene, Vienna, Austria.
M2  - Forsythe, Stephen. Foodmicrobe.com, Nottingham, United Kingdom.
SN  - 1664-302X
SN  - 1664-302X
M1  - 101548977
PT  - Journal Article
L2  - http://ovidsp.ovid.com/ovidweb.cgi?T=JS&PAGE=reference&D=pmnm7&NEWS=N&AN=35722296
ER  -  

Link to the Ovid Full Text or citation: https://access.ovid.com/custom/redirector/index.html?dest=https://go.openathens.net/redirector/unimelb.edu.au?url=http://ovidsp.ovid.com/ovidweb.cgi?T=JS&CSC=Y&NEWS=N&PAGE=fulltext&D=pmnm7&DO=10.3389%2ffmicb.2022.884721Link to the External Link Resolver: https://unimelb.hosted.exlibrisgroup.com/sfxlcl41/?sid=OVID:medline&id=pmid:35722296&id=doi:10.3389%2Ffmicb.2022.884721&issn=1664-302X&isbn=&volume=13&issue=&spage=884721&pages=884721&date=2022&title=Frontiers+in+Microbiology&atitle=Genomic+Characterization+of+Cronobacter+spp.+and+Salmonella+spp.+Strains+Isolated+From+Powdered+Infant+Formula+in+Chile.&aulast=Parra-Flores&pid=%3Cauthor%3EParra-Flores+J%3BHoly+O%3BAcuna+S%3BLepuschitz+S%3BPietzka+A%3BContreras-Fernandez+A%3BChavarria-Sepulveda+P%3BCruz-Cordova+A%3BXicohtencatl-Cortes+J%3BMancilla-Rojano+J%3BCastillo+A%3BRuppitsch+W%3BForsythe+S%3C%2Fauthor%3E%3CAN%3E35722296%3C%2FAN%3E%3CDT%3EJournal+Article%3C%2FDT%3E 

12. 
TY  - JOUR
DB  - Ovid MEDLINE(R) <2023>
ID  - 35703381
T1  - Off-Label Use of Ciprofloxacin/Dexamethasone Drops in the Pediatric Upper Airway: Case Presentation and Review of Adverse Effects.
DO  - https://dx.doi.org/10.1177/00034894221104461
A1  - Ben-Dov, Tom
A1  - Yang, Jackie
A1  - April, Max M
Y1  - 2023//
Y2  - 20220615//
N2  - OBJECTIVE: This report describes a new observation of hyperglycemia in a child with Type 1 diabetes after off-label use of otic ciprofloxacin/dexamethasone drops in the nasal passage and reviews previous reports of adverse endocrine effects from intranasal corticosteroids in pediatric patients., METHODS: We describe the clinical case and conducted a literature review of MEDLINE (PubMed) and EMBASE., RESULTS: A 9-month-old female with a history of Type 1 diabetes who underwent unilateral choanal atresia repair was started on 1 week of ciprofloxacin 0.3%/dexamethasone 0.1% otic drops twice a day for choanal obstruction with granulation tissue. While the patient's airway patency improved, average daily blood glucose increases by 40 to 50 points were noted on the patient's continuous glucose monitor. The hyperglycemia resolved within 2 days after switching to mometasone furoate 0.05% spray. We also review 21 pediatric otolaryngology cases of iatrogenic Cushing's syndrome associated with on- and off-label use of topical steroid suspensions in the airway. Patients ranged from 3 months to 16 years in age and used doses of 50 mug/day to 2 mg/day., CONCLUSION: This is the first reported pediatric case of increased blood glucose levels associated with intranasal steroid suspensions, to the best of our knowledge. Counseling families on precise dose administration and potential endocrine disturbances is critical when prescribing these medications for off-label use in infants and small children, particularly among patients with underlying endocrine disorders such as diabetes.
KW  - Infant
KW  - Child
KW  - Humans
KW  - Female
KW  - Suspensions
KW  - *Diabetes Mellitus, Type 1
KW  - Blood Glucose
KW  - Off-Label Use
KW  - Dexamethasone/ae [Adverse Effects]
KW  - Ciprofloxacin/ae [Adverse Effects]
KW  - Mometasone Furoate
KW  - Administration, Intranasal
KW  - Iatrogenic Disease
KW  - *Drug-Related Side Effects and Adverse Reactions
KW  - Steroids
KW  - Hyperglycemia/ci [Chemically Induced]
KW  - Hyperglycemia/dt [Drug Therapy]
KW  - *Hyperglycemia
JF  - The Annals of otology, rhinology, and laryngology
JA  - Ann Otol Rhinol Laryngol
VL  - 132
IS  - 5
SP  - 589
EP  - 595
CY  - United States
M2  - Ben-Dov, Tom. Division of Pediatric Otolaryngology, Department of Otolaryngology Head and Neck Surgery, New York University School of Medicine, New York, NY, USA.
M2  - Yang, Jackie. New York University Grossman School of Medicine, New York, NY, USA.
M2  - April, Max M. Division of Pediatric Otolaryngology, Department of Otolaryngology Head and Neck Surgery, New York University School of Medicine, New York, NY, USA.
SN  - 1943-572X
SN  - 0003-4894
M1  - 0407300, 5q2
PT  - Review, Journal Article
L2  - http://ovidsp.ovid.com/ovidweb.cgi?T=JS&PAGE=reference&D=med23&NEWS=N&AN=35703381
ER  -  

Link to the Ovid Full Text or citation: https://access.ovid.com/custom/redirector/index.html?dest=https://go.openathens.net/redirector/unimelb.edu.au?url=http://ovidsp.ovid.com/ovidweb.cgi?T=JS&CSC=Y&NEWS=N&PAGE=fulltext&D=med23&DO=10.1177%2f00034894221104461Link to the External Link Resolver: https://unimelb.hosted.exlibrisgroup.com/sfxlcl41/?sid=OVID:medline&id=pmid:35703381&id=doi:10.1177%2F00034894221104461&issn=0003-4894&isbn=&volume=132&issue=5&spage=589&pages=589-595&date=2023&title=Annals+of+Otology%2C+Rhinology+%26+Laryngology&atitle=Off-Label+Use+of+Ciprofloxacin%2FDexamethasone+Drops+in+the+Pediatric+Upper+Airway%3A+Case+Presentation+and+Review+of+Adverse+Effects.&aulast=Ben-Dov&pid=%3Cauthor%3EBen-Dov+T%3BYang+J%3BApril+MM%3C%2Fauthor%3E%3CAN%3E35703381%3C%2FAN%3E%3CDT%3EReview%3C%2FDT%3E 

13. 
TY  - JOUR
DB  - Ovid MEDLINE(R) <2022>
ID  - 36047803
T1  - Genomic Characterization of Antimicrobial-Resistant Salmonella enterica in Duck, Chicken, and Pig Farms and Retail Markets in Eastern China.
DO  - https://dx.doi.org/10.1128/spectrum.01257-22
A1  - Tang, Biao
A1  - Elbediwi, Mohammed
A1  - Nambiar, Reshma B
A1  - Yang, Hua
A1  - Lin, Jiahui
A1  - Yue, Min
Y1  - 2022//
Y2  - 20220901//
N2  - Antimicrobial-resistant Salmonella enterica poses a significant public health concern worldwide. However, the dissemination of Salmonella enterica among food animals in eastern China has not been fully addressed. Here, we demonstrated the antimicrobial resistance (AMR) patterns and the whole-genome characterization of 105 S. enterica isolates from 1,480 fecal samples and anal swabs collected from 22 different farms (chickens, ducks, and pigs) and two live animal markets located in Zhejiang and Fujian Provinces in eastern China in 2019. The prevalence of isolates in duck farms (19.17%, 23/120) was statistically significantly higher (P < 0.001) than that in chicken farms (6.61%, 37/523) and pig farms (3.50%, 7/200). Among these isolates, 75.26% (79/105) were multidrug resistant, with the highest rates of resistance to tetracycline (76.20%) and ampicillin (67.62%) and the lowest resistance rate to meropenem (0.00%). The serotypes were consistent with sequence types and were closely related to the sampling animal species and sites. S. enterica serotype Kentucky (20.95%, 22/105) was the most frequent serotype and harbored more AMR patterns and genes than others. Furthermore, IncFII(S) and IncHI2 were the most prevalent replicons. A total of 44 acquired AMR genes were found. Among those genes, aac(6')-Iaa, blaTEM-1B, floR, dfrA14, fosA7, mph(A), qnrS1, sul1, tet(A), and ARR-3 were the dominant AMR genes mediating the AMR toward aminoglycosides, beta-lactams, phenicol, trimethoprim, fosfomycin, macrolide, quinolone, sulfonamides, tetracycline, and rifampin, respectively. The consistency of acquired AMR genes with AMR phenotypes for ampicillin, ceftiofur, ceftazidime, meropenem, sulfamethoxazole-trimethoprim, and tetracycline was >90%. Together, our study highlights the application of whole-genome sequencing to assess veterinary public health threats. IMPORTANCE Public health is a significant concern in China, and the foodborne pathogen Salmonella, which is spread via the animal-borne food chain, plays an important role in the overall disease burden in China annually. The development of advanced sequencing technologies has introduced a new way of understanding emerging pathogens. However, the routine surveillance application of this method in China remains in its infancy. Here, we applied a pool of all isolates from the prevalence data in Zhejiang and Fujian for whole-genome sequencing and combined these data with the cutting-edge bioinformatic analysis pipeline for one-step determination of the complete genetic makeup for all 105 genomes. The illustrated method could provide a cost-effective approach, without labor-intensive laboratory characterization, for predicting serotypes, genotypes, plasmid types, antimicrobial resistance genes, and virulence genes, and thus would provide essential knowledge for emerging pathogens. Our findings and perspectives are essential for delivering updated knowledge on foodborne pathogens in an understudied region in China.
KW  - Animals
KW  - Swine
KW  - Salmonella enterica/ge [Genetics]
KW  - *Salmonella enterica
KW  - Chickens
KW  - Ducks
KW  - Drug Resistance, Multiple, Bacterial/ge [Genetics]
KW  - Farms
KW  - Meropenem/pd [Pharmacology]
KW  - Fosfomycin/pd [Pharmacology]
KW  - *Fosfomycin
KW  - Ceftazidime/pd [Pharmacology]
KW  - Rifampin/pd [Pharmacology]
KW  - Anti-Bacterial Agents/pd [Pharmacology]
KW  - Anti-Infective Agents/pd [Pharmacology]
KW  - *Anti-Infective Agents
KW  - Quinolones/pd [Pharmacology]
KW  - *Quinolones
KW  - Genomics
KW  - Ampicillin/pd [Pharmacology]
KW  - Aminoglycosides/pd [Pharmacology]
KW  - Macrolides/pd [Pharmacology]
KW  - Trimethoprim/pd [Pharmacology]
KW  - Sulfonamides/pd [Pharmacology]
KW  - Sulfamethoxazole/pd [Pharmacology]
KW  - Tetracyclines/pd [Pharmacology]
KW  - Microbial Sensitivity Tests
JF  - Microbiology spectrum
JA  - Microbiol. spectr.
VL  - 10
IS  - 5
SP  - e0125722
CY  - United States
M2  - Tang, Biao. State Key Laboratory for Managing Biotic and Chemical Threats to the Quality and Safety of Agro-products, Institute of Agro-product Safety and Nutrition, Zhejiang Academy of Agricultural Sciences, Hangzhou, China.
M2  - Elbediwi, Mohammed. Department of Veterinary Medicine, Institute of Preventive Veterinary Sciences, Zhejiang Universitygrid.13402.34 College of Animal Sciences, Hangzhou, Zhejiang, China.
M2  - Nambiar, Reshma B. Department of Veterinary Medicine, Institute of Preventive Veterinary Sciences, Zhejiang Universitygrid.13402.34 College of Animal Sciences, Hangzhou, Zhejiang, China.
M2  - Yang, Hua. State Key Laboratory for Managing Biotic and Chemical Threats to the Quality and Safety of Agro-products, Institute of Agro-product Safety and Nutrition, Zhejiang Academy of Agricultural Sciences, Hangzhou, China.
M2  - Lin, Jiahui. State Key Laboratory for Managing Biotic and Chemical Threats to the Quality and Safety of Agro-products, Institute of Agro-product Safety and Nutrition, Zhejiang Academy of Agricultural Sciences, Hangzhou, China.
M2  - Yue, Min. Department of Veterinary Medicine, Institute of Preventive Veterinary Sciences, Zhejiang Universitygrid.13402.34 College of Animal Sciences, Hangzhou, Zhejiang, China.
M2  - Yue, Min. Hainan Institute of Zhejiang Universitygrid.13402.34, Sanya, China.
M2  - Yue, Min. State Key Laboratory for Diagnosis and Treatment of Infectious Diseases, National Clinical Research Center for Infectious Diseases, National Medical Center for Infectious Diseases, The First Affiliated Hospital, College of Medicine, Zhejiang Universitygrid.13402.34, Hangzhou, China.
M2  - Yue, Min. Zhejiang Provincial Key Laboratory of Preventive Veterinary Medicine, Hangzhou, China.
SN  - 2165-0497
SN  - 2165-0497
M1  - 101634614
PT  - Journal Article, Research Support, Non-U.S. Gov't
L2  - http://ovidsp.ovid.com/ovidweb.cgi?T=JS&PAGE=reference&D=med22&NEWS=N&AN=36047803
ER  -  

Link to the Ovid Full Text or citation: https://access.ovid.com/custom/redirector/index.html?dest=https://go.openathens.net/redirector/unimelb.edu.au?url=http://ovidsp.ovid.com/ovidweb.cgi?T=JS&CSC=Y&NEWS=N&PAGE=fulltext&D=med22&DO=10.1128%2fspectrum.01257-22Link to the External Link Resolver: https://unimelb.hosted.exlibrisgroup.com/sfxlcl41/?sid=OVID:medline&id=pmid:36047803&id=doi:10.1128%2Fspectrum.01257-22&issn=2165-0497&isbn=&volume=10&issue=5&spage=e0125722&pages=e0125722&date=2022&title=Microbiology+Spectrum&atitle=Genomic+Characterization+of+Antimicrobial-Resistant+Salmonella+enterica+in+Duck%2C+Chicken%2C+and+Pig+Farms+and+Retail+Markets+in+Eastern+China.&aulast=Tang&pid=%3Cauthor%3ETang+B%3BElbediwi+M%3BNambiar+RB%3BYang+H%3BLin+J%3BYue+M%3C%2Fauthor%3E%3CAN%3E36047803%3C%2FAN%3E%3CDT%3EJournal+Article%3C%2FDT%3E 

14. 
TY  - JOUR
DB  - Ovid MEDLINE(R) <2022>
ID  - 35552980
T1  - Association of antibiotics exposure within the first 2 years after birth with subsequent childhood type 1 diabetes.
DO  - https://dx.doi.org/10.1007/s12020-022-03042-7
A1  - Lee, Dahye
A1  - Choi, Seulggie
A1  - Chang, Jooyoung
A1  - Park, Young Jun
A1  - Kim, Jae Hyun
A1  - Park, Sang Min
Y1  - 2022//
Y2  - 20220513//
N2  - PURPOSE: Antibiotics prescription in early life can cause dysbiosis, an imbalance of gut microbiota. We aimed to reveal the relationship between antibiotics exposure during the first 2 years after birth and type 1 diabetes risk in children under 8 years of age using a nationally representative data from South Korea., METHODS: The final study population consisted of 63,434 children from the National Health Insurance Service (NHIS) database from 2008 to 2015. The primary exposure of interest was antibiotics prescription in first 2 years after birth. The analysis was conducted with cumulative defined daily dose (cDDD; 0-29, 30-59, >= 60 cDDD), the number of antibiotics classes (0-3, 4, >=5 classes), and age at first antibiotics prescription (0-119, 120-239, >= 240 days). Age, sex, household income, and overweight were considered as potential confounding covariates., RESULTS: Compared to those within the less than 30 cDDD, other groups that were prescribed more antibiotics did not have a significant difference in diabetes risk (aHR 0.86, 95% CI 0.37-2.02 in >= 60 cDDD). The number of antibiotics classes and age at first antibiotics prescriptions were also not associated with the risk of type 1 diabetes. The development of diabetes was not related to the cDDD, the number of antibiotics classes, and age at first antibiotics prescription according to subgroup analysis which was stratified by overweight., CONCLUSIONS: Antibiotics exposure within the first 2 years of life was not associated with subsequent diabetes risk. Future studies using a larger number of long-term follow-up data are needed. Copyright © 2022. The Author(s), under exclusive licence to Springer Science+Business Media, LLC, part of Springer Nature.
KW  - Anti-Bacterial Agents/ae [Adverse Effects]
KW  - Child
KW  - Diabetes Mellitus, Type 1/ci [Chemically Induced]
KW  - Diabetes Mellitus, Type 1/dt [Drug Therapy]
KW  - Diabetes Mellitus, Type 1/ep [Epidemiology]
KW  - *Diabetes Mellitus, Type 1
KW  - Female
KW  - *Gastrointestinal Microbiome
KW  - Humans
KW  - Overweight/dt [Drug Therapy]
KW  - Parturition
KW  - Pregnancy
JF  - Endocrine
JA  - Endocrine
VL  - 77
IS  - 1
SP  - 21
EP  - 29
CY  - United States
M2  - Lee, Dahye. Department of Pediatrics, Seoul National University Children's Hospital, Seoul, South Korea.
M2  - Choi, Seulggie. Department of Biomedical Sciences, College of Medicine, Seoul National University, Seoul, South Korea.
M2  - Chang, Jooyoung. Department of Biomedical Sciences, College of Medicine, Seoul National University, Seoul, South Korea.
M2  - Park, Young Jun. Department of Family Medicine, Seoul National University Hospital, Seoul, South Korea.
M2  - Kim, Jae Hyun. Department of Pediatrics, Seoul National University Bundang Hospital, Seongnam, South Korea.
M2  - Park, Sang Min. Department of Biomedical Sciences, College of Medicine, Seoul National University, Seoul, South Korea. smpark.snuh@gmail.com.
M2  - Park, Sang Min. Department of Family Medicine, Seoul National University Hospital, Seoul, South Korea. smpark.snuh@gmail.com.
SN  - 1559-0100
SN  - 1355-008X
M1  - 9434444, CV9
PT  - Journal Article
L2  - http://ovidsp.ovid.com/ovidweb.cgi?T=JS&PAGE=reference&D=med22&NEWS=N&AN=35552980
ER  -  

Link to the Ovid Full Text or citation: https://access.ovid.com/custom/redirector/index.html?dest=https://go.openathens.net/redirector/unimelb.edu.au?url=http://ovidsp.ovid.com/ovidweb.cgi?T=JS&CSC=Y&NEWS=N&PAGE=fulltext&D=med22&DO=10.1007%2fs12020-022-03042-7Link to the External Link Resolver: https://unimelb.hosted.exlibrisgroup.com/sfxlcl41/?sid=OVID:medline&id=pmid:35552980&id=doi:10.1007%2Fs12020-022-03042-7&issn=1355-008X&isbn=&volume=77&issue=1&spage=21&pages=21-29&date=2022&title=Endocrine&atitle=Association+of+antibiotics+exposure+within+the+first+2+years+after+birth+with+subsequent+childhood+type+1+diabetes.&aulast=Lee&pid=%3Cauthor%3ELee+D%3BChoi+S%3BChang+J%3BPark+YJ%3BKim+JH%3BPark+SM%3C%2Fauthor%3E%3CAN%3E35552980%3C%2FAN%3E%3CDT%3EJournal+Article%3C%2FDT%3E 

15. 
TY  - JOUR
DB  - Ovid MEDLINE(R) <2022>
ID  - 35484448
T1  - Prenatal and early life factors and type 1 diabetes.
DO  - https://dx.doi.org/10.1007/s12020-022-03057-0
A1  - Abela, Alexia G
A1  - Fava, Stephen
Y1  - 2022//
N2  - BACKGROUND: The prevalence of type 1 diabetes is increasing worldwide, suggesting that unknown environmental factors are becoming increasingly important in its pathogenesis., AIM: The aim of the study was to investigate the possible role of a number of prenatal and perinatal factors in the aetiology of type 1 diabetes., METHODS: Mothers of patients diagnosed with type 1 diabetes (cases) and mothers of children born on the same day and of the same sex as type 1 diabetes patients (controls) were interviewed on a number of prenatal and perinatal factors of interest., RESULTS: Hand washing prior to eating, frequency of bathing and total stress score were found to be positively associated with the development of type 1 diabetes on univariate analyses. Hand-washing prior to eating and frequency of house cleaning were independently associated with an increased risk of type 1 diabetes, whilst getting dirty was associated with a reduced risk in multivariate analyses. There was no association of type 1 diabetes to removing of outdoor shoes indoors or to the age of first attendance to school or pre-school. There were also no significant associations to parental smoking, parental age, birth order, infant feeding, antibiotic use, mode of delivery or birth weight., CONCLUSION: Our data suggest that factors that affect the skin or gut microbiome might be more important than infections or factors affecting the microbiome at other sites. Copyright © 2022. The Author(s), under exclusive licence to Springer Science+Business Media, LLC, part of Springer Nature.
KW  - Birth Weight
KW  - Child
KW  - Child, Preschool
KW  - Diabetes Mellitus, Type 1/ep [Epidemiology]
KW  - Diabetes Mellitus, Type 1/et [Etiology]
KW  - *Diabetes Mellitus, Type 1
KW  - Female
KW  - Humans
KW  - Infant
KW  - Mothers
KW  - Parturition
KW  - Pregnancy
KW  - Risk Factors
KW  - Smoking/ae [Adverse Effects]
KW  - Vitamins
JF  - Endocrine
JA  - Endocrine
VL  - 77
IS  - 1
SP  - 48
EP  - 56
CY  - United States
M2  - Abela, Alexia G. University of Malta Medical School, Msida, Malta.
M2  - Fava, Stephen. University of Malta Medical School & Mater Dei Hospital, Msida, Malta. stephen.fava@um.edu.mt.
SN  - 1559-0100
SN  - 1355-008X
M1  - 9434444, CV9
PT  - Journal Article
L2  - http://ovidsp.ovid.com/ovidweb.cgi?T=JS&PAGE=reference&D=med22&NEWS=N&AN=35484448
ER  -  

Link to the Ovid Full Text or citation: https://access.ovid.com/custom/redirector/index.html?dest=https://go.openathens.net/redirector/unimelb.edu.au?url=http://ovidsp.ovid.com/ovidweb.cgi?T=JS&CSC=Y&NEWS=N&PAGE=fulltext&D=med22&DO=10.1007%2fs12020-022-03057-0Link to the External Link Resolver: https://unimelb.hosted.exlibrisgroup.com/sfxlcl41/?sid=OVID:medline&id=pmid:35484448&id=doi:10.1007%2Fs12020-022-03057-0&issn=1355-008X&isbn=&volume=77&issue=1&spage=48&pages=48-56&date=2022&title=Endocrine&atitle=Prenatal+and+early+life+factors+and+type+1+diabetes.&aulast=Abela&pid=%3Cauthor%3EAbela+AG%3BFava+S%3C%2Fauthor%3E%3CAN%3E35484448%3C%2FAN%3E%3CDT%3EJournal+Article%3C%2FDT%3E 

16. 
TY  - JOUR
DB  - Ovid MEDLINE(R) <2022>
ID  - 35021114
T1  - Antibiotic exposure and adverse long-term health outcomes in children: A systematic review and meta-analysis.
T3  - Erratum in: J Infect. 2023 Jan;86(1):118 PMID: 36336499 [https://www.ncbi.nlm.nih.gov/pubmed/36336499]
DO  - https://dx.doi.org/10.1016/j.jinf.2022.01.005
A1  - Duong, Quynh A
A1  - Pittet, Laure F
A1  - Curtis, Nigel
A1  - Zimmermann, Petra
Y1  - 2022//
Y2  - 20220110//
N1  - Erratum in (EIN)
N2  - BACKGROUND: Antibiotics are amongst the most commonly used drugs in children. In addition to inducing antibiotic resistance, antibiotic exposure has been associated with adverse long-term health outcomes., METHODS: A systematic search using PRISMA guidelines to identify original studies reporting associations between antibiotic exposure and adverse long-term health outcomes in children. Overall pooled estimates of the odds ratios (ORs) were obtained using random-effects models., RESULTS: We identified 160 observational studies investigating 21 outcomes in 22,103,129 children. Antibiotic exposure was associated with an increased risk of atopic dermatitis (OR 1.40, 95% confidence interval (CI) 1.30-1.52, p < 0.01), allergic symptoms (OR 1.93, 95%CI 1.66-2.26, p < 0.01), food allergies (OR 1.35, 95%CI 1.20-1.52, p < 0.01), allergic rhinoconjunctivitis (OR 1.66, 95%CI 1.51-1.83, p < 0.01), wheezing (OR 1.81, 95%CI 1.65-1.97, p < 0.01), asthma (OR 1.96, 95%CI 1.76-2.17, p < 0.01), increased weight gain or overweight (OR 1.18, 95%CI 1.11-1.26, p < 0.01), obesity (OR 1.21, 95%CI 1.05-1.40, p < 0.01), juvenile idiopathic arthritis (OR 1.74, 95%CI 1.21-2.52, p < 0.01), psoriasis (OR 1.75, 95%CI 1.44-2.11, p < 0.01), autism spectrum disorders (OR 1.19, 95%CI 1.04-1.36, p=0.01) and neurodevelopment disorders (OR 1.29, 95%CI 1.09-1.53, p < 0.01). Dose-response effects and stronger effects with broad-spectrum antibiotic were often reported. Antibiotic exposure was not associated with an altered risk of allergic sensitisation, infantile colic, abdominal pain, inflammatory bowel disease, celiac disease, type 1 diabetes, fluorosis, and attention deficit hyperactivity disorder., CONCLUSION: Although a causal association cannot be determined from these studies, the results support the meticulous application of sound antibiotic stewardship to avoid potential adverse long-term health outcomes. Copyright © 2022 The Author(s). Published by Elsevier Ltd.. All rights reserved.
KW  - Anti-Bacterial Agents/ae [Adverse Effects]
KW  - *Asthma
KW  - *Attention Deficit Disorder with Hyperactivity
KW  - Child
KW  - Dermatitis, Atopic/ci [Chemically Induced]
KW  - Dermatitis, Atopic/dt [Drug Therapy]
KW  - Dermatitis, Atopic/ep [Epidemiology]
KW  - *Dermatitis, Atopic
KW  - Humans
KW  - Outcome Assessment, Health Care
JF  - The Journal of infection
JA  - J Infect
VL  - 85
IS  - 3
SP  - 213
EP  - 300
CY  - England
M2  - Duong, Quynh A. Department of Community Health, Faculty of Science and Medicine, University of Fribourg, Fribourg, Switzerland.
M2  - Pittet, Laure F. Department of Paediatrics, The University of Melbourne, Parkville, Australia; Infectious Diseases Research Group, Murdoch Children's Research Institute, Parkville, Australia; Infectious Diseases Unit, The Royal Children's Hospital Melbourne, Parkville, Australia; Department of Pediatrics, Gynecology and Obstetrics, University Hospitals of Geneva and Faculty of Medicine, Geneva, Switzerland.
M2  - Curtis, Nigel. Department of Paediatrics, The University of Melbourne, Parkville, Australia; Infectious Diseases Research Group, Murdoch Children's Research Institute, Parkville, Australia; Infectious Diseases Unit, The Royal Children's Hospital Melbourne, Parkville, Australia.
M2  - Zimmermann, Petra. Department of Community Health, Faculty of Science and Medicine, University of Fribourg, Fribourg, Switzerland; Infectious Diseases Research Group, Murdoch Children's Research Institute, Parkville, Australia; Department of Paediatrics, Fribourg Hospital, Fribourg, Switzerland. Electronic address: petra.zimmermann@unifr.ch.
SN  - 1532-2742
SN  - 0163-4453
M1  - ig9, 7908424
PT  - Journal Article, Meta-Analysis, Review, Systematic Review
L2  - http://ovidsp.ovid.com/ovidweb.cgi?T=JS&PAGE=reference&D=med21&NEWS=N&AN=35021114
ER  -  

Link to the Ovid Full Text or citation: https://access.ovid.com/custom/redirector/index.html?dest=https://go.openathens.net/redirector/unimelb.edu.au?url=http://ovidsp.ovid.com/ovidweb.cgi?T=JS&CSC=Y&NEWS=N&PAGE=fulltext&D=med21&DO=10.1016%2fj.jinf.2022.01.005Link to the External Link Resolver: https://unimelb.hosted.exlibrisgroup.com/sfxlcl41/?sid=OVID:medline&id=pmid:35021114&id=doi:10.1016%2Fj.jinf.2022.01.005&issn=0163-4453&isbn=&volume=85&issue=3&spage=213&pages=213-300&date=2022&title=Journal+of+Infection&atitle=Antibiotic+exposure+and+adverse+long-term+health+outcomes+in+children%3A+A+systematic+review+and+meta-analysis.&aulast=Duong&pid=%3Cauthor%3EDuong+QA%3BPittet+LF%3BCurtis+N%3BZimmermann+P%3C%2Fauthor%3E%3CAN%3E35021114%3C%2FAN%3E%3CDT%3EJournal+Article%3C%2FDT%3E 

17. 
TY  - JOUR
DB  - Ovid MEDLINE(R) <2022>
ID  - 34958707
T1  - Genomic characterization and antimicrobial resistance profiles of Salmonella enterica serovar Infantis isolated from food, humans and veterinary-related sources in Brazil.
DO  - https://dx.doi.org/10.1111/jam.15430
A1  - Vilela, Felipe Pinheiro
A1  - Rodrigues, Dalia Dos Prazeres
A1  - Allard, Marc William
A1  - Falcao, Juliana Pfrimer
Y1  - 2022//
Y2  - 20220104//
N2  - AIMS: To characterize the genetic relatedness, phenotypic and genotypic antimicrobial resistance and plasmid content of 80 Salmonella Infantis strains isolated from food, humans and veterinary sources from 2013 to 2018 in Brazil., METHODS AND RESULTS: Pulsed-field gel electrophoresis and single-nucleotide polymorphism analysis showed major clusters containing 50% and 38.8% of the strains studied respectively. Multilocus sequence typing assigned all strains to ST32. Disk-diffusion revealed that 90% of the strains presented resistant or intermediate resistant profiles and 38.8% displayed multidrug resistance. Resistance genes for aminoglycosides (aac(6')-Iaa; aadA12; aph(3-Ib; aph(6)-Id), beta-lactams (blaTEM-1 ; blaCTX-M-8 ; blaCMY-2 ), trimethoprim (dfrA8), tetracycline (tet(A)), amphenicols (floR), sulfonamide (sul2), efflux pumps (mdsA; mdsB), chromosomal point mutations in gyrB, parC, acrB and pmrA were detected. Strains harboured IncI, IncF, IncX, IncQ, IncN and IncR plasmids., CONCLUSIONS: The presence of a prevalent S. Infantis subtype in Brazil and the high antimicrobial resistance rates reinforced the potential hazard of this serovar for the public health and food safety fields., SIGNIFICANCE AND IMPACT OF THE STUDY: This is the first study characterizing a large set of S. Infantis from Brazil by whole-genome sequencing, which provided a better local and global comprehension about the distribution and characteristics of this serovar of importance in the food, human and veterinary fields. Copyright © 2021 The Society for Applied Microbiology.
KW  - Anti-Bacterial Agents/pd [Pharmacology]
KW  - *Anti-Bacterial Agents
KW  - Brazil
KW  - Drug Resistance, Bacterial/ge [Genetics]
KW  - Drug Resistance, Multiple, Bacterial/ge [Genetics]
KW  - Genomics
KW  - Humans
KW  - Microbial Sensitivity Tests
KW  - Plasmids/ge [Genetics]
KW  - Salmonella
KW  - *Salmonella enterica
KW  - Serogroup
JF  - Journal of applied microbiology
JA  - J Appl Microbiol
VL  - 132
IS  - 4
SP  - 3327
EP  - 3342
CY  - England
M2  - Vilela, Felipe Pinheiro. Faculdade de Ciencias Farmaceuticas de Ribeirao Preto - USP, Departamento de Analises Clinicas, Toxicologicas e Bromatologicas, Ribeirao Preto, SP, Brazil.
M2  - Rodrigues, Dalia Dos Prazeres. Fundacao Oswaldo Cruz - FIOCRUZ, Rio de Janeiro, RJ, Brazil.
M2  - Allard, Marc William. Division of Microbiology, Office of Regulatory Science, Center for Food Safety and Applied Nutrition, U.S. Food and Drug Administration, College Park, Maryland, USA.
M2  - Falcao, Juliana Pfrimer. Faculdade de Ciencias Farmaceuticas de Ribeirao Preto - USP, Departamento de Analises Clinicas, Toxicologicas e Bromatologicas, Ribeirao Preto, SP, Brazil.
SN  - 1365-2672
SN  - 1364-5072
M1  - ct3, 9706280
PT  - Journal Article
L2  - http://ovidsp.ovid.com/ovidweb.cgi?T=JS&PAGE=reference&D=med21&NEWS=N&AN=34958707
ER  -  

Link to the Ovid Full Text or citation: https://access.ovid.com/custom/redirector/index.html?dest=https://go.openathens.net/redirector/unimelb.edu.au?url=http://ovidsp.ovid.com/ovidweb.cgi?T=JS&CSC=Y&NEWS=N&PAGE=fulltext&D=med21&DO=10.1111%2fjam.15430Link to the External Link Resolver: https://unimelb.hosted.exlibrisgroup.com/sfxlcl41/?sid=OVID:medline&id=pmid:34958707&id=doi:10.1111%2Fjam.15430&issn=1364-5072&isbn=&volume=132&issue=4&spage=3327&pages=3327-3342&date=2022&title=Journal+of+Applied+Microbiology&atitle=Genomic+characterization+and+antimicrobial+resistance+profiles+of+Salmonella+enterica+serovar+Infantis+isolated+from+food%2C+humans+and+veterinary-related+sources+in+Brazil.&aulast=Vilela&pid=%3Cauthor%3EVilela+FP%3BRodrigues+DDP%3BAllard+MW%3BFalcao+JP%3C%2Fauthor%3E%3CAN%3E34958707%3C%2FAN%3E%3CDT%3EJournal+Article%3C%2FDT%3E 

18. 
TY  - JOUR
DB  - Ovid MEDLINE(R) <2021>
ID  - 34408224
T1  - Inverse association between use of broad spectrum penicllin with beta-lactamase inhibitors and prevalence of type 1 diabetes mellitus in Europe.
DO  - https://dx.doi.org/10.1038/s41598-021-96301-y
A1  - Ternak, Gabor
A1  - Berenyi, Karoly
A1  - Kun, Szilard
A1  - Szigeti, Nora
A1  - Decsi, Tamas
A1  - Suto, Gabor
A1  - Wittmann, Istvan
Y1  - 2021//
Y2  - 20210818//
N2  - Increasing incidence of type 1 diabetes is supposed to be induced by environmental factors. Microbiome modulated by antibiotics seems to serve as one of the environmental factors which could influence the development of T1DM. Mitochondria, as autochthonous environmental bacteria living in our cells, and other bacteria share many common enzymes including beta-lactamases and it is supported by evidence that some beta-lactamase inhibitors are able to interact with counterpart enzymes. Thus, antibiotics may utilize two different pathways influencing the development of T1DM; one through modulation of microbiome and a second one via the interaction of mitochondrial enzymes. Data of consumption of penicillin (both narrow and broad spectrum) and beta-lactamase inhibitors in 30 European countries were collected from the database of the European Centre for Disease Prevention and Control. These data were correlated with the prevalence reported by the International Diabetes Federation (2019) referring to type 1 diabetes in Europe. No correlation was found between total penicillin consumption or use of broad spectrum penicillin and the prevalence of type 1 diabetes. Nevertheless, broad spectrum penicillin, in combination with beta-lactamase inhibitor, was in inverse correlation with the prevalence of type 1 diabetes (r = - 0.573, p = 0.001). On the other hand, narrow spectrum penicillin was in positive correlation with type 1 diabetes (r = 0.523, p = 0.003). Prevalence of type 1 diabetes showed an inverse correlation with the use of beta-lactamase inhibitors and a positive one with that of narrow spectrum penicillin. Such a detailed analysis has not so far been provided referring to the penicillin group. In the background of this association either microbiomal or direct mitochondrial effects can be supposed. Copyright © 2021. The Author(s).
KW  - Adolescent
KW  - Adult
KW  - Child
KW  - Child, Preschool
KW  - Diabetes Mellitus, Type 1/ci [Chemically Induced]
KW  - Diabetes Mellitus, Type 1/ep [Epidemiology]
KW  - *Diabetes Mellitus, Type 1
KW  - Europe/ep [Epidemiology]
KW  - Female
KW  - Humans
KW  - Infant
KW  - Male
KW  - Penicillins/ad [Administration & Dosage]
KW  - Penicillins/ae [Adverse Effects]
KW  - *Penicillins
KW  - Prevalence
KW  - Young Adult
KW  - beta-Lactamase Inhibitors/ad [Administration & Dosage]
KW  - beta-Lactamase Inhibitors/ae [Adverse Effects]
KW  - *beta-Lactamase Inhibitors
JF  - Scientific reports
JA  - Sci. rep.
VL  - 11
IS  - 1
SP  - 16768
CY  - England
M2  - Ternak, Gabor. Department of Operational Medicine, University of Pecs Medical School, Pecs, Hungary.
M2  - Berenyi, Karoly. Department of Public Health Medicine, University of Pecs Medical School, Pecs, Hungary.
M2  - Kun, Szilard. 2Nd Department of Medicine and Nephrology-Diabetes Center, University of Pecs Medical School, Pacsirta u. 1, 7624, Pecs, Hungary.
M2  - Szigeti, Nora. 2Nd Department of Medicine and Nephrology-Diabetes Center, University of Pecs Medical School, Pacsirta u. 1, 7624, Pecs, Hungary.
M2  - Decsi, Tamas. Department of Paediatrics, University of Pecs Medical School, Pecs, Hungary.
M2  - Suto, Gabor. 2Nd Department of Medicine and Nephrology-Diabetes Center, University of Pecs Medical School, Pacsirta u. 1, 7624, Pecs, Hungary.
M2  - Wittmann, Istvan. 2Nd Department of Medicine and Nephrology-Diabetes Center, University of Pecs Medical School, Pacsirta u. 1, 7624, Pecs, Hungary. wittmann.istvan@pte.hu.
SN  - 2045-2322
SN  - 2045-2322
M1  - 101563288
PT  - Journal Article
L2  - http://ovidsp.ovid.com/ovidweb.cgi?T=JS&PAGE=reference&D=med20&NEWS=N&AN=34408224
ER  -  

Link to the Ovid Full Text or citation: https://access.ovid.com/custom/redirector/index.html?dest=https://go.openathens.net/redirector/unimelb.edu.au?url=http://ovidsp.ovid.com/ovidweb.cgi?T=JS&CSC=Y&NEWS=N&PAGE=fulltext&D=med20&DO=10.1038%2fs41598-021-96301-yLink to the External Link Resolver: https://unimelb.hosted.exlibrisgroup.com/sfxlcl41/?sid=OVID:medline&id=pmid:34408224&id=doi:10.1038%2Fs41598-021-96301-y&issn=2045-2322&isbn=&volume=11&issue=1&spage=16768&pages=16768&date=2021&title=Scientific+Reports&atitle=Inverse+association+between+use+of+broad+spectrum+penicllin+with+beta-lactamase+inhibitors+and+prevalence+of+type+1+diabetes+mellitus+in+Europe.&aulast=Ternak&pid=%3Cauthor%3ETernak+G%3BBerenyi+K%3BKun+S%3BSzigeti+N%3BDecsi+T%3BSuto+G%3BWittmann+I%3C%2Fauthor%3E%3CAN%3E34408224%3C%2FAN%3E%3CDT%3EJournal+Article%3C%2FDT%3E 

19. 
TY  - JOUR
DB  - Ovid MEDLINE(R) <2021>
ID  - 33949935
T1  - Why is the Incidence of Type 1 Diabetes Increasing?.
DO  - https://dx.doi.org/10.2174/1573399817666210503133747
A1  - Abela, Alexia G
A1  - Fava, Stephen
Y1  - 2021//
N2  - Type 1 diabetes is a condition that can lead to serious long-term complications and can have significant psychological and quality of life implications. Its incidence is increasing in all parts of the world, but the reasons for this are incompletely understood. Genetic factors alone cannot explain such a rapid increase in incidence; therefore, environmental factors must be implicated. Lifestyle factors have been classically associated with type 2 diabetes. However, there are data implicating obesity and insulin resistance to type 1 diabetes as well (accelerator hypothesis). Cholesterol has also been shown to be correlated with the incidence of type 1 diabetes; this may be mediated by immunomodulatory effects of cholesterol. There is considerable interest in early life factors, including maternal diet, mode of delivery, infant feeding, childhood diet, microbial exposure (hygiene hypothesis), and use of anti-microbials in early childhood. Distance from the sea has recently been shown to be negatively correlated with the incidence of type 1 diabetes. This may contribute to the increasing incidence of type 1 diabetes since people are increasingly living closer to the sea. Postulated mediating mechanisms include hours of sunshine (and possibly vitamin D levels), mean temperature, dietary habits, and pollution. Ozone, polychlorinated biphenyls, phthalates, trichloroethylene, dioxin, heavy metals, bisphenol, nitrates/nitrites, and mercury are amongst the chemicals which may increase the risk of type 1 diabetes. Another area of research concerns the role of the skin and gut microbiome. The microbiome is affected by many of the factors mentioned above, including the mode of delivery, infant feeding, exposure to microbes, antibiotic use, and dietary habits. Research on the reasons why the incidence of type 1 diabetes is increasing not only sheds light on its pathogenesis but also offers insights into ways we can prevent type 1 diabetes. Copyright© Bentham Science Publishers; For any queries, please email at epub@benthamscience.net.
KW  - Child, Preschool
KW  - Diabetes Mellitus, Type 1/ep [Epidemiology]
KW  - Diabetes Mellitus, Type 1/et [Etiology]
KW  - *Diabetes Mellitus, Type 1
KW  - *Diabetes Mellitus, Type 2
KW  - *Gastrointestinal Microbiome
KW  - Humans
KW  - Incidence
KW  - Infant
KW  - Quality of Life
JF  - Current diabetes reviews
JA  - Curr Diabetes Rev
VL  - 17
IS  - 8
SP  - e030521193110
CY  - United Arab Emirates
M2  - Abela, Alexia G. Department of Medicine, University of Malta & Mater Dei Hospital, Tal-Qroqq, Msida, Malta.
M2  - Fava, Stephen. Department of Medicine, University of Malta & Mater Dei Hospital, Tal-Qroqq, Msida, Malta.
SN  - 1875-6417
SN  - 1573-3998
M1  - 101253260
PT  - Journal Article
L2  - http://ovidsp.ovid.com/ovidweb.cgi?T=JS&PAGE=reference&D=med20&NEWS=N&AN=33949935
ER  -  

Link to the Ovid Full Text or citation: https://access.ovid.com/custom/redirector/index.html?dest=https://go.openathens.net/redirector/unimelb.edu.au?url=http://ovidsp.ovid.com/ovidweb.cgi?T=JS&CSC=Y&NEWS=N&PAGE=fulltext&D=med20&DO=10.2174%2f1573399817666210503133747Link to the External Link Resolver: https://unimelb.hosted.exlibrisgroup.com/sfxlcl41/?sid=OVID:medline&id=pmid:33949935&id=doi:10.2174%2F1573399817666210503133747&issn=1573-3998&isbn=&volume=17&issue=8&spage=e030521193110&pages=e030521193110&date=2021&title=Current+Diabetes+Reviews&atitle=Why+is+the+Incidence+of+Type+1+Diabetes+Increasing%3F.&aulast=Abela&pid=%3Cauthor%3EAbela+AG%3BFava+S%3C%2Fauthor%3E%3CAN%3E33949935%3C%2FAN%3E%3CDT%3EJournal+Article%3C%2FDT%3E 

20. 
TY  - JOUR
DB  - Ovid MEDLINE(R) <2021>
ID  - 33651651
T1  - Association between antibiotics and gut microbiome dysbiosis in children: systematic review and meta-analysis.
DO  - https://dx.doi.org/10.1080/19490976.2020.1870402
A1  - McDonnell, Lucy
A1  - Gilkes, Alexander
A1  - Ashworth, Mark
A1  - Rowland, Victoria
A1  - Harries, Timothy Hugh
A1  - Armstrong, David
A1  - White, Patrick
Y1  - 2021//
N2  - Antibiotics in childhood have been linked with diseases including asthma, juvenile arthritis, type 1 diabetes, Crohn's disease and mental illness. The underlying mechanisms are thought related to dysbiosis of the gut microbiome. We conducted a systematic review of the association between antibiotics and disruption of the pediatric gut microbiome. Searches used MEDLINE, EMBASE and Web of Science. Eligible studies: association between antibiotics and gut microbiome dysbiosis; children 0-18 years; molecular techniques of assessment; outcomes of microbiome richness, diversity or composition. Quality assessed by Newcastle-Ottawa Scale or Cochrane Risk of Bias Tool. Meta-analysis where possible. A total of 4,668 publications identified: 12 in final analysis (5 randomized controlled trials (RCTs), 5 cohort studies, 2 cross-sectional studies). Microbiome richness was measured in 3 studies, species diversity in 6, and species composition in 10. Quality of evidence was good or fair. 5 studies found a significant reduction in diversity and 3 a significant reduction in richness. Macrolide exposure was associated with reduced richness for twice as long as penicillin. Significant reductions were seen in Bifidobacteria (5 studies) and Lactobacillus (2 studies), and significant increases in Proteobacteria such as E. coli (4 studies). A meta-analysis of RCTs of the effect of macrolide (azithromycin) exposure on the gut microbiome found a significant reduction in alpha-diversity (Shannon index: mean difference -0.86 (95% CI -1.59, -0.13). Antibiotic exposure was associated with reduced microbiome diversity and richness, and with changes in bacterial abundance. The potential for dysbiosis in the microbiome should be taken into account when prescribing antibiotics for children.Systematic review registration number: CRD42018094188.
KW  - *Anti-Bacterial Agents/pd [Pharmacology]
KW  - Anti-Bacterial Agents/tu [Therapeutic Use]
KW  - Bacteria/cl [Classification]
KW  - *Bacteria/de [Drug Effects]
KW  - Bacteria/gd [Growth & Development]
KW  - Child
KW  - Child, Preschool
KW  - *Dysbiosis/mi [Microbiology]
KW  - *Gastrointestinal Microbiome/de [Drug Effects]
KW  - Humans
KW  - Infant
KW  - Infant, Newborn
JF  - Gut microbes
JA  - Gut Microbes
VL  - 13
IS  - 1
SP  - 1
EP  - 18
CY  - United States
M2  - McDonnell, Lucy. School of Population Health and Environmental Sciences, King's College London, London, UK.
M2  - Gilkes, Alexander. School of Population Health and Environmental Sciences, King's College London, London, UK.
M2  - Ashworth, Mark. School of Population Health and Environmental Sciences, King's College London, London, UK.
M2  - Rowland, Victoria. School of Population Health and Environmental Sciences, King's College London, London, UK.
M2  - Harries, Timothy Hugh. School of Population Health and Environmental Sciences, King's College London, London, UK.
M2  - Armstrong, David. School of Population Health and Environmental Sciences, King's College London, London, UK.
M2  - White, Patrick. School of Population Health and Environmental Sciences, King's College London, London, UK.
SN  - 1949-0984
SN  - 1949-0976
M1  - 101495343
PT  - Journal Article, Meta-Analysis, Research Support, Non-U.S. Gov't, Systematic Review
L2  - http://ovidsp.ovid.com/ovidweb.cgi?T=JS&PAGE=reference&D=med19&NEWS=N&AN=33651651
ER  -  

Link to the Ovid Full Text or citation: https://access.ovid.com/custom/redirector/index.html?dest=https://go.openathens.net/redirector/unimelb.edu.au?url=http://ovidsp.ovid.com/ovidweb.cgi?T=JS&CSC=Y&NEWS=N&PAGE=fulltext&D=med19&DO=10.1080%2f19490976.2020.1870402Link to the External Link Resolver: https://unimelb.hosted.exlibrisgroup.com/sfxlcl41/?sid=OVID:medline&id=pmid:33651651&id=doi:10.1080%2F19490976.2020.1870402&issn=1949-0976&isbn=&volume=13&issue=1&spage=1&pages=1-18&date=2021&title=Gut+Microbes&atitle=Association+between+antibiotics+and+gut+microbiome+dysbiosis+in+children%3A+systematic+review+and+meta-analysis.&aulast=McDonnell&pid=%3Cauthor%3EMcDonnell+L%3BGilkes+A%3BAshworth+M%3BRowland+V%3BHarries+TH%3BArmstrong+D%3BWhite+P%3C%2Fauthor%3E%3CAN%3E33651651%3C%2FAN%3E%3CDT%3EJournal+Article%3C%2FDT%3E 

21. 
TY  - JOUR
DB  - Ovid MEDLINE(R) <2021>
ID  - 33624160
T1  - Perinatal risk factors for pediatric onset type 1 diabetes, autoimmune thyroiditis, juvenile idiopathic arthritis, and inflammatory bowel diseases.
DO  - https://dx.doi.org/10.1007/s00431-021-03987-3
A1  - Raisanen, Laura
A1  - Viljakainen, Heli
A1  - Sarkkola, Catharina
A1  - Kolho, Kaija-Leena
Y1  - 2021//
Y2  - 20210223//
N2  - Type 1 diabetes mellitus (DM), autoimmune thyroiditis (AIT), juvenile idiopathic arthritis (JIA), and inflammatory bowel diseases (IBD) are common pediatric autoimmune diseases with unknown risk factors. Using nationwide registers, we searched for their perinatal risk factors. Our study followed up 11,407 children (born 2000-2005) for a median of 16.6 years (from birth to 2018). Of them, 2.15% received primary diagnosis and 0.08% also secondary: 0.89% had DM, 0.60% had AIT, 0.48% had JIA, and 0.25% had IBD. The incidences per 100,000 children/year were 106.1 for DM, 46.0 for AIT, 55.0 for JIA, and 23.7 for IBD. There were more preterm births (< 37 weeks) among children with studied autoimmune diseases compared with the rest of the cohort (8.6% vs. 5.3%, p = 0.035). Among those born preterm, children with studied autoimmune diseases received more postnatal antibiotics compared with other preterm children in the cohort (47.6% vs. 27.7%, p = 0.046). Children with IBD were born to older mothers compared with those without studied diagnoses (33.0 vs 30.2, p = 0.004). Conclusion: Preterm birth was a shared risk factor for autoimmune diseases in our study, especially when combined with postnatal antibiotic treatments. High maternal age was associated with IBD. What is Known: * Type 1 diabetes (DM), autoimmune thyroiditis (AIT), juvenile idiopathic arthritis (JIA), and inflammatory bowel diseases (IBD) are common pediatric autoimmune diseases * It is unclear whether these diseases have shared risk factors, since there are no previous simultaneous epidemiological nor follow-up studies on them in one cohort What is New: * Preterm births were more common in children with DM, AIT, JIA, or IBD compared with other children in the cohort, and preterm children who developed these diseases recieved more postnatal antibiotics compared with other preterm children * High maternal age was associated with IBD.
KW  - Arthritis, Juvenile/co [Complications]
KW  - Arthritis, Juvenile/ep [Epidemiology]
KW  - *Arthritis, Juvenile
KW  - Child
KW  - Diabetes Mellitus, Type 1/co [Complications]
KW  - Diabetes Mellitus, Type 1/ep [Epidemiology]
KW  - *Diabetes Mellitus, Type 1
KW  - Female
KW  - Humans
KW  - Infant, Newborn
KW  - Inflammatory Bowel Diseases/co [Complications]
KW  - Inflammatory Bowel Diseases/ep [Epidemiology]
KW  - *Inflammatory Bowel Diseases
KW  - Pregnancy
KW  - *Premature Birth
KW  - Risk Factors
KW  - Thyroiditis, Autoimmune/ep [Epidemiology]
KW  - *Thyroiditis, Autoimmune
JF  - European journal of pediatrics
JA  - Eur J Pediatr
VL  - 180
IS  - 7
SP  - 2115
EP  - 2123
CY  - Germany
M2  - Raisanen, Laura. Faculty of Medicine and Health Technology (MET), Tampere University, Tampere, Finland. laura.raisanen@tuni.fi.
M2  - Raisanen, Laura. Folkhalsan Research Center, Helsinki, Finland. laura.raisanen@tuni.fi.
M2  - Viljakainen, Heli. Folkhalsan Research Center, Helsinki, Finland.
M2  - Viljakainen, Heli. Faculty of Medicine, University of Helsinki, Helsinki, Finland.
M2  - Sarkkola, Catharina. Folkhalsan Research Center, Helsinki, Finland.
M2  - Kolho, Kaija-Leena. Faculty of Medicine and Health Technology (MET), Tampere University, Tampere, Finland.
M2  - Kolho, Kaija-Leena. Faculty of Medicine and Children's Hospital, Helsinki University Hospital, University of Helsinki, Helsinki, Finland.
SN  - 1432-1076
SN  - 0340-6199
M1  - end, 7603873
PT  - Journal Article
L2  - http://ovidsp.ovid.com/ovidweb.cgi?T=JS&PAGE=reference&D=med19&NEWS=N&AN=33624160
ER  -  

Link to the Ovid Full Text or citation: https://access.ovid.com/custom/redirector/index.html?dest=https://go.openathens.net/redirector/unimelb.edu.au?url=http://ovidsp.ovid.com/ovidweb.cgi?T=JS&CSC=Y&NEWS=N&PAGE=fulltext&D=med19&DO=10.1007%2fs00431-021-03987-3Link to the External Link Resolver: https://unimelb.hosted.exlibrisgroup.com/sfxlcl41/?sid=OVID:medline&id=pmid:33624160&id=doi:10.1007%2Fs00431-021-03987-3&issn=0340-6199&isbn=&volume=180&issue=7&spage=2115&pages=2115-2123&date=2021&title=European+Journal+of+Pediatrics&atitle=Perinatal+risk+factors+for+pediatric+onset+type+1+diabetes%2C+autoimmune+thyroiditis%2C+juvenile+idiopathic+arthritis%2C+and+inflammatory+bowel+diseases.&aulast=Raisanen&pid=%3Cauthor%3ERaisanen+L%3BViljakainen+H%3BSarkkola+C%3BKolho+KL%3C%2Fauthor%3E%3CAN%3E33624160%3C%2FAN%3E%3CDT%3EJournal+Article%3C%2FDT%3E 

22. 
TY  - JOUR
DB  - Ovid MEDLINE(R) <2021>
ID  - 32940798
T1  - Bacterial strains colonizing the sensor electrodes of a continuous glucose monitoring system in children with diabetes.
DO  - https://dx.doi.org/10.1007/s00592-020-01601-w
A1  - Seget, Sebastian
A1  - Rusak, Ewa
A1  - Partyka, Miroslaw
A1  - Samulska, Ewa
A1  - Pyziak-Skupien, Aleksandra
A1  - Kaminska, Halla
A1  - Skala-Zamorowska, Eliza
A1  - Jarosz-Chobot, Przemyslawa
Y1  - 2021//
Y2  - 20200917//
N2  - INTRODUCTION: The higher frequency of infections in diabetic patients is caused by a hyperglycemic environment, which promotes immune dysfunction. People with diabetes are more prone to skin infections. A continuous glucose monitoring (CGM) system provides information on changes in blood glucose (BG) levels throughout the day. Its use facilitates optimal therapeutic decisions for a diabetic patient. One of the factors limiting the use of CGM is inflammation at the insertion site., AIM OF THE STUDY: The aim of the study was the microbiological identification of the bacterial strains which are found on CGM sensor electrodes., MATERIAL AND METHODS: We performed microbiological tests on patients' CGM Enlite Medtronic electrodes, which were removed after 6 days of usage according to the manufacturer's instructions. 31 sensors were examined from 31 children (14 girls) aged from 0.5 to 14.6 years. The microbiological analysis was routinely performed at the Department of Children's Diabetology Medical University of Silesia in Katowice, Poland., RESULTS: 12 (39%) of the electrodes were colonized. In 11 (92%) cases the electrodes were colonized by one bacteria strain. 7 times methicillin-sensitive coagulase negative staphylococcus (MSCNS) was detected. We also found one case of Klebsiella pneumoniae, Ochrobactrum tritici, Bacillus sonorensis and methicillin-resistant coagulase-negative Staphylococci (MRCNS) colonization. One electrode was colonized by the mixed flora Enterococcus faecalis, methicillin-susceptible coagulase-negative Staphylococci (MSCNS), Pseudomonas stutzeri, methicillin-susceptible Staphylococcus aureus (MSSA). The median HbA1c in the group with colonization of electrodes was 6, 85% (6, 3-7, 6%) versus 6, 3% (5, 8-7, 5%) in the group without colonization. The median BMI in the group with colonization of the electrodes was 17.10 kg/m2 (16.28-18.62 kg/m2) versus 15.98 kg/m2 (15.14-17.96 kg/m2) in the group without colonization. Statistically, significantly more frequently electrodes are colonized in older children (median age in the group with colonization of electrodes 11.43 years (6.52-12.27 years), without colonization 8.42 years. (3.098-9.375 years); (p = 0.033)., CONCLUSIONS: It seems that older children are more likely to have their sensor electrode colonized by bacterial strains.
KW  - Adolescent
KW  - Bacillus/ip [Isolation & Purification]
KW  - Bacteria/cl [Classification]
KW  - *Bacteria/ip [Isolation & Purification]
KW  - *Blood Glucose/an [Analysis]
KW  - Blood Glucose Self-Monitoring/is [Instrumentation]
KW  - Blood Glucose Self-Monitoring/sn [Statistics & Numerical Data]
KW  - Child
KW  - Child, Preschool
KW  - *Diabetes Mellitus, Type 1/bl [Blood]
KW  - Diabetes Mellitus, Type 1/co [Complications]
KW  - Diabetes Mellitus, Type 1/ep [Epidemiology]
KW  - Diabetes Mellitus, Type 1/mi [Microbiology]
KW  - Electrodes/ae [Adverse Effects]
KW  - Electrodes/mi [Microbiology]
KW  - Electrodes/sn [Statistics & Numerical Data]
KW  - *Equipment Contamination/sn [Statistics & Numerical Data]
KW  - Equipment and Supplies/ae [Adverse Effects]
KW  - *Equipment and Supplies/mi [Microbiology]
KW  - Equipment and Supplies/st [Standards]
KW  - Equipment and Supplies/sn [Statistics & Numerical Data]
KW  - Female
KW  - Humans
KW  - Infant
KW  - Male
KW  - Ochrobactrum/ip [Isolation & Purification]
KW  - Poland/ep [Epidemiology]
KW  - Skin Diseases, Bacterial/co [Complications]
KW  - Skin Diseases, Bacterial/ep [Epidemiology]
KW  - Skin Diseases, Bacterial/mi [Microbiology]
KW  - Staphylococcus/ip [Isolation & Purification]
JF  - Acta diabetologica
JA  - Acta Diabetol
VL  - 58
IS  - 2
SP  - 191
EP  - 195
CY  - Germany
M2  - Seget, Sebastian. Department of Children's Diabetology, Medical University of Silesia, Katowice, Poland.
M2  - Rusak, Ewa. Department of Children's Diabetology, Medical University of Silesia, Katowice, Poland. rusakewa@gmail.com.
M2  - Partyka, Miroslaw. Laboratory Diagnostics Centre, Upper Silesian Child Health Centre, Katowice, Poland.
M2  - Samulska, Ewa. Laboratory Diagnostics Centre, Upper Silesian Child Health Centre, Katowice, Poland.
M2  - Pyziak-Skupien, Aleksandra. Department of Children's Diabetology, Medical University of Silesia, Katowice, Poland.
M2  - Kaminska, Halla. Department of Children's Diabetology, Medical University of Silesia, Katowice, Poland.
M2  - Skala-Zamorowska, Eliza. Department of Children's Diabetology, Medical University of Silesia, Katowice, Poland.
M2  - Jarosz-Chobot, Przemyslawa. Department of Children's Diabetology, Medical University of Silesia, Katowice, Poland.
SN  - 1432-5233
SN  - 0940-5429
M1  - a80, 9200299
PT  - Journal Article
L2  - http://ovidsp.ovid.com/ovidweb.cgi?T=JS&PAGE=reference&D=med19&NEWS=N&AN=32940798
ER  -  

Link to the Ovid Full Text or citation: https://access.ovid.com/custom/redirector/index.html?dest=https://go.openathens.net/redirector/unimelb.edu.au?url=http://ovidsp.ovid.com/ovidweb.cgi?T=JS&CSC=Y&NEWS=N&PAGE=fulltext&D=med19&DO=10.1007%2fs00592-020-01601-wLink to the External Link Resolver: https://unimelb.hosted.exlibrisgroup.com/sfxlcl41/?sid=OVID:medline&id=pmid:32940798&id=doi:10.1007%2Fs00592-020-01601-w&issn=0940-5429&isbn=&volume=58&issue=2&spage=191&pages=191-195&date=2021&title=Acta+Diabetologica&atitle=Bacterial+strains+colonizing+the+sensor+electrodes+of+a+continuous+glucose+monitoring+system+in+children+with+diabetes.&aulast=Seget&pid=%3Cauthor%3ESeget+S%3BRusak+E%3BPartyka+M%3BSamulska+E%3BPyziak-Skupien+A%3BKaminska+H%3BSkala-Zamorowska+E%3BJarosz-Chobot+P%3C%2Fauthor%3E%3CAN%3E32940798%3C%2FAN%3E%3CDT%3EJournal+Article%3C%2FDT%3E 

23. 
TY  - JOUR
DB  - Ovid MEDLINE(R) <2020>
ID  - 33473005
T1  - Changes in early intestinal flora and Type 1 diabetes.
T2  - 1 .
DO  - https://dx.doi.org/10.11817/j.issn.1672-7347.2020.190753
A1  - Zhang, Qin
A1  - Jin, Ping
Y1  - 2020//
N2  - Type 1 diabetes (T1D) is an autoimmune disease characterized by T-cell mediated destruction of pancreatic B cells, absolute deficiency in insulin, and hyperglycemia. The incidence of T1D is increased sharply after the middle of the 20th century, suggesting that the environmental factors affect the occurrence and development of T1D. The diversity of human intestinal flora forms early in life and tends to stabilize around age 3. Early intestinal flora is in a dynamic process of change and is closely related to the maturation of the immune system, suggesting that early environmental exposure may be involved in the development of T1D. A variety of factors such as antibiotics and cesarean section can affect the colonization of early intestinal flora. To clarify the influence of these factors on early intestinal flora and its association with T1D, it is necessary to understand the pathogenesis of T1D and to provide an effective means for the primary prevention of T1D.
KW  - Cesarean Section
KW  - Child, Preschool
KW  - *Diabetes Mellitus, Type 1
KW  - Female
KW  - *Gastrointestinal Microbiome
KW  - Humans
KW  - Insulin
KW  - *Insulin-Secreting Cells
KW  - Pregnancy
JF  - Zhong nan da xue xue bao. Yi xue ban = Journal of Central South University. Medical sciences
JA  - Zhong Nan Da Xue Xue Bao Yi Xue Ban
VL  - 45
IS  - 12
SP  - 1469
EP  - 1475
CY  - China
M2  - Zhang, Qin. Department of Endocrinology, Third Xiangya Hospital, Central South University, Changsha 410013, China. 1009845873@qq.com.
M2  - Jin, Ping. Department of Endocrinology, Third Xiangya Hospital, Central South University, Changsha 410013, China. jping7676@hotmail.com.
SN  - 1672-7347
SN  - 1672-7347
M1  - 101230586
PT  - Journal Article
L2  - http://ovidsp.ovid.com/ovidweb.cgi?T=JS&PAGE=reference&D=med18&NEWS=N&AN=33473005
ER  -  

Link to the Ovid Full Text or citation: https://access.ovid.com/custom/redirector/index.html?dest=https://go.openathens.net/redirector/unimelb.edu.au?url=http://ovidsp.ovid.com/ovidweb.cgi?T=JS&CSC=Y&NEWS=N&PAGE=fulltext&D=med18&DO=10.11817%2fj.issn.1672-7347.2020.190753Link to the External Link Resolver: https://unimelb.hosted.exlibrisgroup.com/sfxlcl41/?sid=OVID:medline&id=pmid:33473005&id=doi:10.11817%2Fj.issn.1672-7347.2020.190753&issn=1672-7347&isbn=&volume=45&issue=12&spage=1469&pages=1469-1475&date=2020&title=Zhong+Nan+da+Xue+Xue+Bao.+Yi+Xue+Ban+%3D+Journal+of+Central+South+University.+Medical+Sciences&atitle=1+.&aulast=Zhang&pid=%3Cauthor%3EZhang+Q%3BJin+P%3C%2Fauthor%3E%3CAN%3E33473005%3C%2FAN%3E%3CDT%3EJournal+Article%3C%2FDT%3E 

24. 
TY  - JOUR
DB  - Ovid MEDLINE(R) <2020>
ID  - 32902076
T1  - Antibiotic treatment during early childhood and risk of type 1 diabetes in children: A national birth cohort study.
DO  - https://dx.doi.org/10.1111/pedi.13111
A1  - Antvorskov, Julie Christine
A1  - Morgen, Camilla Schmidt
A1  - Buschard, Karsten
A1  - Jess, Tine
A1  - Allin, Kristine Hojgaard
A1  - Josefsen, Knud
Y1  - 2020//
Y2  - 20201001//
N2  - OBJECTIVE/BACKGROUND: Antibiotics are widely used during childhood infections and influence the composition of the microbiota, which is established during the first years of life. Evidence from animal models of type 1 diabetes shows that antibiotics might accelerate disease progression, and altered intestinal microbiota has been reported in association with type 1 diabetes in humans. We aimed to test the hypothesis that early exposure to antibiotics (0-24 months of age) was associated with an increased risk of childhood type 1 diabetes development., METHODS: We studied 75 615 mother-child dyads from the Danish National Birth Cohort. Information on the use of antibiotics during early childhood and type 1 diabetes development in childhood was available for all children via linkage to the Danish National Prescription Registry and the Danish National Patient Register, respectively. The mean follow-up time was 14.3 years (range 11.5 to 18.4 years, SD 1.4)., RESULTS: After adjustment for confounders, we found no association between antibiotic exposure and risk of type 1 diabetes (HR 1.26, 95% CI 0.89-1.79). The number of antibiotic courses during early childhood was not associated with type 1 diabetes development when analyzing for one (HR 1.31, 95% CI 0.87-1.99), two (HR 0.99, 95% CI 0.61-1.63), or 3 or more (HR 1.42, 95% CI 0.95-2.11) courses. Furthermore, no specific types of antibiotics (penicillins/beta-lactam antibacterials, sulfonamide/trimethroprim, or macrolides/lincosamides/streptogramins) were associated with increased risk of type 1 diabetes., CONCLUSION: Our nationwide cohort study suggests that postnatal exposure to antibiotics does not influence the development of childhood type 1 diabetes. Copyright © 2020 The Authors. Pediatric Diabetes published by John Wiley & Sons Ltd.
KW  - Adult
KW  - *Anti-Bacterial Agents/tu [Therapeutic Use]
KW  - *Child Development
KW  - Child, Preschool
KW  - *Diabetes Mellitus, Type 1/dt [Drug Therapy]
KW  - Female
KW  - *Gastrointestinal Microbiome
KW  - Humans
KW  - Infant
KW  - Infant, Newborn
KW  - Male
KW  - *Registries
KW  - Risk Factors
JF  - Pediatric diabetes
JA  - Pediatr Diabetes
VL  - 21
IS  - 8
SP  - 1457
EP  - 1464
CY  - Denmark
M2  - Antvorskov, Julie Christine. The Bartholin Institute, Rigshospitalet, Copenhagen, Denmark.
M2  - Morgen, Camilla Schmidt. National Institute of Public Health, University of Southern Denmark, Copenhagen, Denmark.
M2  - Morgen, Camilla Schmidt. Department of Public Health, Section of Epidemiology, Faculty of Health and Medical Sciences, University of Copenhagen, Copenhagen, Denmark.
M2  - Buschard, Karsten. The Bartholin Institute, Rigshospitalet, Copenhagen, Denmark.
M2  - Jess, Tine. Center for Clinical Research and Prevention, Bispebjerg and Frederiksberg Hospital, The Capital Region, Copenhagen, Denmark.
M2  - Jess, Tine. Department of Epidemiology Research, Statens Serum Institut, Copenhagen, Denmark.
M2  - Allin, Kristine Hojgaard. Center for Clinical Research and Prevention, Bispebjerg and Frederiksberg Hospital, The Capital Region, Copenhagen, Denmark.
M2  - Allin, Kristine Hojgaard. Novo Nordisk Foundation Center for Basic Metabolic Research, Faculty of Health and Medical Sciences, University of Copenhagen, Copenhagen, Denmark.
M2  - Josefsen, Knud. The Bartholin Institute, Rigshospitalet, Copenhagen, Denmark.
SN  - 1399-5448
SN  - 1399-543X
M1  - 100939345
PT  - Journal Article, Multicenter Study, Research Support, Non-U.S. Gov't
L2  - http://ovidsp.ovid.com/ovidweb.cgi?T=JS&PAGE=reference&D=med18&NEWS=N&AN=32902076
ER  -  

Link to the Ovid Full Text or citation: https://access.ovid.com/custom/redirector/index.html?dest=https://go.openathens.net/redirector/unimelb.edu.au?url=http://ovidsp.ovid.com/ovidweb.cgi?T=JS&CSC=Y&NEWS=N&PAGE=fulltext&D=med18&DO=10.1111%2fpedi.13111Link to the External Link Resolver: https://unimelb.hosted.exlibrisgroup.com/sfxlcl41/?sid=OVID:medline&id=pmid:32902076&id=doi:10.1111%2Fpedi.13111&issn=1399-543X&isbn=&volume=21&issue=8&spage=1457&pages=1457-1464&date=2020&title=Pediatric+Diabetes&atitle=Antibiotic+treatment+during+early+childhood+and+risk+of+type+1+diabetes+in+children%3A+A+national+birth+cohort+study.&aulast=Antvorskov&pid=%3Cauthor%3EAntvorskov+JC%3BMorgen+CS%3BBuschard+K%3BJess+T%3BAllin+KH%3BJosefsen+K%3C%2Fauthor%3E%3CAN%3E32902076%3C%2FAN%3E%3CDT%3EJournal+Article%3C%2FDT%3E 

25. 
TY  - JOUR
DB  - Ovid MEDLINE(R) <2020>
ID  - 32646502
T1  - Outpatient treatment of COVID-19 with steroids in the phase of mild pneumonia without the need for admission as an opportunity to modify the course of the disease: A structured summary of a randomised controlled trial.
DO  - https://dx.doi.org/10.1186/s13063-020-04575-w
A1  - Saiz-Rodriguez, Miriam
A1  - Pena, Teresa
A1  - Lazaro, Lourdes
A1  - Gonzalez, Angel
A1  - Martinez, Andres
A1  - Cordero, Jose A
A1  - Vicente, Juan T
A1  - Richard, Fernando
A1  - Coma, Maria Jesus
A1  - de Frutos, Martin
A1  - Labrador, Jorge
A1  - Pueyo, Ana
Y1  - 2020//
Y2  - 20200709//
N2  - OBJECTIVES: The aim of this study is to explore the effectiveness and safety of oral corticosteroids (prednisone) in the treatment of early stage SARS-Cov-2 pneumonia in patients who do not yet meet hospital admission criteria., TRIAL DESIGN: Randomized clinical trial, controlled, open, parallel group, to evaluate the effectiveness of steroids in adult patients with confirmed COVID-19, with incipient pulmonary involvement, without hospital admission criteria. Patients will be stratified by the presence or not of radiological data on pneumonia., PARTICIPANTS: We will include patients with early stage SARS-Cov-2 pneumonia who do not meet hospital admission criteria from the reference hospital, the Hospital Universitario de Burgos, in the region of Castilla y Leon, Spain. Patients will be followed-up by specialist physicians and Primary Health Care professionals., INCLUSION CRITERIA: - Men and women. - Age between 18 and 75 years old. - Diagnosed SARS-CoV-2 infection, by PCR and/or IgM+ antibody test and/or antigen test. - Clinical diagnosis of lung involvement: (respiratory symptoms +/- pathological auscultation +/- O2 desaturation) - Chest X-ray with mild-moderate alterations or normal. - Patients who give their verbal informed consent in front of witnesses, which will be reflected in the patients' medical records., EXCLUSION CRITERIA: - Oxygen desaturation below 93% or P02 < 62. - Moderate-severe dyspnea or significant respiratory or general deterioration that makes admission advisable. - Chest X-ray with multifocal infiltrates. - Insulin-dependent diabetes with poor control or glycaemia in the emergency room test greater than 300 mg/ml (fasting or not). - Other significant comorbidities: Severe renal failure (creatinine clearance < 30 mL/min); cirrhosis or chronic liver disease, poorly controlled hypertension. - Heart rhythm disturbances (including prolonged QT). - Severe immunosuppression (HIV infection, long-term use of immunosuppressive agents); cancer. - Pregnant or breast-feeding women. - Patients under use of glucocorticoids for other diseases. - History of allergy or intolerance to any of the drugs in the study (prednisone, azithromycin or hydroxychloroquine). - Patients who took one or more of the study drugs in the 7 days prior to study inclusion. - Patients taking non-suppressible drugs with risk of QT prolongation or significant interactions. - Patients unwilling or unable to participate until study completion. - Participation in another study., INTERVENTION AND COMPARATOR: Eligible patients will be randomized to receive standard outpatient treatment only (group 1) or standard outpatient treatment plus prednisone (group 2). - Group 1: paracetamol 1 g/8 h (on demand) + hydroxychloroquine 400 mg/12h the first day, 200 mg/12 h for 4 days + azithromycin 500 mg/24h for 5 days. - Group 2: paracetamol 1 g/8 h (on demand) + hydroxychloroquine 400 mg/12h the first day, 200 mg/12 h for 4 days + azithromycin 500 mg/24h for 5 days + prednisone 60 mg / 24 h for 3 days, 30 mg / 24 h for 3 days and 15 mg / 24 h for 3 days., MAIN OUTCOMES: If the patient requires ambulatory observation, according to the protocol established in this respect in the Emergency Department, meets all the criteria for inclusion and none for exclusion, data will be taken by the person responsible on the data collection sheet. The main result is admission after 30 days. Secondary outcomes are 30-day ICU admission and hospital stay. The safety variable will be the occurrence of clinical symptoms or delirium related to the steroids. Also, the possible decompensations of diabetes will be measured. All tests will be on an intention-to-treat basis., RANDOMISATION: Treatment will be assigned according to stratified randomization by the presence or absence of radiological data of lung involvement (previously performed by random sequence 1:1 generated with Epidat and kept hidden by opaque, sealed envelopes, which will only be opened after inclusion and basal measurement)., BLINDING (MASKING): Participants, caregivers and personnel responsible for outcomes measurement will not be blinded to group assignment, once the patient is included and the basal measurement performed, as per protocol design., NUMBERS TO BE RANDOMISED (SAMPLE SIZE): The percentage of patients with incipient lung involvement is unknown, but given that pulmonary involvement already exists it is estimated to be around 20%. We consider that the intervention could reduce this percentage to 5%, so the necessary sample size would be 200 subjects (100 per group), with a power of 80% and an estimated loss percentage of 10%., TRIAL STATUS: The protocol with code TAC-COVID-19, version 2.0 on date: April 16, 2020 is approved by the Spanish Drug Agency (AEMPS) and the local Ethics Committee. The trial is in the recruitment phase. Recruitment began 19 April, 2020 and is anticipated to be complete by April 2021., TRIAL REGISTRATION: The trial was registered under the title "OUTPATIENT TREATMENT OF EARLY PULMONARY COVID19 WITH CORTICOSTEROIDS AS AN OPPORTUNITY TO MODIFY THE COURSE OF THE DISEASE" with EudraCT number 2020-001622-64 , registered on 3 April 2020., FULL PROTOCOL: The full protocol is attached as an additional file, accessible from the Trials website (Additional file 1). In the interest in expediting dissemination of this material, the familiar formatting has been eliminated; this Letter serves as a summary of the key elements of the full protocol.
KW  - Adolescent
KW  - *Adrenal Cortex Hormones/ad [Administration & Dosage]
KW  - Adrenal Cortex Hormones/ae [Adverse Effects]
KW  - Adult
KW  - Aged
KW  - *Ambulatory Care
KW  - *Antiviral Agents/ad [Administration & Dosage]
KW  - Antiviral Agents/ae [Adverse Effects]
KW  - *Betacoronavirus/de [Drug Effects]
KW  - Betacoronavirus/py [Pathogenicity]
KW  - COVID-19
KW  - Coronavirus Infections/di [Diagnosis]
KW  - *Coronavirus Infections/dt [Drug Therapy]
KW  - Coronavirus Infections/vi [Virology]
KW  - Female
KW  - Humans
KW  - Male
KW  - Middle Aged
KW  - Pandemics
KW  - Pneumonia, Viral/di [Diagnosis]
KW  - *Pneumonia, Viral/dt [Drug Therapy]
KW  - Pneumonia, Viral/vi [Virology]
KW  - *Prednisone/ad [Administration & Dosage]
KW  - Prednisone/ae [Adverse Effects]
KW  - Randomized Controlled Trials as Topic
KW  - SARS-CoV-2
KW  - Severity of Illness Index
KW  - Spain
KW  - Time Factors
KW  - Treatment Outcome
KW  - Young Adult
KW  - COVID-19 Drug Treatment
JF  - Trials
JA  - Trials
VL  - 21
IS  - 1
SP  - 632
CY  - England
M2  - Saiz-Rodriguez, Miriam. Research Unit, Hospital Universitario de Burgos, Burgos, Spain.
M2  - Pena, Teresa. Neumology Department, Hospital Universitario de Burgos, Avda Islas Baleares, 3, Burgos, Spain.
M2  - Lazaro, Lourdes. Neumology Department, Hospital Universitario de Burgos, Avda Islas Baleares, 3, Burgos, Spain.
M2  - Gonzalez, Angel. Gerencia de Atencion Primaria de Burgos, Burgos, Spain.
M2  - Martinez, Andres. Gerencia de Atencion Primaria de Burgos, Burgos, Spain.
M2  - Cordero, Jose A. Instituto de Investigacion Sanitaria Bioaraba, Vitoria-Gasteiz, Alava, Spain.
M2  - Vicente, Juan T. Emergency Department, Hospital Universitario de Burgos, Burgos, Spain.
M2  - Richard, Fernando. Emergency Department, Hospital Universitario de Burgos, Burgos, Spain.
M2  - Coma, Maria Jesus. Research Unit, Hospital Universitario de Burgos, Burgos, Spain.
M2  - de Frutos, Martin. Research Unit, Hospital Universitario de Burgos, Burgos, Spain.
M2  - Labrador, Jorge. Research Unit, Hospital Universitario de Burgos, Burgos, Spain.
M2  - Labrador, Jorge. Hematology Department, Hospital Universitario de Burgos, Burgos, Spain.
M2  - Pueyo, Ana. Neumology Department, Hospital Universitario de Burgos, Avda Islas Baleares, 3, Burgos, Spain. pueyo@saludcastillayleon.es.
SN  - 1745-6215
SN  - 1745-6215
M1  - 101263253
PT  - Clinical Trial Protocol, Letter
L2  - http://ovidsp.ovid.com/ovidweb.cgi?T=JS&PAGE=reference&D=med18&NEWS=N&AN=32646502
ER  -  

Link to the Ovid Full Text or citation: https://access.ovid.com/custom/redirector/index.html?dest=https://go.openathens.net/redirector/unimelb.edu.au?url=http://ovidsp.ovid.com/ovidweb.cgi?T=JS&CSC=Y&NEWS=N&PAGE=fulltext&D=med18&DO=10.1186%2fs13063-020-04575-wLink to the External Link Resolver: https://unimelb.hosted.exlibrisgroup.com/sfxlcl41/?sid=OVID:medline&id=pmid:32646502&id=doi:10.1186%2Fs13063-020-04575-w&issn=1745-6215&isbn=&volume=21&issue=1&spage=632&pages=632&date=2020&title=Trials+%5BElectronic+Resource%5D&atitle=Outpatient+treatment+of+COVID-19+with+steroids+in+the+phase+of+mild+pneumonia+without+the+need+for+admission+as+an+opportunity+to+modify+the+course+of+the+disease%3A+A+structured+summary+of+a+randomised+controlled+trial.&aulast=Saiz-Rodriguez&pid=%3Cauthor%3ESaiz-Rodriguez+M%3BPena+T%3BLazaro+L%3BGonzalez+A%3BMartinez+A%3BCordero+JA%3BVicente+JT%3BRichard+F%3BComa+MJ%3Bde+Frutos+M%3BLabrador+J%3BPueyo+A%3C%2Fauthor%3E%3CAN%3E32646502%3C%2FAN%3E%3CDT%3EClinical+Trial+Protocol%3C%2FDT%3E 

26. 
TY  - JOUR
DB  - Ovid MEDLINE(R) <2020>
ID  - 32621562
T1  - Maternal respiratory infections in early pregnancy increases the risk of type 1 diabetes.
DO  - https://dx.doi.org/10.1111/pedi.13075
A1  - Belteky, Malin
A1  - Wahlberg, Jeanette
A1  - Ludvigsson, Johnny
Y1  - 2020//
Y2  - 20200818//
N2  - BACKGROUND/OBJECTIVE: Is exposure to maternal infections and use of antibiotics in the prenatal period associated with increased risk of T1D, regardless of genetic risk?, METHODS: Data on infections and use of antibiotics during pregnancy were collected from questionnaires at birth from parents to 16 292 children in the All Babies in Southeast Sweden (ABIS) cohort and validated against national diagnosis registers. As of November 2017, 137 ABIS children had developed T1D, 72 boys and 65 girls (0.8% of the original cohort)., RESULTS: More cases were born in spring and summer than fall and winter. However, onset of T1D appeared to be more common in either summer or winter. In univariate analyses, respiratory tract infection in the first trimester (P = .002) and gastroenteritis during pregnancy (P = .04) were associated with later risk of T1D in the offspring. Other types of infection or antibiotic treatment were not associated with an increased risk. In a multiple logistic regression model, a mother with an autoimmune disease (P < .001), father with T1D (P < .001) and respiratory tract infection during the first trimester (P = .005) remained as risk factors for T1D in the offspring. In children with neutral HLA alleles antibiotic treatment may increase the risk of T1D (P = .01, OR 3.46, 95% CI 1.25-9.55)., CONCLUSIONS: In the general population there seems to be an association between seasonal maternal respiratory tract infection in the first trimester of pregnancy and later risk of T1D in the offspring. HLA may play a role for the effect of exposure to infections and antibiotics. Copyright © 2020 The Authors. Pediatric Diabetes published by John Wiley & Sons Ltd.
KW  - Adolescent
KW  - Adult
KW  - Age Factors
KW  - Anti-Bacterial Agents/tu [Therapeutic Use]
KW  - Case-Control Studies
KW  - Child
KW  - Child, Preschool
KW  - *Diabetes Mellitus, Type 1/di [Diagnosis]
KW  - *Diabetes Mellitus, Type 1/ep [Epidemiology]
KW  - Female
KW  - Humans
KW  - Infant
KW  - Infant, Newborn
KW  - Male
KW  - Pregnancy
KW  - Pregnancy Complications, Infectious/di [Diagnosis]
KW  - Pregnancy Complications, Infectious/dt [Drug Therapy]
KW  - *Pregnancy Complications, Infectious/ep [Epidemiology]
KW  - Prenatal Exposure Delayed Effects/di [Diagnosis]
KW  - *Prenatal Exposure Delayed Effects/ep [Epidemiology]
KW  - *Respiratory Tract Infections/co [Complications]
KW  - Respiratory Tract Infections/di [Diagnosis]
KW  - Respiratory Tract Infections/dt [Drug Therapy]
KW  - Risk Factors
KW  - Seasons
JF  - Pediatric diabetes
JA  - Pediatr Diabetes
VL  - 21
IS  - 7
SP  - 1193
EP  - 1201
CY  - Denmark
M2  - Belteky, Malin. Crown Princess Victoria's Children's Hospital and Division of Pediatrics, Department of Biomedical and Clinical Sciences, Linkoping University, Linkoping, Sweden.
M2  - Wahlberg, Jeanette. Department of Endocrinology Region Ostergotland, and Department of Health, Medicine and Caring Sciences, Linkoping University, Linkoping, Sweden.
M2  - Ludvigsson, Johnny. Crown Princess Victoria's Children's Hospital and Division of Pediatrics, Department of Biomedical and Clinical Sciences, Linkoping University, Linkoping, Sweden.
SN  - 1399-5448
SN  - 1399-543X
M1  - 100939345
PT  - Journal Article, Research Support, Non-U.S. Gov't
L2  - http://ovidsp.ovid.com/ovidweb.cgi?T=JS&PAGE=reference&D=med18&NEWS=N&AN=32621562
ER  -  

Link to the Ovid Full Text or citation: https://access.ovid.com/custom/redirector/index.html?dest=https://go.openathens.net/redirector/unimelb.edu.au?url=http://ovidsp.ovid.com/ovidweb.cgi?T=JS&CSC=Y&NEWS=N&PAGE=fulltext&D=med18&DO=10.1111%2fpedi.13075Link to the External Link Resolver: https://unimelb.hosted.exlibrisgroup.com/sfxlcl41/?sid=OVID:medline&id=pmid:32621562&id=doi:10.1111%2Fpedi.13075&issn=1399-543X&isbn=&volume=21&issue=7&spage=1193&pages=1193-1201&date=2020&title=Pediatric+Diabetes&atitle=Maternal+respiratory+infections+in+early+pregnancy+increases+the+risk+of+type+1+diabetes.&aulast=Belteky&pid=%3Cauthor%3EBelteky+M%3BWahlberg+J%3BLudvigsson+J%3C%2Fauthor%3E%3CAN%3E32621562%3C%2FAN%3E%3CDT%3EJournal+Article%3C%2FDT%3E 

27. 
TY  - JOUR
DB  - Ovid MEDLINE(R) <2020>
ID  - 32493475
T1  - A randomized multicenter clinical trial to evaluate the efficacy of melatonin in the prophylaxis of SARS-CoV-2 infection in high-risk contacts (MeCOVID Trial): A structured summary of a study protocol for a randomised controlled trial.
DO  - https://dx.doi.org/10.1186/s13063-020-04436-6
A1  - Garcia, Irene Garcia
A1  - Rodriguez-Rubio, Miguel
A1  - Mariblanca, Amelia Rodriguez
A1  - de Soto, Lucia Martinez
A1  - Garcia, Lucia Diaz
A1  - Villatoro, Jaime Monserrat
A1  - Parada, Javier Queiruga
A1  - Meseguer, Enrique Seco
A1  - Rosales, Maria J
A1  - Gonzalez, Juan
A1  - Arribas, Jose R
A1  - Carcas, Antonio J
A1  - de la Oliva, Pedro
A1  - Borobia, Alberto M
Y1  - 2020//
Y2  - 20200603//
N2  - OBJECTIVES: Primary objective: to evaluate the efficacy of melatonin as a prophylactic treatment on prevention of symptomatic SARS-CoV-2 infection among healthcare workers at high risk of SARS-CoV-2 exposure. Secondary objectives: To evaluate the efficacy of melatonin as a prophylactic treatment on prevention of asymptomatic SARS-CoV-2 infection.To evaluate the efficacy of melatonin to prevent the development of severe COVID-19 in the participants enrolled in this study who develop SARS-CoV-2 infection along the trial.To evaluate the duration of COVID-19 symptoms in participants receiving melatonin before the infection.To evaluate seroconversion timing post-symptom onset. Exploratory objectives:To compare severity of COVID-19 between men and women.To evaluate the influence of sleep and diet on prevention from SARS-CoV-2 infection.To evaluate the effect of melatonin on the incidence and characteristics of lymphopenia and increase of inflammatory cytokines related to COVID-19., TRIAL DESIGN: This is a two-arm parallel randomised double-blind controlled trial to evaluate the efficacy of melatonin versus placebo in the prophylaxis of coronavirus disease 2019 among healthcare workers., PARTICIPANTS: Inclusion Criteria: Male or female participants >= 18 and <= 80 years of age.Healthcare workers from the public and private Spanish hospital network at risk of SARS-CoV 2 infection.Not having a previous COVID19 diagnosis.Understanding the purpose of the trial and not having taken any pre-exposure prophylaxis (PrEP) including HIV PrEP from March 1st 2020 until study enrolment.Having a negative SARS-CoV 2 reverse-transcription PCR (RT-PCR) result or a negative serologic rapid test (IgM/IgG) result before randomization.Premenopausal women must have a negative urinary pregnancy test in the 7 days before starting the trial treatment.Premenopausal women and males with premenopausal couples must commit to using a high efficiency anticonceptive method., EXCLUSION CRITERIA: HIV infection.Active hepatitis B infection.Renal failure (CrCl < 60 mL/min/1.73 m2) or need for hemodialysis.Osteoporosis.Myasthenia gravis.Pre-existent maculopathy.Retinitis pigmentosa.Bradycardia (less than 50 bpm). Weight less than 40 Kg. Participant with any immunosuppressive condition or hematological disease.Treatment with drugs that may prolong QT in the last month before randomization for more than 7 days including: azithromycin, chlorpromazine, cisapride, clarithromycin, domperidone, droperidol, erythromycin, halofantrine, haloperidol, lumefantrine, mefloquine, methadone, pentamidine, procainamide, quinidine, quinine, sotalol, sparfloxacin, thioridazine, amiodarone.Hereditary intolerance to galactose, Lapp lactase deficiency or glucose or galactose malabsorption.Treatment with fluvoxamine.Treatment with benzodiazepines or benzodiazepine analogues such as zolpidem, zopiclone or zaleplon.Pregnancy.Breastfeeding.History of potentially immune derived diseases such as: lupus, Crohn's disease, ulcerative colitis, vasculitis or rheumatoid arthritis. Insulin-dependent diabetes mellitus.Known history of hypersensitivity to the study drug or any of its components.Patients that should not be included in the study at the judgment of the research team. Participants will be recruited from the following eight hospitals in Madrid, Spain: Hospital Universitario La Paz, Hospital Ramon y Cajal, Hospital Infanta Sofia, Hospital 12 de Octubre, Hospital Clinico San Carlos, Hospital Central de la defensa Gomez Ulla,Hospital de La Princesa and Hospital Infanta Leonor., INTERVENTION AND COMPARATOR: Experimental: Melatonin (Circadin R, Exeltis Healthcare, Spain): 2 mg of melatonin orally before bedtime for 12 weeks. Comparator: Identical looking placebo (Laboratorios Liconsa, Spain) orally before bedtime for 12 weeks., MAIN OUTCOMES: Number of SARS-CoV-2 (COVID-19) symptomatic infections confirmed by polymerase chain reaction (PCR) test or serologic test or according to each centre diagnosis protocol. Primary outcome will be measured until the end of treatment for each participant (until the date of the last dose taken by each patient)., RANDOMISATION: Patients who meet all inclusion and no exclusion criteria will be randomised, stratified by centres, sex and age (<50 and >= 50 years old). The randomisation sequence was created using SAS version 9.4 statistical software (procedure 'PROC PLAN') with a 1:1 allocation. No randomisation seed was specified. The randomisation seed was generated taking the hour of the computer where the program was executed. Randomization will be done centrally through the electronic system RedCAP R in order to conceal the sequence until interventions are assigned BLINDING (MASKING): Participants, caregivers, and those assessing the outcomes are blinded to group assignment., NUMBERS TO BE RANDOMISED (SAMPLE SIZE): A total of 450 participants are planned to be enrolled in this clinical trial, 225 in the experimental arm and 225 in the placebo arm., TRIAL STATUS: Protocol version 3.0, 17th of April 2020. Recruitment ongoing. First participant was recruited on the 21st of April 2020. The final participant is anticipated to be recruited on the 31st of May 2020. As of May 18th, 2020, a total of 312 participants have been enrolled (154 at Hospital La Paz, 85 at Hospital Infanta Sofia and 73 at Hospital 12 de Octubre)., TRIAL REGISTRATION: EU Clinical Trials Register: 2020-001530-35; Date of trial registration: 13th of April 2020; https://www.clinicaltrialsregister.eu/ctr-search/trial/2020-001530-35/ES FULL PROTOCOL: The full protocol is attached as an additional file, accessible from the Trials website (Additional file 1). In the interest in expediting dissemination of this material, the familiar formatting has been eliminated; this Letter serves as a summary of the key elements of the full protocol.
KW  - Adolescent
KW  - Adult
KW  - Aged
KW  - Aged, 80 and over
KW  - Antibodies, Viral/bl [Blood]
KW  - *Antiviral Agents/ad [Administration & Dosage]
KW  - Antiviral Agents/ae [Adverse Effects]
KW  - *Betacoronavirus/de [Drug Effects]
KW  - Betacoronavirus/im [Immunology]
KW  - Betacoronavirus/py [Pathogenicity]
KW  - COVID-19
KW  - Chemoprevention
KW  - Coronavirus Infections/bl [Blood]
KW  - Coronavirus Infections/di [Diagnosis]
KW  - Coronavirus Infections/tm [Transmission]
KW  - Coronavirus Infections/vi [Virology]
KW  - Double-Blind Method
KW  - Female
KW  - Humans
KW  - *Infectious Disease Transmission, Patient-to-Professional/pc [Prevention & Control]
KW  - Male
KW  - *Melatonin/ad [Administration & Dosage]
KW  - Melatonin/ae [Adverse Effects]
KW  - Middle Aged
KW  - Multicenter Studies as Topic
KW  - *Occupational Exposure/ae [Adverse Effects]
KW  - *Occupational Health
KW  - Pandemics
KW  - Pneumonia, Viral/bl [Blood]
KW  - Pneumonia, Viral/di [Diagnosis]
KW  - Pneumonia, Viral/tm [Transmission]
KW  - Pneumonia, Viral/vi [Virology]
KW  - Randomized Controlled Trials as Topic
KW  - Risk Assessment
KW  - Risk Factors
KW  - SARS-CoV-2
KW  - Seroconversion
KW  - Spain
KW  - Time Factors
KW  - Treatment Outcome
KW  - Young Adult
JF  - Trials
JA  - Trials
VL  - 21
IS  - 1
SP  - 466
CY  - England
M2  - Garcia, Irene Garcia. Clinical Pharmacology Department, Clinical Trial Unit, La Paz University Hospital - IdiPAZ, Paseo de la Castellana, 261, 28046, Madrid, Spain.
M2  - Garcia, Irene Garcia. School of Medicine, Universidad Autonoma de Madrid, Madrid, Spain.
M2  - Rodriguez-Rubio, Miguel. School of Medicine, Universidad Autonoma de Madrid, Madrid, Spain.
M2  - Rodriguez-Rubio, Miguel. Pediatric Intensive Care Department, La Paz University Hospital - IdiPAZ, Paseo de la Castellana, 261, 28046, Madrid, Spain.
M2  - Mariblanca, Amelia Rodriguez. Clinical Pharmacology Department, Clinical Trial Unit, La Paz University Hospital - IdiPAZ, Paseo de la Castellana, 261, 28046, Madrid, Spain.
M2  - Mariblanca, Amelia Rodriguez. School of Medicine, Universidad Autonoma de Madrid, Madrid, Spain.
M2  - de Soto, Lucia Martinez. Clinical Pharmacology Department, Clinical Trial Unit, La Paz University Hospital - IdiPAZ, Paseo de la Castellana, 261, 28046, Madrid, Spain.
M2  - de Soto, Lucia Martinez. School of Medicine, Universidad Autonoma de Madrid, Madrid, Spain.
M2  - Garcia, Lucia Diaz. Clinical Pharmacology Department, Clinical Trial Unit, La Paz University Hospital - IdiPAZ, Paseo de la Castellana, 261, 28046, Madrid, Spain.
M2  - Garcia, Lucia Diaz. School of Medicine, Universidad Autonoma de Madrid, Madrid, Spain.
M2  - Villatoro, Jaime Monserrat. Clinical Pharmacology Department, Clinical Trial Unit, La Paz University Hospital - IdiPAZ, Paseo de la Castellana, 261, 28046, Madrid, Spain.
M2  - Villatoro, Jaime Monserrat. School of Medicine, Universidad Autonoma de Madrid, Madrid, Spain.
M2  - Parada, Javier Queiruga. Clinical Pharmacology Department, Clinical Trial Unit, La Paz University Hospital - IdiPAZ, Paseo de la Castellana, 261, 28046, Madrid, Spain.
M2  - Parada, Javier Queiruga. School of Medicine, Universidad Autonoma de Madrid, Madrid, Spain.
M2  - Meseguer, Enrique Seco. Clinical Pharmacology Department, Clinical Trial Unit, La Paz University Hospital - IdiPAZ, Paseo de la Castellana, 261, 28046, Madrid, Spain.
M2  - Meseguer, Enrique Seco. School of Medicine, Universidad Autonoma de Madrid, Madrid, Spain.
M2  - Rosales, Maria J. School of Medicine, Universidad Autonoma de Madrid, Madrid, Spain.
M2  - Rosales, Maria J. Clinical Trial Unit, La Paz University Hospital - IdiPAZ, Madrid, Spain.
M2  - Gonzalez, Juan. School of Medicine, Universidad Autonoma de Madrid, Madrid, Spain.
M2  - Gonzalez, Juan. Internal Medicine Department, Infectious Diseases Unit, La Paz University Hospital - IdiPAZ, Madrid, Spain.
M2  - Arribas, Jose R. School of Medicine, Universidad Autonoma de Madrid, Madrid, Spain.
M2  - Arribas, Jose R. Internal Medicine Department, Infectious Diseases Unit, La Paz University Hospital - IdiPAZ, Madrid, Spain.
M2  - Carcas, Antonio J. Clinical Pharmacology Department, Clinical Trial Unit, La Paz University Hospital - IdiPAZ, Paseo de la Castellana, 261, 28046, Madrid, Spain.
M2  - Carcas, Antonio J. School of Medicine, Universidad Autonoma de Madrid, Madrid, Spain.
M2  - de la Oliva, Pedro. School of Medicine, Universidad Autonoma de Madrid, Madrid, Spain. pedro.oliva@salud.madrid.org.
M2  - de la Oliva, Pedro. Pediatric Intensive Care Department, La Paz University Hospital - IdiPAZ, Paseo de la Castellana, 261, 28046, Madrid, Spain. pedro.oliva@salud.madrid.org.
M2  - Borobia, Alberto M. Clinical Pharmacology Department, Clinical Trial Unit, La Paz University Hospital - IdiPAZ, Paseo de la Castellana, 261, 28046, Madrid, Spain. alberto.borobia@salud.madrid.org.
M2  - Borobia, Alberto M. School of Medicine, Universidad Autonoma de Madrid, Madrid, Spain. alberto.borobia@salud.madrid.org.
SN  - 1745-6215
SN  - 1745-6215
M1  - 101263253
PT  - Clinical Trial Protocol, Letter
L2  - http://ovidsp.ovid.com/ovidweb.cgi?T=JS&PAGE=reference&D=med18&NEWS=N&AN=32493475
ER  -  

Link to the Ovid Full Text or citation: https://access.ovid.com/custom/redirector/index.html?dest=https://go.openathens.net/redirector/unimelb.edu.au?url=http://ovidsp.ovid.com/ovidweb.cgi?T=JS&CSC=Y&NEWS=N&PAGE=fulltext&D=med18&DO=10.1186%2fs13063-020-04436-6Link to the External Link Resolver: https://unimelb.hosted.exlibrisgroup.com/sfxlcl41/?sid=OVID:medline&id=pmid:32493475&id=doi:10.1186%2Fs13063-020-04436-6&issn=1745-6215&isbn=&volume=21&issue=1&spage=466&pages=466&date=2020&title=Trials+%5BElectronic+Resource%5D&atitle=A+randomized+multicenter+clinical+trial+to+evaluate+the+efficacy+of+melatonin+in+the+prophylaxis+of+SARS-CoV-2+infection+in+high-risk+contacts+%28MeCOVID+Trial%29%3A+A+structured+summary+of+a+study+protocol+for+a+randomised+controlled+trial.&aulast=Garcia&pid=%3Cauthor%3EGarcia+IG%3BRodriguez-Rubio+M%3BMariblanca+AR%3Bde+Soto+LM%3BGarcia+LD%3BVillatoro+JM%3BParada+JQ%3BMeseguer+ES%3BRosales+MJ%3BGonzalez+J%3BArribas+JR%3BCarcas+AJ%3Bde+la+Oliva+P%3BBorobia+AM%3C%2Fauthor%3E%3CAN%3E32493475%3C%2FAN%3E%3CDT%3EClinical+Trial+Protocol%3C%2FDT%3E 

28. 
TY  - JOUR
DB  - Ovid MEDLINE(R) <2020>
ID  - 32475523
T1  - Microbiota derived factors as drivers of type 1 diabetes.
DO  - https://dx.doi.org/10.1016/bs.pmbts.2020.04.008
A1  - Tillett, Bree J
A1  - Hamilton-Williams, Emma E
Y1  - 2020//
Y2  - 20200429//
N2  - Type 1 diabetes (T1D) is an autoimmune disease caused by complex interactions between host genetics and environmental factors, culminating in the T-cell mediated destruction of the insulin producing cells in the pancreas. The rapid increase in disease frequency over the past 50 years or more has been too rapid to attribute to genetics. Dysbiosis of the gut microbiota is currently being widely investigated as a major contributor to environmental change driving increased T1D onset. In this chapter, we discuss the major changes in gut microbiota composition and function linked to T1D risk as well as the potential origin of these changes including infant diet, antibiotic use and host genetics. We examine the interaction between inflammation and gut barrier function and the dysbiotic gut microbiota that have been linked to T1D. Copyright © 2020 Elsevier Inc. All rights reserved.
KW  - Animals
KW  - Diabetes Mellitus, Type 1/im [Immunology]
KW  - Diabetes Mellitus, Type 1/me [Metabolism]
KW  - Diabetes Mellitus, Type 1/mi [Microbiology]
KW  - *Diabetes Mellitus, Type 1/pa [Pathology]
KW  - *Dysbiosis/pp [Physiopathology]
KW  - *Gastrointestinal Microbiome/im [Immunology]
KW  - Humans
KW  - *Immune System/im [Immunology]
JF  - Progress in molecular biology and translational science
JA  - Prog Mol Biol Transl Sci
VL  - 171
SP  - 215
EP  - 235
CY  - Netherlands
M2  - Tillett, Bree J. The University of Queensland Diamantina Institute, The University of Queensland, Woolloongabba, QLD, Australia.
M2  - Hamilton-Williams, Emma E. The University of Queensland Diamantina Institute, The University of Queensland, Woolloongabba, QLD, Australia. Electronic address: e.hamiltonwilliams@uq.edu.au.
SN  - 1878-0814
SN  - 1877-1173
M1  - 101498165
PT  - Journal Article, Research Support, Non-U.S. Gov't
L2  - http://ovidsp.ovid.com/ovidweb.cgi?T=JS&PAGE=reference&D=med18&NEWS=N&AN=32475523
ER  -  

Link to the Ovid Full Text or citation: https://access.ovid.com/custom/redirector/index.html?dest=https://go.openathens.net/redirector/unimelb.edu.au?url=http://ovidsp.ovid.com/ovidweb.cgi?T=JS&CSC=Y&NEWS=N&PAGE=fulltext&D=med18&DO=10.1016%2fbs.pmbts.2020.04.008Link to the External Link Resolver: https://unimelb.hosted.exlibrisgroup.com/sfxlcl41/?sid=OVID:medline&id=pmid:32475523&id=doi:10.1016%2Fbs.pmbts.2020.04.008&issn=1877-1173&isbn=&volume=171&issue=&spage=215&pages=215-235&date=2020&title=Progress+in+Molecular+Biology+%26+Translational+Science&atitle=Microbiota+derived+factors+as+drivers+of+type+1+diabetes.&aulast=Tillett&pid=%3Cauthor%3ETillett+BJ%3BHamilton-Williams+EE%3C%2Fauthor%3E%3CAN%3E32475523%3C%2FAN%3E%3CDT%3EJournal+Article%3C%2FDT%3E 

29. 
TY  - JOUR
DB  - Ovid MEDLINE(R) <2020>
ID  - 32132008
T1  - Early Childhood Antibiotic Treatment for Otitis Media and Other Respiratory Tract Infections Is Associated With Risk of Type 1 Diabetes: A Nationwide Register-Based Study With Sibling Analysis.
T3  - Comment in: J Pediatr. 2020 Sep;224:179-183 PMID: 32826024 [https://www.ncbi.nlm.nih.gov/pubmed/32826024]
DO  - https://dx.doi.org/10.2337/dc19-1162
A1  - Wernroth, Mona-Lisa
A1  - Fall, Katja
A1  - Svennblad, Bodil
A1  - Ludvigsson, Jonas F
A1  - Sjolander, Arvid
A1  - Almqvist, Catarina
A1  - Fall, Tove
Y1  - 2020//
Y2  - 20200304//
N1  - Comment in (CIN)
N2  - OBJECTIVE: The effect of early-life antibiotic treatment on the risk of type 1 diabetes is debated. This study assessed this question, applying a register-based design in children up to age 10 years including a large sibling-control analysis., RESEARCH DESIGN AND METHODS: All singleton children (n = 797,318) born in Sweden between 1 July 2005 and 30 September 2013 were included and monitored to 31 December 2014. Cox proportional hazards models, adjusted for parental and perinatal characteristics, were applied, and stratified models were used to account for unmeasured confounders shared by siblings., RESULTS: Type 1 diabetes developed in 1,297 children during the follow-up (median 4.0 years [range 0-8.3]). Prescribed antibiotics in the 1st year of life (23.8%) were associated with an increased risk of type 1 diabetes (adjusted hazard ratio [HR] 1.19 [95% CI 1.05-1.36]), with larger effect estimates among children delivered by cesarean section (P for interaction = 0.016). The association was driven by exposure to antibiotics primarily used for acute otitis media and respiratory tract infections. Further, we found an association of antibiotic prescriptions in pregnancy (22.5%) with type 1 diabetes (adjusted HR 1.15 [95% CI 1.00-1.32]). In general, sibling analysis supported these results, albeit often with statistically nonsignificant associations., CONCLUSIONS: Dispensed prescription of antibiotics, mainly for acute otitis media and respiratory tract infections, in the 1st year of life is associated with an increased risk of type 1 diabetes before age 10 years, most prominently in children delivered by cesarean section. Copyright © 2020 by the American Diabetes Association.
KW  - Age of Onset
KW  - *Anti-Bacterial Agents/tu [Therapeutic Use]
KW  - Case-Control Studies
KW  - Child
KW  - Child, Preschool
KW  - Cohort Studies
KW  - *Diabetes Mellitus, Type 1/ep [Epidemiology]
KW  - *Diabetes Mellitus, Type 1/et [Etiology]
KW  - Female
KW  - Humans
KW  - Infant
KW  - Infant, Newborn
KW  - Male
KW  - Otitis Media/co [Complications]
KW  - Otitis Media/dt [Drug Therapy]
KW  - Otitis Media/ep [Epidemiology]
KW  - *Otitis Media
KW  - Respiratory Tract Infections/co [Complications]
KW  - Respiratory Tract Infections/dt [Drug Therapy]
KW  - Respiratory Tract Infections/ep [Epidemiology]
KW  - *Respiratory Tract Infections
KW  - Risk Factors
KW  - Siblings
KW  - Sweden/ep [Epidemiology]
JF  - Diabetes care
JA  - Diabetes Care
VL  - 43
IS  - 5
SP  - 991
EP  - 999
CY  - United States
M2  - Wernroth, Mona-Lisa. Molecular Epidemiology, Department of Medical Sciences, and Science for Life Laboratory, Uppsala University, Uppsala, Sweden.
M2  - Wernroth, Mona-Lisa. Uppsala Clinical Research Center, Uppsala University, Uppsala, Sweden.
M2  - Fall, Katja. Clinical Epidemiology and Biostatistics, School of Medical Sciences, Orebro University, Orebro, Sweden tove.fall@medsci.uu.se.
M2  - Fall, Katja. Department of Medical Epidemiology and Biostatistics, Karolinska Institutet, Stockholm, Sweden.
M2  - Svennblad, Bodil. Department of Surgical Sciences, Uppsala University, Uppsala, Sweden.
M2  - Ludvigsson, Jonas F. Department of Medical Epidemiology and Biostatistics, Karolinska Institutet, Stockholm, Sweden.
M2  - Ludvigsson, Jonas F. Department of Pediatrics, Orebro University Hospital, Orebro, Sweden.
M2  - Sjolander, Arvid. Department of Medical Epidemiology and Biostatistics, Karolinska Institutet, Stockholm, Sweden.
M2  - Almqvist, Catarina. Department of Medical Epidemiology and Biostatistics, Karolinska Institutet, Stockholm, Sweden.
M2  - Almqvist, Catarina. Pediatric Allergy and Pulmonology Unit, Astrid Lindgren Children's Hospital, Karolinska University Hospital, Stockholm, Sweden.
M2  - Fall, Tove. Molecular Epidemiology, Department of Medical Sciences, and Science for Life Laboratory, Uppsala University, Uppsala, Sweden tove.fall@medsci.uu.se.
SN  - 1935-5548
SN  - 0149-5992
M1  - eag, 7805975
PT  - Journal Article, Research Support, Non-U.S. Gov't
L2  - http://ovidsp.ovid.com/ovidweb.cgi?T=JS&PAGE=reference&D=med17&NEWS=N&AN=32132008
ER  -  

Link to the Ovid Full Text or citation: https://access.ovid.com/custom/redirector/index.html?dest=https://go.openathens.net/redirector/unimelb.edu.au?url=http://ovidsp.ovid.com/ovidweb.cgi?T=JS&CSC=Y&NEWS=N&PAGE=fulltext&D=med17&DO=10.2337%2fdc19-1162Link to the External Link Resolver: https://unimelb.hosted.exlibrisgroup.com/sfxlcl41/?sid=OVID:medline&id=pmid:32132008&id=doi:10.2337%2Fdc19-1162&issn=0149-5992&isbn=&volume=43&issue=5&spage=991&pages=991-999&date=2020&title=Diabetes+Care&atitle=Early+Childhood+Antibiotic+Treatment+for+Otitis+Media+and+Other+Respiratory+Tract+Infections+Is+Associated+With+Risk+of+Type+1+Diabetes%3A+A+Nationwide+Register-Based+Study+With+Sibling+Analysis.&aulast=Wernroth&pid=%3Cauthor%3EWernroth+ML%3BFall+K%3BSvennblad+B%3BLudvigsson+JF%3BSjolander+A%3BAlmqvist+C%3BFall+T%3C%2Fauthor%3E%3CAN%3E32132008%3C%2FAN%3E%3CDT%3EJournal+Article%3C%2FDT%3E 

30. 
TY  - JOUR
DB  - Ovid MEDLINE(R) <2019>
ID  - 31132164
T1  - Early childhood infections and the use of antibiotics and antipyretic-analgesics in Finland, Estonia and Russian Karelia.
DO  - https://dx.doi.org/10.1111/apa.14874
A1  - Mustonen, Neea
A1  - Siljander, Heli
A1  - Peet, Aleksandr
A1  - Tillmann, Vallo
A1  - Harkonen, Taina
A1  - Ilonen, Jorma
A1  - Hyoty, Heikki
A1  - Knip, Mikael
A2  - Koski K, Koski M, Ryhanen S, Hamalainen AM, Ormisson A, Ulich V, Kuzmicheva E, Mokurov S, Markova S, Pylova S, Isakova M, Shakurova E, Petrov V, Dorshakova NV, Karapetyan T, Varlamova T, Kiviniemi M, Alnek K, Janson H, Uibo R, von Mutius E, Weber J, Ahlfors H, Kallionpaa H, Laajala E, Lahdesmaki H, Lahesmaa R, Moulder R, Nieminen J, Ruohtula T, Vaarala O, Honkanen H, Kondrashova A, Oikarinen S, Harmsen HJM, De Goffau MC, Welling G, Alahuhta K, Virtanen SM
A2  - DIABIMMUNE Study Group
Y1  - 2019//
Y2  - 20190623//
N2  - AIM: Infections in early childhood are common reasons to seek medical attention. This study compares the prevalence of infections, and the use of antibiotics and antipyretic-analgesics, in children from Finland, Estonia and Russian Karelia., METHODS: Children with a genetically increased risk for type 1 diabetes (N = 797) were observed from birth up to 3 years of age. Illnesses and medications were reported by parents continuously. All reported infections, antibiotics and antipyretic-analgesics were compared between Finland and Estonia, and to a lesser extent with Russian Karelia, due to poor study compliance., RESULTS: Compared with Estonians, Finns reported more infections during the first and second years of life. During the follow-up, Finnish children had 10 infections while Estonians only had 8 (p < 0.001). Finns also used more antibiotics and antipyretic-analgesics in each year during the follow-up. Russian Karelians reported the lowest frequency of infections and the most infrequent use of antibiotics and antipyretic-analgesics in the first two years of life., CONCLUSION: Infections and the use of antibiotics and antipyretic-analgesics in early childhood were most frequent in Finland, where socio-economic conditions are the most developed and microbial encounters are sparse. This may reflect on the hygiene hypothesis, a less effective immune system that allows normally harmless microbes to attack and cause clinical infections. Copyright ©2019 Foundation Acta Paediatrica. Published by John Wiley & Sons Ltd.
KW  - Age Factors
KW  - *Analgesics/tu [Therapeutic Use]
KW  - *Anti-Bacterial Agents/tu [Therapeutic Use]
KW  - *Antipyretics/tu [Therapeutic Use]
KW  - *Bacterial Infections/dt [Drug Therapy]
KW  - *Bacterial Infections/ep [Epidemiology]
KW  - Child, Preschool
KW  - Cohort Studies
KW  - *Drug Utilization/sn [Statistics & Numerical Data]
KW  - Estonia/ep [Epidemiology]
KW  - Female
KW  - Finland/ep [Epidemiology]
KW  - Humans
KW  - Infant
KW  - Infant, Newborn
KW  - Male
KW  - Prevalence
KW  - Russia/ep [Epidemiology]
JF  - Acta paediatrica (Oslo, Norway : 1992)
JA  - Acta Paediatr
VL  - 108
IS  - 11
SP  - 2075
EP  - 2082
CY  - Norway
M2  - Mustonen, Neea. Pediatric Research Center, Children's Hospital, Helsinki University Hospital, University of Helsinki, Helsinki, Finland.
M2  - Mustonen, Neea. Research Programs Unit, Diabetes and Obesity, University of Helsinki, Helsinki, Finland.
M2  - Siljander, Heli. Pediatric Research Center, Children's Hospital, Helsinki University Hospital, University of Helsinki, Helsinki, Finland.
M2  - Siljander, Heli. Research Programs Unit, Diabetes and Obesity, University of Helsinki, Helsinki, Finland.
M2  - Peet, Aleksandr. Department of Pediatrics, Tartu University Hospital, University of Tartu, Tartu, Estonia.
M2  - Tillmann, Vallo. Department of Pediatrics, Tartu University Hospital, University of Tartu, Tartu, Estonia.
M2  - Harkonen, Taina. Pediatric Research Center, Children's Hospital, Helsinki University Hospital, University of Helsinki, Helsinki, Finland.
M2  - Harkonen, Taina. Research Programs Unit, Diabetes and Obesity, University of Helsinki, Helsinki, Finland.
M2  - Ilonen, Jorma. Immunogenetics Laboratory, Institute of Biomedicine, University of Turku, Turku, Finland.
M2  - Ilonen, Jorma. Clinical Microbiology, Turku University Hospital, Turku, Finland.
M2  - Hyoty, Heikki. Department of Virology, School of Medicine, University of Tampere, Tampere, Finland.
M2  - Hyoty, Heikki. Fimlab Laboratories, Pirkanmaa Hospital District, Tampere, Finland.
M2  - Knip, Mikael. Pediatric Research Center, Children's Hospital, Helsinki University Hospital, University of Helsinki, Helsinki, Finland.
M2  - Knip, Mikael. Research Programs Unit, Diabetes and Obesity, University of Helsinki, Helsinki, Finland.
M2  - Knip, Mikael. Folkhalsan Research Center, Helsinki, Finland.
M2  - Knip, Mikael. Tampere Center for Child Health Research, Tampere University Hospital, Tampere, Finland.
SN  - 1651-2227
SN  - 0803-5253
M1  - bgc, 9205968
PT  - Comparative Study, Journal Article, Research Support, Non-U.S. Gov't
L2  - http://ovidsp.ovid.com/ovidweb.cgi?T=JS&PAGE=reference&D=med16&NEWS=N&AN=31132164
ER  -  

Link to the Ovid Full Text or citation: https://access.ovid.com/custom/redirector/index.html?dest=https://go.openathens.net/redirector/unimelb.edu.au?url=http://ovidsp.ovid.com/ovidweb.cgi?T=JS&CSC=Y&NEWS=N&PAGE=fulltext&D=med16&DO=10.1111%2fapa.14874Link to the External Link Resolver: https://unimelb.hosted.exlibrisgroup.com/sfxlcl41/?sid=OVID:medline&id=pmid:31132164&id=doi:10.1111%2Fapa.14874&issn=0803-5253&isbn=&volume=108&issue=11&spage=2075&pages=2075-2082&date=2019&title=Acta+Paediatrica&atitle=Early+childhood+infections+and+the+use+of+antibiotics+and+antipyretic-analgesics+in+Finland%2C+Estonia+and+Russian+Karelia.&aulast=Mustonen&pid=%3Cauthor%3EMustonen+N%3BSiljander+H%3BPeet+A%3BTillmann+V%3BHarkonen+T%3BIlonen+J%3BHyoty+H%3BKnip+M%3C%2Fauthor%3E%3CAN%3E31132164%3C%2FAN%3E%3CDT%3EComparative+Study%3C%2FDT%3E 

31. 
TY  - JOUR
DB  - Ovid MEDLINE(R) <2019>
ID  - 30737875
T1  - Presentation to primary care during the prodrome of type 1 diabetes in childhood: A case-control study using record data linkage.
DO  - https://dx.doi.org/10.1111/pedi.12829
A1  - Townson, Julia
A1  - Cannings-John, Rebecca
A1  - Francis, Nick
A1  - Thayer, Dan
A1  - Gregory, John W
Y1  - 2019//
Y2  - 20190307//
N2  - OBJECTIVE: To evaluate primary care presentations during the prodrome (12 months prior to onset type-1 diabetes (T1D), with or without diabetic ketoacidosis [DKA]), to identify opportunities for earlier diagnosis., METHODS: This was a case-control study, linking 16 years of data from children (<=15 years) registered at diagnosis of T1D, and routinely collected primary care records in Wales (United Kingdom). Controls (without T1D) were matched on a 3:1 ratio. Conditional logistic regression modeling was used to compare characteristics occurring in cases (children with T1D) and controls; and cases that presented with/without DKA., RESULTS: A total of 1345 children with T1D (19% DKA) and 4035 controls were identified. During the 12 months prior to diagnosis, cases were 6.5 times more likely to have at least one primary care contact (P < 0.001). One to 30 days prior to diagnosis, contacts relating to blood tests, fungal conditions, respiratory tract infections (RTIs), urinary conditions, vomiting, and weight were independently associated with T1D, as were contacts relating to blood tests, between 91 and 180 days prior to diagnosis. Children with a contact up to a month prior to diagnosis, relating to RTIs, antibiotic prescriptions, and vomiting, were more likely to present in DKA, as were boys (P = 0.047)., CONCLUSION: There are opportunities in primary care for an earlier diagnosis of T1D in childhood. These data could be used to create a predictive diagnostic tool, as a potential aid for primary care health professionals, to prevent presentation in DKA. Copyright © 2019 The Authors. Pediatric Diabetes published by John Wiley & Sons Ltd.
KW  - Adolescent
KW  - Age Factors
KW  - Case-Control Studies
KW  - Child
KW  - Child, Preschool
KW  - Diabetes Mellitus, Type 1/di [Diagnosis]
KW  - *Diabetes Mellitus, Type 1/ep [Epidemiology]
KW  - Diabetes Mellitus, Type 1/th [Therapy]
KW  - Early Diagnosis
KW  - Early Medical Intervention/sn [Statistics & Numerical Data]
KW  - Electronic Health Records/sn [Statistics & Numerical Data]
KW  - Female
KW  - Humans
KW  - Infant
KW  - Information Storage and Retrieval
KW  - Male
KW  - *Office Visits/sn [Statistics & Numerical Data]
KW  - Pediatrics/sn [Statistics & Numerical Data]
KW  - Prediabetic State/di [Diagnosis]
KW  - *Prediabetic State/ep [Epidemiology]
KW  - Prediabetic State/th [Therapy]
KW  - *Primary Health Care/sn [Statistics & Numerical Data]
KW  - *Prodromal Symptoms
KW  - United Kingdom/ep [Epidemiology]
JF  - Pediatric diabetes
JA  - Pediatr Diabetes
VL  - 20
IS  - 3
SP  - 330
EP  - 338
CY  - Denmark
M2  - Townson, Julia. Centre for Trials Research, College of Biomedical & Life Sciences, Cardiff University, Cardiff, UK.
M2  - Cannings-John, Rebecca. Centre for Trials Research, College of Biomedical & Life Sciences, Cardiff University, Cardiff, UK.
M2  - Francis, Nick. Division of Population Medicine, School of Medicine, Cardiff University, Cardiff, UK.
M2  - Thayer, Dan. SAIL Databank, School of Medicine, Swansea University, Swansea, UK.
M2  - Gregory, John W. Division of Population Medicine, School of Medicine, Cardiff University, Cardiff, UK.
SN  - 1399-5448
SN  - 1399-543X
M1  - 100939345
PT  - Journal Article, Research Support, Non-U.S. Gov't
L2  - http://ovidsp.ovid.com/ovidweb.cgi?T=JS&PAGE=reference&D=med16&NEWS=N&AN=30737875
ER  -  

Link to the Ovid Full Text or citation: https://access.ovid.com/custom/redirector/index.html?dest=https://go.openathens.net/redirector/unimelb.edu.au?url=http://ovidsp.ovid.com/ovidweb.cgi?T=JS&CSC=Y&NEWS=N&PAGE=fulltext&D=med16&DO=10.1111%2fpedi.12829Link to the External Link Resolver: https://unimelb.hosted.exlibrisgroup.com/sfxlcl41/?sid=OVID:medline&id=pmid:30737875&id=doi:10.1111%2Fpedi.12829&issn=1399-543X&isbn=&volume=20&issue=3&spage=330&pages=330-338&date=2019&title=Pediatric+Diabetes&atitle=Presentation+to+primary+care+during+the+prodrome+of+type+1+diabetes+in+childhood%3A+A+case-control+study+using+record+data+linkage.&aulast=Townson&pid=%3Cauthor%3ETownson+J%3BCannings-John+R%3BFrancis+N%3BThayer+D%3BGregory+JW%3C%2Fauthor%3E%3CAN%3E30737875%3C%2FAN%3E%3CDT%3EJournal+Article%3C%2FDT%3E 

32. 
TY  - JOUR
DB  - Ovid MEDLINE(R) <2019>
ID  - 30682563
T1  - First report of the new emerging global clone ST1193 among clinical isolates of extended-spectrum beta-lactamase (ESBL)-producing Escherichia coli from Germany.
DO  - https://dx.doi.org/10.1016/j.jgar.2019.01.014
A1  - Valenza, Giuseppe
A1  - Werner, Markus
A1  - Eisenberger, David
A1  - Nickel, Silke
A1  - Lehner-Reindl, Verena
A1  - Holler, Christiane
A1  - Bogdan, Christian
Y1  - 2019//
Y2  - 20190122//
N2  - OBJECTIVES: Sequence type 1193 (ST1193) is a new emerging global clone of Escherichia coli. The main goal of this study was to determine the prevalence and molecular characteristics of ST1193 among clinical isolates of extended-spectrum beta-lactamase (ESBL)-producing E. coli from University Hospital of Erlangen, Germany., METHODS: Between November 2015 and February 2016, all consecutive non-duplicate clinical E. coli isolates showing resistance to cefotaxime or ceftazidime were further analysed for ESBL production by the combined disk method. ESBL genes were identified by PCR and sequencing. Bacterial strain typing was performed by PCR-based phylogrouping, MLST and whole-genome sequencing., RESULTS: ESBL production was confirmed in 51 isolates. The globally dominant ST131 occurred at a frequency of 37.3% (n=19). Major non-ST131 sequence types were ST38 (n=4; 7.8%), ST10 (n=3; 5.9%) and ST1193 (n=3; 5.9%). Among the ESBL-producing E. coli ST1193, two expressed CTX-M-14 and one expressed CTX-M-15 ESBL type. All three ST1193 isolates belonged to serogroup O75:H5, phylogroup B2, and harboured IncFIA and IncFIB plasmids and the virulence factors genes iha, sat, gad, vat and senB. Moreover, they showed ciprofloxacin resistance and exhibited a set of four conserved mutations defining quinolone resistance (gyrA S83L, gyrA D87N, parC S80I and parC L416F)., CONCLUSIONS: This study revealed for the first time in Germany the occurrence of ST1193 among clinical isolates of ESBL-producing E. coli. Further national or regional multicentre studies are needed to assess the effective relevance of ESBL-producing E. coli ST1193 as a nosocomial pathogen in Germany. Copyright © 2019 International Society for Chemotherapy of Infection and Cancer. Published by Elsevier Ltd. All rights reserved.
KW  - Adolescent
KW  - Adult
KW  - Aged
KW  - Aged, 80 and over
KW  - Anti-Bacterial Agents/pd [Pharmacology]
KW  - Cefotaxime
KW  - Ceftazidime
KW  - Child
KW  - Child, Preschool
KW  - Ciprofloxacin
KW  - *Drug Resistance, Multiple, Bacterial/ge [Genetics]
KW  - *Escherichia coli/ge [Genetics]
KW  - Escherichia coli/ip [Isolation & Purification]
KW  - Escherichia coli Infections/ep [Epidemiology]
KW  - Escherichia coli Infections/mi [Microbiology]
KW  - Escherichia coli Proteins/ge [Genetics]
KW  - Female
KW  - Germany
KW  - Humans
KW  - Infant
KW  - Infant, Newborn
KW  - Male
KW  - Microbial Sensitivity Tests
KW  - Middle Aged
KW  - Molecular Epidemiology
KW  - Multilocus Sequence Typing
KW  - Plasmids
KW  - Polymerase Chain Reaction
KW  - Prevalence
KW  - Quinolones
KW  - Serogroup
KW  - Virulence Factors/ge [Genetics]
KW  - Young Adult
KW  - *beta-Lactamases/ge [Genetics]
JF  - Journal of global antimicrobial resistance
JA  - J Glob Antimicrob Resist
VL  - 17
SP  - 305
EP  - 308
CY  - Netherlands
M2  - Valenza, Giuseppe. Bavarian Health and Food Safety Authority, Erlangen, Germany; Mikrobiologisches Institut - Klinische Mikrobiologie, Immunologie und Hygiene, Universitatsklinikum Erlangen, Friedrich-Alexander-Universitat (FAU) Erlangen-Nurnberg, Erlangen, Germany. Electronic address: giuseppe.valenza@lgl.bayern.de.
M2  - Werner, Markus. Mikrobiologisches Institut - Klinische Mikrobiologie, Immunologie und Hygiene, Universitatsklinikum Erlangen, Friedrich-Alexander-Universitat (FAU) Erlangen-Nurnberg, Erlangen, Germany.
M2  - Eisenberger, David. Bavarian Health and Food Safety Authority, Erlangen, Germany.
M2  - Nickel, Silke. Bavarian Health and Food Safety Authority, Erlangen, Germany.
M2  - Lehner-Reindl, Verena. Bavarian Health and Food Safety Authority, Erlangen, Germany.
M2  - Holler, Christiane. Bavarian Health and Food Safety Authority, Oberschleisheim, Germany.
M2  - Bogdan, Christian. Mikrobiologisches Institut - Klinische Mikrobiologie, Immunologie und Hygiene, Universitatsklinikum Erlangen, Friedrich-Alexander-Universitat (FAU) Erlangen-Nurnberg, Erlangen, Germany.
SN  - 2213-7173
SN  - 2213-7165
M1  - 101622459
PT  - Journal Article, Research Support, Non-U.S. Gov't
L2  - http://ovidsp.ovid.com/ovidweb.cgi?T=JS&PAGE=reference&D=med16&NEWS=N&AN=30682563
ER  -  

Link to the Ovid Full Text or citation: https://access.ovid.com/custom/redirector/index.html?dest=https://go.openathens.net/redirector/unimelb.edu.au?url=http://ovidsp.ovid.com/ovidweb.cgi?T=JS&CSC=Y&NEWS=N&PAGE=fulltext&D=med16&DO=10.1016%2fj.jgar.2019.01.014Link to the External Link Resolver: https://unimelb.hosted.exlibrisgroup.com/sfxlcl41/?sid=OVID:medline&id=pmid:30682563&id=doi:10.1016%2Fj.jgar.2019.01.014&issn=2213-7165&isbn=&volume=17&issue=&spage=305&pages=305-308&date=2019&title=Journal+of+Global+Antimicrobial+Resistance&atitle=First+report+of+the+new+emerging+global+clone+ST1193+among+clinical+isolates+of+extended-spectrum+beta-lactamase+%28ESBL%29-producing+Escherichia+coli+from+Germany.&aulast=Valenza&pid=%3Cauthor%3EValenza+G%3BWerner+M%3BEisenberger+D%3BNickel+S%3BLehner-Reindl+V%3BHoller+C%3BBogdan+C%3C%2Fauthor%3E%3CAN%3E30682563%3C%2FAN%3E%3CDT%3EJournal+Article%3C%2FDT%3E 

33. 
TY  - JOUR
DB  - Ovid MEDLINE(R) <2019>
ID  - 30640366
T1  - Epidemiology of Invasive Early-Onset and Late-Onset Group B Streptococcal Disease in the United States, 2006 to 2015: Multistate Laboratory and Population-Based Surveillance.
T3  - Comment in: JAMA Pediatr. 2019 Mar 1;173(3):219-220 PMID: 30640370 [https://www.ncbi.nlm.nih.gov/pubmed/30640370] Erratum in: JAMA Pediatr. 2019 Mar 1;173(3):296 PMID: 30830159 [https://www.ncbi.nlm.nih.gov/pubmed/30830159] Erratum in: JAMA Pediatr. 2019 May 1;173(5):502 PMID: 30985896 [https://www.ncbi.nlm.nih.gov/pubmed/30985896]
DO  - https://dx.doi.org/10.1001/jamapediatrics.2018.4826
A1  - Nanduri, Srinivas Acharya
A1  - Petit, Susan
A1  - Smelser, Chad
A1  - Apostol, Mirasol
A1  - Alden, Nisha B
A1  - Harrison, Lee H
A1  - Lynfield, Ruth
A1  - Vagnone, Paula S
A1  - Burzlaff, Kari
A1  - Spina, Nancy L
A1  - Dufort, Elizabeth M
A1  - Schaffner, William
A1  - Thomas, Ann R
A1  - Farley, Monica M
A1  - Jain, Jennifer H
A1  - Pondo, Tracy
A1  - McGee, Lesley
A1  - Beall, Bernard W
A1  - Schrag, Stephanie J
Y1  - 2019//
N1  - Comment in (CIN), Erratum in (EIN)
N2  - Importance: Invasive disease owing to group B Streptococcus (GBS) remains an important cause of illness and death among infants younger than 90 days in the United States, despite declines in early-onset disease (EOD; with onset at 0-6 days of life) that are attributed to intrapartum antibiotic prophylaxis (IAP). Maternal vaccines to prevent infant GBS disease are currently under development., Objective: To describe incidence rates, case characteristics, antimicrobial resistance, and serotype distribution of EOD and late-onset disease (LOD; with onset at 7-89 days of life) in the United States from 2006 to 2015 to inform IAP guidelines and vaccine development., Design, Setting, and Participants: This study used active population-based and laboratory-based surveillance for invasive GBS disease conducted through Active Bacterial Core surveillance in selected counties of 10 states across the United States. Residents of Active Bacterial Core surveillance areas who were younger than 90 days and had invasive GBS disease in 2006 to 2015 were included. Data were analyzed from December 2017 to April 2018., Exposures: Group B Streptococcus isolated from a normally sterile site., Main Outcomes and Measures: Early-onset disease and LOD incidence rates and associated GBS serotypes and antimicrobial resistance., Results: The Active Bacterial Core surveillance program identified 1277 cases of EOD and 1387 cases of LOD. From 2006 to 2015, EOD incidence declined significantly from 0.37 to 0.23 per 1000 live births (P < .001), and LOD rates remained stable (mean, 0.31 per 1000 live births). Among the mothers of 1277 infants with EOD, 617 (48.3%) had no indications for IAP and did not receive it, and 278 (21.8%) failed to receive IAP despite having indications. Serotype data were available for 1743 of 1897 patients (91.3%) from 7 sites that collect GBS isolates. Among patients with EOD, serotypes Ia (242 [27.3%]) and III (242 [27.3%]) were most common. Among patients with LOD, serotype III was most common (481 [56.2%]), and this increased from 2006 to 2015 from 0.12 to 0.20 cases per 1000 live births (P < .001). Serotype IV caused 53 cases (6.2%) of EOD and LOD combined. The 6 most common serotypes (Ia, Ib, II, III, IV, and V) caused 881 EOD cases (99.3%) and 853 LOD cases (99.7%). No beta-lactam resistance was identified; 359 isolates (20.8%) tested showed constitutive clindamycin resistance. In 2015, an estimated 840 EOD cases and 1265 LOD cases occurred nationally., Conclusions and Relevance: The rates of LOD among US infants are now higher than EOD rates. Combined with addressing IAP implementation gaps, an effective vaccine covering the most common serotypes might further reduce EOD rates and help prevent LOD, for which there is no current public health intervention.
KW  - Age of Onset
KW  - *Antibiotic Prophylaxis/mt [Methods]
KW  - Female
KW  - Humans
KW  - Incidence
KW  - Infant
KW  - Infant, Newborn
KW  - Male
KW  - *Population Surveillance
KW  - Retrospective Studies
KW  - Risk Factors
KW  - *Streptococcal Infections/ep [Epidemiology]
KW  - Streptococcal Infections/mi [Microbiology]
KW  - Streptococcal Infections/pc [Prevention & Control]
KW  - *Streptococcus agalactiae/ip [Isolation & Purification]
KW  - United States/ep [Epidemiology]
KW  - *Vaccination/mt [Methods]
JF  - JAMA pediatrics
JA  - Jama, Pediatr.
VL  - 173
IS  - 3
SP  - 224
EP  - 233
CY  - United States
M2  - Nanduri, Srinivas Acharya. Respiratory Diseases Branch, Centers for Disease Control and Prevention, Atlanta, Georgia.
M2  - Petit, Susan. Connecticut Department of Public Health, Hartford.
M2  - Smelser, Chad. New Mexico Department of Public Health, Santa Fe.
M2  - Apostol, Mirasol. California Emerging Infections Program, Oakland.
M2  - Alden, Nisha B. Colorado Department of Public Health and Environment, Denver.
M2  - Harrison, Lee H. Johns Hopkins Bloomberg School of Public Health, Baltimore, Maryland.
M2  - Lynfield, Ruth. Minnesota Department of Health, St Paul.
M2  - Vagnone, Paula S. Minnesota Department of Health, St Paul.
M2  - Burzlaff, Kari. New York State Department of Health, Albany.
M2  - Spina, Nancy L. New York State Department of Health, Albany.
M2  - Dufort, Elizabeth M. New York State Department of Health, Albany.
M2  - Schaffner, William. Vanderbilt University School of Medicine, Nashville, Tennessee.
M2  - Thomas, Ann R. Oregon Department of Human Services, Portland.
M2  - Farley, Monica M. Emory University School of Medicine, Atlanta, Georgia.
M2  - Farley, Monica M. Atlanta VA Medical Center, Atlanta, Georgia.
M2  - Jain, Jennifer H. Respiratory Diseases Branch, Centers for Disease Control and Prevention, Atlanta, Georgia.
M2  - Pondo, Tracy. Respiratory Diseases Branch, Centers for Disease Control and Prevention, Atlanta, Georgia.
M2  - McGee, Lesley. Respiratory Diseases Branch, Centers for Disease Control and Prevention, Atlanta, Georgia.
M2  - Beall, Bernard W. Respiratory Diseases Branch, Centers for Disease Control and Prevention, Atlanta, Georgia.
M2  - Schrag, Stephanie J. Respiratory Diseases Branch, Centers for Disease Control and Prevention, Atlanta, Georgia.
SN  - 2168-6211
SN  - 2168-6203
M1  - 101589544
PT  - Journal Article, Multicenter Study, Research Support, Non-U.S. Gov't
L2  - http://ovidsp.ovid.com/ovidweb.cgi?T=JS&PAGE=reference&D=med16&NEWS=N&AN=30640366
ER  -  

Link to the Ovid Full Text or citation: https://access.ovid.com/custom/redirector/index.html?dest=https://go.openathens.net/redirector/unimelb.edu.au?url=http://ovidsp.ovid.com/ovidweb.cgi?T=JS&CSC=Y&NEWS=N&PAGE=fulltext&D=med16&DO=10.1001%2fjamapediatrics.2018.4826Link to the External Link Resolver: https://unimelb.hosted.exlibrisgroup.com/sfxlcl41/?sid=OVID:medline&id=pmid:30640366&id=doi:10.1001%2Fjamapediatrics.2018.4826&issn=2168-6203&isbn=&volume=173&issue=3&spage=224&pages=224-233&date=2019&title=JAMA+Pediatrics&atitle=Epidemiology+of+Invasive+Early-Onset+and+Late-Onset+Group+B+Streptococcal+Disease+in+the+United+States%2C+2006+to+2015%3A+Multistate+Laboratory+and+Population-Based+Surveillance.&aulast=Nanduri&pid=%3Cauthor%3ENanduri+SA%3BPetit+S%3BSmelser+C%3BApostol+M%3BAlden+NB%3BHarrison+LH%3BLynfield+R%3BVagnone+PS%3BBurzlaff+K%3BSpina+NL%3BDufort+EM%3BSchaffner+W%3BThomas+AR%3BFarley+MM%3BJain+JH%3BPondo+T%3BMcGee+L%3BBeall+BW%3BSchrag+SJ%3C%2Fauthor%3E%3CAN%3E30640366%3C%2FAN%3E%3CDT%3EJournal+Article%3C%2FDT%3E 

34. 
TY  - JOUR
DB  - Ovid MEDLINE(R) <2019>
ID  - 30175734
T1  - Prevalence of Nasopharyngeal Carriage, Serotype Distribution, and Antimicrobial Resistance of Streptococcus pneumoniae among Children with Chronic Diseases.
DO  - https://dx.doi.org/10.7883/yoken.JJID.2017.410
A1  - Pekuz, Serdar
A1  - Soysal, Ahmet
A1  - Akkoc, Gulsen
A1  - Atici, Serkan
A1  - Yakut, Nurhayat
A1  - Gelmez, Gulsen Altinkanat
A1  - Kadayifci, Eda Kepenekli
A1  - Guneser, Deniz
A1  - Demir, Sevliya Ocal
A1  - Soyletir, Guner
A1  - Bakir, Mustafa
Y1  - 2019//
Y2  - 20180831//
N2  - The aim of this study was to evaluate the prevalence of nasopharyngeal (NP) carriage and the serotype distribution and antimicrobial resistance of Streptococcus pneumoniae in children with chronic diseases, which predisposes them to invasive pneumococcal disease in comparison with that in healthy children. A cross-sectional prevalence study was performed between February 2015 and February 2016 in Istanbul, Turkey. We enrolled 1,024 children with chronic diseases and 394 healthy children aged 0-18 years. The overall prevalence of S. pneumoniae NP (SPNP) carriage was 9.8%, with 8.4% in healthy children and 10.3% in children with chronic diseases. The prevalence rates of SPNP carriage were 17.5%, 13.5%, 10.5%, 9.3%, 8.6%, 8.6%, 8%, 6.7%, and 4%, respectively, in each of the following risk groups: primary immunodeficiency, asthma, chronic renal failure, congenital heart disease, chronic lung disease, leukemia, nephrotic syndrome, solid organ tumors, and type 1 diabetes mellitus. In the multivariate analysis, a history of otitis media within the last year, a history of pneumonia within the last year, and more than one sibling under 8 years of age were found to be independent risk factors for SPNP carriage.
KW  - Adolescent
KW  - Anti-Bacterial Agents/pd [Pharmacology]
KW  - Carrier State/di [Diagnosis]
KW  - *Carrier State/ep [Epidemiology]
KW  - *Carrier State/mi [Microbiology]
KW  - Child
KW  - Child, Preschool
KW  - *Chronic Disease
KW  - Cross-Sectional Studies
KW  - Drug Resistance, Bacterial
KW  - Female
KW  - Humans
KW  - Infant
KW  - Male
KW  - Microbial Sensitivity Tests
KW  - *Nasopharynx/mi [Microbiology]
KW  - Pneumococcal Infections/di [Diagnosis]
KW  - *Pneumococcal Infections/ep [Epidemiology]
KW  - *Pneumococcal Infections/mi [Microbiology]
KW  - Prevalence
KW  - Risk Factors
KW  - Serogroup
KW  - Streptococcus pneumoniae/de [Drug Effects]
KW  - Streptococcus pneumoniae/im [Immunology]
KW  - *Streptococcus pneumoniae/ip [Isolation & Purification]
KW  - Turkey/ep [Epidemiology]
KW  - Young Adult
JF  - Japanese journal of infectious diseases
JA  - Jpn J Infect Dis
VL  - 72
IS  - 1
SP  - 7
EP  - 13
CY  - Japan
M2  - Pekuz, Serdar. Sanliurfa Training and Research Hospital, Clinics of Pediatrics.
M2  - Soysal, Ahmet. Atasehir Memorial Hospital, Clinics of Pediatrics.
M2  - Akkoc, Gulsen. T.C. Saglik Bakanligi-Marmara University Pendik Training and Research Hospital, Clinic of Pediatric Infectious Diseases.
M2  - Atici, Serkan. Ersoy Hospital.
M2  - Yakut, Nurhayat. T.C. Saglik Bakanligi-Marmara University Pendik Training and Research Hospital, Clinic of Pediatric Infectious Diseases.
M2  - Gelmez, Gulsen Altinkanat. Department of Microbiology, Pendik.
M2  - Kadayifci, Eda Kepenekli. T.C. Saglik Bakanligi-Marmara University Pendik Training and Research Hospital, Clinic of Pediatric Infectious Diseases.
M2  - Guneser, Deniz. Department of Microbiology, Pendik.
M2  - Demir, Sevliya Ocal. T.C. Saglik Bakanligi-Marmara University Pendik Training and Research Hospital, Clinic of Pediatric Infectious Diseases.
M2  - Soyletir, Guner. Department of Microbiology, Pendik.
M2  - Bakir, Mustafa. Department of Microbiology, Pendik.
SN  - 1884-2836
SN  - 1344-6304
M1  - dii, 100893704
PT  - Comparative Study, Journal Article
L2  - http://ovidsp.ovid.com/ovidweb.cgi?T=JS&PAGE=reference&D=med16&NEWS=N&AN=30175734
ER  -  

Link to the Ovid Full Text or citation: https://access.ovid.com/custom/redirector/index.html?dest=https://go.openathens.net/redirector/unimelb.edu.au?url=http://ovidsp.ovid.com/ovidweb.cgi?T=JS&CSC=Y&NEWS=N&PAGE=fulltext&D=med16&DO=10.7883%2fyoken.JJID.2017.410Link to the External Link Resolver: https://unimelb.hosted.exlibrisgroup.com/sfxlcl41/?sid=OVID:medline&id=pmid:30175734&id=doi:10.7883%2Fyoken.JJID.2017.410&issn=1344-6304&isbn=&volume=72&issue=1&spage=7&pages=7-13&date=2019&title=Japanese+Journal+of+Infectious+Diseases&atitle=Prevalence+of+Nasopharyngeal+Carriage%2C+Serotype+Distribution%2C+and+Antimicrobial+Resistance+of+Streptococcus+pneumoniae+among+Children+with+Chronic+Diseases.&aulast=Pekuz&pid=%3Cauthor%3EPekuz+S%3BSoysal+A%3BAkkoc+G%3BAtici+S%3BYakut+N%3BGelmez+GA%3BKadayifci+EK%3BGuneser+D%3BDemir+SO%3BSoyletir+G%3BBakir+M%3C%2Fauthor%3E%3CAN%3E30175734%3C%2FAN%3E%3CDT%3EComparative+Study%3C%2FDT%3E 

35. 
TY  - JOUR
DB  - Ovid MEDLINE(R) <2019>
ID  - 30145107
T1  - Characterization of group B Streptococcus colonization in full-term and Late-Preterm neonates in Taiwan.
T3  - Comment in: Pediatr Neonatol. 2019 Jun;60(3):233-234 PMID: 31101450 [https://www.ncbi.nlm.nih.gov/pubmed/31101450]
DO  - https://dx.doi.org/10.1016/j.pedneo.2018.07.015
A1  - Hsu, Jen-Fu
A1  - Chen, Chyi-Liang
A1  - Lee, Chien-Chung
A1  - Lien, Reyin
A1  - Chu, Shih-Ming
A1  - Fu, Ren-Huei
A1  - Chiang, Ming-Chou
A1  - Yang, Chang-Yo
A1  - Lai, Mei-Yin
A1  - Wu, I-Hsyuan
A1  - Yen, Yu-Shan
A1  - Chiu, Cheng-Hsun
Y1  - 2019//
Y2  - 20180802//
N1  - Comment in (CIN)
N2  - BACKGROUND: Group B streptococcus (GBS) infections can be life-threatening in newborns. This study aimed to analyze GBS carriage status and genotypic diversity in healthy neonates after implementation of intrapartum antibiotic prophylaxis (IAP) in Taiwan., METHODS: Newborns carrying GBS were identified from a screen of 500 newborns and followed up until their cultures turned negative. Their mothers' GBS screening data were reviewed. Molecular methods, including capsular serotyping, multilocus sequence typing and pulsed-field gel electrophoresis (PFGE), were used to analyze GBS isolates., RESULTS: GBS colonization was detected at either the nose or anus in 11 of 500 healthy neonates (2.2%). In this group of 11 neonates, 4 had GBS serotypes II and III for 4-6 months, 1 had serotype V for 2 months, 6 had serotypes Ia, II, V, and VI for less than 1 month, and 1 had 2 different serotypes (serotypes V and II) at different times. The most prevalent serotype was II (33.3%), followed by Ia (25.0%), III (16.7%), V (16.7%), and VI (8.3%). The main sequence type was ST1 (50.0%), followed by ST19 (16.7%), ST23 (8.3%), ST24 (8.3%), ST103 (8.3%), and ST 231 (8.3%). All isolates were grouped into 5 PFGE clusters F, G, J, X, and Y, and all were susceptible to beta-lactam antimicrobial agents., CONCLUSIONS: GBS was carried in 2.2% (11/500) healthy newborns and persisted for 6 months in 3 neonates. This study makes clearer our understanding of GBS colonization, serotype distribution, and genotype distribution in healthy neonates. Copyright © 2019. Published by Elsevier B.V.
KW  - Anal Canal/mi [Microbiology]
KW  - Anti-Bacterial Agents/tu [Therapeutic Use]
KW  - Electrophoresis, Gel, Pulsed-Field
KW  - Female
KW  - Humans
KW  - Infant, Newborn
KW  - Multilocus Sequence Typing
KW  - Nose/mi [Microbiology]
KW  - Pregnancy
KW  - Serogroup
KW  - Streptococcus agalactiae/cl [Classification]
KW  - *Streptococcus agalactiae/ip [Isolation & Purification]
JF  - Pediatrics and neonatology
JA  - Pediatr neonatol
VL  - 60
IS  - 3
SP  - 311
EP  - 317
CY  - Singapore
M2  - Hsu, Jen-Fu. Division of Pediatric Neonatology, Department of Pediatrics, Chang Gung Memorial Hospital, Chang Gung University College of Medicine, Taoyuan, Taiwan.
M2  - Chen, Chyi-Liang. Molecular Infectious Disease Research Center, Chang Gung Memorial Hospital, Taoyuan, Taiwan.
M2  - Lee, Chien-Chung. Division of Pediatric Neonatology, Department of Pediatrics, Chang Gung Memorial Hospital, Chang Gung University College of Medicine, Taoyuan, Taiwan.
M2  - Lien, Reyin. Division of Pediatric Neonatology, Department of Pediatrics, Chang Gung Memorial Hospital, Chang Gung University College of Medicine, Taoyuan, Taiwan.
M2  - Chu, Shih-Ming. Division of Pediatric Neonatology, Department of Pediatrics, Chang Gung Memorial Hospital, Chang Gung University College of Medicine, Taoyuan, Taiwan.
M2  - Fu, Ren-Huei. Division of Pediatric Neonatology, Department of Pediatrics, Chang Gung Memorial Hospital, Chang Gung University College of Medicine, Taoyuan, Taiwan.
M2  - Chiang, Ming-Chou. Division of Pediatric Neonatology, Department of Pediatrics, Chang Gung Memorial Hospital, Chang Gung University College of Medicine, Taoyuan, Taiwan.
M2  - Yang, Chang-Yo. Division of Pediatric Neonatology, Department of Pediatrics, Chang Gung Memorial Hospital, Chang Gung University College of Medicine, Taoyuan, Taiwan.
M2  - Lai, Mei-Yin. Division of Pediatric Neonatology, Department of Pediatrics, Chang Gung Memorial Hospital, Chang Gung University College of Medicine, Taoyuan, Taiwan.
M2  - Wu, I-Hsyuan. Division of Pediatric Neonatology, Department of Pediatrics, Chang Gung Memorial Hospital, Chang Gung University College of Medicine, Taoyuan, Taiwan.
M2  - Yen, Yu-Shan. Division of Pediatric Neonatology, Department of Pediatrics, Chang Gung Memorial Hospital, Chang Gung University College of Medicine, Taoyuan, Taiwan.
M2  - Chiu, Cheng-Hsun. Molecular Infectious Disease Research Center, Chang Gung Memorial Hospital, Taoyuan, Taiwan; Division of Pediatric Infectious Diseases, Department of Pediatrics, Chang Gung Memorial Hospital, Chang Gung University College of Medicine, Taoyuan, Taiwan. Electronic address: chchiu@adm.cgmh.org.tw.
SN  - 2212-1692
SN  - 1875-9572
M1  - 101484755
PT  - Journal Article, Research Support, Non-U.S. Gov't
L2  - http://ovidsp.ovid.com/ovidweb.cgi?T=JS&PAGE=reference&D=med16&NEWS=N&AN=30145107
ER  -  

Link to the Ovid Full Text or citation: https://access.ovid.com/custom/redirector/index.html?dest=https://go.openathens.net/redirector/unimelb.edu.au?url=http://ovidsp.ovid.com/ovidweb.cgi?T=JS&CSC=Y&NEWS=N&PAGE=fulltext&D=med16&DO=10.1016%2fj.pedneo.2018.07.015Link to the External Link Resolver: https://unimelb.hosted.exlibrisgroup.com/sfxlcl41/?sid=OVID:medline&id=pmid:30145107&id=doi:10.1016%2Fj.pedneo.2018.07.015&issn=1875-9572&isbn=&volume=60&issue=3&spage=311&pages=311-317&date=2019&title=Pediatrics+%26+Neonatology&atitle=Characterization+of+group+B+Streptococcus+colonization+in+full-term+and+Late-Preterm+neonates+in+Taiwan.&aulast=Hsu&pid=%3Cauthor%3EHsu+JF%3BChen+CL%3BLee+CC%3BLien+R%3BChu+SM%3BFu+RH%3BChiang+MC%3BYang+CY%3BLai+MY%3BWu+IH%3BYen+YS%3BChiu+CH%3C%2Fauthor%3E%3CAN%3E30145107%3C%2FAN%3E%3CDT%3EJournal+Article%3C%2FDT%3E 

36. 
TY  - JOUR
DB  - Ovid MEDLINE(R) <2019>
ID  - 31593953
T1  - Type 1 Diabetes Mellitus and Celiac Disease: Distinct Autoimmune Disorders That Share Common Pathogenic Mechanisms.
DO  - https://dx.doi.org/10.1159/000503142
A1  - Goodwin, Gregory
Y1  - 2019//
Y2  - 20191008//
N2  - BACKGROUND: The relatively common co-occurrence of type 1 diabetes (T1D) and celiac disease (CD) suggests these disorders share common pathogenic etiologies., SUMMARY: T1D and CD are strongly linked to closely related high-risk human lymphocyte antigens (HLA-DR-DQ). High-risk HLA molecules bind specific fragments of gluten or the islet self-antigen(s) and present these antigens to antigen-responsive T cells. In an appropriate proinflammatory environment, the autoimmune response results in destruction of the intestinal enterocyte and/or the pancreatic beta cell. Environmental factors have been implicated in the etiology of T1D and CD because (1) identical twins are only partially concordant for these disorders and (2) incidence rates of T1D and CD have been steadily rising for decades. Prospective studies in infants genetically predisposed to T1D and CD showed that antibody positivity to both disorders begins in the first 1-3 years of life. Viral infections and early exposure to gluten or cow's milk in the infant diet have been implicated in disease pathogenesis. However, delaying introduction of gluten in the infant diet until 12 months of age had no impact on the development of islet or celiac autoimmunity. Weaning nursing infants to hydrolyzed infant formula had no impact on the development of T1D. Viral infections have been suspected of playing a role in T1D pathogenesis for decades. A large international prospective study (TEDDY) has shown increased risk of T1D autoimmunity particularly when >5 respiratory infections or febrile infections have occurred in the 9 months preceding the appearance of islet antibodies. Provocative data in animal models of T1D suggest the microbiome may play an important role in the pathogenesis of T1D. Breastfeeding, diet, infections, antibiotics, and method of birth alter the composition of the microbiome. Human data indicate subtle differences in the microbiome of children with T1D autoimmunity, while intestinal dysbiosis has been clearly demonstrated in CD. Alterations of the integrity of the intestinal mucosa plays an important role in the pathogenesis of CD, and the NOD mouse model suggests an important role of a leaky intestinal epithelium in T1D as well. Key Message: Immunogenetics and the environment are closely interrelated in the pathogenesis of T1D and CD. Large well-designed prospective studies in at-risk populations informed by scientifically rigorous studies in animal models are likely to have the greatest impact on our understanding of the complex pathogenesis of these detrimental autoimmune disorders. Copyright © 2019 S. Karger AG, Basel.
KW  - Celiac Disease/ge [Genetics]
KW  - Celiac Disease/im [Immunology]
KW  - Celiac Disease/mi [Microbiology]
KW  - Celiac Disease/pa [Pathology]
KW  - *Celiac Disease
KW  - Diabetes Mellitus, Type 1/ge [Genetics]
KW  - Diabetes Mellitus, Type 1/im [Immunology]
KW  - Diabetes Mellitus, Type 1/mi [Microbiology]
KW  - Diabetes Mellitus, Type 1/pa [Pathology]
KW  - *Diabetes Mellitus, Type 1
KW  - *Gastrointestinal Microbiome/im [Immunology]
KW  - *Genetic Predisposition to Disease
KW  - Humans
JF  - Hormone research in paediatrics
JA  - Horm Res Paediatr
VL  - 92
IS  - 5
SP  - 285
EP  - 292
CY  - Switzerland
M2  - Goodwin, Gregory. Division of Endocrinology, Department of Pediatrics, Boston Children's Hospital, Harvard Medical School, Boston, Massachusetts, USA, gregory.goodwin@childrens.harvard.edu.
SN  - 1663-2826
SN  - 1663-2818
M1  - 101525157
PT  - Journal Article, Review
L2  - http://ovidsp.ovid.com/ovidweb.cgi?T=JS&PAGE=reference&D=med16&NEWS=N&AN=31593953
ER  -  

Link to the Ovid Full Text or citation: https://access.ovid.com/custom/redirector/index.html?dest=https://go.openathens.net/redirector/unimelb.edu.au?url=http://ovidsp.ovid.com/ovidweb.cgi?T=JS&CSC=Y&NEWS=N&PAGE=fulltext&D=med16&DO=10.1159%2f000503142Link to the External Link Resolver: https://unimelb.hosted.exlibrisgroup.com/sfxlcl41/?sid=OVID:medline&id=pmid:31593953&id=doi:10.1159%2F000503142&issn=1663-2818&isbn=&volume=92&issue=5&spage=285&pages=285-292&date=2019&title=Hormone+research+in+paediatrics&atitle=Type+1+Diabetes+Mellitus+and+Celiac+Disease%3A+Distinct+Autoimmune+Disorders+That+Share+Common+Pathogenic+Mechanisms.&aulast=Goodwin&pid=%3Cauthor%3EGoodwin+G%3C%2Fauthor%3E%3CAN%3E31593953%3C%2FAN%3E%3CDT%3EJournal+Article%3C%2FDT%3E 

37. 
TY  - JOUR
DB  - Ovid MEDLINE(R) <2018>
ID  - 30356183
T1  - The human gut microbiome in early-onset type 1 diabetes from the TEDDY study.
DO  - https://dx.doi.org/10.1038/s41586-018-0620-2
A1  - Vatanen, Tommi
A1  - Franzosa, Eric A
A1  - Schwager, Randall
A1  - Tripathi, Surya
A1  - Arthur, Timothy D
A1  - Vehik, Kendra
A1  - Lernmark, Ake
A1  - Hagopian, William A
A1  - Rewers, Marian J
A1  - She, Jin-Xiong
A1  - Toppari, Jorma
A1  - Ziegler, Anette-G
A1  - Akolkar, Beena
A1  - Krischer, Jeffrey P
A1  - Stewart, Christopher J
A1  - Ajami, Nadim J
A1  - Petrosino, Joseph F
A1  - Gevers, Dirk
A1  - Lahdesmaki, Harri
A1  - Vlamakis, Hera
A1  - Huttenhower, Curtis
A1  - Xavier, Ramnik J
Y1  - 2018//
Y2  - 20181024//
N2  - Type 1 diabetes (T1D) is an autoimmune disease that targets pancreatic islet beta cells and incorporates genetic and environmental factors1, including complex genetic elements2, patient exposures3 and the gut microbiome4. Viral infections5 and broader gut dysbioses6 have been identified as potential causes or contributing factors; however, human studies have not yet identified microbial compositional or functional triggers that are predictive of islet autoimmunity or T1D. Here we analyse 10,913 metagenomes in stool samples from 783 mostly white, non-Hispanic children. The samples were collected monthly from three months of age until the clinical end point (islet autoimmunity or T1D) in the The Environmental Determinants of Diabetes in the Young (TEDDY) study, to characterize the natural history of the early gut microbiome in connection to islet autoimmunity, T1D diagnosis, and other common early life events such as antibiotic treatments and probiotics. The microbiomes of control children contained more genes that were related to fermentation and the biosynthesis of short-chain fatty acids, but these were not consistently associated with particular taxa across geographically diverse clinical centres, suggesting that microbial factors associated with T1D are taxonomically diffuse but functionally more coherent. When we investigated the broader establishment and development of the infant microbiome, both taxonomic and functional profiles were dynamic and highly individualized, and dominated in the first year of life by one of three largely exclusive Bifidobacterium species (B. bifidum, B. breve or B. longum) or by the phylum Proteobacteria. In particular, the strain-specific carriage of genes for the utilization of human milk oligosaccharide within a subset of B. longum was present specifically in breast-fed infants. These analyses of TEDDY gut metagenomes provide, to our knowledge, the largest and most detailed longitudinal functional profile of the developing gut microbiome in relation to islet autoimmunity, T1D and other early childhood events. Together with existing evidence from human cohorts7,8 and a T1D mouse model9, these data support the protective effects of short-chain fatty acids in early-onset human T1D.
KW  - Age of Onset
KW  - Animals
KW  - Bifidobacterium/en [Enzymology]
KW  - Bifidobacterium/ge [Genetics]
KW  - Bifidobacterium/ip [Isolation & Purification]
KW  - Breast Feeding
KW  - Child, Preschool
KW  - *Diabetes Mellitus, Type 1/ep [Epidemiology]
KW  - Diabetes Mellitus, Type 1/ge [Genetics]
KW  - *Diabetes Mellitus, Type 1/mi [Microbiology]
KW  - Diabetes Mellitus, Type 1/pc [Prevention & Control]
KW  - Disease Models, Animal
KW  - Fatty Acids, Volatile/pd [Pharmacology]
KW  - Feces/mi [Microbiology]
KW  - Female
KW  - Gastrointestinal Microbiome/ge [Genetics]
KW  - Gastrointestinal Microbiome/im [Immunology]
KW  - *Gastrointestinal Microbiome/ph [Physiology]
KW  - *Health Surveys
KW  - Humans
KW  - Infant
KW  - Islets of Langerhans/im [Immunology]
KW  - Longitudinal Studies
KW  - Male
KW  - Mice
KW  - Milk, Human/im [Immunology]
KW  - Milk, Human/mi [Microbiology]
KW  - Proteobacteria/en [Enzymology]
KW  - Proteobacteria/ge [Genetics]
KW  - Proteobacteria/ip [Isolation & Purification]
KW  - White People
JF  - Nature
JA  - Nature
VL  - 562
IS  - 7728
SP  - 589
EP  - 594
CY  - England
M2  - Vatanen, Tommi. Broad Institute of MIT and Harvard, Cambridge, MA, USA. vatanen@broadinstitute.org.
M2  - Franzosa, Eric A. Broad Institute of MIT and Harvard, Cambridge, MA, USA.
M2  - Franzosa, Eric A. Department of Biostatistics, Harvard T. H. Chan School of Public Health, Boston, MA, USA.
M2  - Schwager, Randall. Department of Biostatistics, Harvard T. H. Chan School of Public Health, Boston, MA, USA.
M2  - Tripathi, Surya. Broad Institute of MIT and Harvard, Cambridge, MA, USA.
M2  - Arthur, Timothy D. Broad Institute of MIT and Harvard, Cambridge, MA, USA.
M2  - Vehik, Kendra. Health Informatics Institute, Morsani College of Medicine, University of South Florida, Tampa, FL, USA.
M2  - Lernmark, Ake. Department of Clinical Sciences, Lund University/CRC, Skane University Hospital SUS, Malmo, Sweden.
M2  - Hagopian, William A. Pacific Northwest Research Institute, Seattle, WA, USA.
M2  - Rewers, Marian J. Barbara Davis Center for Childhood Diabetes, University of Colorado, Aurora, CO, USA.
M2  - She, Jin-Xiong. Center for Biotechnology and Genomic Medicine, Medical College of Georgia, Augusta University, Augusta, GA, USA.
M2  - Toppari, Jorma. Department of Pediatrics, Turku University Hospital, Turku, Finland.
M2  - Toppari, Jorma. Institute of Biomedicine, Research Centre for Integrative Physiology and Pharmacology, University of Turku, Turku, Finland.
M2  - Ziegler, Anette-G. Institute of Diabetes Research, Helmholtz Zentrum Munchen, Munich, Germany.
M2  - Ziegler, Anette-G. Forschergruppe Diabetes, Technische Universitat Munchen, Klinikum Rechts der Isar, Munich, Germany.
M2  - Ziegler, Anette-G. Forschergruppe Diabetes e.V. at Helmholtz Zentrum Munchen, Munich, Germany.
M2  - Akolkar, Beena. National Institute of Diabetes & Digestive & Kidney Diseases, Bethesda, MD, USA.
M2  - Krischer, Jeffrey P. Health Informatics Institute, Morsani College of Medicine, University of South Florida, Tampa, FL, USA.
M2  - Stewart, Christopher J. Alkek Center for Metagenomics and Microbiome Research, Department of Molecular Virology and Microbiology, Baylor College of Medicine, Houston, TX, USA.
M2  - Stewart, Christopher J. Institute of Cellular Medicine, Newcastle University, Newcastle upon Tyne, UK.
M2  - Ajami, Nadim J. Alkek Center for Metagenomics and Microbiome Research, Department of Molecular Virology and Microbiology, Baylor College of Medicine, Houston, TX, USA.
M2  - Petrosino, Joseph F. Alkek Center for Metagenomics and Microbiome Research, Department of Molecular Virology and Microbiology, Baylor College of Medicine, Houston, TX, USA.
M2  - Gevers, Dirk. Broad Institute of MIT and Harvard, Cambridge, MA, USA.
M2  - Gevers, Dirk. Janssen Human Microbiome Institute, Janssen Research and Development, Cambridge, MA, USA.
M2  - Lahdesmaki, Harri. Department of Computer Science, Aalto University, Espoo, Finland.
M2  - Vlamakis, Hera. Broad Institute of MIT and Harvard, Cambridge, MA, USA.
M2  - Huttenhower, Curtis. Broad Institute of MIT and Harvard, Cambridge, MA, USA. chuttenh@hsph.harvard.edu.
M2  - Huttenhower, Curtis. Department of Biostatistics, Harvard T. H. Chan School of Public Health, Boston, MA, USA. chuttenh@hsph.harvard.edu.
M2  - Xavier, Ramnik J. Broad Institute of MIT and Harvard, Cambridge, MA, USA. xavier@molbio.mgh.harvard.edu.
M2  - Xavier, Ramnik J. Gastrointestinal Unit, Center for the Study of Inflammatory Bowel Disease, and Center for Computational and Integrative Biology, Massachusetts General Hospital and Harvard Medical School, Boston, MA, USA. xavier@molbio.mgh.harvard.edu.
M2  - Xavier, Ramnik J. Center for Microbiome Informatics and Therapeutics, MIT, Cambridge, MA, USA. xavier@molbio.mgh.harvard.edu.
SN  - 1476-4687
SN  - 0028-0836
M1  - 0410462
PT  - Journal Article, Research Support, N.I.H., Extramural, Research Support, U.S. Gov't, P.H.S.
L2  - http://ovidsp.ovid.com/ovidweb.cgi?T=JS&PAGE=reference&D=med15&NEWS=N&AN=30356183
ER  -  

Link to the Ovid Full Text or citation: https://access.ovid.com/custom/redirector/index.html?dest=https://go.openathens.net/redirector/unimelb.edu.au?url=http://ovidsp.ovid.com/ovidweb.cgi?T=JS&CSC=Y&NEWS=N&PAGE=fulltext&D=med15&DO=10.1038%2fs41586-018-0620-2Link to the External Link Resolver: https://unimelb.hosted.exlibrisgroup.com/sfxlcl41/?sid=OVID:medline&id=pmid:30356183&id=doi:10.1038%2Fs41586-018-0620-2&issn=0028-0836&isbn=&volume=562&issue=7728&spage=589&pages=589-594&date=2018&title=Nature&atitle=The+human+gut+microbiome+in+early-onset+type+1+diabetes+from+the+TEDDY+study.&aulast=Vatanen&pid=%3Cauthor%3EVatanen+T%3BFranzosa+EA%3BSchwager+R%3BTripathi+S%3BArthur+TD%3BVehik+K%3BLernmark+A%3BHagopian+WA%3BRewers+MJ%3BShe+JX%3BToppari+J%3BZiegler+AG%3BAkolkar+B%3BKrischer+JP%3BStewart+CJ%3BAjami+NJ%3BPetrosino+JF%3BGevers+D%3BLahdesmaki+H%3BVlamakis+H%3BHuttenhower+C%3BXavier+RJ%3C%2Fauthor%3E%3CAN%3E30356183%3C%2FAN%3E%3CDT%3EJournal+Article%3C%2FDT%3E 

38. 
TY  - JOUR
DB  - Ovid MEDLINE(R) <2018>
ID  - 30646378
T1  - Association of Elective and Emergency Cesarean Delivery With Early Childhood Overweight at 12 Months of Age.
T3  - Comment in: JAMA Netw Open. 2018 Nov 2;1(7):e185008 PMID: 30646374 [https://www.ncbi.nlm.nih.gov/pubmed/30646374]
DO  - https://dx.doi.org/10.1001/jamanetworkopen.2018.5025
A1  - Cai, Meijin
A1  - Loy, See Ling
A1  - Tan, Kok Hian
A1  - Godfrey, Keith M
A1  - Gluckman, Peter D
A1  - Chong, Yap-Seng
A1  - Shek, Lynette Pei-Chi
A1  - Cheung, Yin Bun
A1  - Lek, Ngee
A1  - Lee, Yung Seng
A1  - Chan, Shiao-Yng
A1  - Chan, Jerry Kok Yen
A1  - Yap, Fabian
A1  - Ang, Seng Bin
Y1  - 2018//
Y2  - 20181102//
N1  - Comment in (CIN)
N2  - Importance: Global cesarean delivery (CD) rates have more than doubled over the past 2 decades, with an increasing contribution from elective CDs. Cesarean delivery has been linked to early childhood overweight and obesity, but limited studies have examined elective and emergency CDs separately., Objective: To investigate whether elective or emergency CD was associated with risk of early childhood overweight., Design, Setting, and Participants: Data were drawn from the Growing Up in Singapore Toward Healthy Outcomes (GUSTO) study, an ongoing prospective mother-child birth cohort study. Participants were pregnant women aged 18 years or older with homogeneous parental ethnic background in their first trimester recruited between June 2009 and September 2010 (n = 1237) at 2 major public hospitals in Singapore. Those with type 1 diabetes or undergoing chemotherapy or psychotropic drug treatment were excluded. Data analysis commenced in October 2017., Exposures: Delivery mode obtained from clinical records. Elective and emergency CD examined separately against vaginal delivery as reference., Main Outcomes and Measures: Body mass index-for-age z scores at age 12 months calculated based on 2006 World Health Organization Child Growth Standards from infant weight and recumbent crown-heel length measurements taken between December 2010 and April 2012. High body mass index status at risk of overweight was defined as a z score of more than 1 SD and less than or equal to 2 SDs. Overweight was defined as a z score of more than 2 SDs., Results: Among 727 infants analyzed (51.2% [372] male), 30.5% (222) were born via CD, of which 33.3% (74) were elective. Prevalence of at risk of overweight and overweight at age 12 months was 12.2% (89) and 2.3% (17), respectively. Elective CD was significantly associated with at risk of overweight or overweight at age 12 months after adjusting for maternal ethnicity, age, education, parity, body mass index, antenatal smoking, hypertensive disorders of pregnancy, gestational diabetes, and sex-adjusted birth weight-for-gestational age (odds ratio, 2.05; 95% CI, 1.08-3.90; P = .03). The association persisted after further adjustment for intrapartum antibiotics and first 6 months infant feeding, 2 potential mediators of early childhood overweight and obesity (odds ratio, 2.02; 95% CI, 1.05-3.89; P = .04). No significant associations were found for emergency CD. Analysis with multiple imputation for missing covariates yielded similar results., Conclusions and Relevance: Choice of delivery mode may influence risk of early childhood overweight. Clinicians are encouraged to discuss potential long-term implications of elective CD on child metabolic outcomes with patients who intend to have children.
KW  - Adolescent
KW  - Adult
KW  - Body Mass Index
KW  - *Cesarean Section/sn [Statistics & Numerical Data]
KW  - *Elective Surgical Procedures/sn [Statistics & Numerical Data]
KW  - *Emergency Treatment/sn [Statistics & Numerical Data]
KW  - Female
KW  - Humans
KW  - Infant
KW  - Male
KW  - *Overweight/ep [Epidemiology]
KW  - Pediatric Obesity
KW  - Pregnancy
KW  - Prospective Studies
KW  - Risk Factors
KW  - Singapore
KW  - Young Adult
JF  - JAMA network open
JA  - JAMA netw. open
VL  - 1
IS  - 7
SP  - e185025
CY  - United States
M2  - Cai, Meijin. Duke-NUS Medical School, Singapore, Singapore.
M2  - Loy, See Ling. Duke-NUS Medical School, Singapore, Singapore.
M2  - Loy, See Ling. Department of Reproductive Medicine, KK Women's and Children's Hospital, Singapore, Singapore.
M2  - Tan, Kok Hian. Department of Maternal Fetal Medicine, KK Women's and Children's Hospital, Singapore, Singapore.
M2  - Godfrey, Keith M. Medical Research Council Lifecourse Epidemiology Unit, University of Southampton, Southampton, United Kingdom.
M2  - Godfrey, Keith M. National Institute for Health Research Southampton Biomedical Research Centre, University of Southampton and University Hospital Southampton National Health Service Foundation Trust, Southampton, United Kingdom.
M2  - Gluckman, Peter D. Liggins Institute, University of Auckland, Auckland, New Zealand.
M2  - Gluckman, Peter D. Brenner Centre for Molecular Medicine, Singapore Institute for Clinical Sciences, Agency for Science, Technology and Research, Singapore, Singapore.
M2  - Chong, Yap-Seng. Brenner Centre for Molecular Medicine, Singapore Institute for Clinical Sciences, Agency for Science, Technology and Research, Singapore, Singapore.
M2  - Chong, Yap-Seng. Department of Obstetrics & Gynaecology, Yong Loo Lin School of Medicine, National University of Singapore, Singapore, Singapore.
M2  - Shek, Lynette Pei-Chi. Department of Paediatrics, Yong Loo Lin School of Medicine, National University of Singapore, Singapore.
M2  - Shek, Lynette Pei-Chi. Khoo Teck Puat-National University Children's Medical Institute, National University Hospital, National University Health System, Singapore, Singapore.
M2  - Cheung, Yin Bun. Center for Quantitative Medicine, Duke-NUS Medical School, Singapore, Singapore.
M2  - Cheung, Yin Bun. Tampere Center for Child Health Research, University of Tampere and Tampere University Hospital, Tampere, Finland.
M2  - Lek, Ngee. Duke-NUS Medical School, Singapore, Singapore.
M2  - Lek, Ngee. Department of Paediatrics, KK Women's and Children's Hospital, Singapore, Singapore.
M2  - Lee, Yung Seng. Brenner Centre for Molecular Medicine, Singapore Institute for Clinical Sciences, Agency for Science, Technology and Research, Singapore, Singapore.
M2  - Lee, Yung Seng. Department of Paediatrics, Yong Loo Lin School of Medicine, National University of Singapore, Singapore.
M2  - Lee, Yung Seng. Khoo Teck Puat-National University Children's Medical Institute, National University Hospital, National University Health System, Singapore, Singapore.
M2  - Chan, Shiao-Yng. Brenner Centre for Molecular Medicine, Singapore Institute for Clinical Sciences, Agency for Science, Technology and Research, Singapore, Singapore.
M2  - Chan, Shiao-Yng. Department of Obstetrics & Gynaecology, Yong Loo Lin School of Medicine, National University of Singapore, Singapore, Singapore.
M2  - Chan, Jerry Kok Yen. Duke-NUS Medical School, Singapore, Singapore.
M2  - Chan, Jerry Kok Yen. Department of Reproductive Medicine, KK Women's and Children's Hospital, Singapore, Singapore.
M2  - Yap, Fabian. Duke-NUS Medical School, Singapore, Singapore.
M2  - Yap, Fabian. Department of Paediatrics, KK Women's and Children's Hospital, Singapore, Singapore.
M2  - Yap, Fabian. Lee Kong Chian School of Medicine, Nanyang Technological University, Singapore, Singapore.
M2  - Ang, Seng Bin. Duke-NUS Medical School, Singapore, Singapore.
M2  - Ang, Seng Bin. Lee Kong Chian School of Medicine, Nanyang Technological University, Singapore, Singapore.
M2  - Ang, Seng Bin. Yong Loo Lin School of Medicine, National University of Singapore, Singapore.
M2  - Ang, Seng Bin. Family Medicine Service, KK Women's and Children's Hospital, Singapore, Singapore.
SN  - 2574-3805
SN  - 2574-3805
M1  - 101729235
PT  - Journal Article, Research Support, Non-U.S. Gov't
L2  - http://ovidsp.ovid.com/ovidweb.cgi?T=JS&PAGE=reference&D=med15&NEWS=N&AN=30646378
ER  -  

Link to the Ovid Full Text or citation: https://access.ovid.com/custom/redirector/index.html?dest=https://go.openathens.net/redirector/unimelb.edu.au?url=http://ovidsp.ovid.com/ovidweb.cgi?T=JS&CSC=Y&NEWS=N&PAGE=fulltext&D=med15&DO=10.1001%2fjamanetworkopen.2018.5025Link to the External Link Resolver: https://unimelb.hosted.exlibrisgroup.com/sfxlcl41/?sid=OVID:medline&id=pmid:30646378&id=doi:10.1001%2Fjamanetworkopen.2018.5025&issn=2574-3805&isbn=&volume=1&issue=7&spage=e185025&pages=e185025&date=2018&title=JAMA+Network+Open&atitle=Association+of+Elective+and+Emergency+Cesarean+Delivery+With+Early+Childhood+Overweight+at+12+Months+of+Age.&aulast=Cai&pid=%3Cauthor%3ECai+M%3BLoy+SL%3BTan+KH%3BGodfrey+KM%3BGluckman+PD%3BChong+YS%3BShek+LP%3BCheung+YB%3BLek+N%3BLee+YS%3BChan+SY%3BChan+JKY%3BYap+F%3BAng+SB%3C%2Fauthor%3E%3CAN%3E30646378%3C%2FAN%3E%3CDT%3EJournal+Article%3C%2FDT%3E 

39. 
TY  - JOUR
DB  - Ovid MEDLINE(R) <2018>
ID  - 29868838
T1  - Antibiotics, acetaminophen and infections during prenatal and early life in relation to type 1 diabetes.
DO  - https://dx.doi.org/10.1093/ije/dyy092
A1  - Tapia, German
A1  - Stordal, Ketil
A1  - Marild, Karl
A1  - Kahrs, Christian R
A1  - Skrivarhaug, Torild
A1  - Njolstad, Pal R
A1  - Joner, Geir
A1  - Stene, Lars C
Y1  - 2018//
N2  - Background: Infections in early life have been linked to type 1 diabetes (T1D) risk, but no previous study has comprehensively analysed exposure to antibiotics, acetaminophen and infections during pregnancy and early childhood in relation to offspring risk of T1D., Methods: Participants in the Norwegian Mother and Child Cohort Study (n = 114 215 children, of whom 403 children were diagnosed with T1D) reported infections and medication use through repeated questionnaires from pregnancy until the children were 18 months old. Adjusted hazard ratios (aHR) for offspring T1D were estimated through Cox regression adjusted for child's sex, maternal age and parity, maternal T1D, smoking in pregnancy, education level, pre-pregnancy body mass index (BMI) and birthweight. Antibiotic use was also analysed in a population-based register cohort of 541 036 children of whom 836 developed T1D., Results: Hospitalization for gastroenteritis during the first 18 months of life was associated with increased risk (aHR 2.27, 95% CI 1.21 - 4.29, P = 0.01) of T1D. Childhood infections not requiring hospitalization, or any kind of maternal infection during pregnancy, did not predict offspring risk of T1D. Antibiotic or acetaminophen use in pregnancy, or child`s use in early childhood, was not associated with risk of T1D., Conclusions: Our study, which is population-based and the largest of its kind, did not find support for general early life infections, infection frequency or use of antibiotics or acetaminophen to play a major role in childhood T1D. Hospital admission for gastroenteritis was associated with T1D risk, but must be interpreted cautiously due to scarcity of cases.
KW  - *Acetaminophen/ae [Adverse Effects]
KW  - Adolescent
KW  - *Anti-Bacterial Agents/ae [Adverse Effects]
KW  - Child
KW  - Child, Preschool
KW  - Cohort Studies
KW  - *Diabetes Mellitus, Type 1/ep [Epidemiology]
KW  - Diabetes Mellitus, Type 1/et [Etiology]
KW  - Female
KW  - *Gastroenteritis/co [Complications]
KW  - Hospitalization/sn [Statistics & Numerical Data]
KW  - Humans
KW  - Infant
KW  - Infections/co [Complications]
KW  - Male
KW  - Norway/ep [Epidemiology]
KW  - Pregnancy
KW  - Pregnancy Complications, Infectious/ep [Epidemiology]
KW  - Prenatal Exposure Delayed Effects
KW  - Proportional Hazards Models
KW  - Registries
JF  - International journal of epidemiology
JA  - Int J Epidemiol
VL  - 47
IS  - 5
SP  - 1538
EP  - 1548
CY  - England
M2  - Tapia, German. Department of Child Health, Norwegian Institute of Public Health, Oslo, Norway.
M2  - Stordal, Ketil. Department of Child Health, Norwegian Institute of Public Health, Oslo, Norway.
M2  - Stordal, Ketil. Pediatric Department, Ostfold Hospital Trust, Gralum, Norway.
M2  - Marild, Karl. Department of Child Health, Norwegian Institute of Public Health, Oslo, Norway.
M2  - Marild, Karl. Barbara Davis Center, University of Colorado, Aurora, CO, USA.
M2  - Kahrs, Christian R. Pediatric Department, Ostfold Hospital Trust, Gralum, Norway.
M2  - Skrivarhaug, Torild. Division of Paediatric and Adolescent Medicine, Oslo University Hospital, Oslo, Norway.
M2  - Skrivarhaug, Torild. Institute of Clinical Medicine, University of Oslo, Oslo, Norway.
M2  - Njolstad, Pal R. KG Jebsen Center for Diabetes Research, Department of Clinical Science, University of Bergen, Bergen, Norway.
M2  - Njolstad, Pal R. Department of Pediatrics and Adolescent Medicine, Haukeland University Hospital, Bergen, Norway.
M2  - Joner, Geir. Division of Paediatric and Adolescent Medicine, Oslo University Hospital, Oslo, Norway.
M2  - Joner, Geir. Institute of Clinical Medicine, University of Oslo, Oslo, Norway.
M2  - Stene, Lars C. Department of Child Health, Norwegian Institute of Public Health, Oslo, Norway.
SN  - 1464-3685
SN  - 0300-5771
M1  - gr6, 7802871
PT  - Journal Article, Research Support, N.I.H., Extramural, Research Support, Non-U.S. Gov't
L2  - http://ovidsp.ovid.com/ovidweb.cgi?T=JS&PAGE=reference&D=med15&NEWS=N&AN=29868838
ER  -  

Link to the Ovid Full Text or citation: https://access.ovid.com/custom/redirector/index.html?dest=https://go.openathens.net/redirector/unimelb.edu.au?url=http://ovidsp.ovid.com/ovidweb.cgi?T=JS&CSC=Y&NEWS=N&PAGE=fulltext&D=med15&DO=10.1093%2fije%2fdyy092Link to the External Link Resolver: https://unimelb.hosted.exlibrisgroup.com/sfxlcl41/?sid=OVID:medline&id=pmid:29868838&id=doi:10.1093%2Fije%2Fdyy092&issn=0300-5771&isbn=&volume=47&issue=5&spage=1538&pages=1538-1548&date=2018&title=International+Journal+of+Epidemiology&atitle=Antibiotics%2C+acetaminophen+and+infections+during+prenatal+and+early+life+in+relation+to+type+1+diabetes.&aulast=Tapia&pid=%3Cauthor%3ETapia+G%3BStordal+K%3BMarild+K%3BKahrs+CR%3BSkrivarhaug+T%3BNjolstad+PR%3BJoner+G%3BStene+LC%3C%2Fauthor%3E%3CAN%3E29868838%3C%2FAN%3E%3CDT%3EJournal+Article%3C%2FDT%3E 

40. 
TY  - JOUR
DB  - Ovid MEDLINE(R) <2018>
ID  - 29750801
T1  - Streptococcus agalactiae carriage among pregnant women living in Rio de Janeiro, Brazil, over a period of eight years.
DO  - https://dx.doi.org/10.1371/journal.pone.0196925
A1  - Botelho, Ana Caroline N
A1  - Oliveira, Juliana G
A1  - Damasco, Andreia P
A1  - Santos, Kesia T B
A1  - Ferreira, Ana Flavia M
A1  - Rocha, Gabriel T
A1  - Marinho, Penelope S
A1  - Bornia, Rita B G
A1  - Pinto, Tatiana C A
A1  - Americo, Marco A
A1  - Fracalanzza, Sergio E L
A1  - Teixeira, Lucia M
Y1  - 2018//
Y2  - 20180511//
N2  - Group B Streptococcus (GBS) carriage by pregnant women is the primary risk factor for early-onset GBS neonatal sepsis. Intrapartum antibiotic prophylaxis (IAP) can prevent this transmission route, and two main approaches are recommended to base the selection of pregnant women to be submitted to IAP: the risk-based and the culture-based strategies. In Brazil, compliance to such recommendations is poor, and not much is known about GBS carriage. In the present study, 3,647 pregnant women living in Rio de Janeiro State, Brazil, were screened for GBS anogenital colonization, over a period of 8 years (2008-2015). GBS was detected in 956 (26.2%) of them, and presence of vaginal discharge was the only trait associated with a higher risk for GBS colonization. Serotypes Ia (257; 37.3%) and II (137; 19.9%) were the most frequent among 689 (72.1% of the total) GBS isolates evaluated, followed by NT isolates (84; 12.1%), serotype Ib (77; 11.1%), V (63; 9.1%), III (47; 6.8%) and IV (24; 3.5%). Estimated coverage of major serotype-based GBS vaccines currently under clinical trials would vary from 65.2% to 84.3%. All 689 isolates tested were susceptible to ampicillin and vancomycin. Resistance to chloramphenicol, clindamycin, erythromycin, levofloxacin, and tetracycline was observed in 5% (35), 2% (14), 14% (97), 5% (35) and 86% (592) of the isolates, respectively. No significant fluctuations in colonization rates, serotype distribution and antimicrobial susceptibility profiles were observed throughout the period of time investigated. The culture-based approach for IAP recommendation showed to be the best choice for the population investigated when compared to the risk-based, since the first did not increase the number of pregnant women submitted to antibiotic therapy and covered a larger number of women who were actually colonized by GBS. The fact the not all isolates were available for additional characterization, and serotype IX antiserum was not available for testing represent limitations of this study. Nevertheless, to the best of our knowledge, this is the largest investigation on GBS carriage among pregnant women in Brazil up to date, and results are useful for improving GBS prevention and treatment strategies.
KW  - Adolescent
KW  - Adult
KW  - Brazil/ep [Epidemiology]
KW  - Female
KW  - Humans
KW  - Pregnancy
KW  - Pregnancy Complications, Infectious/dt [Drug Therapy]
KW  - Pregnancy Complications, Infectious/ep [Epidemiology]
KW  - Pregnancy Complications, Infectious/mi [Microbiology]
KW  - Pregnancy Complications, Infectious/pa [Pathology]
KW  - *Pregnancy Complications, Infectious
KW  - Risk Factors
KW  - Streptococcal Infections/dt [Drug Therapy]
KW  - Streptococcal Infections/ep [Epidemiology]
KW  - Streptococcal Infections/ge [Genetics]
KW  - Streptococcal Infections/pa [Pathology]
KW  - *Streptococcal Infections
KW  - Streptococcus agalactiae/ge [Genetics]
KW  - Streptococcus agalactiae/ip [Isolation & Purification]
KW  - *Streptococcus agalactiae
JF  - PloS one
JA  - PLoS ONE
VL  - 13
IS  - 5
SP  - e0196925
CY  - United States
M2  - Botelho, Ana Caroline N. Departamento de Microbiologia Medica, Instituto de Microbiologia Paulo de Goes, Universidade Federal do Rio de Janeiro, Rio de Janeiro, Rio de Janeiro, Brazil.
M2  - Oliveira, Juliana G. Departamento de Microbiologia Medica, Instituto de Microbiologia Paulo de Goes, Universidade Federal do Rio de Janeiro, Rio de Janeiro, Rio de Janeiro, Brazil.
M2  - Damasco, Andreia P. Departamento de Microbiologia Medica, Instituto de Microbiologia Paulo de Goes, Universidade Federal do Rio de Janeiro, Rio de Janeiro, Rio de Janeiro, Brazil.
M2  - Santos, Kesia T B. Departamento de Microbiologia Medica, Instituto de Microbiologia Paulo de Goes, Universidade Federal do Rio de Janeiro, Rio de Janeiro, Rio de Janeiro, Brazil.
M2  - Ferreira, Ana Flavia M. Departamento de Microbiologia Medica, Instituto de Microbiologia Paulo de Goes, Universidade Federal do Rio de Janeiro, Rio de Janeiro, Rio de Janeiro, Brazil.
M2  - Rocha, Gabriel T. Departamento de Microbiologia Medica, Instituto de Microbiologia Paulo de Goes, Universidade Federal do Rio de Janeiro, Rio de Janeiro, Rio de Janeiro, Brazil.
M2  - Marinho, Penelope S. Hospital Maternidade Escola, Universidade Federal do Rio de Janeiro, Rio de Janeiro, Rio de Janeiro, Brazil.
M2  - Bornia, Rita B G. Hospital Maternidade Escola, Universidade Federal do Rio de Janeiro, Rio de Janeiro, Rio de Janeiro, Brazil.
M2  - Pinto, Tatiana C A. Departamento de Microbiologia Medica, Instituto de Microbiologia Paulo de Goes, Universidade Federal do Rio de Janeiro, Rio de Janeiro, Rio de Janeiro, Brazil.
M2  - Americo, Marco A. Departamento de Microbiologia Medica, Instituto de Microbiologia Paulo de Goes, Universidade Federal do Rio de Janeiro, Rio de Janeiro, Rio de Janeiro, Brazil.
M2  - Fracalanzza, Sergio E L. Departamento de Microbiologia Medica, Instituto de Microbiologia Paulo de Goes, Universidade Federal do Rio de Janeiro, Rio de Janeiro, Rio de Janeiro, Brazil.
M2  - Teixeira, Lucia M. Departamento de Microbiologia Medica, Instituto de Microbiologia Paulo de Goes, Universidade Federal do Rio de Janeiro, Rio de Janeiro, Rio de Janeiro, Brazil.
SN  - 1932-6203
SN  - 1932-6203
M1  - 101285081
PT  - Clinical Trial, Journal Article, Research Support, Non-U.S. Gov't
L2  - http://ovidsp.ovid.com/ovidweb.cgi?T=JS&PAGE=reference&D=med15&NEWS=N&AN=29750801
ER  -  

Link to the Ovid Full Text or citation: https://access.ovid.com/custom/redirector/index.html?dest=https://go.openathens.net/redirector/unimelb.edu.au?url=http://ovidsp.ovid.com/ovidweb.cgi?T=JS&CSC=Y&NEWS=N&PAGE=fulltext&D=med15&DO=10.1371%2fjournal.pone.0196925Link to the External Link Resolver: https://unimelb.hosted.exlibrisgroup.com/sfxlcl41/?sid=OVID:medline&id=pmid:29750801&id=doi:10.1371%2Fjournal.pone.0196925&issn=1932-6203&isbn=&volume=13&issue=5&spage=e0196925&pages=e0196925&date=2018&title=PLoS+ONE+%5BElectronic+Resource%5D&atitle=Streptococcus+agalactiae+carriage+among+pregnant+women+living+in+Rio+de+Janeiro%2C+Brazil%2C+over+a+period+of+eight+years.&aulast=Botelho&pid=%3Cauthor%3EBotelho+ACN%3BOliveira+JG%3BDamasco+AP%3BSantos+KTB%3BFerreira+AFM%3BRocha+GT%3BMarinho+PS%3BBornia+RBG%3BPinto+TCA%3BAmerico+MA%3BFracalanzza+SEL%3BTeixeira+LM%3C%2Fauthor%3E%3CAN%3E29750801%3C%2FAN%3E%3CDT%3EClinical+Trial%3C%2FDT%3E 

41. 
TY  - JOUR
DB  - Ovid MEDLINE(R) <2018>
ID  - 29548898
T1  - Long term outcome of eight patients with type 1 Leukocyte Adhesion Deficiency (LAD-1): Not only infections, but high risk of autoimmune complications.
DO  - https://dx.doi.org/10.1016/j.clim.2018.03.005
A1  - De Rose, Domenico Umberto
A1  - Giliani, Silvia
A1  - Notarangelo, Lucia Dora
A1  - Lougaris, Vassilios
A1  - Lanfranchi, Arnalda
A1  - Moratto, Daniele
A1  - Martire, Baldassarre
A1  - Specchia, Fernando
A1  - Tommasini, Alberto
A1  - Plebani, Alessandro
A1  - Badolato, Raffaele
Y1  - 2018//
Y2  - 20180313//
N2  - Leukocyte Adhesion Deficiency type 1 (LAD-1) is a rare primary immunodeficiency due to mutations in the gene encoding for the common beta-chain of the beta2 integrin family (CD18). Herein, we describe clinical manifestations and long-term complications of eight LAD-1 patients. Four LAD-1 patients were treated with hematopoietic stem cell transplantation (HSCT), while the remaining four, including two with moderate LAD-1 deficiency, received continuous antibiotic prophylaxis. Untreated patients presented numerous infections and autoimmune manifestations. In particular, two of them developed renal and intestinal autoimmune diseases, despite the expression of Beta-2 integrin was partially conserved. Other two LAD-1 patients developed type 1 diabetes and autoimmune cytopenia after HSCT, suggesting that HSCT is effective for preventing infections in LAD-1, but does not prevent the risk of the autoimmune complications. Copyright © 2018 Elsevier Inc. All rights reserved.
KW  - Antibiotic Prophylaxis
KW  - *Autoimmune Diseases/et [Etiology]
KW  - CD18 Antigens/an [Analysis]
KW  - Child
KW  - Child, Preschool
KW  - Female
KW  - Hematopoietic Stem Cell Transplantation
KW  - Humans
KW  - Infant
KW  - *Infections/et [Etiology]
KW  - *Leukocyte-Adhesion Deficiency Syndrome/co [Complications]
KW  - Leukocyte-Adhesion Deficiency Syndrome/th [Therapy]
KW  - Male
JF  - Clinical immunology (Orlando, Fla.)
JA  - Clin Immunol
VL  - 191
SP  - 75
EP  - 80
CY  - United States
M2  - De Rose, Domenico Umberto. Clinica Pediatrica and "A. Nocivelli" Institute for Molecular Medicine, Department of Clinical and Experimental Sciences, University of Brescia, Spedali Civili Hospital, Brescia, Italy.
M2  - Giliani, Silvia. Cytogenetic and Medical Genetics Unit and "A. Nocivelli" Institute for Molecular Medicine, Spedali Civili Hospital, Department of Molecular and Translational Medicine, University of Brescia, Brescia, Italy.
M2  - Notarangelo, Lucia Dora. Pediatric Hematology and Oncology Unit, Spedali Civili Hospital, Brescia, Italy.
M2  - Lougaris, Vassilios. Clinica Pediatrica and "A. Nocivelli" Institute for Molecular Medicine, Department of Clinical and Experimental Sciences, University of Brescia, Spedali Civili Hospital, Brescia, Italy; Cytogenetic and Medical Genetics Unit and "A. Nocivelli" Institute for Molecular Medicine, Spedali Civili Hospital, Department of Molecular and Translational Medicine, University of Brescia, Brescia, Italy.
M2  - Lanfranchi, Arnalda. Stem Cell Laboratory, Section of Hematology and Blood Coagulation, Spedali Civili Hospital, Brescia, Italy.
M2  - Moratto, Daniele. Cytogenetic and Medical Genetics Unit and "A. Nocivelli" Institute for Molecular Medicine, Spedali Civili Hospital, Department of Molecular and Translational Medicine, University of Brescia, Brescia, Italy.
M2  - Martire, Baldassarre. Pediatric Hematology and Oncology Unit, "Policlinico Giovanni XXIII" Hospital, University of Bari, Bari, Italy.
M2  - Specchia, Fernando. Department of Pediatrics, University of Bologna, Bologna, Italy.
M2  - Tommasini, Alberto. Department of Pediatrics, Institute for Maternal and Child Health, IRCSS "Burlo Garofolo", Trieste, Italy.
M2  - Plebani, Alessandro. Clinica Pediatrica and "A. Nocivelli" Institute for Molecular Medicine, Department of Clinical and Experimental Sciences, University of Brescia, Spedali Civili Hospital, Brescia, Italy; Cytogenetic and Medical Genetics Unit and "A. Nocivelli" Institute for Molecular Medicine, Spedali Civili Hospital, Department of Molecular and Translational Medicine, University of Brescia, Brescia, Italy.
M2  - Badolato, Raffaele. Clinica Pediatrica and "A. Nocivelli" Institute for Molecular Medicine, Department of Clinical and Experimental Sciences, University of Brescia, Spedali Civili Hospital, Brescia, Italy; Cytogenetic and Medical Genetics Unit and "A. Nocivelli" Institute for Molecular Medicine, Spedali Civili Hospital, Department of Molecular and Translational Medicine, University of Brescia, Brescia, Italy. Electronic address: raffaele.badolato@unibs.it.
SN  - 1521-7035
SN  - 1521-6616
M1  - c90, 100883537
PT  - Journal Article
L2  - http://ovidsp.ovid.com/ovidweb.cgi?T=JS&PAGE=reference&D=med15&NEWS=N&AN=29548898
ER  -  

Link to the Ovid Full Text or citation: https://access.ovid.com/custom/redirector/index.html?dest=https://go.openathens.net/redirector/unimelb.edu.au?url=http://ovidsp.ovid.com/ovidweb.cgi?T=JS&CSC=Y&NEWS=N&PAGE=fulltext&D=med15&DO=10.1016%2fj.clim.2018.03.005Link to the External Link Resolver: https://unimelb.hosted.exlibrisgroup.com/sfxlcl41/?sid=OVID:medline&id=pmid:29548898&id=doi:10.1016%2Fj.clim.2018.03.005&issn=1521-6616&isbn=&volume=191&issue=&spage=75&pages=75-80&date=2018&title=Clinical+Immunology&atitle=Long+term+outcome+of+eight+patients+with+type+1+Leukocyte+Adhesion+Deficiency+%28LAD-1%29%3A+Not+only+infections%2C+but+high+risk+of+autoimmune+complications.&aulast=De+Rose&pid=%3Cauthor%3EDe+Rose+DU%3BGiliani+S%3BNotarangelo+LD%3BLougaris+V%3BLanfranchi+A%3BMoratto+D%3BMartire+B%3BSpecchia+F%3BTommasini+A%3BPlebani+A%3BBadolato+R%3C%2Fauthor%3E%3CAN%3E29548898%3C%2FAN%3E%3CDT%3EJournal+Article%3C%2FDT%3E 

42. 
TY  - JOUR
DB  - Ovid MEDLINE(R) <2018>
ID  - 29338897
T1  - Asymptomatic bacteriuria and urinary tract infection in pregnant women with and without diabetes: Cohort study.
DO  - https://dx.doi.org/10.1016/j.ejogrb.2017.12.013
A1  - Schneeberger, Caroline
A1  - Erwich, Jan Jaap H M
A1  - van den Heuvel, Edwin R
A1  - Mol, Ben W J
A1  - Ott, Alewijn
A1  - Geerlings, Suzanne E
Y1  - 2018//
Y2  - 20171207//
N2  - OBJECTIVE: To compare the prevalence of asymptomatic bacteriuria (ASB) and the incidence of urinary tract infection (UTI) in pregnant women with and without diabetes mellitus (DM) or gestational DM (GDM)., STUDY DESIGN: We performed a cohort study in five hospitals and two midwifery clinics in the Netherlands. Pregnant women with and without DM or GDM were screened for the presence of ASB around 12 and 32 weeks' gestation. Characteristics of participants as well as outcome data were collected from questionnaires and medical records. ASB was defined as the growth of at least 10e5 cfu/ml isolated from the urine of a woman without UTI complaints. UTI was considered to be present when a treating physician had diagnosed UTI and prescribed antibiotics., RESULTS: We studied 202 women with and 272 women without DM or GDM. Of all women 31.7% with and 94.9% without DM or GDM provided a week 12 sample. The prevalence of ASB was comparable in women with and without DM or GDM (12 weeks' n=322; 4.7% and 2.3%; relative risk (RR) 2.02; 95% confidence interval (CI) 0.52-7.84; 32 weeks' n=422; 3.2% and 3.0%; RR 1.06; 95% CI 0.36-3.09), as was the incidence of UTI (16.8% and 12.9%; RR 1.31; 95% CI 0.85-2.02). Neither ASB nor UTI were associated with preterm birth or babies being small for gestational age., CONCLUSION: In pregnant women with and women without DM or GDM, the overall prevalence of ASB was low. Neither ASB nor UTI did differ significantly between the groups. Our data discourage a routine ASB screen and treat policy in pregnant women with DM or GDM. Copyright © 2017. Published by Elsevier B.V.
KW  - Adult
KW  - Asymptomatic Infections/ep [Epidemiology]
KW  - *Asymptomatic Infections
KW  - Bacteriuria/co [Complications]
KW  - Bacteriuria/di [Diagnosis]
KW  - Bacteriuria/ep [Epidemiology]
KW  - *Bacteriuria/mi [Microbiology]
KW  - Cohort Studies
KW  - Diabetes Mellitus, Type 1/co [Complications]
KW  - Diabetes Mellitus, Type 1/mi [Microbiology]
KW  - Diabetes Mellitus, Type 2/co [Complications]
KW  - Diabetes Mellitus, Type 2/mi [Microbiology]
KW  - *Diabetes, Gestational/mi [Microbiology]
KW  - Female
KW  - Follow-Up Studies
KW  - Humans
KW  - Incidence
KW  - Netherlands/ep [Epidemiology]
KW  - Practice Guidelines as Topic
KW  - Pregnancy
KW  - Pregnancy Complications, Infectious/di [Diagnosis]
KW  - Pregnancy Complications, Infectious/ep [Epidemiology]
KW  - *Pregnancy Complications, Infectious/mi [Microbiology]
KW  - Pregnancy Complications, Infectious/ur [Urine]
KW  - Pregnancy Trimester, First
KW  - Pregnancy Trimester, Third
KW  - *Pregnancy in Diabetics/mi [Microbiology]
KW  - Prenatal Diagnosis
KW  - Prevalence
KW  - Prospective Studies
KW  - Risk Factors
KW  - Urinary Tract Infections/co [Complications]
KW  - Urinary Tract Infections/di [Diagnosis]
KW  - Urinary Tract Infections/ep [Epidemiology]
KW  - *Urinary Tract Infections/mi [Microbiology]
JF  - European journal of obstetrics, gynecology, and reproductive biology
JA  - Eur J Obstet Gynecol Reprod Biol
VL  - 222
SP  - 176
EP  - 181
CY  - Ireland
M2  - Schneeberger, Caroline. Department of Medical Microbiology, Academic Medical Center (AMC), University of Amsterdam, Amsterdam, The Netherlands. Electronic address: carolineschneeberger@gmail.com.
M2  - Erwich, Jan Jaap H M. Department of Obstetrics and Gynaecology, University Medical Center Groningen (UMCG), University of Groningen, Groningen, The Netherlands.
M2  - van den Heuvel, Edwin R. Department of Mathematics and Computer Science, Technical University Eindhoven, Eindhoven, The Netherlands.
M2  - Mol, Ben W J. The Robinson Institute, School of Paediatrics and Reproductive Health, University of Adelaide, Adelaide, Australia.
M2  - Ott, Alewijn. Department of Medical Microbiology, Certe, Groningen, The Netherlands.
M2  - Geerlings, Suzanne E. Department of Internal Medicine, Division of Infectious Diseases, Academic Medical Center, University of Amsterdam, Amsterdam, The Netherlands.
SN  - 1872-7654
SN  - 0301-2115
M1  - e4l, 0375672
PT  - Comparative Study, Journal Article, Multicenter Study
L2  - http://ovidsp.ovid.com/ovidweb.cgi?T=JS&PAGE=reference&D=med15&NEWS=N&AN=29338897
ER  -  

Link to the Ovid Full Text or citation: https://access.ovid.com/custom/redirector/index.html?dest=https://go.openathens.net/redirector/unimelb.edu.au?url=http://ovidsp.ovid.com/ovidweb.cgi?T=JS&CSC=Y&NEWS=N&PAGE=fulltext&D=med15&DO=10.1016%2fj.ejogrb.2017.12.013Link to the External Link Resolver: https://unimelb.hosted.exlibrisgroup.com/sfxlcl41/?sid=OVID:medline&id=pmid:29338897&id=doi:10.1016%2Fj.ejogrb.2017.12.013&issn=0301-2115&isbn=&volume=222&issue=&spage=176&pages=176-181&date=2018&title=European+Journal+of+Obstetrics%2C+Gynecology%2C+%26+Reproductive+Biology&atitle=Asymptomatic+bacteriuria+and+urinary+tract+infection+in+pregnant+women+with+and+without+diabetes%3A+Cohort+study.&aulast=Schneeberger&pid=%3Cauthor%3ESchneeberger+C%3BErwich+JJHM%3Bvan+den+Heuvel+ER%3BMol+BWJ%3BOtt+A%3BGeerlings+SE%3C%2Fauthor%3E%3CAN%3E29338897%3C%2FAN%3E%3CDT%3EComparative+Study%3C%2FDT%3E 

43. 
TY  - JOUR
DB  - Ovid MEDLINE(R) <2018>
ID  - 29310577
T1  - Epidemiology of invasive group B streptococcal disease in infants from urban area of South China, 2011-2014.
DO  - https://dx.doi.org/10.1186/s12879-017-2811-0
A1  - Guan, Xiaoshan
A1  - Mu, Xiaoping
A1  - Ji, Wenjing
A1  - Yuan, Chunlei
A1  - He, Ping
A1  - Zhang, Lian
A1  - Huang, Yanfen
A1  - Li, Juan
A1  - Chen, Jianfeng
A1  - Zhong, Huamin
A1  - Pang, Shuyin
A1  - Tan, Nan
A1  - Deng, Qiulian
A1  - Gao, Kankan
A1  - Huang, Yu-Ping
A1  - Chang, Chien-Yi
A1  - Liu, Haiying
Y1  - 2018//
Y2  - 20180108//
N2  - BACKGROUND: Group B Streptococcus (GBS) is a leading cause of morbidity and mortality in infants in both developed and developing countries. To our knowledge, only a few studies have been reported the clinical features, treatment and outcomes of the GBS disease in China. The severity of neonatal GBS disease in China remains unclear. Population-based surveillance in China is therefore required., METHODS: We retrospectively collected data of <3 months old infants with culture-positive GBS in sterile samples from three large urban tertiary hospitals in South China from Jan 2011 to Dec 2014. The GBS isolates and their antibiotic susceptibility were routinely identified in clinical laboratories in participating hospitals. Serotyping and multi-locus sequence typing (MLST) were also conducted for further analysis of the neonatal GBS disease., RESULTS: Total 70 cases of culture-confirmed invasive GBS infection were identified from 127,206 live births born in studying hospitals, giving an overall incidence of 0.55 per 1000 live births (95% confidence interval [CI] 0.44-0.69). They consisted of 49 with early-onset disease (EOD, 0.39 per 1000 live births (95% CI 0.29-0.51)) and 21 with late-onset disease (LOD, 0.17 per 1000 live births (95% CI 0.11-0.25)). The incidence of EOD increased significantly over the studying period. Five infants (4 EOD and 1 LOD) died before discharge giving a mortality rate of 7.1% and five infants (7.1%, 2 EOD and 3 LOD) had neurological sequelae. Within 68 GBS isolates from GBS cases who born in the studying hospitals or elsewhere, serotype III accounted for 77.9%, followed by Ib (14.7%), V (4.4%), and Ia (2.9%). MLST analysis revealed the presence of 13 different sequence types among the 68 GBS isolates and ST-17 was the most frequent sequence type (63.2%). All isolates were susceptible to penicillin, ceftriaxone, vancomycin and linezolid, while 57.4% and 51.5% were resistant to erythromycin and clindamycin, respectively., CONCLUSIONS: This study gains the insight into the spectrum of GBS infection in south China which will facilitate the development of the guidance for reasonable antibiotics usage and will provide evidence for the implementation of potential GBS vaccines in the future.
KW  - Anti-Bacterial Agents/pd [Pharmacology]
KW  - Anti-Bacterial Agents/tu [Therapeutic Use]
KW  - China/ep [Epidemiology]
KW  - Drug Resistance, Bacterial
KW  - Female
KW  - Humans
KW  - Incidence
KW  - Infant
KW  - Infant, Newborn
KW  - Infant, Newborn, Diseases/ep [Epidemiology]
KW  - Infant, Newborn, Diseases/mi [Microbiology]
KW  - Male
KW  - Multilocus Sequence Typing
KW  - Retrospective Studies
KW  - Serogroup
KW  - Streptococcal Infections/dt [Drug Therapy]
KW  - *Streptococcal Infections/ep [Epidemiology]
KW  - Streptococcal Infections/mi [Microbiology]
KW  - Streptococcus/cl [Classification]
KW  - Streptococcus/de [Drug Effects]
KW  - Streptococcus/ip [Isolation & Purification]
JF  - BMC infectious diseases
JA  - BMC Infect Dis
VL  - 18
IS  - 1
SP  - 14
CY  - England
M2  - Guan, Xiaoshan. Clinical Laboratory, Guangzhou Women and Children's Medical Center, Guangzhou Medical University, No.9 Jinsui Road, Guangzhou, Guangdong Province, 510623, People's Republic of China.
M2  - Mu, Xiaoping. Clinical Laboratory, Guangdong Women and Children's Hospital, Guangzhou, Guangdong, China.
M2  - Ji, Wenjing. Department of Pharmacy Administration and Clinical Pharmacy, School of Pharmacy, Xi'an Jiaotong University, Xi'an, Shaanxi, China.
M2  - Ji, Wenjing. The Center for Drug Safety and Policy Research, Xi'an Jiaotong University, Xi'an, Shaanxi, China.
M2  - Ji, Wenjing. The Global Health Institute, Xi'an Jiaotong University, Xi'an, Shaanxi, China.
M2  - Yuan, Chunlei. Clinical Laboratory, Zhongshan Boai Hospital, No.6 Chenggui Road, Zhongshan, Guangdong Province, 528403, People's Republic of China. chunleiyuan1971@139.com.
M2  - He, Ping. Department of Gynecology and Obstetrics, Guangzhou Women and Children's Medical Center, Guangzhou Medical University, Guangzhou, Guangdong, China.
M2  - Zhang, Lian. Department of Neonatalogy, Guangzhou Women and Children's Medical Center, Guangzhou Medical University, Guangzhou, Guangdong, China.
M2  - Huang, Yanfen. Clinical Laboratory, Guangdong Women and Children's Hospital, Guangzhou, Guangdong, China.
M2  - Li, Juan. Clinical Laboratory, Guangzhou Women and Children's Medical Center, Guangzhou Medical University, No.9 Jinsui Road, Guangzhou, Guangdong Province, 510623, People's Republic of China.
M2  - Chen, Jianfeng. Clinical Laboratory, Zhongshan Boai Hospital, No.6 Chenggui Road, Zhongshan, Guangdong Province, 528403, People's Republic of China.
M2  - Zhong, Huamin. Clinical Laboratory, Guangzhou Women and Children's Medical Center, Guangzhou Medical University, No.9 Jinsui Road, Guangzhou, Guangdong Province, 510623, People's Republic of China.
M2  - Pang, Shuyin. Clinical Laboratory, Guangzhou Women and Children's Medical Center, Guangzhou Medical University, No.9 Jinsui Road, Guangzhou, Guangdong Province, 510623, People's Republic of China.
M2  - Tan, Nan. Clinical Laboratory, Zhongshan Boai Hospital, No.6 Chenggui Road, Zhongshan, Guangdong Province, 528403, People's Republic of China.
M2  - Deng, Qiulian. Clinical Laboratory, Guangzhou Women and Children's Medical Center, Guangzhou Medical University, No.9 Jinsui Road, Guangzhou, Guangdong Province, 510623, People's Republic of China.
M2  - Gao, Kankan. Clinical Laboratory, Guangzhou Women and Children's Medical Center, Guangzhou Medical University, No.9 Jinsui Road, Guangzhou, Guangdong Province, 510623, People's Republic of China.
M2  - Huang, Yu-Ping. Guangzhou Institute of Pediatrics, Guangzhou Women and Children's Medical Center, Guangzhou Medical University, Guangzhou, Guangdong, China.
M2  - Chang, Chien-Yi. Guangzhou Institute of Pediatrics, Guangzhou Women and Children's Medical Center, Guangzhou Medical University, Guangzhou, Guangdong, China.
M2  - Liu, Haiying. Clinical Laboratory, Guangzhou Women and Children's Medical Center, Guangzhou Medical University, No.9 Jinsui Road, Guangzhou, Guangdong Province, 510623, People's Republic of China. xiangliuhaiying@aliyun.com.
SN  - 1471-2334
SN  - 1471-2334
M1  - 100968551
PT  - Journal Article, Research Support, Non-U.S. Gov't
L2  - http://ovidsp.ovid.com/ovidweb.cgi?T=JS&PAGE=reference&D=med15&NEWS=N&AN=29310577
ER  -  

Link to the Ovid Full Text or citation: https://access.ovid.com/custom/redirector/index.html?dest=https://go.openathens.net/redirector/unimelb.edu.au?url=http://ovidsp.ovid.com/ovidweb.cgi?T=JS&CSC=Y&NEWS=N&PAGE=fulltext&D=med15&DO=10.1186%2fs12879-017-2811-0Link to the External Link Resolver: https://unimelb.hosted.exlibrisgroup.com/sfxlcl41/?sid=OVID:medline&id=pmid:29310577&id=doi:10.1186%2Fs12879-017-2811-0&issn=1471-2334&isbn=&volume=18&issue=1&spage=14&pages=14&date=2018&title=BMC+Infectious+Diseases&atitle=Epidemiology+of+invasive+group+B+streptococcal+disease+in+infants+from+urban+area+of+South+China%2C+2011-2014.&aulast=Guan&pid=%3Cauthor%3EGuan+X%3BMu+X%3BJi+W%3BYuan+C%3BHe+P%3BZhang+L%3BHuang+Y%3BLi+J%3BChen+J%3BZhong+H%3BPang+S%3BTan+N%3BDeng+Q%3BGao+K%3BHuang+YP%3BChang+CY%3BLiu+H%3C%2Fauthor%3E%3CAN%3E29310577%3C%2FAN%3E%3CDT%3EJournal+Article%3C%2FDT%3E 

44. 
TY  - JOUR
DB  - Ovid MEDLINE(R) <2017>
ID  - 29052687
T1  - Association Between Early-Life Antibiotic Use and the Risk of Islet or Celiac Disease Autoimmunity.
T3  - Comment in: JAMA Pediatr. 2018 May 1;172(5):497. doi: 10.1001/jamapediatrics.2018.0041 PMID: 29554178 [https://www.ncbi.nlm.nih.gov/pubmed/29554178] Comment in: JAMA Pediatr. 2018 May 1;172(5):496-497. doi: 10.1001/jamapediatrics.2018.0027 PMID: 29554186 [https://www.ncbi.nlm.nih.gov/pubmed/29554186]
DO  - https://dx.doi.org/10.1001/jamapediatrics.2017.2905
A1  - Kemppainen, Kaisa M
A1  - Vehik, Kendra
A1  - Lynch, Kristian F
A1  - Larsson, Helena Elding
A1  - Canepa, Ronald J
A1  - Simell, Ville
A1  - Koletzko, Sibylle
A1  - Liu, Edwin
A1  - Simell, Olli G
A1  - Toppari, Jorma
A1  - Ziegler, Anette G
A1  - Rewers, Marian J
A1  - Lernmark, Ake
A1  - Hagopian, William A
A1  - She, Jin-Xiong
A1  - Akolkar, Beena
A1  - Schatz, Desmond A
A1  - Atkinson, Mark A
A1  - Blaser, Martin J
A1  - Krischer, Jeffrey P
A1  - Hyoty, Heikki
A1  - Agardh, Daniel
A1  - Triplett, Eric W
A2  - Environmental Determinants of Diabetes in the Young (TEDDY) Study Group
Y1  - 2017//
N1  - Comment in (CIN)
N2  - Importance: Evidence is lacking regarding the consequences of antibiotic use in early life and the risk of certain autoimmune diseases., Objective: To test the association between early-life antibiotic use and islet or celiac disease (CD) autoimmunity in genetically at-risk children prospectively followed up for type 1 diabetes (T1D) or CD., Design, Setting, and Participants: HLA-genotyped newborns from Finland, Germany, Sweden, and the United States were enrolled in the prospective birth cohort of The Environmental Determinants of Diabetes in the Young (TEDDY) study between November 20, 2004, and July 8, 2010. The dates of analysis were November 20, 2004, to August 31, 2014. Individuals from the general population and those having a first-degree relative with T1D were enrolled if they had 1 of 9 HLA genotypes associated with a risk for T1D., Exposures: Parental reports of the most common antibiotics (cephalosporins, penicillins, and macrolides) used between age 3 months and age 4 years were recorded prospectively., Main Outcomes and Measures: Islet autoimmunity and CD autoimmunity were defined as being positive for islet or tissue transglutaminase autoantibodies at 2 consecutive clinic visits at least 3 months apart. Hazard ratios and 95% CIs calculated from Cox proportional hazards regression models were used to assess the relationship between antibiotic use in early life before seroconversion and the development of autoimmunity., Results: Participants were 8495 children (49.0% female) and 6558 children (48.7% female) enrolled in the TEDDY study who were tested for islet and tissue transglutaminase autoantibodies, respectively. Exposure to and frequency of use of any antibiotic assessed in this study in early life or before seroconversion did not influence the risk of developing islet autoimmunity or CD autoimmunity. Cumulative use of any antibiotic during the first 4 years of life was not associated with the appearance of any autoantibody (hazard ratio [HR], 0.98; 95% CI, 0.95-1.01), multiple islet autoantibodies (HR, 0.99; 95% CI, 0.95-1.03), or the transglutaminase autoantibody (HR, 1.00; 95% CI, 0.98-1.02)., Conclusions and Relevance: The use of the most prescribed antibiotics during the first 4 years of life, regardless of geographic region, was not associated with the development of autoimmunity for T1D or CD. These results suggest that a risk of islet or tissue transglutaminase autoimmunity need not influence the recommendations for clinical use of antibiotics in young children at risk for T1D or CD.
KW  - Age Factors
KW  - Anti-Bacterial Agents/ad [Administration & Dosage]
KW  - *Anti-Bacterial Agents/ae [Adverse Effects]
KW  - Autoantibodies/bl [Blood]
KW  - *Autoimmune Diseases/ci [Chemically Induced]
KW  - Autoimmune Diseases/ep [Epidemiology]
KW  - Autoimmune Diseases/ge [Genetics]
KW  - *Celiac Disease/ci [Chemically Induced]
KW  - Celiac Disease/ep [Epidemiology]
KW  - Celiac Disease/ge [Genetics]
KW  - Child, Preschool
KW  - *Diabetes Mellitus, Type 1/ci [Chemically Induced]
KW  - Diabetes Mellitus, Type 1/ep [Epidemiology]
KW  - Diabetes Mellitus, Type 1/ge [Genetics]
KW  - Dose-Response Relationship, Drug
KW  - Drug Administration Schedule
KW  - Drug Utilization/sn [Statistics & Numerical Data]
KW  - Europe/ep [Epidemiology]
KW  - Female
KW  - Follow-Up Studies
KW  - Genetic Predisposition to Disease
KW  - HLA-DR Antigens/ge [Genetics]
KW  - Histocompatibility Testing
KW  - Humans
KW  - Infant
KW  - Islets of Langerhans/im [Immunology]
KW  - Male
KW  - Prospective Studies
KW  - Risk Assessment/mt [Methods]
KW  - Sensitivity and Specificity
KW  - United States/ep [Epidemiology]
JF  - JAMA pediatrics
JA  - Jama, Pediatr.
VL  - 171
IS  - 12
SP  - 1217
EP  - 1225
CY  - United States
M2  - Kemppainen, Kaisa M. Department of Microbiology and Cell Science, Institute of Food and Agricultural Sciences, University of Florida, Gainesville.
M2  - Vehik, Kendra. Health Informatics Institute, Morsani College of Medicine, University of South Florida, Tampa.
M2  - Lynch, Kristian F. Health Informatics Institute, Morsani College of Medicine, University of South Florida, Tampa.
M2  - Larsson, Helena Elding. Department of Clinical Sciences, Lund University Clinical Research Center, Skane University Hospital, Malmo, Sweden.
M2  - Canepa, Ronald J. Department of Microbiology and Cell Science, Institute of Food and Agricultural Sciences, University of Florida, Gainesville.
M2  - Simell, Ville. MediCity Laboratory, University of Turku, Turku, Finland.
M2  - Koletzko, Sibylle. Division of Paediatric Gastroenterology and Hepatology, Dr von Hauner Children's Hospital, Ludwig Maximilian University, Munchen, Germany.
M2  - Liu, Edwin. Digestive Health Institute, Children's Hospital Colorado, Anschutz Medical Campus, University of Colorado Denver, Aurora.
M2  - Simell, Olli G. Research Centre of Applied and Preventive Cardiovascular Medicine, University of Turku, Turku, Finland.
M2  - Toppari, Jorma. Department of Pediatrics, University of Turku, Turku University Hospital, Turku, Finland.
M2  - Toppari, Jorma. Department of Physiology, Institute of Biomedicine, University of Turku, Turku, Finland.
M2  - Ziegler, Anette G. Institute of Diabetes Research, Helmholtz Zentrum Munchen, Munchen, Germany.
M2  - Ziegler, Anette G. Klinikum Rechts der Isar, Technische Universitat Munchen, Munchen, Germany.
M2  - Ziegler, Anette G. Forschergruppe Diabetes e.V., Neuherberg, Germany.
M2  - Rewers, Marian J. Barbara Davis Center for Childhood Diabetes, University of Colorado Denver, Aurora.
M2  - Lernmark, Ake. Department of Clinical Sciences, Lund University Clinical Research Center, Skane University Hospital, Malmo, Sweden.
M2  - Hagopian, William A. Pacific Northwest Diabetes Research Institute, Seattle, Washington.
M2  - She, Jin-Xiong. Center for Biotechnology and Genomic Medicine, Medical College of Georgia, Augusta University, Augusta.
M2  - Akolkar, Beena. National Institute of Diabetes and Digestive and Kidney Diseases, Bethesda, Maryland.
M2  - Schatz, Desmond A. Department of Pediatrics, College of Medicine, University of Florida, Gainesville.
M2  - Atkinson, Mark A. Department of Pathology, Immunology, and Laboratory Medicine, College of Medicine, University of Florida, Gainesville.
M2  - Blaser, Martin J. Department of Medicine and Microbiology, New York School of Medicine, New York.
M2  - Krischer, Jeffrey P. Health Informatics Institute, Morsani College of Medicine, University of South Florida, Tampa.
M2  - Hyoty, Heikki. Department of Virology, Faculty of Medicine and Life Sciences, University of Tampere, Tampere, Finland.
M2  - Hyoty, Heikki. Fimlab Laboratories, Pirkanmaa Hospital District, Tampere, Finland.
M2  - Agardh, Daniel. Department of Clinical Sciences, Lund University Clinical Research Center, Skane University Hospital, Malmo, Sweden.
M2  - Triplett, Eric W. Department of Microbiology and Cell Science, Institute of Food and Agricultural Sciences, University of Florida, Gainesville.
SN  - 2168-6211
SN  - 2168-6203
M1  - 101589544
PT  - Journal Article, Multicenter Study, Research Support, Non-U.S. Gov't, Research Support, N.I.H., Extramural, Research Support, U.S. Gov't, P.H.S.
L2  - http://ovidsp.ovid.com/ovidweb.cgi?T=JS&PAGE=reference&D=med14&NEWS=N&AN=29052687
ER  -  

Link to the Ovid Full Text or citation: https://access.ovid.com/custom/redirector/index.html?dest=https://go.openathens.net/redirector/unimelb.edu.au?url=http://ovidsp.ovid.com/ovidweb.cgi?T=JS&CSC=Y&NEWS=N&PAGE=fulltext&D=med14&DO=10.1001%2fjamapediatrics.2017.2905Link to the External Link Resolver: https://unimelb.hosted.exlibrisgroup.com/sfxlcl41/?sid=OVID:medline&id=pmid:29052687&id=doi:10.1001%2Fjamapediatrics.2017.2905&issn=2168-6203&isbn=&volume=171&issue=12&spage=1217&pages=1217-1225&date=2017&title=JAMA+Pediatrics&atitle=Association+Between+Early-Life+Antibiotic+Use+and+the+Risk+of+Islet+or+Celiac+Disease+Autoimmunity.&aulast=Kemppainen&pid=%3Cauthor%3EKemppainen+KM%3BVehik+K%3BLynch+KF%3BLarsson+HE%3BCanepa+RJ%3BSimell+V%3BKoletzko+S%3BLiu+E%3BSimell+OG%3BToppari+J%3BZiegler+AG%3BRewers+MJ%3BLernmark+A%3BHagopian+WA%3BShe+JX%3BAkolkar+B%3BSchatz+DA%3BAtkinson+MA%3BBlaser+MJ%3BKrischer+JP%3BHyoty+H%3BAgardh+D%3BTriplett+EW%3C%2Fauthor%3E%3CAN%3E29052687%3C%2FAN%3E%3CDT%3EJournal+Article%3C%2FDT%3E 

45. 
TY  - JOUR
DB  - Ovid MEDLINE(R) <2017>
ID  - 28379454
T1  - Intervention strategies for cesarean section-induced alterations in the microbiota-gut-brain axis.
DO  - https://dx.doi.org/10.1093/nutrit/nuw069
A1  - Moya-Perez, Angela
A1  - Luczynski, Pauline
A1  - Renes, Ingrid B
A1  - Wang, Shugui
A1  - Borre, Yuliya
A1  - Anthony Ryan, C
A1  - Knol, Jan
A1  - Stanton, Catherine
A1  - Dinan, Timothy G
A1  - Cryan, John F
Y1  - 2017//
N2  - Microbial colonization of the gastrointestinal tract is an essential process that modulates host physiology and immunity. Recently, researchers have begun to understand how and when these microorganisms colonize the gut and the early-life factors that impact their natural ecological establishment. The vertical transmission of maternal microbes to the offspring is a critical factor for host immune and metabolic development. Increasing evidence also points to a role in the wiring of the gut-brain axis. This process may be altered by various factors such as mode of delivery, gestational age at birth, the use of antibiotics in early life, infant feeding, and hygiene practices. In fact, these early exposures that impact the intestinal microbiota have been associated with the development of diseases such as obesity, type 1 diabetes, asthma, allergies, and even neurodevelopmental disorders. The present review summarizes the impact of cesarean birth on the gut microbiome and the health status of the developing infant and discusses possible preventative and restorative strategies to compensate for early-life microbial perturbations. Copyright © The Author(s) 2017. Published by Oxford University Press on behalf of the International Life Sciences Institute.
KW  - Brain/gd [Growth & Development]
KW  - *Cesarean Section
KW  - Female
KW  - *Gastrointestinal Microbiome
KW  - Gastrointestinal Tract/mi [Microbiology]
KW  - Humans
KW  - Pregnancy
JF  - Nutrition reviews
JA  - Nutr Rev
VL  - 75
IS  - 4
SP  - 225
EP  - 240
CY  - United States
M2  - Moya-Perez, Angela. A. Moya-Perez, P. Luczynski, Y. Borre, C.A. Ryan, C. Stanton, T.G. Dinan, and J.F. Cryan are with the APC Microbiome Institute; C.A. Ryan is with the Department of Paediatrics and Child Health; T.G. Dinan is with the Department of Psychiatry and Neurobehavioural Science; and J.F. Cryan is with the Department of Anatomy and Neuroscience; University College Cork, Cork, Ireland. I.B. Renes and J. Knol are with Nutricia Research, Utrecht, the Netherlands. S. Wang is with Nutricia Research, Singapore. J. Knol is with the Laboratory of Microbiology, Wageningen University, Wageningen, the Netherlands. C. Stanton is with the Teagasc Moorepark Food Research Centre, Fermoy, Cork, Ireland.
M2  - Luczynski, Pauline. A. Moya-Perez, P. Luczynski, Y. Borre, C.A. Ryan, C. Stanton, T.G. Dinan, and J.F. Cryan are with the APC Microbiome Institute; C.A. Ryan is with the Department of Paediatrics and Child Health; T.G. Dinan is with the Department of Psychiatry and Neurobehavioural Science; and J.F. Cryan is with the Department of Anatomy and Neuroscience; University College Cork, Cork, Ireland. I.B. Renes and J. Knol are with Nutricia Research, Utrecht, the Netherlands. S. Wang is with Nutricia Research, Singapore. J. Knol is with the Laboratory of Microbiology, Wageningen University, Wageningen, the Netherlands. C. Stanton is with the Teagasc Moorepark Food Research Centre, Fermoy, Cork, Ireland.
M2  - Renes, Ingrid B. A. Moya-Perez, P. Luczynski, Y. Borre, C.A. Ryan, C. Stanton, T.G. Dinan, and J.F. Cryan are with the APC Microbiome Institute; C.A. Ryan is with the Department of Paediatrics and Child Health; T.G. Dinan is with the Department of Psychiatry and Neurobehavioural Science; and J.F. Cryan is with the Department of Anatomy and Neuroscience; University College Cork, Cork, Ireland. I.B. Renes and J. Knol are with Nutricia Research, Utrecht, the Netherlands. S. Wang is with Nutricia Research, Singapore. J. Knol is with the Laboratory of Microbiology, Wageningen University, Wageningen, the Netherlands. C. Stanton is with the Teagasc Moorepark Food Research Centre, Fermoy, Cork, Ireland.
M2  - Wang, Shugui. A. Moya-Perez, P. Luczynski, Y. Borre, C.A. Ryan, C. Stanton, T.G. Dinan, and J.F. Cryan are with the APC Microbiome Institute; C.A. Ryan is with the Department of Paediatrics and Child Health; T.G. Dinan is with the Department of Psychiatry and Neurobehavioural Science; and J.F. Cryan is with the Department of Anatomy and Neuroscience; University College Cork, Cork, Ireland. I.B. Renes and J. Knol are with Nutricia Research, Utrecht, the Netherlands. S. Wang is with Nutricia Research, Singapore. J. Knol is with the Laboratory of Microbiology, Wageningen University, Wageningen, the Netherlands. C. Stanton is with the Teagasc Moorepark Food Research Centre, Fermoy, Cork, Ireland.
M2  - Borre, Yuliya. A. Moya-Perez, P. Luczynski, Y. Borre, C.A. Ryan, C. Stanton, T.G. Dinan, and J.F. Cryan are with the APC Microbiome Institute; C.A. Ryan is with the Department of Paediatrics and Child Health; T.G. Dinan is with the Department of Psychiatry and Neurobehavioural Science; and J.F. Cryan is with the Department of Anatomy and Neuroscience; University College Cork, Cork, Ireland. I.B. Renes and J. Knol are with Nutricia Research, Utrecht, the Netherlands. S. Wang is with Nutricia Research, Singapore. J. Knol is with the Laboratory of Microbiology, Wageningen University, Wageningen, the Netherlands. C. Stanton is with the Teagasc Moorepark Food Research Centre, Fermoy, Cork, Ireland.
M2  - Anthony Ryan, C. A. Moya-Perez, P. Luczynski, Y. Borre, C.A. Ryan, C. Stanton, T.G. Dinan, and J.F. Cryan are with the APC Microbiome Institute; C.A. Ryan is with the Department of Paediatrics and Child Health; T.G. Dinan is with the Department of Psychiatry and Neurobehavioural Science; and J.F. Cryan is with the Department of Anatomy and Neuroscience; University College Cork, Cork, Ireland. I.B. Renes and J. Knol are with Nutricia Research, Utrecht, the Netherlands. S. Wang is with Nutricia Research, Singapore. J. Knol is with the Laboratory of Microbiology, Wageningen University, Wageningen, the Netherlands. C. Stanton is with the Teagasc Moorepark Food Research Centre, Fermoy, Cork, Ireland.
M2  - Knol, Jan. A. Moya-Perez, P. Luczynski, Y. Borre, C.A. Ryan, C. Stanton, T.G. Dinan, and J.F. Cryan are with the APC Microbiome Institute; C.A. Ryan is with the Department of Paediatrics and Child Health; T.G. Dinan is with the Department of Psychiatry and Neurobehavioural Science; and J.F. Cryan is with the Department of Anatomy and Neuroscience; University College Cork, Cork, Ireland. I.B. Renes and J. Knol are with Nutricia Research, Utrecht, the Netherlands. S. Wang is with Nutricia Research, Singapore. J. Knol is with the Laboratory of Microbiology, Wageningen University, Wageningen, the Netherlands. C. Stanton is with the Teagasc Moorepark Food Research Centre, Fermoy, Cork, Ireland.
M2  - Stanton, Catherine. A. Moya-Perez, P. Luczynski, Y. Borre, C.A. Ryan, C. Stanton, T.G. Dinan, and J.F. Cryan are with the APC Microbiome Institute; C.A. Ryan is with the Department of Paediatrics and Child Health; T.G. Dinan is with the Department of Psychiatry and Neurobehavioural Science; and J.F. Cryan is with the Department of Anatomy and Neuroscience; University College Cork, Cork, Ireland. I.B. Renes and J. Knol are with Nutricia Research, Utrecht, the Netherlands. S. Wang is with Nutricia Research, Singapore. J. Knol is with the Laboratory of Microbiology, Wageningen University, Wageningen, the Netherlands. C. Stanton is with the Teagasc Moorepark Food Research Centre, Fermoy, Cork, Ireland.
M2  - Dinan, Timothy G. A. Moya-Perez, P. Luczynski, Y. Borre, C.A. Ryan, C. Stanton, T.G. Dinan, and J.F. Cryan are with the APC Microbiome Institute; C.A. Ryan is with the Department of Paediatrics and Child Health; T.G. Dinan is with the Department of Psychiatry and Neurobehavioural Science; and J.F. Cryan is with the Department of Anatomy and Neuroscience; University College Cork, Cork, Ireland. I.B. Renes and J. Knol are with Nutricia Research, Utrecht, the Netherlands. S. Wang is with Nutricia Research, Singapore. J. Knol is with the Laboratory of Microbiology, Wageningen University, Wageningen, the Netherlands. C. Stanton is with the Teagasc Moorepark Food Research Centre, Fermoy, Cork, Ireland.
M2  - Cryan, John F. A. Moya-Perez, P. Luczynski, Y. Borre, C.A. Ryan, C. Stanton, T.G. Dinan, and J.F. Cryan are with the APC Microbiome Institute; C.A. Ryan is with the Department of Paediatrics and Child Health; T.G. Dinan is with the Department of Psychiatry and Neurobehavioural Science; and J.F. Cryan is with the Department of Anatomy and Neuroscience; University College Cork, Cork, Ireland. I.B. Renes and J. Knol are with Nutricia Research, Utrecht, the Netherlands. S. Wang is with Nutricia Research, Singapore. J. Knol is with the Laboratory of Microbiology, Wageningen University, Wageningen, the Netherlands. C. Stanton is with the Teagasc Moorepark Food Research Centre, Fermoy, Cork, Ireland.
SN  - 1753-4887
SN  - 0029-6643
M1  - oay, 0376405
PT  - Journal Article, Review
L2  - http://ovidsp.ovid.com/ovidweb.cgi?T=JS&PAGE=reference&D=med14&NEWS=N&AN=28379454
ER  -  

Link to the Ovid Full Text or citation: https://access.ovid.com/custom/redirector/index.html?dest=https://go.openathens.net/redirector/unimelb.edu.au?url=http://ovidsp.ovid.com/ovidweb.cgi?T=JS&CSC=Y&NEWS=N&PAGE=fulltext&D=med14&DO=10.1093%2fnutrit%2fnuw069Link to the External Link Resolver: https://unimelb.hosted.exlibrisgroup.com/sfxlcl41/?sid=OVID:medline&id=pmid:28379454&id=doi:10.1093%2Fnutrit%2Fnuw069&issn=0029-6643&isbn=&volume=75&issue=4&spage=225&pages=225-240&date=2017&title=Nutrition+Reviews&atitle=Intervention+strategies+for+cesarean+section-induced+alterations+in+the+microbiota-gut-brain+axis.&aulast=Moya-Perez&pid=%3Cauthor%3EMoya-Perez+A%3BLuczynski+P%3BRenes+IB%3BWang+S%3BBorre+Y%3BAnthony+Ryan+C%3BKnol+J%3BStanton+C%3BDinan+TG%3BCryan+JF%3C%2Fauthor%3E%3CAN%3E28379454%3C%2FAN%3E%3CDT%3EJournal+Article%3C%2FDT%3E 

46. 
TY  - JOUR
DB  - Ovid MEDLINE(R) <2017>
ID  - 28426649
T1  - The importance of appropriate initial bacterial colonization of the intestine in newborn, child, and adult health.
DO  - https://dx.doi.org/10.1038/pr.2017.111
A1  - Walker, W Allan
Y1  - 2017//
Y2  - 20170517//
N2  - The fetus does not reside in a sterile intrauterine environment and is exposed to commensal bacteria from the maternal gut/blood stream that cross the placenta and enter the amniotic fluid. This intestinal exposure to colonizing bacteria continues at birth and during the first year of life and has a profound influence on lifelong health. Why is this important? Intestinal crosstalk with colonizing bacteria in the developing intestine affects the infant's adaptation to extrauterine life (immune homeostasis) and provides protection against disease expression (allergy, autoimmune disease, obesity, etc.) later in life. Colonizing intestinal bacteria are critical to the normal development of host defense. Disrupted colonization (dysbiosis) due to maternal dysbiosis, cesarean section delivery, use of perinatal antibiotics, or premature delivery may adversely affect the gut development of host defense and predispose to inflammation rather than to homeostasis, leading to increased susceptibility to disease later in life. Babies born by cesarean section have a higher incidence of allergy, type 1 diabetes, and obesity. Infants given repeated antibiotic regimens during the first year of life are more likely to have asthma as adolescents. This research breakthrough helps to explain the shift in disease paradigms from infections to immune-mediated in children from developed countries. This review will develop this research breakthrough.
KW  - Adult
KW  - Bacteria/gd [Growth & Development]
KW  - *Bacteria/ip [Isolation & Purification]
KW  - Breast Feeding
KW  - Child
KW  - Dysbiosis/pc [Prevention & Control]
KW  - Fecal Microbiota Transplantation
KW  - Female
KW  - *Gastrointestinal Microbiome
KW  - Humans
KW  - Infant, Newborn
JF  - Pediatric research
JA  - Pediatr Res
VL  - 82
IS  - 3
SP  - 387
EP  - 395
CY  - United States
M2  - Walker, W Allan. Mucosal Immunology and Biology Research Center, Division of Pediatric Gastroenterology, Massachusetts General Hospital for Children, Division of Nutrition, Harvard Medical School, Boston, Massachusetts.
SN  - 1530-0447
SN  - 0031-3998
M1  - owl, 0100714
PT  - Journal Article, Review
L2  - http://ovidsp.ovid.com/ovidweb.cgi?T=JS&PAGE=reference&D=med14&NEWS=N&AN=28426649
ER  -  

Link to the Ovid Full Text or citation: https://access.ovid.com/custom/redirector/index.html?dest=https://go.openathens.net/redirector/unimelb.edu.au?url=http://ovidsp.ovid.com/ovidweb.cgi?T=JS&CSC=Y&NEWS=N&PAGE=fulltext&D=med14&DO=10.1038%2fpr.2017.111Link to the External Link Resolver: https://unimelb.hosted.exlibrisgroup.com/sfxlcl41/?sid=OVID:medline&id=pmid:28426649&id=doi:10.1038%2Fpr.2017.111&issn=0031-3998&isbn=&volume=82&issue=3&spage=387&pages=387-395&date=2017&title=Pediatric+Research&atitle=The+importance+of+appropriate+initial+bacterial+colonization+of+the+intestine+in+newborn%2C+child%2C+and+adult+health.&aulast=Walker&pid=%3Cauthor%3EWalker+WA%3C%2Fauthor%3E%3CAN%3E28426649%3C%2FAN%3E%3CDT%3EJournal+Article%3C%2FDT%3E 

47. 
TY  - JOUR
DB  - Ovid MEDLINE(R) <2017>
ID  - 28346921
T1  - Bacterial Colonization of the Newborn Gut, Immune Development, and Prevention of Disease.
DO  - https://dx.doi.org/10.1159/000455210
A1  - Walker, W Allan
Y1  - 2017//
Y2  - 20170327//
N2  - We now know that the fetus does not reside in a sterile intrauterine environment but is exposed to commensal bacteria from the maternal gut which cross the placenta and infiltrate the amniotic fluid. This exposure to colonizing bacteria continues at birth and during the first year of life, and it has a profound influence on lifelong health. Why is this important? Cross talk with colonizing bacteria in the developing neonatal intestine helps in the initial adaptation of the infant to extrauterine life, particularly in acquiring immune homeostasis, and provides protection against disease expression (e.g., allergy, autoimmune disease, and obesity) later in life. Colonizing intestinal bacteria are critical to the development of host defense during the neonatal period. Disrupted colonization (dysbiosis) due to cesarean section delivery, perinatal antibiotics, or premature delivery may adversely affect the development of host defense mechanisms in the gut and predispose to inflammation leading to increased susceptibility to disease later in life. Clinical evidence suggests that babies born by cesarean section have higher incidence rates of allergy, type 1 diabetes, and obesity. Infants given repeated antibiotic regimens are more likely to have asthma as adolescents. This observation helps to explain the disease paradigm shift in children from developed countries. Copyright © 2017 Nestec Ltd., Vevey/S. Karger AG, Basel.
KW  - Anti-Bacterial Agents/ae [Adverse Effects]
KW  - Asthma
KW  - *Bacteria/gd [Growth & Development]
KW  - Cesarean Section/ae [Adverse Effects]
KW  - *Disease Susceptibility/mi [Microbiology]
KW  - Dysbiosis/co [Complications]
KW  - Gastrointestinal Microbiome/im [Immunology]
KW  - *Gastrointestinal Microbiome/ph [Physiology]
KW  - Humans
KW  - Hypersensitivity
KW  - *Immunity/ph [Physiology]
KW  - Infant
KW  - Infant, Newborn
KW  - Inflammation
JF  - Nestle Nutrition Institute workshop series
JA  - Nestle Nutr Inst Workshop Ser
VL  - 88
SP  - 23
EP  - 33
CY  - Switzerland
M2  - Walker, W Allan. Mucosal Immunology and Biology Research Center, MassGeneral Hospital for Children, Charlestown, MA, and Division of Nutrition, Harvard Medical School, Boston, MA, USA.
SN  - 1664-2155
SN  - 1664-2147
M1  - 101577268
PT  - Journal Article, Review
L2  - http://ovidsp.ovid.com/ovidweb.cgi?T=JS&PAGE=reference&D=med14&NEWS=N&AN=28346921
ER  -  

Link to the Ovid Full Text or citation: https://access.ovid.com/custom/redirector/index.html?dest=https://go.openathens.net/redirector/unimelb.edu.au?url=http://ovidsp.ovid.com/ovidweb.cgi?T=JS&CSC=Y&NEWS=N&PAGE=fulltext&D=med14&DO=10.1159%2f000455210Link to the External Link Resolver: https://unimelb.hosted.exlibrisgroup.com/sfxlcl41/?sid=OVID:medline&id=pmid:28346921&id=doi:10.1159%2F000455210&issn=1664-2147&isbn=&volume=88&issue=&spage=23&pages=23-33&date=2017&title=Nestle+Nutrition+Institute+Workshop+Series&atitle=Bacterial+Colonization+of+the+Newborn+Gut%2C+Immune+Development%2C+and+Prevention+of+Disease.&aulast=Walker&pid=%3Cauthor%3EWalker+WA%3C%2Fauthor%3E%3CAN%3E28346921%3C%2FAN%3E%3CDT%3EJournal+Article%3C%2FDT%3E 

48. 
TY  - JOUR
DB  - Ovid MEDLINE(R) <2017>
ID  - 27646695
T1  - Use of antibiotics in childhood and risk of Type 1 diabetes: a population-based case-control study.
DO  - https://dx.doi.org/10.1111/dme.13262
A1  - Mikkelsen, K H
A1  - Knop, F K
A1  - Vilsboll, T
A1  - Frost, M
A1  - Hallas, J
A1  - Pottegard, A
Y1  - 2017//
Y2  - 20161013//
N2  - AIMS: To investigate whether the use of antibiotics from infancy to adolescence influences the risk of Type 1 diabetes., METHODS: We conducted a population-based case-control study, including all Type 1 diabetes cases in Denmark among children born between 1997 and 2012 (n = 1578). Odds ratios associating Type 1 diabetes with use of antibiotics were calculated using conditional logistic regression., RESULTS: Overall, we found no association between the use of antibiotics and risk of Type 1 diabetes. Furthermore, no associations were seen specifically for broad-spectrum, narrow-spectrum, bactericidal or bacteriostatic types of antibiotics or for the most frequently used individual classes of antibiotics. No differences were observed in subgroups defined by sex or by age at time of diagnosis. However, filling five or more antibiotic prescriptions in the first 2 years of life specifically was associated with a higher odds ratio of 1.35 (95% CI 1.10-1.64). This association appeared to be driven by exposure to broad-spectrum antibiotics within the second year of life., CONCLUSION: Antibiotic exposure in childhood is generally not associated with the risk of developing Type 1 diabetes. Future studies should investigate the effects of multiple exposures to broad-spectrum antibiotics during the second year of life. Copyright © 2016 Diabetes UK.
KW  - Adolescent
KW  - *Anti-Bacterial Agents/tu [Therapeutic Use]
KW  - Case-Control Studies
KW  - Child
KW  - Child, Preschool
KW  - Denmark/ep [Epidemiology]
KW  - *Diabetes Mellitus, Type 1/ep [Epidemiology]
KW  - Female
KW  - Humans
KW  - Infant
KW  - Infant, Newborn
KW  - Logistic Models
KW  - Male
KW  - Odds Ratio
KW  - Risk Factors
JF  - Diabetic medicine : a journal of the British Diabetic Association
JA  - Diabet Med
VL  - 34
IS  - 2
SP  - 272
EP  - 277
CY  - England
M2  - Mikkelsen, K H. Center for Diabetes Research, Gentofte Hospital, University of Copenhagen, Hellerup, Denmark.
M2  - Mikkelsen, K H. Novo Nordisk Foundation Center for Basic Metabolic Research, University of Copenhagen, Copenhagen, Denmark.
M2  - Knop, F K. Center for Diabetes Research, Gentofte Hospital, University of Copenhagen, Hellerup, Denmark.
M2  - Knop, F K. Department of Clinical Medicine, Faculty of Health and Medical Sciences, University of Copenhagen, Copenhagen, Denmark.
M2  - Vilsboll, T. Center for Diabetes Research, Gentofte Hospital, University of Copenhagen, Hellerup, Denmark.
M2  - Frost, M. Endocrine Research Unit, University of Southern Denmark, Odense, Denmark.
M2  - Hallas, J. Clinical Pharmacology and Pharmacy, Department of Public Health, University of Southern Denmark, Odense, Denmark.
M2  - Pottegard, A. Clinical Pharmacology and Pharmacy, Department of Public Health, University of Southern Denmark, Odense, Denmark.
SN  - 1464-5491
SN  - 0742-3071
M1  - dme, 8500858
PT  - Journal Article, Research Support, Non-U.S. Gov't
L2  - http://ovidsp.ovid.com/ovidweb.cgi?T=JS&PAGE=reference&D=med14&NEWS=N&AN=27646695
ER  -  

Link to the Ovid Full Text or citation: https://access.ovid.com/custom/redirector/index.html?dest=https://go.openathens.net/redirector/unimelb.edu.au?url=http://ovidsp.ovid.com/ovidweb.cgi?T=JS&CSC=Y&NEWS=N&PAGE=fulltext&D=med14&DO=10.1111%2fdme.13262Link to the External Link Resolver: https://unimelb.hosted.exlibrisgroup.com/sfxlcl41/?sid=OVID:medline&id=pmid:27646695&id=doi:10.1111%2Fdme.13262&issn=0742-3071&isbn=&volume=34&issue=2&spage=272&pages=272-277&date=2017&title=Diabetic+Medicine&atitle=Use+of+antibiotics+in+childhood+and+risk+of+Type+1+diabetes%3A+a+population-based+case-control+study.&aulast=Mikkelsen&pid=%3Cauthor%3EMikkelsen+KH%3BKnop+FK%3BVilsboll+T%3BFrost+M%3BHallas+J%3BPottegard+A%3C%2Fauthor%3E%3CAN%3E27646695%3C%2FAN%3E%3CDT%3EJournal+Article%3C%2FDT%3E 

49. 
TY  - JOUR
DB  - Ovid MEDLINE(R) <2017>
ID  - 27079122
T1  - Immediate postpartum glycemic control and risk of surgical site infection.
DO  - https://dx.doi.org/10.3109/14767058.2016.1173672
A1  - Johnston, Robert C
A1  - Gabby, Lauryn
A1  - Tith, Tevy
A1  - Eaton, Kristina
A1  - Westermann, Melissa
A1  - Wing, Deborah A
Y1  - 2017//
Y2  - 20160505//
N2  - OBJECTIVE: Nearly one-third of all births in the United States in 2013 were by cesarean delivery, with 6% complicated by diabetes. The purpose of this study was to correlate immediate postoperative hyperglycemia with wound morbidity in diabetic women who underwent cesarean delivery., METHODS: This retrospective case-control study was performed at UC Irvine Health and Miller Women's & Children's Hospital Long Beach between 2009 and 2015. Subjects included women with at least Class B diabetes mellitus who underwent cesarean birth. Fasting and postprandial blood glucose levels (BGL) were recorded daily during postoperative days one through four. Outcomes included abscess formation, cellulitis, wound separation, fascial dehiscence, hospital readmission, secondary wound closure, antibiotic treatment, and a composite of the above., RESULTS: Outcomes were evaluated for 176 subjects. Twenty-nine experienced wound complications. Women readmitted for wound complications and those with composite morbidity experienced significantly higher mean fasting BGL, however, BGL during the immediate postoperative setting were not predictive of wound morbidity., CONCLUSION: In our cohort of diabetic women who underwent cesarean delivery, immediate postoperative hyperglycemia was not associated with wound morbidity.
KW  - Adult
KW  - Case-Control Studies
KW  - *Cesarean Section
KW  - *Diabetes Mellitus, Type 1/co [Complications]
KW  - *Diabetes Mellitus, Type 2/co [Complications]
KW  - Female
KW  - Humans
KW  - *Hyperglycemia/co [Complications]
KW  - Hyperglycemia/di [Diagnosis]
KW  - Logistic Models
KW  - Pregnancy
KW  - *Pregnancy in Diabetics
KW  - Puerperal Disorders/di [Diagnosis]
KW  - *Puerperal Disorders
KW  - Retrospective Studies
KW  - Risk Factors
KW  - *Surgical Wound Infection/et [Etiology]
JF  - The journal of maternal-fetal & neonatal medicine : the official journal of the European Association of Perinatal Medicine, the Federation of Asia and Oceania Perinatal Societies, the International Society of Perinatal Obstetricians
JA  - J Matern Fetal Neonatal Med
VL  - 30
IS  - 3
SP  - 267
EP  - 271
CY  - England
M2  - Johnston, Robert C. a Miller Women's & Children's Hospital Long Beach, Long Beach, CA, USA.
M2  - Johnston, Robert C. b University of California Irvine Health, Orange, CA, USA.
M2  - Gabby, Lauryn. b University of California Irvine Health, Orange, CA, USA.
M2  - Tith, Tevy. c San Diego Perinatal Center, San Diego, CA, USA and.
M2  - Eaton, Kristina. d Women's Care of Alaska, Anchorage, AK, USA.
M2  - Westermann, Melissa. a Miller Women's & Children's Hospital Long Beach, Long Beach, CA, USA.
M2  - Westermann, Melissa. b University of California Irvine Health, Orange, CA, USA.
M2  - Wing, Deborah A. b University of California Irvine Health, Orange, CA, USA.
SN  - 1476-4954
SN  - 1476-4954
M1  - 101136916
PT  - Journal Article
L2  - http://ovidsp.ovid.com/ovidweb.cgi?T=JS&PAGE=reference&D=med14&NEWS=N&AN=27079122
ER  -  

Link to the Ovid Full Text or citation: https://access.ovid.com/custom/redirector/index.html?dest=https://go.openathens.net/redirector/unimelb.edu.au?url=http://ovidsp.ovid.com/ovidweb.cgi?T=JS&CSC=Y&NEWS=N&PAGE=fulltext&D=med14&DO=10.3109%2f14767058.2016.1173672Link to the External Link Resolver: https://unimelb.hosted.exlibrisgroup.com/sfxlcl41/?sid=OVID:medline&id=pmid:27079122&id=doi:10.3109%2F14767058.2016.1173672&issn=1476-4954&isbn=&volume=30&issue=3&spage=267&pages=267-271&date=2017&title=Journal+of+Maternal-Fetal+%26+Neonatal+Medicine&atitle=Immediate+postpartum+glycemic+control+and+risk+of+surgical+site+infection.&aulast=Johnston&pid=%3Cauthor%3EJohnston+RC%3BGabby+L%3BTith+T%3BEaton+K%3BWestermann+M%3BWing+DA%3C%2Fauthor%3E%3CAN%3E27079122%3C%2FAN%3E%3CDT%3EJournal+Article%3C%2FDT%3E 

50. 
TY  - JOUR
DB  - Ovid MEDLINE(R) <2016>
ID  - 26552054
T1  - Association of Early Exposure of Probiotics and Islet Autoimmunity in the TEDDY Study.
T3  - Comment in: JAMA Pediatr. 2016 Jan;170(1):11. doi: 10.1001/jamapediatrics.2015.3246 PMID: 26551837 [https://www.ncbi.nlm.nih.gov/pubmed/26551837]
DO  - https://dx.doi.org/10.1001/jamapediatrics.2015.2757
A1  - Uusitalo, Ulla
A1  - Liu, Xiang
A1  - Yang, Jimin
A1  - Aronsson, Carin Andren
A1  - Hummel, Sandra
A1  - Butterworth, Martha
A1  - Lernmark, Ake
A1  - Rewers, Marian
A1  - Hagopian, William
A1  - She, Jin-Xiong
A1  - Simell, Olli
A1  - Toppari, Jorma
A1  - Ziegler, Anette G
A1  - Akolkar, Beena
A1  - Krischer, Jeffrey
A1  - Norris, Jill M
A1  - Virtanen, Suvi M
A2  - Rewers M, Bautista K, Baxter J, Bedoy R, Felipe-Morales D, Frohnert B, Gesualdo P, Hoffman M, Karban R, Liu E, Norris J, Samper-Imaz A, Steck A, Waugh K, Wright H, She JX, Schatz D, Hopkins D, Steed L, Thomas J, Silvis K, Haller M, Shankar M, Sheehan E, Gardiner M, McIndoe R, Sharma A, Williams J, Foghis G, Anderson SW, Robinson R, Ziegler AG, Beyerlein A, Bonifacio E, Hummel M, Hummel S, Foterek K, Kersting M, Knopff A, Koletzko S, Peplow C, Roth R, Stock J, Strauss E, Warncke K, Winkler C, Toppari J, Simell OG, Adamsson A, Hyoty H, Ilonen J, Jokipuu S, Kallio T, Kahonen M, Knip M, Koivu A, Koreasalo M, Kurppa K, Lonnrot M, Mantymaki E, Multasuo K, Mykkanen J, Niininen T, Nyblom M, Rajala P, Rautanen J, Riikonen A, Romo M, Simell S, Simell T, Simell V, Sjoberg M, Stenius A, Sarma M, Vainionpaa S, Varjonen E, Veijola R, Virtanen SM, Vaha-Makila M, Akerlund M, Lernmark A, Agardh D, Aronsson CA, Ask M, Bremer J, Carlsson UM, Cilio C, Ericson-Hallstrom E, Fransson L, Gard T, Gerardsson J, Bennet R, Hansen M, Hansson G, Hyberg S, Johansen F, Jonasdottir B, Jonsson L, Larsson HE, Forss SL, Mansson-Martinez M, Markan M, Melin J, Mestan Z, Rahmati K, Ramelius A, Rosenquist A, Salami F, Sibthorpe S, Sjoberg B, Swartling U, Amboh ET, Trulsson E, Torn C, Wallin A, Wimar A, Aberg S, Hagopian WA, Yan X, Killian M, Crouch CC, Skidmore J, Ayres S, Dunson K, Heaney D, Hervey R, Johnson C, Lyons R, Meyer A, Mulenga D, Schulte E, Scott E, Stabbert J, Willis J, Becker D, Franciscus M, Smith MD, Daftary A, Klein MB, Yates C, Krischer JP, Abbondondolo M, Austin-Gonzalez S, Baethke S, Brown R, Burkhardt B, Butterworth M, Clasen J, Cuthbertson D, Eberhard C, Fiske S, Garcia D, Garmeson J, Gowda V, Hadley D, Heyman K, Lee HS, Liu S, Liu X, Lynch K, Malloy J, McCarthy C, McLeod W, Meulemans S, Shaffer C, Smith L, Smith S, Tamura R, Uusitalo U, Vehik K, Vijayakandipan P, Wood K, Yang J, Akolkar B, Bourcier K, Briese T, Johnson SB, Oberste S, Triplett E, Yu L, Miao D, Bingley P, Williams A, Chandler K, Rokni S, Caygill C, Lovis N, Williams C, Wyatt R, Davis B, Eriksson EA, Lundgren IM, Karlsson EL, Dernroth DN, Erlund I, Salminen I, Sundvall J, Leiviska J, Kangas N, Little RR, Tennill AL, Erlich H, Mack SJ, Fear AL, Fiehn O, Wikoff B, Defelice B, Grapov D, Kind T, Palazoglu M, Valdiviez L, Wancewicz B, Wohlgemuth G, Wong J, Petrosino JF, Marcovina SM, Gaur VP, Smith RD, Metz TO, Ansong C, Webb-Robertson BJ, Mitchell HD, Higgins H, Ke S, She JX, McIndoe R, Liu H, Nechtman J, Zhao Y, Jiang N, Tian Y, Dong G, Rich SS, Chen WM, Onengut-Gumuscu S, Farber E, Pickin RR, Davis J, Gallo D, Bonnie J, Campolieto P
A2  - TEDDY Study Group
Y1  - 2016//
N1  - Comment in (CIN)
N2  - IMPORTANCE: Probiotics have been hypothesized to affect immunologic responses to environmental exposures by supporting healthy gut microbiota and could therefore theoretically be used to prevent the development of type 1 diabetes mellitus (T1DM)-associated islet autoimmunity., OBJECTIVE: To examine the association between supplemental probiotic use during the first year of life and islet autoimmunity among children at increased genetic risk of T1DM., DESIGN, SETTING, AND PARTICIPANTS: In this ongoing prospective cohort study that started September 1, 2004, children from 6 clinical centers, 3 in the United States (Colorado, Georgia/Florida, and Washington) and 3 in Europe (Finland, Germany, and Sweden), were followed up for T1DM-related autoantibodies. Blood samples were collected every 3 months between 3 and 48 months of age and every 6 months thereafter to determine persistent islet autoimmunity. Details of infant feeding, including probiotic supplementation and infant formula use, were monitored from birth using questionnaires and diaries. We applied time-to-event analysis to study the association between probiotic use and islet autoimmunity, stratifying by country and adjusting for family history of type 1 diabetes, HLA-DR-DQ genotypes, sex, birth order, mode of delivery, exclusive breastfeeding, birth year, child's antibiotic use, and diarrheal history, as well as maternal age, probiotic use, and smoking. Altogether 8676 infants with an eligible genotype were enrolled in the follow-up study before the age of 4 months. The final sample consisted of 7473 children with the age range of 4 to 10 years (as of October 31, 2014)., EXPOSURES: Early intake of probiotics., MAIN OUTCOMES AND MEASURES: Islet autoimmunity revealed by specific islet autoantibodies., RESULTS: Early probiotic supplementation (at the age of 0-27 days) was associated with a decreased risk of islet autoimmunity when compared with probiotic supplementation after 27 days or no probiotic supplementation (hazard ratio [HR], 0.66; 95% CI, 0.46-0.94). The association was accounted for by children with the DR3/4 genotype (HR, 0.40; 95% CI, 0.21-0.74) and was absent among other genotypes (HR, 0.97; 95% CI, 0.62-1.54)., CONCLUSIONS AND RELEVANCE: Early probiotic supplementation may reduce the risk of islet autoimmunity in children at the highest genetic risk of T1DM. The result needs to be confirmed in further studies before any recommendation of probiotics use is made.
KW  - *Autoantibodies/an [Analysis]
KW  - *Autoimmunity
KW  - Child
KW  - Child, Preschool
KW  - *Diabetes Mellitus, Type 1/ge [Genetics]
KW  - *Diabetes Mellitus, Type 1/im [Immunology]
KW  - Dietary Supplements
KW  - Female
KW  - Follow-Up Studies
KW  - Genetic Predisposition to Disease
KW  - Genotype
KW  - HLA Antigens/ge [Genetics]
KW  - Humans
KW  - Infant
KW  - Infant, Newborn
KW  - *Islets of Langerhans/im [Immunology]
KW  - Male
KW  - *Probiotics/ad [Administration & Dosage]
KW  - Risk
JF  - JAMA pediatrics
JA  - Jama, Pediatr.
VL  - 170
IS  - 1
SP  - 20
EP  - 8
CY  - United States
M2  - Uusitalo, Ulla. Health Informatics Institute, Morsani College of Medicine, University of South Florida, Tampa.
M2  - Liu, Xiang. Health Informatics Institute, Morsani College of Medicine, University of South Florida, Tampa.
M2  - Yang, Jimin. Health Informatics Institute, Morsani College of Medicine, University of South Florida, Tampa.
M2  - Aronsson, Carin Andren. Department of Clinical Sciences, Lund University, Malmo, Sweden.
M2  - Hummel, Sandra. Institute of Diabetes Research, Helmholtz Zentrum Munchen and Forschergruppe Diabetes, Klinikum rechts der Isar, Technische Universitat Munchen and Forschergruppe Diabetes e.V., Munich, Germany.
M2  - Butterworth, Martha. Health Informatics Institute, Morsani College of Medicine, University of South Florida, Tampa.
M2  - Lernmark, Ake. Department of Clinical Sciences, Lund University, Malmo, Sweden.
M2  - Rewers, Marian. Barbara Davis Center for Childhood Diabetes, University of Colorado School of Medicine, Aurora.
M2  - Hagopian, William. Pacific Northwest Diabetes Research Institute, Seattle, Washington.
M2  - She, Jin-Xiong. Medical College of Georgia, Georgia Regents University, Augusta.
M2  - Simell, Olli. Department of Pediatrics, University of Turku and Turku University Hospital, Turku, Finland.
M2  - Toppari, Jorma. Department of Pediatrics, University of Turku and Turku University Hospital, Turku, Finland8Department of Physiology, Institute of Biomedicine, University of Turku, Turku, Finland.
M2  - Ziegler, Anette G. Institute of Diabetes Research, Helmholtz Zentrum Munchen and Forschergruppe Diabetes, Klinikum rechts der Isar, Technische Universitat Munchen and Forschergruppe Diabetes e.V., Munich, Germany.
M2  - Akolkar, Beena. National Institute of Diabetes and Digestive and Kidney Diseases, National Institutes of Health, Bethesda, Maryland.
M2  - Krischer, Jeffrey. Health Informatics Institute, Morsani College of Medicine, University of South Florida, Tampa.
M2  - Norris, Jill M. Department of Epidemiology, Colorado School of Public Health, University of Colorado Denver, Aurora.
M2  - Virtanen, Suvi M. National Institute for Health and Welfare, Nutrition Unit, Helsinki, Finland12School of Health Sciences and Center for Child Health Research, University of Tampere and Tampere University Hospital, Tampere, Finland 13The Science Center of Pirkanmaa Hospita.
SN  - 2168-6211
SN  - 2168-6203
M1  - 101589544
PT  - Journal Article, Multicenter Study, Research Support, N.I.H., Extramural
L2  - http://ovidsp.ovid.com/ovidweb.cgi?T=JS&PAGE=reference&D=med13&NEWS=N&AN=26552054
ER  -  

Link to the Ovid Full Text or citation: https://access.ovid.com/custom/redirector/index.html?dest=https://go.openathens.net/redirector/unimelb.edu.au?url=http://ovidsp.ovid.com/ovidweb.cgi?T=JS&CSC=Y&NEWS=N&PAGE=fulltext&D=med13&DO=10.1001%2fjamapediatrics.2015.2757Link to the External Link Resolver: https://unimelb.hosted.exlibrisgroup.com/sfxlcl41/?sid=OVID:medline&id=pmid:26552054&id=doi:10.1001%2Fjamapediatrics.2015.2757&issn=2168-6203&isbn=&volume=170&issue=1&spage=20&pages=20-8&date=2016&title=JAMA+Pediatrics&atitle=Association+of+Early+Exposure+of+Probiotics+and+Islet+Autoimmunity+in+the+TEDDY+Study.&aulast=Uusitalo&pid=%3Cauthor%3EUusitalo+U%3BLiu+X%3BYang+J%3BAronsson+CA%3BHummel+S%3BButterworth+M%3BLernmark+A%3BRewers+M%3BHagopian+W%3BShe+JX%3BSimell+O%3BToppari+J%3BZiegler+AG%3BAkolkar+B%3BKrischer+J%3BNorris+JM%3BVirtanen+SM%3C%2Fauthor%3E%3CAN%3E26552054%3C%2FAN%3E%3CDT%3EJournal+Article%3C%2FDT%3E 

51. 
TY  - JOUR
DB  - Ovid MEDLINE(R) <2016>
ID  - 26575615
T1  - Streptococcus pneumoniae oropharyngeal colonization in school-age children and adolescents with type 1 diabetes mellitus: Impact of the heptavalent pneumococcal conjugate vaccine.
DO  - https://dx.doi.org/10.1080/21645515.2015.1072666
A1  - Principi, Nicola
A1  - Iughetti, Lorenzo
A1  - Cappa, Marco
A1  - Maffeis, Claudio
A1  - Chiarelli, Franco
A1  - Bona, Gianni
A1  - Gambino, Monia
A1  - Ruggiero, Luca
A1  - Patianna, Viviana
A1  - Matteoli, Maria Cristina
A1  - Marigliano, Marco
A1  - Cipriano, Paola
A1  - Parlamento, Silvia
A1  - Esposito, Susanna
A2  - Italian Pneumococcal Study Group on Diabetes
Y1  - 2016//
Y2  - 20151117//
N2  - This study evaluated Streptococcus pneumoniae colonization in children and adolescents with type 1 diabetes mellitus (DM1) to investigate the theoretical risk of invasive pneumococcal disease (IPD) in these patients and the potential protective efficacy of pneumococcal conjugate vaccines (PCVs). An oropharyngeal swab was obtained from 299 patients aged 6-17 y with DM1 who were enrolled during routine clinical visits. DNA from swabs was analyzed for S. pneumoniae using real-time polymerase chain reaction. S. pneumoniae was identified in the swabs of 148 subjects (49.8%). Colonization was strictly age-related and declined significantly in the group aged >=15 years (odds ratio [OR] 0.28; 95% confidence interval [CI], 0.14-0.57). Carriage was also significantly influenced by sex (lower in females: OR 0.56; 95% CI, 0.35-0.91), ethnicity (less common among non-Caucasians: OR 0.34; 95% CI, 0.13-0.89), parental smoking habit (more frequent among children with at least one smoker between parents: OR 1.76; 95% CI, 0.90-2.07), and the administration of antibiotic therapy in the previous 3 months (less frequent among patients who received antibiotics: OR 0.21; 95% CI, 0.07-0.62). Multivariate analyses of the entire study population showed no association between carriage and PCV7 vaccination status. Serotypes 19F, 9V, and 4 were the most frequently identified serotypes. In conclusion, school-age children and adolescents with DM1 are frequently colonized by S. pneumoniae, and protection against pneumococcal carriage following infant and toddler vaccination was not effective after several years. Together with the need to increase vaccine uptake in all the children aged <2 years, these results suggest that PCV booster doses are needed in DM1 patients to maintain the protection offered by these vaccinations.
KW  - Adolescent
KW  - Carrier State/mi [Microbiology]
KW  - *Carrier State/pc [Prevention & Control]
KW  - Child
KW  - DNA, Bacterial/ge [Genetics]
KW  - *Diabetes Mellitus, Type 1
KW  - Female
KW  - *Heptavalent Pneumococcal Conjugate Vaccine/im [Immunology]
KW  - Humans
KW  - Male
KW  - *Nasopharynx/mi [Microbiology]
KW  - Pneumococcal Infections/mi [Microbiology]
KW  - *Pneumococcal Infections/pc [Prevention & Control]
KW  - Real-Time Polymerase Chain Reaction
KW  - Streptococcus pneumoniae/cl [Classification]
KW  - *Streptococcus pneumoniae/ge [Genetics]
KW  - Vaccination
KW  - *Vaccines, Conjugate/im [Immunology]
JF  - Human vaccines & immunotherapeutics
JA  - Hum Vaccin Immunother
VL  - 12
IS  - 2
SP  - 293
EP  - 300
CY  - United States
M2  - Principi, Nicola. a Pediatric Highly Intensive Care Unit ; Department of Pathophysiology and Transplantation; Universita degli Studi di Milano; Fondazione IRCCS Ca' Granda Ospedale Maggiore Policlinico ; Milan, Italy.
M2  - Iughetti, Lorenzo. b Pediatric Clinic; University of Modena and Reggio Emilia ; Modena, Italy.
M2  - Cappa, Marco. c Unit of Endocrinology and Diabetic Bambino Gesu Children's Hospital IRCCS ; Rome, Italy.
M2  - Maffeis, Claudio. d UOC di Pediatria ad Indirizzo Diabetologico e Malattie del Metabolismo; Azienda Ospedaliera Universitaria Integrata di Verona ; Verona, Italy.
M2  - Chiarelli, Franco. e Department of Pediatrics ; University of Cheti ; Chieti, Italy.
M2  - Bona, Gianni. f Division of Pediatrics ; Department of Health Sciences; Universita del Piemonte Orientale "Amedeo Avogadro" ; Novara, Italy.
M2  - Gambino, Monia. a Pediatric Highly Intensive Care Unit ; Department of Pathophysiology and Transplantation; Universita degli Studi di Milano; Fondazione IRCCS Ca' Granda Ospedale Maggiore Policlinico ; Milan, Italy.
M2  - Ruggiero, Luca. a Pediatric Highly Intensive Care Unit ; Department of Pathophysiology and Transplantation; Universita degli Studi di Milano; Fondazione IRCCS Ca' Granda Ospedale Maggiore Policlinico ; Milan, Italy.
M2  - Patianna, Viviana. b Pediatric Clinic; University of Modena and Reggio Emilia ; Modena, Italy.
M2  - Matteoli, Maria Cristina. c Unit of Endocrinology and Diabetic Bambino Gesu Children's Hospital IRCCS ; Rome, Italy.
M2  - Marigliano, Marco. d UOC di Pediatria ad Indirizzo Diabetologico e Malattie del Metabolismo; Azienda Ospedaliera Universitaria Integrata di Verona ; Verona, Italy.
M2  - Cipriano, Paola. e Department of Pediatrics ; University of Cheti ; Chieti, Italy.
M2  - Parlamento, Silvia. f Division of Pediatrics ; Department of Health Sciences; Universita del Piemonte Orientale "Amedeo Avogadro" ; Novara, Italy.
M2  - Esposito, Susanna. a Pediatric Highly Intensive Care Unit ; Department of Pathophysiology and Transplantation; Universita degli Studi di Milano; Fondazione IRCCS Ca' Granda Ospedale Maggiore Policlinico ; Milan, Italy.
SN  - 2164-554X
SN  - 2164-5515
M1  - 101572652
PT  - Journal Article, Research Support, Non-U.S. Gov't
L2  - http://ovidsp.ovid.com/ovidweb.cgi?T=JS&PAGE=reference&D=med13&NEWS=N&AN=26575615
ER  -  

Link to the Ovid Full Text or citation: https://access.ovid.com/custom/redirector/index.html?dest=https://go.openathens.net/redirector/unimelb.edu.au?url=http://ovidsp.ovid.com/ovidweb.cgi?T=JS&CSC=Y&NEWS=N&PAGE=fulltext&D=med13&DO=10.1080%2f21645515.2015.1072666Link to the External Link Resolver: https://unimelb.hosted.exlibrisgroup.com/sfxlcl41/?sid=OVID:medline&id=pmid:26575615&id=doi:10.1080%2F21645515.2015.1072666&issn=2164-5515&isbn=&volume=12&issue=2&spage=293&pages=293-300&date=2016&title=Human+vaccines+%26+Immunotherapeutics&atitle=Streptococcus+pneumoniae+oropharyngeal+colonization+in+school-age+children+and+adolescents+with+type+1+diabetes+mellitus%3A+Impact+of+the+heptavalent+pneumococcal+conjugate+vaccine.&aulast=Principi&pid=%3Cauthor%3EPrincipi+N%3BIughetti+L%3BCappa+M%3BMaffeis+C%3BChiarelli+F%3BBona+G%3BGambino+M%3BRuggiero+L%3BPatianna+V%3BMatteoli+MC%3BMarigliano+M%3BCipriano+P%3BParlamento+S%3BEsposito+S%3C%2Fauthor%3E%3CAN%3E26575615%3C%2FAN%3E%3CDT%3EJournal+Article%3C%2FDT%3E 

52. 
TY  - JOUR
DB  - Ovid MEDLINE(R) <2016>
ID  - 27782139
T1  - Antibiotic-mediated gut microbiome perturbation accelerates development of type 1 diabetes in mice.
T3  - Comment in: Nat Rev Endocrinol. 2016 Nov;12 (11):624 PMID: 27636729 [https://www.ncbi.nlm.nih.gov/pubmed/27636729]
DO  - https://dx.doi.org/10.1038/nmicrobiol.2016.140
A1  - Livanos, Alexandra E
A1  - Greiner, Thomas U
A1  - Vangay, Pajau
A1  - Pathmasiri, Wimal
A1  - Stewart, Delisha
A1  - McRitchie, Susan
A1  - Li, Huilin
A1  - Chung, Jennifer
A1  - Sohn, Jiho
A1  - Kim, Sara
A1  - Gao, Zhan
A1  - Barber, Cecily
A1  - Kim, Joanne
A1  - Ng, Sandy
A1  - Rogers, Arlin B
A1  - Sumner, Susan
A1  - Zhang, Xue-Song
A1  - Cadwell, Ken
A1  - Knights, Dan
A1  - Alekseyenko, Alexander
A1  - Backhed, Fredrik
A1  - Blaser, Martin J
Y1  - 2016//
Y2  - 20160822//
N1  - Comment in (CIN)
N2  - The early life microbiome plays important roles in host immunological and metabolic development. Because the incidence of type 1 diabetes (T1D) has been increasing substantially in recent decades, we hypothesized that early-life antibiotic use alters gut microbiota, which predisposes to disease. Using non-obese diabetic mice that are genetically susceptible to T1D, we examined the effects of exposure to either continuous low-dose antibiotics or pulsed therapeutic antibiotics (PAT) early in life, mimicking childhood exposures. We found that in mice receiving PAT, T1D incidence was significantly higher, and microbial community composition and structure differed compared with controls. In pre-diabetic male PAT mice, the intestinal lamina propria had lower Th17 and Treg proportions and intestinal SAA expression than in controls, suggesting key roles in transducing the altered microbiota signals. PAT affected microbial lipid metabolism and host cholesterol biosynthetic gene expression. These findings show that early-life antibiotic treatments alter the gut microbiota and its metabolic capacities, intestinal gene expression and T-cell populations, accelerating T1D onset in non-obese diabetic mice.
KW  - Animals
KW  - Anti-Bacterial Agents/ad [Administration & Dosage]
KW  - *Anti-Bacterial Agents/ae [Adverse Effects]
KW  - Cholesterol/bi [Biosynthesis]
KW  - *Diabetes Mellitus, Type 1/et [Etiology]
KW  - Drug Administration Schedule
KW  - Feces/mi [Microbiology]
KW  - *Gastrointestinal Microbiome/de [Drug Effects]
KW  - Gastrointestinal Microbiome/ge [Genetics]
KW  - Gastrointestinal Microbiome/ph [Physiology]
KW  - Gene Expression/de [Drug Effects]
KW  - Genetic Predisposition to Disease
KW  - Lipid Metabolism/de [Drug Effects]
KW  - Metabolome/de [Drug Effects]
KW  - Mice
KW  - Mice, Inbred NOD
KW  - Mucous Membrane/de [Drug Effects]
KW  - Mucous Membrane/im [Immunology]
KW  - Obesity
KW  - Penicillin V/ad [Administration & Dosage]
KW  - *Penicillin V/ae [Adverse Effects]
KW  - RNA, Ribosomal, 16S
KW  - T-Lymphocytes, Regulatory
KW  - Th17 Cells
JF  - Nature microbiology
JA  - Nat. microbiol.
VL  - 1
IS  - 11
SP  - 16140
CY  - England
M2  - Livanos, Alexandra E. Departments of Medicine and Microbiology, Human Microbiome Program, New York University Langone Medical Center, Medical Service, New York, New York 10016, USA.
M2  - Greiner, Thomas U. Department of Molecular and Clinical Medicine, University of Gothenburg, 40530 Gothenburg, Sweden.
M2  - Vangay, Pajau. Biomedical Informatics and Computational Biology Program, University of Minnesota, Minneapolis, Minneapolis 55455, USA.
M2  - Pathmasiri, Wimal. Systems and Translational Sciences, RTI International, Research Triangle Park, North Carolina 27709, USA.
M2  - Stewart, Delisha. Systems and Translational Sciences, RTI International, Research Triangle Park, North Carolina 27709, USA.
M2  - McRitchie, Susan. Systems and Translational Sciences, RTI International, Research Triangle Park, North Carolina 27709, USA.
M2  - Li, Huilin. Departments of Population Health, New York University Langone Medical Center, New York, New York 10016, USA.
M2  - Chung, Jennifer. Departments of Medicine and Microbiology, Human Microbiome Program, New York University Langone Medical Center, Medical Service, New York, New York 10016, USA.
M2  - Sohn, Jiho. Departments of Medicine and Microbiology, Human Microbiome Program, New York University Langone Medical Center, Medical Service, New York, New York 10016, USA.
M2  - Kim, Sara. Departments of Medicine and Microbiology, Human Microbiome Program, New York University Langone Medical Center, Medical Service, New York, New York 10016, USA.
M2  - Gao, Zhan. Departments of Medicine and Microbiology, Human Microbiome Program, New York University Langone Medical Center, Medical Service, New York, New York 10016, USA.
M2  - Barber, Cecily. Departments of Medicine and Microbiology, Human Microbiome Program, New York University Langone Medical Center, Medical Service, New York, New York 10016, USA.
M2  - Kim, Joanne. Departments of Medicine and Microbiology, Human Microbiome Program, New York University Langone Medical Center, Medical Service, New York, New York 10016, USA.
M2  - Ng, Sandy. Departments of Medicine and Microbiology, Human Microbiome Program, New York University Langone Medical Center, Medical Service, New York, New York 10016, USA.
M2  - Rogers, Arlin B. Department of Biomedical Sciences, Cummings School of Veterinary Medicine, Tufts University, North Grafton, Massachusetts 01536, USA.
M2  - Sumner, Susan. Systems and Translational Sciences, RTI International, Research Triangle Park, North Carolina 27709, USA.
M2  - Zhang, Xue-Song. Departments of Medicine and Microbiology, Human Microbiome Program, New York University Langone Medical Center, Medical Service, New York, New York 10016, USA.
M2  - Cadwell, Ken. Department of Microbiology, New York University Langone Medical Center, New York, New York 10016, USA.
M2  - Cadwell, Ken. Skirball Institute, New York University Langone Medical Center, New York, New York 10016, USA.
M2  - Knights, Dan. Computer Science and Engineering, University of Minnesota, Minneapolis, Minneapolis 55455, USA.
M2  - Knights, Dan. Biotechnology Institute, University of Minnesota, Saint Paul, Minneapolis 55108, USA.
M2  - Alekseyenko, Alexander. Departments of Medicine and Microbiology, Human Microbiome Program, New York University Langone Medical Center, Medical Service, New York, New York 10016, USA.
M2  - Alekseyenko, Alexander. CHIBI, New York University Langone Medical Center, New York, New York 10016, USA.
M2  - Backhed, Fredrik. Department of Molecular and Clinical Medicine, University of Gothenburg, 40530 Gothenburg, Sweden.
M2  - Backhed, Fredrik. Novo Nordisk Foundation Center for Basic Metabolic Research, Section for Metabolic Receptology and Enteroendocrinology, Faculty of Health Sciences, University of Copenhagen, Copenhagen DK-2200, Denmark.
M2  - Blaser, Martin J. Departments of Medicine and Microbiology, Human Microbiome Program, New York University Langone Medical Center, Medical Service, New York, New York 10016, USA.
M2  - Blaser, Martin J. New York Harbor Veterans Affairs Medical Center, New York, New York 10010, USA.
SN  - 2058-5276
SN  - 2058-5276
M1  - 101674869
PT  - Journal Article
L2  - http://ovidsp.ovid.com/ovidweb.cgi?T=JS&PAGE=reference&D=med13&NEWS=N&AN=27782139
ER  -  

Link to the Ovid Full Text or citation: https://access.ovid.com/custom/redirector/index.html?dest=https://go.openathens.net/redirector/unimelb.edu.au?url=http://ovidsp.ovid.com/ovidweb.cgi?T=JS&CSC=Y&NEWS=N&PAGE=fulltext&D=med13&DO=10.1038%2fnmicrobiol.2016.140Link to the External Link Resolver: https://unimelb.hosted.exlibrisgroup.com/sfxlcl41/?sid=OVID:medline&id=pmid:27782139&id=doi:10.1038%2Fnmicrobiol.2016.140&issn=2058-5276&isbn=&volume=1&issue=11&spage=16140&pages=16140&date=2016&title=Nature+Microbiology&atitle=Antibiotic-mediated+gut+microbiome+perturbation+accelerates+development+of+type+1+diabetes+in+mice.&aulast=Livanos&pid=%3Cauthor%3ELivanos+AE%3BGreiner+TU%3BVangay+P%3BPathmasiri+W%3BStewart+D%3BMcRitchie+S%3BLi+H%3BChung+J%3BSohn+J%3BKim+S%3BGao+Z%3BBarber+C%3BKim+J%3BNg+S%3BRogers+AB%3BSumner+S%3BZhang+XS%3BCadwell+K%3BKnights+D%3BAlekseyenko+A%3BBackhed+F%3BBlaser+MJ%3C%2Fauthor%3E%3CAN%3E27782139%3C%2FAN%3E%3CDT%3EJournal+Article%3C%2FDT%3E 

53. 
TY  - JOUR
DB  - Ovid MEDLINE(R) <2016>
ID  - 27560963
T1  - Broad-Spectrum Antibiotic Treatment and Subsequent Childhood Type 1 Diabetes: A Nationwide Danish Cohort Study.
DO  - https://dx.doi.org/10.1371/journal.pone.0161654
A1  - Clausen, Tine D
A1  - Bergholt, Thomas
A1  - Bouaziz, Olivier
A1  - Arpi, Magnus
A1  - Eriksson, Frank
A1  - Rasmussen, Steen
A1  - Keiding, Niels
A1  - Lokkegaard, Ellen C
Y1  - 2016//
Y2  - 20160825//
N2  - BACKGROUND: Studies link antibiotic treatment and delivery by cesarean section with increased risk of chronic diseases through changes of the gut-microbiota. We aimed to evaluate the association of broad-spectrum antibiotic treatment during the first two years of life with subsequent onset of childhood type 1 diabetes and the potential effect-modification by mode of delivery., MATERIALS AND METHODS: A Danish nationwide cohort study including all singletons born during 1997-2010. End of follow-up by December 2012. Four national registers provided information on antibiotic redemptions, outcome and confounders. Redemptions of antibiotic prescriptions during the first two years of life was classified into narrow-spectrum or broad-spectrum antibiotics. Children were followed from age two to fourteen, both inclusive. The risk of type 1 diabetes with onset before the age of 15 years was assessed by Cox regression. A total of 858,201 singletons contributed 5,906,069 person-years, during which 1,503 children developed type 1 diabetes., RESULTS: Redemption of broad-spectrum antibiotics during the first two years of life was associated with an increased rate of type 1 diabetes during the following 13 years of life (HR 1.13; 95% CI 1.02 to 1.25), however, the rate was modified by mode of delivery. Broad-spectrum antibiotics were associated with an increased rate of type 1 diabetes in children delivered by either intrapartum cesarean section (HR 1.70; 95% CI 1.15 to 2.51) or prelabor cesarean section (HR 1.63; 95% CI 1.11 to 2.39), but not in vaginally delivered children. Number needed to harm was 433 and 562, respectively. The association with broad-spectrum antibiotics was not modified by parity, genetic predisposition or maternal redemption of antibiotics during pregnancy or lactation., CONCLUSIONS: Redemption of broad-spectrum antibiotics during infancy is associated with an increased risk of childhood type 1 diabetes in children delivered by cesarean section.
KW  - Adolescent
KW  - *Anti-Bacterial Agents/ae [Adverse Effects]
KW  - *Anti-Bacterial Agents/tu [Therapeutic Use]
KW  - Cesarean Section/ae [Adverse Effects]
KW  - Child
KW  - Child, Preschool
KW  - Cohort Studies
KW  - Delivery, Obstetric/ae [Adverse Effects]
KW  - Denmark
KW  - *Diabetes Mellitus, Type 1/ep [Epidemiology]
KW  - Female
KW  - Humans
KW  - Male
KW  - Pregnancy
KW  - Proportional Hazards Models
KW  - Registries
JF  - PloS one
JA  - PLoS ONE
VL  - 11
IS  - 8
SP  - e0161654
CY  - United States
M2  - Clausen, Tine D. Department of Gynecology and Obstetrics, Nordsjaellands Hospital, University of Copenhagen, Hillerod, Denmark.
M2  - Bergholt, Thomas. Department of Obstetrics, Rigshospitalet, University of Copenhagen, Copenhagen OE, Denmark.
M2  - Bouaziz, Olivier. Department of Public Health, Section of Biostatistics, University of Copenhagen, Copenhagen K, Denmark.
M2  - Bouaziz, Olivier. Laboratory MAP5, University Paris Descartes and CNRS, Sorbonne Paris Cite, Paris, France.
M2  - Arpi, Magnus. Department of Clinical Microbiology, Herlev Hospital, University of Copenhagen, Herlev, Denmark.
M2  - Eriksson, Frank. Department of Public Health, Section of Biostatistics, University of Copenhagen, Copenhagen K, Denmark.
M2  - Rasmussen, Steen. Department of Clinical Microbiology, Hvidovre Hospital, University of Copenhagen, Hvidovre, Denmark.
M2  - Keiding, Niels. Department of Public Health, Section of Biostatistics, University of Copenhagen, Copenhagen K, Denmark.
M2  - Lokkegaard, Ellen C. Department of Gynecology and Obstetrics, Nordsjaellands Hospital, University of Copenhagen, Hillerod, Denmark.
SN  - 1932-6203
SN  - 1932-6203
M1  - 101285081
PT  - Journal Article
L2  - http://ovidsp.ovid.com/ovidweb.cgi?T=JS&PAGE=reference&D=med13&NEWS=N&AN=27560963
ER  -  

Link to the Ovid Full Text or citation: https://access.ovid.com/custom/redirector/index.html?dest=https://go.openathens.net/redirector/unimelb.edu.au?url=http://ovidsp.ovid.com/ovidweb.cgi?T=JS&CSC=Y&NEWS=N&PAGE=fulltext&D=med13&DO=10.1371%2fjournal.pone.0161654Link to the External Link Resolver: https://unimelb.hosted.exlibrisgroup.com/sfxlcl41/?sid=OVID:medline&id=pmid:27560963&id=doi:10.1371%2Fjournal.pone.0161654&issn=1932-6203&isbn=&volume=11&issue=8&spage=e0161654&pages=e0161654&date=2016&title=PLoS+ONE+%5BElectronic+Resource%5D&atitle=Broad-Spectrum+Antibiotic+Treatment+and+Subsequent+Childhood+Type+1+Diabetes%3A+A+Nationwide+Danish+Cohort+Study.&aulast=Clausen&pid=%3Cauthor%3EClausen+TD%3BBergholt+T%3BBouaziz+O%3BArpi+M%3BEriksson+F%3BRasmussen+S%3BKeiding+N%3BLokkegaard+EC%3C%2Fauthor%3E%3CAN%3E27560963%3C%2FAN%3E%3CDT%3EJournal+Article%3C%2FDT%3E 

54. 
TY  - JOUR
DB  - Ovid MEDLINE(R) <2016>
ID  - 27142139
T1  - The future of neonatal BCG.
DO  - https://dx.doi.org/10.1016/j.mehy.2016.04.010
A1  - Odent, Michel R
Y1  - 2016//
Y2  - 20160408//
N2  - We hypothesise that neonatal BCG (Bacillus Calmette-Guerin) might be used to adapt to a new phase in the history of human births. Among most mammals, the placenta is not effective at transferring antibodies to the fetus: antibodies are transferred immediately after birth via the colostrum. Among humans (and other mammals with hemochorial placentas) the transplacental transfer of antibodies (namely IgG) is effective. In humans, foetal concentrations of IgG sub-classes approximate to maternal concentrations at 38weeks and continue to increase thereafter. These facts explain inter-species differences regarding the basic needs of neonates. Among most mammals, the early colostrum is, strictly speaking, vital. Among humans, the main questions are about the bacteriological environment in the birthing place and how familiar it is to the mother. Today, most human beings are born in unfamiliar bacteriological environments characterized by a low microbial diversity. The effects of clinical environments may be amplified by the use of antibiotics and birth by caesarean, i.e. by-passing the bacteriologically rich perineal zone. There is already an accumulation of data confirming that the maturation of a balanced Th1/Th2 immune response is affected by the mode of delivery. There is also an accumulation of epidemiological studies detecting risk factors in the perinatal period for health conditions such as type 1 diabetes (and other autoimmune diseases), atopy, autism and obesity. In such a context there are reasons to plan randomized controlled trials with long term follow-up of the effects of BCG given immediately after birth, as a modulator of Th-1/Th-2 responses. A follow-up period in the region of 6-10years would be long enough to evaluate the prevalence of several nosologically well defined diseases. These studies would be ethically acceptable, since BCG is the only infancy vaccine that has been evaluated through randomised controlled trials with long term follow-up. Furthermore, whatever the standard of living of the populations and the research protocols, concordant results suggest that BCG has positive non-specific long term effects on health. Meanwhile, some simple adaptive practices are possible, such as, after a caesarean section, wrapping the neonate in clothes recently worn by the mother and, occasionally, putting the neonate in the arms of a person who is cohabiting with the mother. Copyright © 2016 The Author. Published by Elsevier Ltd.. All rights reserved.
KW  - Animals
KW  - Antibodies/im [Immunology]
KW  - *BCG Vaccine/ad [Administration & Dosage]
KW  - *BCG Vaccine/tu [Therapeutic Use]
KW  - Cesarean Section/ae [Adverse Effects]
KW  - Colostrum/im [Immunology]
KW  - Female
KW  - Fetus
KW  - Humans
KW  - Immunoglobulin G/im [Immunology]
KW  - Infant, Newborn
KW  - *Parturition
KW  - Placenta/im [Immunology]
KW  - Placenta/me [Metabolism]
KW  - Pregnancy
KW  - Randomized Controlled Trials as Topic
KW  - Risk Factors
KW  - Th1 Cells/im [Immunology]
KW  - Th2 Cells/im [Immunology]
KW  - Time Factors
KW  - Vaccination
JF  - Medical hypotheses
JA  - Med Hypotheses
VL  - 91
SP  - 34
EP  - 36
CY  - United States
M2  - Odent, Michel R. Primal Health Research Centre, 72 Savernake Road, London NW3 2JR, UK. Electronic address: michelodent@gmail.com.
SN  - 1532-2777
SN  - 0306-9877
M1  - m0m, 7505668
PT  - Journal Article
L2  - http://ovidsp.ovid.com/ovidweb.cgi?T=JS&PAGE=reference&D=med13&NEWS=N&AN=27142139
ER  -  

Link to the Ovid Full Text or citation: https://access.ovid.com/custom/redirector/index.html?dest=https://go.openathens.net/redirector/unimelb.edu.au?url=http://ovidsp.ovid.com/ovidweb.cgi?T=JS&CSC=Y&NEWS=N&PAGE=fulltext&D=med13&DO=10.1016%2fj.mehy.2016.04.010Link to the External Link Resolver: https://unimelb.hosted.exlibrisgroup.com/sfxlcl41/?sid=OVID:medline&id=pmid:27142139&id=doi:10.1016%2Fj.mehy.2016.04.010&issn=0306-9877&isbn=&volume=91&issue=&spage=34&pages=34-36&date=2016&title=Medical+Hypotheses&atitle=The+future+of+neonatal+BCG.&aulast=Odent&pid=%3Cauthor%3EOdent+MR%3C%2Fauthor%3E%3CAN%3E27142139%3C%2FAN%3E%3CDT%3EJournal+Article%3C%2FDT%3E 

55. 
TY  - JOUR
DB  - Ovid MEDLINE(R) <2016>
ID  - 27114075
T1  - Towards a functional hypothesis relating anti-islet cell autoimmunity to the dietary impact on microbial communities and butyrate production.
DO  - https://dx.doi.org/10.1186/s40168-016-0163-4
A1  - Endesfelder, David
A1  - Engel, Marion
A1  - Davis-Richardson, Austin G
A1  - Ardissone, Alexandria N
A1  - Achenbach, Peter
A1  - Hummel, Sandra
A1  - Winkler, Christiane
A1  - Atkinson, Mark
A1  - Schatz, Desmond
A1  - Triplett, Eric
A1  - Ziegler, Anette-Gabriele
A1  - zu Castell, Wolfgang
Y1  - 2016//
Y2  - 20160426//
N2  - BACKGROUND: The development of anti-islet cell autoimmunity precedes clinical type 1 diabetes and occurs very early in life. During this early period, dietary factors strongly impact on the composition of the gut microbiome. At the same time, the gut microbiome plays a central role in the development of the infant immune system. A functional model of the association between diet, microbial communities, and the development of anti-islet cell autoimmunity can provide important new insights regarding the role of the gut microbiome in the pathogenesis of type 1 diabetes., RESULTS: A novel approach was developed to enable the analysis of the microbiome on an aggregation level between a single microbial taxon and classical ecological measures analyzing the whole microbial population. Microbial co-occurrence networks were estimated at age 6 months to identify candidates for functional microbial communities prior to islet autoantibody development. Stratification of children based on these communities revealed functional associations between diet, gut microbiome, and islet autoantibody development. Two communities were strongly associated with breast-feeding and solid food introduction, respectively. The third community revealed a subgroup of children that was dominated by Bacteroides abundances compared to two subgroups with low Bacteroides and increased Akkermansia abundances. The Bacteroides-dominated subgroup was characterized by early introduction of non-milk diet, increased risk for early autoantibody development, and by lower abundances of genes for the production of butyrate via co-fermentation of acetate. By combining our results with information from the literature, we provide a refined functional hypothesis for a protective role of butyrate in the pathogenesis of type 1 diabetes., CONCLUSIONS: Based on functional traits of microbial communities estimated from co-occurrence networks, we provide evidence that alterations in the composition of mucin degrading bacteria associate with early development of anti-islet cell autoimmunity. We hypothesize that lower levels of Bacteroides in favor of increased levels of Akkermansia lead to a competitive advantage of acetogens compared to sulfate reducing bacteria, resulting in increased butyrate production via co-fermentation of acetate. This hypothesis suggests that butyrate has a protective effect on the development of anti-islet cell autoantibodies.
KW  - Acetic Acid/im [Immunology]
KW  - Acetic Acid/me [Metabolism]
KW  - Adult
KW  - Autoantibodies/bi [Biosynthesis]
KW  - Autoimmunity
KW  - Bacteroides/im [Immunology]
KW  - *Bacteroides/me [Metabolism]
KW  - Breast Feeding
KW  - Butyric Acid/im [Immunology]
KW  - *Butyric Acid/me [Metabolism]
KW  - Child
KW  - Diabetes Mellitus, Type 1/im [Immunology]
KW  - *Diabetes Mellitus, Type 1/mi [Microbiology]
KW  - Diabetes Mellitus, Type 1/pa [Pathology]
KW  - Diet
KW  - Female
KW  - Fermentation
KW  - *Gastrointestinal Microbiome/im [Immunology]
KW  - Gastrointestinal Tract/im [Immunology]
KW  - *Gastrointestinal Tract/mi [Microbiology]
KW  - Humans
KW  - Immunity, Innate
KW  - Infant
KW  - Islets of Langerhans/im [Immunology]
KW  - Male
KW  - Verrucomicrobia/im [Immunology]
KW  - *Verrucomicrobia/me [Metabolism]
JF  - Microbiome
JA  - Microbiome
VL  - 4
SP  - 17
CY  - England
M2  - Endesfelder, David. Scientific Computing Research Unit, Helmholtz Zentrum Munchen, Munich, Germany.
M2  - Engel, Marion. Scientific Computing Research Unit, Helmholtz Zentrum Munchen, Munich, Germany.
M2  - Davis-Richardson, Austin G. Department of Microbiology and Cell Science, Institute of Food and Agricultural Sciences, University of Florida, Munich, USA.
M2  - Ardissone, Alexandria N. Department of Microbiology and Cell Science, Institute of Food and Agricultural Sciences, University of Florida, Munich, USA.
M2  - Achenbach, Peter. Institute of Diabetes Research, Helmholtz Zentrum Munchen, and Forschergruppe Diabetes, Klinikum rechts der Isar, Technische Universitat Munchen, Munich, Germany.
M2  - Hummel, Sandra. Institute of Diabetes Research, Helmholtz Zentrum Munchen, and Forschergruppe Diabetes, Klinikum rechts der Isar, Technische Universitat Munchen, Munich, Germany.
M2  - Winkler, Christiane. Institute of Diabetes Research, Helmholtz Zentrum Munchen, and Forschergruppe Diabetes, Klinikum rechts der Isar, Technische Universitat Munchen, Munich, Germany.
M2  - Atkinson, Mark. Department of Pediatrics, University of Florida, Gainesville, FL, USA.
M2  - Schatz, Desmond. Department of Pediatrics, University of Florida, Gainesville, FL, USA.
M2  - Triplett, Eric. Department of Microbiology and Cell Science, Institute of Food and Agricultural Sciences, University of Florida, Munich, USA.
M2  - Ziegler, Anette-Gabriele. Institute of Diabetes Research, Helmholtz Zentrum Munchen, and Forschergruppe Diabetes, Klinikum rechts der Isar, Technische Universitat Munchen, Munich, Germany.
M2  - zu Castell, Wolfgang. Scientific Computing Research Unit, Helmholtz Zentrum Munchen, Munich, Germany. castell@helmholtz-muenchen.de.
M2  - zu Castell, Wolfgang. Department of Mathematics, Technische Universitat Munchen, Munich, Germany. castell@helmholtz-muenchen.de.
SN  - 2049-2618
SN  - 2049-2618
M1  - 101615147
PT  - Journal Article, Research Support, Non-U.S. Gov't
L2  - http://ovidsp.ovid.com/ovidweb.cgi?T=JS&PAGE=reference&D=med13&NEWS=N&AN=27114075
ER  -  

Link to the Ovid Full Text or citation: https://access.ovid.com/custom/redirector/index.html?dest=https://go.openathens.net/redirector/unimelb.edu.au?url=http://ovidsp.ovid.com/ovidweb.cgi?T=JS&CSC=Y&NEWS=N&PAGE=fulltext&D=med13&DO=10.1186%2fs40168-016-0163-4Link to the External Link Resolver: https://unimelb.hosted.exlibrisgroup.com/sfxlcl41/?sid=OVID:medline&id=pmid:27114075&id=doi:10.1186%2Fs40168-016-0163-4&issn=2049-2618&isbn=&volume=4&issue=&spage=17&pages=17&date=2016&title=Microbiome&atitle=Towards+a+functional+hypothesis+relating+anti-islet+cell+autoimmunity+to+the+dietary+impact+on+microbial+communities+and+butyrate+production.&aulast=Endesfelder&pid=%3Cauthor%3EEndesfelder+D%3BEngel+M%3BDavis-Richardson+AG%3BArdissone+AN%3BAchenbach+P%3BHummel+S%3BWinkler+C%3BAtkinson+M%3BSchatz+D%3BTriplett+E%3BZiegler+AG%3Bzu+Castell+W%3C%2Fauthor%3E%3CAN%3E27114075%3C%2FAN%3E%3CDT%3EJournal+Article%3C%2FDT%3E 

56. 
TY  - JOUR
DB  - Ovid MEDLINE(R) <2016>
ID  - 26908163
T1  - Immune recognition and response to the intestinal microbiome in type 1 diabetes.
DO  - https://dx.doi.org/10.1016/j.jaut.2016.02.004
A1  - Paun, Alexandra
A1  - Yau, Christopher
A1  - Danska, Jayne S
Y1  - 2016//
Y2  - 20160220//
N2  - Type 1 diabetes (T1D) is an autoimmune disease resulting from T cell-mediated destruction of the insulin-secreting pancreatic beta cells. During the past 50 years T1D incidence has increased dramatically in many countries accompanied by an earlier age of onset especially in persons with lower genetic risk. These observations have prompted investigations of dynamic environmental factors that may contributor to risk for anti-pancreatic immunity. The gut and pancreas are anatomically and biochemically linked through the enteroinsular axis, a system in which gut-derived immune and metabolic signals have the potential to evoke effects in the pancreas. The gut microbiome (i.e. the 100 trillion symbiotic microorganisms which inhabit the mammalian gastrointestinal tract) influences numerous aspects of host metabolism, development and immunity. Here we examine recent evidence linking gut microbiome composition and function to pancreatic autoimmunity. Studies in children with genetic risk factors for T1D and analyses of the microbiome in rodent models have begun to associations between an altered microbiome composition potentially favoring a pro-inflammatory intestinal metabolic milieu and T1D. We discuss how environmental factors during critical developmental windows - gestation, birth, weaning and puberty may contribute to T1D risk. For example mode of delivery (vaginal or C-section) and exposure to antibiotics (pre- or post-natally) are two factors that modulate the maternal and/or offspring microbiome and can impact T1D development. Taken together, these emerging data underscore the requirement for longitudinal studies and mechanistic investigations in human subjects and rodent models to identify the basis for microbiome modulation of T1D and to identify biomarkers and therapeutics to improve the delayed onset and prevention of the disease. Copyright © 2016 Elsevier Ltd. All rights reserved.
KW  - Animals
KW  - Autoimmunity
KW  - Diabetes Mellitus, Type 1/ep [Epidemiology]
KW  - *Diabetes Mellitus, Type 1/et [Etiology]
KW  - Dysbiosis
KW  - Environment
KW  - Environmental Exposure
KW  - *Gastrointestinal Microbiome/im [Immunology]
KW  - Gene-Environment Interaction
KW  - Genetic Predisposition to Disease
KW  - Humans
KW  - *Immunity
KW  - Intestinal Mucosa/im [Immunology]
KW  - Intestinal Mucosa/me [Metabolism]
KW  - Intestinal Mucosa/mi [Microbiology]
JF  - Journal of autoimmunity
JA  - J Autoimmun
VL  - 71
SP  - 10
EP  - 8
CY  - England
M2  - Paun, Alexandra. Program in Genetics and Genome Biology, Hospital for Sick Children, Toronto, ON, Canada.
M2  - Yau, Christopher. Program in Genetics and Genome Biology, Hospital for Sick Children, Toronto, ON, Canada; Department of Immunology, University of Toronto, Toronto, ON, Canada.
M2  - Danska, Jayne S. Program in Genetics and Genome Biology, Hospital for Sick Children, Toronto, ON, Canada; Department of Immunology, University of Toronto, Toronto, ON, Canada; Department of Medical Biophysics, University of Toronto, Toronto, ON, Canada. Electronic address: jayne.danska@sickkids.ca.
SN  - 1095-9157
SN  - 0896-8411
M1  - adl, 8812164
PT  - Journal Article, Research Support, Non-U.S. Gov't, Review
L2  - http://ovidsp.ovid.com/ovidweb.cgi?T=JS&PAGE=reference&D=med13&NEWS=N&AN=26908163
ER  -  

Link to the Ovid Full Text or citation: https://access.ovid.com/custom/redirector/index.html?dest=https://go.openathens.net/redirector/unimelb.edu.au?url=http://ovidsp.ovid.com/ovidweb.cgi?T=JS&CSC=Y&NEWS=N&PAGE=fulltext&D=med13&DO=10.1016%2fj.jaut.2016.02.004Link to the External Link Resolver: https://unimelb.hosted.exlibrisgroup.com/sfxlcl41/?sid=OVID:medline&id=pmid:26908163&id=doi:10.1016%2Fj.jaut.2016.02.004&issn=0896-8411&isbn=&volume=71&issue=&spage=10&pages=10-8&date=2016&title=Journal+of+Autoimmunity&atitle=Immune+recognition+and+response+to+the+intestinal+microbiome+in+type+1+diabetes.&aulast=Paun&pid=%3Cauthor%3EPaun+A%3BYau+C%3BDanska+JS%3C%2Fauthor%3E%3CAN%3E26908163%3C%2FAN%3E%3CDT%3EJournal+Article%3C%2FDT%3E 

57. 
TY  - JOUR
DB  - Ovid MEDLINE(R) <2016>
ID  - 26843076
T1  - Microbial transmission from mothers with obesity or diabetes to infants: an innovative opportunity to interrupt a vicious cycle.
DO  - https://dx.doi.org/10.1007/s00125-016-3880-0
A1  - Soderborg, Taylor K
A1  - Borengasser, Sarah J
A1  - Barbour, Linda A
A1  - Friedman, Jacob E
Y1  - 2016//
Y2  - 20160202//
N2  - Maternal obesity and diabetes dramatically increase the long-term risk for obesity in the next generation, and pregnancy and lactation may be critical periods at which to aim primary prevention to break the obesity cycle. It is becoming increasingly clear that the gut microbiome in newborns and infants plays a significant role in gut health and therefore child development. Alteration of the early infant gut microbiome has been correlated with the development of childhood obesity and autoimmune conditions, including asthma, allergies and, more recently, type 1 diabetes. This is likely to be due to complex interactions between mode of delivery, antibiotic use, maternal diet, components of breastfeeding and a network of regulatory events involving both the innate and adaptive immune systems within the infant host. Each of these factors are critical for informing microbiome development and can affect immune signalling, toxin release and metabolic signals, including short-chain fatty acids and bile acids, that regulate appetite, metabolism and inflammation. In several randomised controlled trials, probiotics have been administered with the aim of targeting the microbiome during pregnancy to improve maternal and infant health but the findings have often been confounded by mode of delivery, antibiotic use, ethnicity, infant sex, maternal health and length of exposure. Understanding how nutritional exposure, including breast milk, affects the assembly and development of both maternal and infant microbial communities may help to identify targeted interventions during pregnancy and in infants born to mothers with obesity or diabetes to slow the transmission of obesity risk to the next generation. The aim of this review is to discuss influences on infant microbiota colonisation and the mechanism(s) underlying how alterations due to maternal obesity and diabetes may lead to increased risk of childhood obesity.
KW  - Animals
KW  - Female
KW  - Humans
KW  - Infant, Newborn
KW  - *Microbiota/ph [Physiology]
KW  - Mothers
KW  - *Obesity/mi [Microbiology]
KW  - Pregnancy
JF  - Diabetologia
JA  - Diabetologia
VL  - 59
IS  - 5
SP  - 895
EP  - 906
CY  - Germany
M2  - Soderborg, Taylor K. Department of Pediatrics, Section of Neonatology, University of Colorado School of Medicine, Anschutz Medical Campus, Mail Stop 8106, 12801 East 17th Avenue, Aurora, CO, 80045, USA.
M2  - Borengasser, Sarah J. Department of Pediatrics, Section of Nutrition, University of Colorado School of Medicine, Anschutz Medical Campus, Aurora, CO, USA.
M2  - Barbour, Linda A. Department of Medicine, Division of Endocrinology, Metabolism, and Diabetes, University of Colorado School of Medicine, Anschutz Medical Campus, Aurora, CO, USA.
M2  - Barbour, Linda A. Department of Obstetrics and Gynecology, Division of Maternal-Fetal Medicine, University of Colorado School of Medicine, Anschutz Medical Campus, Aurora, CO, USA.
M2  - Friedman, Jacob E. Department of Pediatrics, Section of Neonatology, University of Colorado School of Medicine, Anschutz Medical Campus, Mail Stop 8106, 12801 East 17th Avenue, Aurora, CO, 80045, USA. jed.friedman@ucdenver.edu.
M2  - Friedman, Jacob E. Department of Medicine, Division of Endocrinology, Metabolism, and Diabetes, University of Colorado School of Medicine, Anschutz Medical Campus, Aurora, CO, USA. jed.friedman@ucdenver.edu.
M2  - Friedman, Jacob E. Department of Biochemistry and Molecular Genetics, University of Colorado School of Medicine, Anschutz Medical Campus, Aurora, CO, USA. jed.friedman@ucdenver.edu.
SN  - 1432-0428
SN  - 0012-186X
M1  - e93, 0006777
PT  - Journal Article, Research Support, N.I.H., Extramural, Research Support, Non-U.S. Gov't, Review
L2  - http://ovidsp.ovid.com/ovidweb.cgi?T=JS&PAGE=reference&D=med13&NEWS=N&AN=26843076
ER  -  

Link to the Ovid Full Text or citation: https://access.ovid.com/custom/redirector/index.html?dest=https://go.openathens.net/redirector/unimelb.edu.au?url=http://ovidsp.ovid.com/ovidweb.cgi?T=JS&CSC=Y&NEWS=N&PAGE=fulltext&D=med13&DO=10.1007%2fs00125-016-3880-0Link to the External Link Resolver: https://unimelb.hosted.exlibrisgroup.com/sfxlcl41/?sid=OVID:medline&id=pmid:26843076&id=doi:10.1007%2Fs00125-016-3880-0&issn=0012-186X&isbn=&volume=59&issue=5&spage=895&pages=895-906&date=2016&title=Diabetologia&atitle=Microbial+transmission+from+mothers+with+obesity+or+diabetes+to+infants%3A+an+innovative+opportunity+to+interrupt+a+vicious+cycle.&aulast=Soderborg&pid=%3Cauthor%3ESoderborg+TK%3BBorengasser+SJ%3BBarbour+LA%3BFriedman+JE%3C%2Fauthor%3E%3CAN%3E26843076%3C%2FAN%3E%3CDT%3EJournal+Article%3C%2FDT%3E 

58. 
TY  - JOUR
DB  - Ovid MEDLINE(R) <2015>
ID  - 26051037
T1  - The gut microbiota and Type 1 Diabetes.
DO  - https://dx.doi.org/10.1016/j.clim.2015.05.013
A1  - Gulden, Elke
A1  - Wong, F Susan
A1  - Wen, Li
Y1  - 2015//
Y2  - 20150604//
N2  - Type 1 Diabetes (T1D) is a multifactorial, immune-mediated disease, which is characterized by the progressive destruction of autologous insulin-producing beta cells in the pancreas. The risk of developing T1D is determined by genetic, epigenetic and environmental factors. In the past few decades there has been a continuous rise in the incidence of T1D, which cannot be explained by genetic factors alone. Changes in our lifestyle that include diet, hygiene, and antibiotic usage have already been suggested to be causal factors for this rising T1D incidence. Only recently have microbiota, which are affected by all these factors, been recognized as key environmental factors affecting T1D development. In this review we will summarize current knowledge on the impact of gut microbiota on T1D development and give an outlook on the potential to design new microbiota-based therapies in the prevention and treatment of T1D. Copyright © 2015. Published by Elsevier Inc.
KW  - Animals
KW  - *Delivery, Obstetric
KW  - *Diabetes Mellitus, Type 1/im [Immunology]
KW  - *Diet
KW  - *Dysbiosis/im [Immunology]
KW  - Female
KW  - *Gastrointestinal Microbiome/im [Immunology]
KW  - Humans
KW  - Infant, Newborn
KW  - *Insulin-Secreting Cells/im [Immunology]
KW  - Intestinal Mucosa/me [Metabolism]
KW  - *Intestines/im [Immunology]
KW  - Intestines/mi [Microbiology]
KW  - Male
KW  - Mice
KW  - Permeability
KW  - Pregnancy
KW  - Rats
KW  - *T-Lymphocytes, Regulatory/im [Immunology]
KW  - *Th17 Cells/im [Immunology]
JF  - Clinical immunology (Orlando, Fla.)
JA  - Clin Immunol
VL  - 159
IS  - 2
SP  - 143
EP  - 53
CY  - United States
M2  - Gulden, Elke. Section of Endocrinology, Yale University School of Medicine, New Haven, CT, USA.
M2  - Wong, F Susan. Institute of Molecular and Experimental Medicine, Cardiff University School of Medicine, Cardiff, UK.
M2  - Wen, Li. Section of Endocrinology, Yale University School of Medicine, New Haven, CT, USA. Electronic address: li.wen@yale.edu.
SN  - 1521-7035
SN  - 1521-6616
M1  - c90, 100883537
PT  - Journal Article, Research Support, N.I.H., Extramural, Research Support, Non-U.S. Gov't, Review
L2  - http://ovidsp.ovid.com/ovidweb.cgi?T=JS&PAGE=reference&D=med12&NEWS=N&AN=26051037
ER  -  

Link to the Ovid Full Text or citation: https://access.ovid.com/custom/redirector/index.html?dest=https://go.openathens.net/redirector/unimelb.edu.au?url=http://ovidsp.ovid.com/ovidweb.cgi?T=JS&CSC=Y&NEWS=N&PAGE=fulltext&D=med12&DO=10.1016%2fj.clim.2015.05.013Link to the External Link Resolver: https://unimelb.hosted.exlibrisgroup.com/sfxlcl41/?sid=OVID:medline&id=pmid:26051037&id=doi:10.1016%2Fj.clim.2015.05.013&issn=1521-6616&isbn=&volume=159&issue=2&spage=143&pages=143-53&date=2015&title=Clinical+Immunology&atitle=The+gut+microbiota+and+Type+1+Diabetes.&aulast=Gulden&pid=%3Cauthor%3EGulden+E%3BWong+FS%3BWen+L%3C%2Fauthor%3E%3CAN%3E26051037%3C%2FAN%3E%3CDT%3EJournal+Article%3C%2FDT%3E 

59. 
TY  - JOUR
DB  - Ovid MEDLINE(R) <2015>
ID  - 25977242
T1  - Long-term disease course in a patient with severe neonatal IPEX syndrome.
DO  - https://dx.doi.org/10.1016/j.clinre.2015.03.006
A1  - Duclaux-Loras, Remi
A1  - Collardeau-Frachon, Sophie
A1  - Nancey, Stephane
A1  - Fabien, Nicole
A1  - Kaiserlian, Dominique
A1  - Lachaux, Alain
Y1  - 2015//
Y2  - 20150511//
N2  - We report here on the clinical, histological and immunological findings regarding a patient with immunodysregulation polyendocrinopathy enteropathy X-linked syndrome who was treated for the first 21 years with a combination of immunosuppressant agents (IS). The potential modalities of care and treatment options in this rare and severe immune-mediated disorder are discussed. So, long-term outcome for IPEX patients can be obtained with immunosuppressive treatment, which is important since the outcome of haematopoietic stem cell transplantation for this population is variable. Copyright © 2015. Published by Elsevier Masson SAS.
KW  - Cyclosporine/tu [Therapeutic Use]
KW  - *Diabetes Mellitus, Type 1/cn [Congenital]
KW  - Diabetes Mellitus, Type 1/dt [Drug Therapy]
KW  - *Diarrhea/dt [Drug Therapy]
KW  - Drug Therapy, Combination
KW  - Endoscopy, Gastrointestinal
KW  - Follow-Up Studies
KW  - *Genetic Diseases, X-Linked/dt [Drug Therapy]
KW  - Glomerular Filtration Rate
KW  - Glucocorticoids/tu [Therapeutic Use]
KW  - Humans
KW  - *Immune System Diseases/cn [Congenital]
KW  - Immune System Diseases/dt [Drug Therapy]
KW  - Immunoglobulin E/bl [Blood]
KW  - Immunosuppressive Agents/tu [Therapeutic Use]
KW  - Infant, Newborn
KW  - Liver Cirrhosis/pa [Pathology]
KW  - Male
KW  - Mycophenolic Acid/aa [Analogs & Derivatives]
KW  - Mycophenolic Acid/tu [Therapeutic Use]
KW  - Prednisolone/tu [Therapeutic Use]
KW  - Young Adult
JF  - Clinics and research in hepatology and gastroenterology
JA  - Clin Res Hepatol Gastroenterol
VL  - 39
IS  - 4
SP  - e43
EP  - 7
CY  - France
M2  - Duclaux-Loras, Remi. Department of Paediatric Gastroenterology, Hepatology and Nutrition, Children's Hospital of Lyon, Bron, France; Hospices Civils de Lyon, Universite Claude-Bernard Lyon 1, 69003 Lyon, France; CIRI-Centre International de Recherche en Infectiologie, Inserm-U1111, CNRS UMR5308, Team "Mucosal, Immunity, Vaccination & Biotherapy", France. Electronic address: remi.duclauxloras@gmail.com.
M2  - Collardeau-Frachon, Sophie. Department of Pathology, Children's Hospital, Hospices Civils de Lyon, Universite Claude-Bernard Lyon 1, Lyon, France.
M2  - Nancey, Stephane. CIRI-Centre International de Recherche en Infectiologie, Inserm-U1111, CNRS UMR5308, Team "Mucosal, Immunity, Vaccination & Biotherapy", France; Department of Gastroenterology Lyon-Sud Hospital, Hospices Civils de Lyon, Pierre-Benite, Universite Claude-Bernard Lyon 1, Lyon, France.
M2  - Fabien, Nicole. Department of Gastroenterology Lyon-Sud Hospital, Hospices Civils de Lyon, Pierre-Benite, Universite Claude-Bernard Lyon 1, Lyon, France; Department of Autoimmunity, Lyon-Sud Hospital, Hospices Civils de Lyon, Pierre-Benite, France.
M2  - Kaiserlian, Dominique. Department of Gastroenterology Lyon-Sud Hospital, Hospices Civils de Lyon, Pierre-Benite, Universite Claude-Bernard Lyon 1, Lyon, France.
M2  - Lachaux, Alain. Department of Paediatric Gastroenterology, Hepatology and Nutrition, Children's Hospital of Lyon, Bron, France; Hospices Civils de Lyon, Universite Claude-Bernard Lyon 1, 69003 Lyon, France; CIRI-Centre International de Recherche en Infectiologie, Inserm-U1111, CNRS UMR5308, Team "Mucosal, Immunity, Vaccination & Biotherapy", France.
SN  - 2210-741X
SN  - 2210-7401
M1  - 101553659
PT  - Case Reports, Journal Article
L2  - http://ovidsp.ovid.com/ovidweb.cgi?T=JS&PAGE=reference&D=med12&NEWS=N&AN=25977242
ER  -  

Link to the Ovid Full Text or citation: https://access.ovid.com/custom/redirector/index.html?dest=https://go.openathens.net/redirector/unimelb.edu.au?url=http://ovidsp.ovid.com/ovidweb.cgi?T=JS&CSC=Y&NEWS=N&PAGE=fulltext&D=med12&DO=10.1016%2fj.clinre.2015.03.006Link to the External Link Resolver: https://unimelb.hosted.exlibrisgroup.com/sfxlcl41/?sid=OVID:medline&id=pmid:25977242&id=doi:10.1016%2Fj.clinre.2015.03.006&issn=2210-7401&isbn=&volume=39&issue=4&spage=e43&pages=e43-7&date=2015&title=Clinics+%26+Research+in+Hepatology+%26+Gastroenterology&atitle=Long-term+disease+course+in+a+patient+with+severe+neonatal+IPEX+syndrome.&aulast=Duclaux-Loras&pid=%3Cauthor%3EDuclaux-Loras+R%3BCollardeau-Frachon+S%3BNancey+S%3BFabien+N%3BKaiserlian+D%3BLachaux+A%3C%2Fauthor%3E%3CAN%3E25977242%3C%2FAN%3E%3CDT%3ECase+Reports%3C%2FDT%3E 

60. 
TY  - JOUR
DB  - Ovid MEDLINE(R) <2014>
ID  - 24965690
T1  - Antibiotic treatment of pregnant non-obese diabetic mice leads to altered gut microbiota and intestinal immunological changes in the offspring.
DO  - https://dx.doi.org/10.1111/sji.12205
A1  - Tormo-Badia, N
A1  - Hakansson, A
A1  - Vasudevan, K
A1  - Molin, G
A1  - Ahrne, S
A1  - Cilio, C M
Y1  - 2014//
N2  - The intestinal microbiota is important for tolerance induction through mucosal immunological responses. The composition of the gut microbiota of an infant is affected by environmental factors such as diet, disease and antibiotic treatment. However, already in utero, these environmental factors can affect the immunological development of the foetus and influence the future gut microbiota of the infant. To investigate the effects of antibiotic treatment of pregnant mothers on the offspring's gut microbiome and diabetes development, we treated non-obese diabetic (NOD) mice with a cocktail of antibiotics during gestation and the composition of the gut microbiota, diabetes incidence and major gut-related T lymphocyte populations were investigated in the offspring. We observed a persistent reduction in the general diversity of the gut microbiota in the offspring from NOD mothers treated with antibiotics during gestation compared with offspring from control mothers. In addition, by clustering the present bacterial taxa with principal component analysis, we found a differential clustering of gut microbiota in the offspring from NOD mothers treated with antibiotics during gestation compared with offspring from control mothers. Offspring from NOD mothers treated with antibiotics during gestation also showed some immunological alterations in the gut immune system, which could be related to the diversity of the gut microbiome and influence modulation of diabetes development at 20 weeks. Our data point out maternal derangement of the intestinal microbiota as a potential environmental risk factor for T1D development. Copyright © 2014 John Wiley & Sons Ltd.
KW  - Animals
KW  - *Anti-Bacterial Agents/pd [Pharmacology]
KW  - Biodiversity
KW  - CD4-Positive T-Lymphocytes/cy [Cytology]
KW  - CD4-Positive T-Lymphocytes/im [Immunology]
KW  - CD8-Positive T-Lymphocytes/cy [Cytology]
KW  - CD8-Positive T-Lymphocytes/im [Immunology]
KW  - *Diabetes Mellitus/ep [Epidemiology]
KW  - Female
KW  - *Intestines/im [Immunology]
KW  - *Intestines/mi [Microbiology]
KW  - Lymph Nodes/cy [Cytology]
KW  - Lymph Nodes/im [Immunology]
KW  - Metronidazole/pd [Pharmacology]
KW  - Mice
KW  - Mice, Inbred NOD
KW  - *Microbiota/de [Drug Effects]
KW  - Neomycin/pd [Pharmacology]
KW  - Peyer's Patches/cy [Cytology]
KW  - Peyer's Patches/im [Immunology]
KW  - Polymyxins/pd [Pharmacology]
KW  - Pregnancy
JF  - Scandinavian journal of immunology
JA  - Scand J Immunol
VL  - 80
IS  - 4
SP  - 250
EP  - 60
CY  - England
M2  - Tormo-Badia, N. Department of Clinical Sciences, Cellular Autoimmunity Unit, Lund University, Skane University Hospital, Malmo, Sweden.
SN  - 1365-3083
SN  - 0300-9475
M1  - ucw, 0323767
PT  - Journal Article, Research Support, Non-U.S. Gov't
L2  - http://ovidsp.ovid.com/ovidweb.cgi?T=JS&PAGE=reference&D=med11&NEWS=N&AN=24965690
ER  -  

Link to the Ovid Full Text or citation: https://access.ovid.com/custom/redirector/index.html?dest=https://go.openathens.net/redirector/unimelb.edu.au?url=http://ovidsp.ovid.com/ovidweb.cgi?T=JS&CSC=Y&NEWS=N&PAGE=fulltext&D=med11&DO=10.1111%2fsji.12205Link to the External Link Resolver: https://unimelb.hosted.exlibrisgroup.com/sfxlcl41/?sid=OVID:medline&id=pmid:24965690&id=doi:10.1111%2Fsji.12205&issn=0300-9475&isbn=&volume=80&issue=4&spage=250&pages=250-60&date=2014&title=Scandinavian+Journal+of+Immunology&atitle=Antibiotic+treatment+of+pregnant+non-obese+diabetic+mice+leads+to+altered+gut+microbiota+and+intestinal+immunological+changes+in+the+offspring.&aulast=Tormo-Badia&pid=%3Cauthor%3ETormo-Badia+N%3BHakansson+A%3BVasudevan+K%3BMolin+G%3BAhrne+S%3BCilio+CM%3C%2Fauthor%3E%3CAN%3E24965690%3C%2FAN%3E%3CDT%3EJournal+Article%3C%2FDT%3E 

61. 
TY  - JOUR
DB  - Ovid MEDLINE(R) <2014>
ID  - 24957949
T1  - Microbial exposure in infancy and subsequent appearance of type 1 diabetes mellitus-associated autoantibodies: a cohort study.
DO  - https://dx.doi.org/10.1001/jamapediatrics.2014.296
A1  - Virtanen, Suvi M
A1  - Takkinen, Hanna-Mari
A1  - Nwaru, Bright I
A1  - Kaila, Minna
A1  - Ahonen, Suvi
A1  - Nevalainen, Jaakko
A1  - Niinisto, Sari
A1  - Siljander, Heli
A1  - Simell, Olli
A1  - Ilonen, Jorma
A1  - Hyoty, Heikki
A1  - Veijola, Riitta
A1  - Knip, Mikael
Y1  - 2014//
N2  - IMPORTANCE: The role of microbial exposure during early life in the development of type 1 diabetes mellitus is unclear., OBJECTIVE: To investigate whether animal contact and other microbial exposures during infancy are associated with the development of preclinical and clinical type 1 diabetes., DESIGN, SETTING, AND PARTICIPANTS: A birth cohort of children with HLA antigen-DQB1-conferred susceptibility to type 1 diabetes was examined. Participants included 3143 consecutively born children at 2 hospitals in Finland between 1996 and 2004., EXPOSURES: The following exposures during the first year of life were assessed: indoor and outdoor dogs and cats, farm animals, farming, visit to a stable, day care, and exposure to antibiotics during the first week of life., MAIN OUTCOMES AND MEASURES: Clinical and preclinical type 1 diabetes were used as outcomes. The latter was defined as repeated positivity for islet-cell antibodies plus for at least 1 of 3 other diabetes-associated autoantibodies analyzed and/or clinical type 1 diabetes. The autoantibodies were analyzed at 3- to 12-month intervals since the birth of the child., RESULTS: Children exposed to an indoor dog, compared with otherwise similar children without an indoor dog exposure, had a reduced odds of developing preclinical type 1 diabetes (adjusted odds ratio [OR], 0.47; 95% CI, 0.28-0.80; P = .005) and clinical type 1 diabetes (adjusted OR, 0.40; 95% CI, 0.14-1.14; P = .08). All of the other microbial exposures studied were not associated with preclinical or clinical diabetes: the odds ratios ranged from 0.74 to 1.58., CONCLUSIONS AND RELEVANCE: Among the 9 early microbial exposures studied, only the indoor dog exposure during the first year of life was inversely associated with the development of preclinical type 1 diabetes. This finding needs to be confirmed in other populations.
KW  - Animals
KW  - Anti-Infective Agents/ae [Adverse Effects]
KW  - *Autoantibodies/bl [Blood]
KW  - *Autoimmunity
KW  - Cats
KW  - Child, Preschool
KW  - Diabetes Mellitus, Type 1/ep [Epidemiology]
KW  - Diabetes Mellitus, Type 1/ge [Genetics]
KW  - *Diabetes Mellitus, Type 1/im [Immunology]
KW  - Dogs
KW  - *Environmental Exposure
KW  - Female
KW  - Finland/ep [Epidemiology]
KW  - Genetic Predisposition to Disease
KW  - HLA Antigens/ge [Genetics]
KW  - Humans
KW  - Hygiene
KW  - Infant
KW  - Infant, Newborn
KW  - Islets of Langerhans/im [Immunology]
KW  - Male
KW  - *Microbiota
KW  - Risk Factors
KW  - Surveys and Questionnaires
JF  - JAMA pediatrics
JA  - Jama, Pediatr.
VL  - 168
IS  - 8
SP  - 755
EP  - 63
CY  - United States
M2  - Virtanen, Suvi M. The National Institute for Health and Welfare, Nutrition Unit, Helsinki, Finland2Center for Child Health Research, University of Tampere and Tampere University Hospital, Tampere, Finland3The Science Center of Pirkanmaa Hospital District, Tampere, Finland4.
M2  - Takkinen, Hanna-Mari. The National Institute for Health and Welfare, Nutrition Unit, Helsinki, Finland4School of Health Sciences, University of Tampere, Tampere, Finland.
M2  - Nwaru, Bright I. School of Health Sciences, University of Tampere, Tampere, Finland.
M2  - Kaila, Minna. Center for Child Health Research, University of Tampere and Tampere University Hospital, Tampere, Finland5University of Helsinki, Hjelt Institute, Helsinki, Finland.
M2  - Ahonen, Suvi. The National Institute for Health and Welfare, Nutrition Unit, Helsinki, Finland3The Science Center of Pirkanmaa Hospital District, Tampere, Finland4School of Health Sciences, University of Tampere, Tampere, Finland.
M2  - Nevalainen, Jaakko. Department of Statistics, Faculty of Mathematics and Natural Sciences, University of Turku, Turku, Finland.
M2  - Niinisto, Sari. The National Institute for Health and Welfare, Nutrition Unit, Helsinki, Finland.
M2  - Siljander, Heli. Children's Hospital, University of Helsinki, and University Central Hospital, Helsinki, Finland8University of Helsinki, Diabetes and Obesity Research Program, Helsinki, Finland.
M2  - Simell, Olli. Department of Pediatrics, Faculty of Medicine, University of Turku, Turku, Finland.
M2  - Ilonen, Jorma. Immunogenetics Laboratory, University of Turku, Turku, Finland11Department of Clinical Microbiology, Faculty of Health Sciences, University of Eastern Finland, Kuopio.
M2  - Hyoty, Heikki. School of Medicine, University of Tampere, Tampere, Finland.
M2  - Veijola, Riitta. Department of Pediatrics, University of Oulu, Oulu, Finland.
M2  - Knip, Mikael. Center for Child Health Research, University of Tampere and Tampere University Hospital, Tampere, Finland7Children's Hospital, University of Helsinki, and University Central Hospital, Helsinki, Finland8University of Helsinki, Diabetes and Obesity Research.
SN  - 2168-6211
SN  - 2168-6203
M1  - 101589544
PT  - Journal Article, Research Support, Non-U.S. Gov't
L2  - http://ovidsp.ovid.com/ovidweb.cgi?T=JS&PAGE=reference&D=med11&NEWS=N&AN=24957949
ER  -  

Link to the Ovid Full Text or citation: https://access.ovid.com/custom/redirector/index.html?dest=https://go.openathens.net/redirector/unimelb.edu.au?url=http://ovidsp.ovid.com/ovidweb.cgi?T=JS&CSC=Y&NEWS=N&PAGE=fulltext&D=med11&DO=10.1001%2fjamapediatrics.2014.296Link to the External Link Resolver: https://unimelb.hosted.exlibrisgroup.com/sfxlcl41/?sid=OVID:medline&id=pmid:24957949&id=doi:10.1001%2Fjamapediatrics.2014.296&issn=2168-6203&isbn=&volume=168&issue=8&spage=755&pages=755-63&date=2014&title=JAMA+Pediatrics&atitle=Microbial+exposure+in+infancy+and+subsequent+appearance+of+type+1+diabetes+mellitus-associated+autoantibodies%3A+a+cohort+study.&aulast=Virtanen&pid=%3Cauthor%3EVirtanen+SM%3BTakkinen+HM%3BNwaru+BI%3BKaila+M%3BAhonen+S%3BNevalainen+J%3BNiinisto+S%3BSiljander+H%3BSimell+O%3BIlonen+J%3BHyoty+H%3BVeijola+R%3BKnip+M%3C%2Fauthor%3E%3CAN%3E24957949%3C%2FAN%3E%3CDT%3EJournal+Article%3C%2FDT%3E 

62. 
TY  - JOUR
DB  - Ovid MEDLINE(R) <2014>
ID  - 23866831
T1  - Associations between capsular serotype, multilocus sequence type, and macrolide resistance in Streptococcus agalactiae isolates from Japanese infants with invasive infections.
T3  - Comment in: Epidemiol Infect. 2015 Mar;143(4):754-6 PMID: 24901337 [https://www.ncbi.nlm.nih.gov/pubmed/24901337]
DO  - https://dx.doi.org/10.1017/S0950268813001647
A1  - Morozumi, M
A1  - Wajima, T
A1  - Kuwata, Y
A1  - Chiba, N
A1  - Sunaoshi, K
A1  - Sugita, K
A1  - Sakata, H
A1  - Iwata, S
A1  - Ubukata, K
Y1  - 2014//
Y2  - 20130718//
N1  - Comment in (CIN)
N2  - SUMMARY Streptococcus agalactiae (group B streptococcus; GBS) isolates (n = 150) from infants with invasive infections between 2006 and 2011 were analysed for capsular serotype, multilocus sequence type, and antibiotic susceptibility. In cases with late-onset disease (n = 115), primary meningitis was predominant (62.6%), but represented only 39.1% in cases with early-onset disease (n = 23). The most common serotype was III (58.7%), followed by Ia (21.3%) and Ib (12.7%). Sequence types (STs) of serotype III strains included ST17 (50.0%), ST19 (26.1%), ST335 (18.2%), ST27 (4.5%), and ST1 (1.1%). Predominant STs of serotypes Ia and Ib were ST23 (81.3%) and ST10 (84.2%), respectively. No penicillin-resistant strains were detected, but 22.0% of strains had mef(A/E), erm(A), or erm(B) genes, which mediate macrolide resistance. A new ST335, possessing an mef(A/E) gene belonging to clonal complex 19 gradually increased in frequency. Improved prevention of invasive GBS infections in infants requires timely identification, and ultimately vaccine development.
KW  - Anti-Bacterial Agents/pd [Pharmacology]
KW  - *Bacterial Capsules/ge [Genetics]
KW  - Cohort Studies
KW  - Drug Resistance, Bacterial
KW  - Humans
KW  - Infant
KW  - Infant, Newborn
KW  - Infant, Newborn, Diseases
KW  - Japan
KW  - *Macrolides/pd [Pharmacology]
KW  - Microbial Sensitivity Tests
KW  - Multilocus Sequence Typing
KW  - Phylogeny
KW  - Serotyping
KW  - *Streptococcal Infections/mi [Microbiology]
KW  - *Streptococcus agalactiae/cl [Classification]
KW  - *Streptococcus agalactiae/de [Drug Effects]
KW  - Streptococcus agalactiae/ge [Genetics]
KW  - Streptococcus agalactiae/ip [Isolation & Purification]
JF  - Epidemiology and infection
JA  - Epidemiol Infect
VL  - 142
IS  - 4
SP  - 812
EP  - 9
CY  - England
M2  - Morozumi, M. Laboratory of Molecular Epidemiology for Infectious Agents, Kitasato Institute for Life Sciences, Kitasato University, Tokyo, Japan.
M2  - Wajima, T. Laboratory of Molecular Epidemiology for Infectious Agents, Kitasato Institute for Life Sciences, Kitasato University, Tokyo, Japan.
M2  - Kuwata, Y. Laboratory of Molecular Epidemiology for Infectious Agents, Kitasato Institute for Life Sciences, Kitasato University, Tokyo, Japan.
M2  - Chiba, N. Laboratory of Molecular Epidemiology for Infectious Agents, Kitasato Institute for Life Sciences, Kitasato University, Tokyo, Japan.
M2  - Sunaoshi, K. Department of Clinical Microbiology, Saitama Institute of Public Health, Saitama, Japan.
M2  - Sugita, K. Center for Infectious Diseases and Infection Control, Keio University School of Medicine, Tokyo, Japan.
M2  - Sakata, H. Department of Pediatrics, Asahikawa-Kosei General Hospital, Hokkaido, Japan.
M2  - Iwata, S. Department of Infectious Diseases, Keio University School of Medicine, Tokyo, Japan.
M2  - Ubukata, K. Laboratory of Molecular Epidemiology for Infectious Agents, Kitasato Institute for Life Sciences, Kitasato University, Tokyo, Japan.
SN  - 1469-4409
SN  - 0950-2688
M1  - epi, 8703737
PT  - Journal Article, Research Support, Non-U.S. Gov't
L2  - http://ovidsp.ovid.com/ovidweb.cgi?T=JS&PAGE=reference&D=med11&NEWS=N&AN=23866831
ER  -  

Link to the Ovid Full Text or citation: https://access.ovid.com/custom/redirector/index.html?dest=https://go.openathens.net/redirector/unimelb.edu.au?url=http://ovidsp.ovid.com/ovidweb.cgi?T=JS&CSC=Y&NEWS=N&PAGE=fulltext&D=med11&DO=10.1017%2fS0950268813001647Link to the External Link Resolver: https://unimelb.hosted.exlibrisgroup.com/sfxlcl41/?sid=OVID:medline&id=pmid:23866831&id=doi:10.1017%2FS0950268813001647&issn=0950-2688&isbn=&volume=142&issue=4&spage=812&pages=812-9&date=2014&title=Epidemiology+%26+Infection&atitle=Associations+between+capsular+serotype%2C+multilocus+sequence+type%2C+and+macrolide+resistance+in+Streptococcus+agalactiae+isolates+from+Japanese+infants+with+invasive+infections.&aulast=Morozumi&pid=%3Cauthor%3EMorozumi+M%3BWajima+T%3BKuwata+Y%3BChiba+N%3BSunaoshi+K%3BSugita+K%3BSakata+H%3BIwata+S%3BUbukata+K%3C%2Fauthor%3E%3CAN%3E23866831%3C%2FAN%3E%3CDT%3EJournal+Article%3C%2FDT%3E 

63. 
TY  - JOUR
DB  - Ovid MEDLINE(R) <2013>
ID  - 23818010
T1  - Respiratory infections in early life and the development of islet autoimmunity in children at increased type 1 diabetes risk: evidence from the BABYDIET study.
T3  - Erratum in: JAMA Pediatr. 2017 Jan 1;171(1):94 PMID: 27893052 [https://www.ncbi.nlm.nih.gov/pubmed/27893052] Comment in: JAMA Pediatr. 2017 Jan 1;171(1):93 PMID: 27893061 [https://www.ncbi.nlm.nih.gov/pubmed/27893061]
DO  - https://dx.doi.org/10.1001/jamapediatrics.2013.158
A1  - Beyerlein, Andreas
A1  - Wehweck, Fabienne
A1  - Ziegler, Anette-Gabriele
A1  - Pflueger, Maren
Y1  - 2013//
N1  - Erratum in (EIN), Comment in (CIN)
N2  - IMPORTANCE: There is evidence for a role of infections within the pathogenesis of islet autoimmunity and type 1 diabetes mellitus (T1D), but previous studies did not allow assessment of potential critical time windows in this context., OBJECTIVE: To examine whether early, short-term, or cumulative exposures to episodes of infection and fever during the first 3 years of life were associated with the initiation of persistent islet autoimmunity in children at increased T1D risk., DESIGN: Prospective cohort study with daily infection records and regular assessment of islet autoimmunity., SETTING: Diabetes Research Institute, Munich, Germany., PARTICIPANTS: A total of 148 children at high T1D risk with documentation of 1245 infectious events in 90,750 person-days during their first 3 years of life., MAIN OUTCOMES AND MEASURES: Hazard ratios (HRs) for seroconversion to persistent islet autoantibodies were assessed in Cox regression models with numbers of respiratory, gastrointestinal, and other infections, adjusting for sex, delivery mode, intervention group, season of birth, and antibiotic use., RESULTS: An increased HR of islet autoantibody seroconversion was associated with respiratory infections during the first 6 months of life (HR = 2.27; 95% CI, 1.32-3.91) and ages 6.0 to 11.9 months (HR = 1.32; 95% CI, 1.08-1.61). During the second year of life, no meaningful effects were detected for any infectious category. A higher number of respiratory infections in the 6 months prior to islet autoantibody seroconversion was also associated with an increased HR (HR = 1.42; 95% CI, 1.12-1.80)., CONCLUSIONS AND RELEVANCE: Respiratory infections in early childhood are a potential risk factor for the development of T1D.
KW  - Age Factors
KW  - *Autoantibodies/bl [Blood]
KW  - *Autoimmunity
KW  - Biomarkers/bl [Blood]
KW  - Child, Preschool
KW  - *Diabetes Mellitus, Type 1/et [Etiology]
KW  - Diabetes Mellitus, Type 1/im [Immunology]
KW  - Female
KW  - Fever/co [Complications]
KW  - Fever/im [Immunology]
KW  - Follow-Up Studies
KW  - Humans
KW  - Infant
KW  - Infant, Newborn
KW  - Infections/co [Complications]
KW  - *Islets of Langerhans/im [Immunology]
KW  - Male
KW  - Proportional Hazards Models
KW  - Prospective Studies
KW  - *Respiratory Tract Infections/co [Complications]
KW  - Respiratory Tract Infections/im [Immunology]
KW  - Risk Factors
KW  - Surveys and Questionnaires
JF  - JAMA pediatrics
JA  - Jama, Pediatr.
VL  - 167
IS  - 9
SP  - 800
EP  - 7
CY  - United States
M2  - Beyerlein, Andreas. Institute of Diabetes Research, Helmholtz Zentrum Munchen and Forschergruppe Diabetes der Technischen Universitat Munchen, Munich, Germany.
SN  - 2168-6211
SN  - 2168-6203
M1  - 101589544
PT  - Journal Article, Research Support, Non-U.S. Gov't
L2  - http://ovidsp.ovid.com/ovidweb.cgi?T=JS&PAGE=reference&D=med10&NEWS=N&AN=23818010
ER  -  

Link to the Ovid Full Text or citation: https://access.ovid.com/custom/redirector/index.html?dest=https://go.openathens.net/redirector/unimelb.edu.au?url=http://ovidsp.ovid.com/ovidweb.cgi?T=JS&CSC=Y&NEWS=N&PAGE=fulltext&D=med10&DO=10.1001%2fjamapediatrics.2013.158Link to the External Link Resolver: https://unimelb.hosted.exlibrisgroup.com/sfxlcl41/?sid=OVID:medline&id=pmid:23818010&id=doi:10.1001%2Fjamapediatrics.2013.158&issn=2168-6203&isbn=&volume=167&issue=9&spage=800&pages=800-7&date=2013&title=JAMA+Pediatrics&atitle=Respiratory+infections+in+early+life+and+the+development+of+islet+autoimmunity+in+children+at+increased+type+1+diabetes+risk%3A+evidence+from+the+BABYDIET+study.&aulast=Beyerlein&pid=%3Cauthor%3EBeyerlein+A%3BWehweck+F%3BZiegler+AG%3BPflueger+M%3C%2Fauthor%3E%3CAN%3E23818010%3C%2FAN%3E%3CDT%3EJournal+Article%3C%2FDT%3E 

64. 
TY  - JOUR
DB  - Ovid MEDLINE(R) <2013>
ID  - 23512474
T1  - Association of incidence of type 1 diabetes with mortality from infectious disease and with antibiotic susceptibility at a country level.
DO  - https://dx.doi.org/10.1007/s00592-013-0464-z
A1  - Abela, Alexia-Giovanna
A1  - Fava, Stephen
Y1  - 2013//
Y2  - 20130320//
N2  - To investigate the association between country incidence of type 1 diabetes and mortality from infectious disease and antibiotic susceptibility. An ecological study to explore the relationship at a country level of the reported incidence of type 1 diabetes (DiaMond) to infectious disease mortality (World Health Organisation) and to antibiotic susceptibility (Alexander Project). There were significant negative correlations between the incidence of type 1 diabetes and mortality for all infectious diseases studied. There were also significant positive correlations between the incidence of type 1 diabetes and antibiotic susceptibilities of Strep. pneumoniae, but not to those of Haem. influenzae. Since infectious disease mortality and antibiotic susceptibility are surrogate markers for bacterial exposure, our results provide support for a negative association between bacterial exposure in a community and its incidence of type 1 diabetes. The consistency of our results as well as the highly statistically significant results of most of the associations studied reinforces the validity of our findings.
KW  - Adolescent
KW  - Child
KW  - Child, Preschool
KW  - Diabetes Complications/mo [Mortality]
KW  - Diabetes Mellitus, Type 1/co [Complications]
KW  - *Diabetes Mellitus, Type 1/ep [Epidemiology]
KW  - *Drug Resistance, Bacterial
KW  - Geography
KW  - Haemophilus Infections/mo [Mortality]
KW  - Haemophilus influenzae/de [Drug Effects]
KW  - Haemophilus influenzae/ip [Isolation & Purification]
KW  - Humans
KW  - Incidence
KW  - Infant
KW  - Infant, Newborn
KW  - *Infections/mo [Mortality]
KW  - Moraxella catarrhalis/de [Drug Effects]
KW  - Moraxella catarrhalis/ip [Isolation & Purification]
KW  - Moraxellaceae Infections/mo [Mortality]
KW  - Pneumococcal Infections/mo [Mortality]
KW  - Streptococcus pneumoniae/de [Drug Effects]
KW  - Streptococcus pneumoniae/ip [Isolation & Purification]
KW  - World Health Organization
JF  - Acta diabetologica
JA  - Acta Diabetol
VL  - 50
IS  - 6
SP  - 859
EP  - 65
CY  - Germany
M2  - Abela, Alexia-Giovanna. Diabetes and Endocrine Centre, Mater Dei Hospital, Msida, MSD 2090, Malta.
SN  - 1432-5233
SN  - 0940-5429
M1  - a80, 9200299
PT  - Journal Article
L2  - http://ovidsp.ovid.com/ovidweb.cgi?T=JS&PAGE=reference&D=med10&NEWS=N&AN=23512474
ER  -  

Link to the Ovid Full Text or citation: https://access.ovid.com/custom/redirector/index.html?dest=https://go.openathens.net/redirector/unimelb.edu.au?url=http://ovidsp.ovid.com/ovidweb.cgi?T=JS&CSC=Y&NEWS=N&PAGE=fulltext&D=med10&DO=10.1007%2fs00592-013-0464-zLink to the External Link Resolver: https://unimelb.hosted.exlibrisgroup.com/sfxlcl41/?sid=OVID:medline&id=pmid:23512474&id=doi:10.1007%2Fs00592-013-0464-z&issn=0940-5429&isbn=&volume=50&issue=6&spage=859&pages=859-65&date=2013&title=Acta+Diabetologica&atitle=Association+of+incidence+of+type+1+diabetes+with+mortality+from+infectious+disease+and+with+antibiotic+susceptibility+at+a+country+level.&aulast=Abela&pid=%3Cauthor%3EAbela+AG%3BFava+S%3C%2Fauthor%3E%3CAN%3E23512474%3C%2FAN%3E%3CDT%3EJournal+Article%3C%2FDT%3E 

65. 
TY  - JOUR
DB  - Ovid MEDLINE(R) <2013>
ID  - 23228433
T1  - Diabetes is associated with drug-resistant tuberculosis in Eastern Taiwan.
DO  - https://dx.doi.org/10.5588/ijtld.11.0670
A1  - Hsu, A-H
A1  - Lee, J-J
A1  - Chiang, C-Y
A1  - Li, Y-H
A1  - Chen, L-K
A1  - Lin, C-B
Y1  - 2013//
Y2  - 20121208//
N2  - We assessed the association between diabetes mellitus and drug-resistant tuberculosis (TB). Among new patients, diabetes was significantly associated with any resistance to isoniazid excluding multidrug-resistant TB (MDR-TB; adjusted OR [aOR] 1.88, 95%CI 1.07-3.31), but not with MDR-TB (aOR 0.95, 95%CI 0.34-2.68). Among previously treated patients, diabetes was also significantly associated with INH resistance (aOR 6.76, 95%CI 1.53-29.98) but not with MDR-TB (aOR 1.52, 95%CI 0.59-3.95). We concluded that diabetes was associated with INH resistance and speculated that the sample size of retreatment cases was insufficient to confirm the association between diabetes and MDR-TB.
KW  - Adolescent
KW  - Adult
KW  - Aged
KW  - *Antitubercular Agents/tu [Therapeutic Use]
KW  - Child
KW  - Child, Preschool
KW  - Cross-Sectional Studies
KW  - Diabetes Mellitus, Type 1/di [Diagnosis]
KW  - *Diabetes Mellitus, Type 1/ep [Epidemiology]
KW  - Diabetes Mellitus, Type 2/di [Diagnosis]
KW  - *Diabetes Mellitus, Type 2/ep [Epidemiology]
KW  - Female
KW  - Humans
KW  - Infant
KW  - Infant, Newborn
KW  - *Isoniazid/tu [Therapeutic Use]
KW  - Logistic Models
KW  - Male
KW  - Middle Aged
KW  - Odds Ratio
KW  - Risk Assessment
KW  - Risk Factors
KW  - Taiwan/ep [Epidemiology]
KW  - Tuberculosis, Multidrug-Resistant/di [Diagnosis]
KW  - Tuberculosis, Multidrug-Resistant/dt [Drug Therapy]
KW  - *Tuberculosis, Multidrug-Resistant/ep [Epidemiology]
KW  - Tuberculosis, Pulmonary/di [Diagnosis]
KW  - Tuberculosis, Pulmonary/dt [Drug Therapy]
KW  - *Tuberculosis, Pulmonary/ep [Epidemiology]
KW  - Young Adult
JF  - The international journal of tuberculosis and lung disease : the official journal of the International Union against Tuberculosis and Lung Disease
JA  - Int J Tuberc Lung Dis
VL  - 17
IS  - 3
SP  - 354
EP  - 6
CY  - France
M2  - Hsu, A-H. Department of Internal Medicine, Tzu Chi General Hospital, Tzu Chi University, Hualien, Taiwan.
SN  - 1815-7920
SN  - 1027-3719
M1  - cy6, 9706389
PT  - Journal Article
L2  - http://ovidsp.ovid.com/ovidweb.cgi?T=JS&PAGE=reference&D=med10&NEWS=N&AN=23228433
ER  -  

Link to the Ovid Full Text or citation: https://access.ovid.com/custom/redirector/index.html?dest=https://go.openathens.net/redirector/unimelb.edu.au?url=http://ovidsp.ovid.com/ovidweb.cgi?T=JS&CSC=Y&NEWS=N&PAGE=fulltext&D=med10&DO=10.5588%2fijtld.11.0670Link to the External Link Resolver: https://unimelb.hosted.exlibrisgroup.com/sfxlcl41/?sid=OVID:medline&id=pmid:23228433&id=doi:10.5588%2Fijtld.11.0670&issn=1027-3719&isbn=&volume=17&issue=3&spage=354&pages=354-6&date=2013&title=International+Journal+of+Tuberculosis+%26+Lung+Disease&atitle=Diabetes+is+associated+with+drug-resistant+tuberculosis+in+Eastern+Taiwan.&aulast=Hsu&pid=%3Cauthor%3EHsu+AH%3BLee+JJ%3BChiang+CY%3BLi+YH%3BChen+LK%3BLin+CB%3C%2Fauthor%3E%3CAN%3E23228433%3C%2FAN%3E%3CDT%3EJournal+Article%3C%2FDT%3E 

66. 
TY  - JOUR
DB  - Ovid MEDLINE(R) PubMed-not-MEDLINE <2013 to 2016>
ID  - 25346925
T1  - External influence of early childhood establishment of gut microbiota and subsequent health implications.
DO  - https://dx.doi.org/10.3389/fped.2014.00109
A1  - Munyaka, Peris Mumbi
A1  - Khafipour, Ehsan
A1  - Ghia, Jean-Eric
Y1  - 2014//
Y2  - 20141009//
N2  - Postnatal maturation of immune regulation is largely driven by exposure to microbes. The gastrointestinal tract is the largest source of microbial exposure, as the human gut microbiome contains up to 10(14) bacteria, which is 10 times the number of cells in the human body. Several studies in recent years have shown differences in the composition of the gut microbiota in children who are exposed to different conditions before, during, and early after birth. A number of maternal factors are responsible for the establishment and colonization of gut microbiota in infants, such as the conditions surrounding the prenatal period, time and mode of delivery, diet, mother's age, BMI, smoking status, household milieu, socioeconomic status, breastfeeding and antibiotic use, as well as other environmental factors that have profound effects on the microbiota and on immunoregulation during early life. Early exposures impacting the intestinal microbiota are associated with the development of childhood diseases that may persist to adulthood such as asthma, allergic disorders (atopic dermatitis, rhinitis), chronic immune-mediated inflammatory diseases, type 1 diabetes, obesity, and eczema. This overview highlights some of the exposures during the pre- and postnatal time periods that are key in the colonization and development of the gastrointestinal microbiota of infants as well as some of the diseases or disorders that occur due to the pattern of initial gut colonization.
JF  - Frontiers in pediatrics
JA  - Front. pediatr.
VL  - 2
SP  - 109
CY  - Switzerland
M2  - Munyaka, Peris Mumbi. Section of Gastroenterology, Department of Immunology and Internal Medicine, University of Manitoba, Winnipeg, MB, Canada ; Department of Animal Science, University of Manitoba, Winnipeg, MB, Canada.
M2  - Khafipour, Ehsan. Department of Animal Science, University of Manitoba, Winnipeg, MB, Canada ; Department of Medical Microbiology and Infectious Diseases, University of Manitoba, Winnipeg, MB, Canada.
M2  - Ghia, Jean-Eric. Section of Gastroenterology, Department of Immunology and Internal Medicine, University of Manitoba, Winnipeg, MB, Canada ; Inflammatory Bowel Disease Clinical and Research Centre, University of Manitoba, Winnipeg, MB, Canada.
SN  - 2296-2360
SN  - 2296-2360
M1  - 101615492
PT  - Journal Article, Review
L2  - http://ovidsp.ovid.com/ovidweb.cgi?T=JS&PAGE=reference&D=pmnm3&NEWS=N&AN=25346925
ER  -  

Link to the Ovid Full Text or citation: https://access.ovid.com/custom/redirector/index.html?dest=https://go.openathens.net/redirector/unimelb.edu.au?url=http://ovidsp.ovid.com/ovidweb.cgi?T=JS&CSC=Y&NEWS=N&PAGE=fulltext&D=pmnm3&DO=10.3389%2ffped.2014.00109Link to the External Link Resolver: https://unimelb.hosted.exlibrisgroup.com/sfxlcl41/?sid=OVID:medline&id=pmid:25346925&id=doi:10.3389%2Ffped.2014.00109&issn=2296-2360&isbn=&volume=2&issue=&spage=109&pages=109&date=2014&title=Frontiers+in+Pediatrics&atitle=External+influence+of+early+childhood+establishment+of+gut+microbiota+and+subsequent+health+implications.&aulast=Munyaka&pid=%3Cauthor%3EMunyaka+PM%3BKhafipour+E%3BGhia+JE%3C%2Fauthor%3E%3CAN%3E25346925%3C%2FAN%3E%3CDT%3EJournal+Article%3C%2FDT%3E 

67. 
TY  - JOUR
DB  - Ovid MEDLINE(R) <2012>
ID  - 22946986
T1  - Advantage of rapamycin over mycophenolate mofetil when used with tacrolimus for simultaneous pancreas kidney transplants: randomized, single-center trial at 10 years.
DO  - https://dx.doi.org/10.1111/j.1600-6143.2012.04235.x
A1  - Ciancio, G
A1  - Sageshima, J
A1  - Chen, L
A1  - Gaynor, J J
A1  - Hanson, L
A1  - Tueros, L
A1  - Montenora-Velarde, E
A1  - Gomez, C
A1  - Kupin, W
A1  - Guerra, G
A1  - Mattiazzi, A
A1  - Fornoni, A
A1  - Pugliese, A
A1  - Roth, D
A1  - Wolf, M
A1  - Burke, G W 3rd
Y1  - 2012//
Y2  - 20120904//
N2  - Simultaneous pancreas kidney transplantation (SPKT) is the treatment of choice for patients with type 1 diabetes and end-stage renal disease. Rapamycin and mycophenolate mofetil (MMF) have been used for maintenance immunosuppression with tacrolimus in SPKT; however, long-term outcomes are lacking. From September 2000 through December 2009, 170 SPKT recipients were enrolled in a randomized, prospective trial receiving Rapamycin (n = 84) or MMF (n = 86). All patients received dual induction therapy with thymoglobulin and daclizumab, and low-dose maintenance tacrolimus and corticosteroids. Compared to MMF, rates of freedom from first biopsy-proven acute kidney or pancreas rejection were superior for Rapamycin at year 1 (kidney: 100% vs. 88%; P = 0.001; pancreas: 99% vs. 92%; P = 0.04) and at year 10 (kidney: 88% vs. 71%, P = 0.01; pancreas: 99% vs. 89%, P = 0.01). The higher rates of rejection were associated with withholding MMF (vs. Rapamycin, p = 0.009), generally for gastrointestinal or bone marrow toxicity. There was no significant difference in creatinine, proteinuria, c-peptide, viral infections, lymphoproliferative disorders or posttransplant diabetes. HbA1C and lipid levels were normal in both groups, although higher in the Rapamycin arm. There were no significant differences in patient or allograft survival. In this 10-year SPKT study, Rapamycin in combination with tacrolimus was better tolerated and more effective than MMF. Overall, the patient and allograft survival were equivalent. © Copyright 2012 The American Society of Transplantation and the American Society of Transplant Surgeons.
KW  - Adolescent
KW  - Adult
KW  - Child
KW  - Child, Preschool
KW  - Female
KW  - *Graft Rejection/dt [Drug Therapy]
KW  - Graft Survival/de [Drug Effects]
KW  - Humans
KW  - *Immunosuppressive Agents/tu [Therapeutic Use]
KW  - Infant
KW  - *Kidney Transplantation
KW  - Male
KW  - Middle Aged
KW  - *Mycophenolic Acid/aa [Analogs & Derivatives]
KW  - Mycophenolic Acid/tu [Therapeutic Use]
KW  - *Pancreas Transplantation
KW  - Prognosis
KW  - Prospective Studies
KW  - *Sirolimus/tu [Therapeutic Use]
KW  - *Tacrolimus/tu [Therapeutic Use]
KW  - Time Factors
KW  - Transplantation, Homologous
KW  - Young Adult
JF  - American journal of transplantation : official journal of the American Society of Transplantation and the American Society of Transplant Surgeons
JA  - Am J Transplant
VL  - 12
IS  - 12
SP  - 3363
EP  - 76
CY  - United States
M2  - Ciancio, G. Department of Surgery, Lillian Jean Kaplan Renal Transplant Center of the Division of Kidney and Pancreas Transplantation, University of Miami, Leonard M. Miller School of Medicine, Miami, FL, USA.
SN  - 1600-6143
SN  - 1600-6135
M1  - 100968638
PT  - Clinical Trial, Comparative Study, Journal Article, Randomized Controlled Trial, Research Support, Non-U.S. Gov't
L2  - http://ovidsp.ovid.com/ovidweb.cgi?T=JS&PAGE=reference&D=med9&NEWS=N&AN=22946986
ER  -  

Link to the Ovid Full Text or citation: https://access.ovid.com/custom/redirector/index.html?dest=https://go.openathens.net/redirector/unimelb.edu.au?url=http://ovidsp.ovid.com/ovidweb.cgi?T=JS&CSC=Y&NEWS=N&PAGE=fulltext&D=med9&DO=10.1111%2fj.1600-6143.2012.04235.xLink to the External Link Resolver: https://unimelb.hosted.exlibrisgroup.com/sfxlcl41/?sid=OVID:medline&id=pmid:22946986&id=doi:10.1111%2Fj.1600-6143.2012.04235.x&issn=1600-6135&isbn=&volume=12&issue=12&spage=3363&pages=3363-76&date=2012&title=American+Journal+of+Transplantation&atitle=Advantage+of+rapamycin+over+mycophenolate+mofetil+when+used+with+tacrolimus+for+simultaneous+pancreas+kidney+transplants%3A+randomized%2C+single-center+trial+at+10+years.&aulast=Ciancio&pid=%3Cauthor%3ECiancio+G%3BSageshima+J%3BChen+L%3BGaynor+JJ%3BHanson+L%3BTueros+L%3BMontenora-Velarde+E%3BGomez+C%3BKupin+W%3BGuerra+G%3BMattiazzi+A%3BFornoni+A%3BPugliese+A%3BRoth+D%3BWolf+M%3BBurke+GW+3rd%3C%2Fauthor%3E%3CAN%3E22946986%3C%2FAN%3E%3CDT%3EClinical+Trial%3C%2FDT%3E 

68. 
TY  - JOUR
DB  - Ovid MEDLINE(R) <2012>
ID  - 22572803
T1  - Early life treatment with vancomycin propagates Akkermansia muciniphila and reduces diabetes incidence in the NOD mouse.
DO  - https://dx.doi.org/10.1007/s00125-012-2564-7
A1  - Hansen, C H F
A1  - Krych, L
A1  - Nielsen, D S
A1  - Vogensen, F K
A1  - Hansen, L H
A1  - Sorensen, S J
A1  - Buschard, K
A1  - Hansen, A K
Y1  - 2012//
Y2  - 20120510//
N2  - AIMS/HYPOTHESIS: Increasing evidence suggests that environmental factors changing the normal colonisation pattern in the gut strongly influence the risk of developing autoimmune diabetes. The aim of this study was to investigate, both during infancy and adulthood, whether treatment with vancomycin, a glycopeptide antibiotic specifically directed against Gram-positive bacteria, could influence immune homeostasis and the development of diabetic symptoms in the NOD mouse model for diabetes., METHODS: Accordingly, one group of mice received vancomycin from birth until weaning (day 28), while another group received vancomycin from 8 weeks of age until onset of diabetes. Pyrosequencing of the gut microbiota and flow cytometry of intestinal immune cells was used to investigate the effect of vancomycin treatment., RESULTS: At the end of the study, the cumulative diabetes incidence was found to be significantly lower for the neonatally treated group compared with the untreated group, whereas the insulitis score and blood glucose levels were significantly lower for the mice treated as adults compared with the other groups. Mucosal inflammation was investigated by intracellular cytokine staining of the small intestinal lymphocytes, which displayed an increase in cluster of differentiation (CD)4(+) T cells producing pro-inflammatory cytokines in the neonatally treated mice. Furthermore, bacteriological examination of the gut microbiota composition by pyrosequencing revealed that vancomycin depleted many major genera of Gram-positive and Gram-negative microbes while, interestingly, one single species, Akkermansia muciniphila, became dominant., CONCLUSIONS/INTERPRETATION: The early postnatal period is a critical time for microbial protection from type 1 diabetes and it is suggested that the mucolytic bacterium A. muciniphila plays a protective role in autoimmune diabetes development, particularly during infancy.
KW  - Algorithms
KW  - Analysis of Variance
KW  - Animals
KW  - Animals, Newborn
KW  - *Anti-Bacterial Agents/pd [Pharmacology]
KW  - *Bacteria/de [Drug Effects]
KW  - Bacteria/me [Metabolism]
KW  - Diabetes Mellitus, Experimental/im [Immunology]
KW  - *Diabetes Mellitus, Experimental/pc [Prevention & Control]
KW  - Diabetes Mellitus, Type 1/im [Immunology]
KW  - *Diabetes Mellitus, Type 1/pc [Prevention & Control]
KW  - Female
KW  - Flow Cytometry
KW  - Incidence
KW  - *Islets of Langerhans/de [Drug Effects]
KW  - Islets of Langerhans/im [Immunology]
KW  - Male
KW  - Mice
KW  - Mice, Inbred NOD
KW  - Mucins/me [Metabolism]
KW  - *Vancomycin/pd [Pharmacology]
JF  - Diabetologia
JA  - Diabetologia
VL  - 55
IS  - 8
SP  - 2285
EP  - 94
CY  - Germany
M2  - Hansen, C H F. Section of Biomedicine, Department of Veterinary Disease Biology, Faculty of Life Sciences, University of Copenhagen, Thorvaldsensvej 57, 1870, Frederiksberg C, Denmark. camfriis@life.ku.dk
SN  - 1432-0428
SN  - 0012-186X
M1  - e93, 0006777
PT  - Journal Article, Research Support, Non-U.S. Gov't
L2  - http://ovidsp.ovid.com/ovidweb.cgi?T=JS&PAGE=reference&D=med9&NEWS=N&AN=22572803
ER  -  

Link to the Ovid Full Text or citation: https://access.ovid.com/custom/redirector/index.html?dest=https://go.openathens.net/redirector/unimelb.edu.au?url=http://ovidsp.ovid.com/ovidweb.cgi?T=JS&CSC=Y&NEWS=N&PAGE=fulltext&D=med9&DO=10.1007%2fs00125-012-2564-7Link to the External Link Resolver: https://unimelb.hosted.exlibrisgroup.com/sfxlcl41/?sid=OVID:medline&id=pmid:22572803&id=doi:10.1007%2Fs00125-012-2564-7&issn=0012-186X&isbn=&volume=55&issue=8&spage=2285&pages=2285-94&date=2012&title=Diabetologia&atitle=Early+life+treatment+with+vancomycin+propagates+Akkermansia+muciniphila+and+reduces+diabetes+incidence+in+the+NOD+mouse.&aulast=Hansen&pid=%3Cauthor%3EHansen+CH%3BKrych+L%3BNielsen+DS%3BVogensen+FK%3BHansen+LH%3BSorensen+SJ%3BBuschard+K%3BHansen+AK%3C%2Fauthor%3E%3CAN%3E22572803%3C%2FAN%3E%3CDT%3EJournal+Article%3C%2FDT%3E 

69. 
TY  - JOUR
DB  - Ovid MEDLINE(R) <2012>
ID  - 22265188
T1  - Group B streptococcus and Escherichia coli colonization in pregnant women and neonates in Lithuania.
DO  - https://dx.doi.org/10.1016/j.ijgo.2011.11.016
A1  - Barcaite, Egle
A1  - Bartusevicius, Arnoldas
A1  - Tameliene, Rasa
A1  - Maleckiene, Laima
A1  - Vitkauskiene, Astra
A1  - Nadisauskiene, Ruta
Y1  - 2012//
Y2  - 20120120//
N2  - OBJECTIVE: To evaluate the prevalence of maternal and neonatal colonization with group B streptococcus (GBS) and Escherichia coli, and examine GBS serotypes and susceptibility to antibiotics., METHODS: A prospective cross-sectional study was carried out in Lithuania between October 2006 and June 2007. Lower vaginal/rectal swabs were obtained from pregnant women (n=998) and ear canal/throat swabs were obtained from their newborns (n=827) for culture., RESULTS: Overall, maternal and neonatal GBS colonization rates were 15.3% and 6.4%, respectively. Serotypes III (34.5%) and Ia (29.7%) were most common. All GBS isolates were susceptible to penicillin and 4.1% were resistant to erythromycin. Overall, maternal and neonatal E. coli colonization rates were 19.9% and 14.4%, respectively. In total, 71.4% of newborns with E. coli colonization were born to E. coli-negative mothers. E. coli was resistant to ampicillin and piperacillin in 25.9% and 16.6% of cases, respectively. The majority of E. coli-colonized newborns were contaminated with maternal fecal, but not vaginal, E. coli strains., CONCLUSION: Maternal and neonatal GBS colonization rates, serotypes, and susceptibility to antibiotics were comparable to those reported in previous studies. Population-based data regarding early-onset neonatal infection rates will enable the formulation of a prevention program for early-onset GBS disease in Lithuania. Copyright A© 2011 International Federation of Gynecology and Obstetrics. Published by Elsevier Ireland Ltd. All rights reserved.
KW  - Adult
KW  - *Anti-Bacterial Agents/pd [Pharmacology]
KW  - Anti-Bacterial Agents/tu [Therapeutic Use]
KW  - Antibiotic Prophylaxis
KW  - Carrier State/ep [Epidemiology]
KW  - Cross-Sectional Studies
KW  - Ear/mi [Microbiology]
KW  - *Escherichia coli/de [Drug Effects]
KW  - Escherichia coli Infections/dt [Drug Therapy]
KW  - *Escherichia coli Infections/ep [Epidemiology]
KW  - Escherichia coli Infections/mi [Microbiology]
KW  - *Escherichia coli Infections/tm [Transmission]
KW  - Female
KW  - Humans
KW  - Infant, Newborn
KW  - *Infectious Disease Transmission, Vertical/sn [Statistics & Numerical Data]
KW  - Lithuania/ep [Epidemiology]
KW  - Microbial Sensitivity Tests
KW  - Pharynx/mi [Microbiology]
KW  - Pregnancy
KW  - Prevalence
KW  - Prospective Studies
KW  - Rectum/mi [Microbiology]
KW  - Serotyping
KW  - Streptococcal Infections/dt [Drug Therapy]
KW  - *Streptococcal Infections/ep [Epidemiology]
KW  - Streptococcal Infections/mi [Microbiology]
KW  - *Streptococcal Infections/tm [Transmission]
KW  - Streptococcus agalactiae/cl [Classification]
KW  - *Streptococcus agalactiae/de [Drug Effects]
KW  - Vagina/mi [Microbiology]
KW  - Young Adult
JF  - International journal of gynaecology and obstetrics: the official organ of the International Federation of Gynaecology and Obstetrics
JA  - Int J Gynaecol Obstet
VL  - 117
IS  - 1
SP  - 69
EP  - 73
CY  - United States
M2  - Barcaite, Egle. Department of Obstetrics and Gynecology, Lithuanian University of Health Sciences, Kaunas, Lithuania. eglebarcaite@yahoo.com
SN  - 1879-3479
SN  - 0020-7292
M1  - e4t, 0210174
PT  - Journal Article, Research Support, Non-U.S. Gov't
L2  - http://ovidsp.ovid.com/ovidweb.cgi?T=JS&PAGE=reference&D=med9&NEWS=N&AN=22265188
ER  -  

Link to the Ovid Full Text or citation: https://access.ovid.com/custom/redirector/index.html?dest=https://go.openathens.net/redirector/unimelb.edu.au?url=http://ovidsp.ovid.com/ovidweb.cgi?T=JS&CSC=Y&NEWS=N&PAGE=fulltext&D=med9&DO=10.1016%2fj.ijgo.2011.11.016Link to the External Link Resolver: https://unimelb.hosted.exlibrisgroup.com/sfxlcl41/?sid=OVID:medline&id=pmid:22265188&id=doi:10.1016%2Fj.ijgo.2011.11.016&issn=0020-7292&isbn=&volume=117&issue=1&spage=69&pages=69-73&date=2012&title=International+Journal+of+Gynaecology+%26+Obstetrics&atitle=Group+B+streptococcus+and+Escherichia+coli+colonization+in+pregnant+women+and+neonates+in+Lithuania.&aulast=Barcaite&pid=%3Cauthor%3EBarcaite+E%3BBartusevicius+A%3BTameliene+R%3BMaleckiene+L%3BVitkauskiene+A%3BNadisauskiene+R%3C%2Fauthor%3E%3CAN%3E22265188%3C%2FAN%3E%3CDT%3EJournal+Article%3C%2FDT%3E 

70. 
TY  - JOUR
DB  - Ovid MEDLINE(R) <2012>
ID  - 22226047
T1  - Group B streptococcal disease in infants aged younger than 3 months: systematic review and meta-analysis.
T3  - Comment in: Lancet. 2012 Feb 11;379(9815):502-3 PMID: 22226045 [https://www.ncbi.nlm.nih.gov/pubmed/22226045]
DO  - https://dx.doi.org/10.1016/S0140-6736(11)61651-6
A1  - Edmond, Karen M
A1  - Kortsalioudaki, Christina
A1  - Scott, Susana
A1  - Schrag, Stephanie J
A1  - Zaidi, Anita K M
A1  - Cousens, Simon
A1  - Heath, Paul T
Y1  - 2012//
Y2  - 20120104//
N1  - Comment in (CIN)
N2  - BACKGROUND: Despite widespread use of intrapartum antibiotic prophylaxis, group B streptococcus remains a leading cause of morbidity and mortality in infants in Europe, the Americas, and Australia. However, estimates of disease burden in many countries outside of these regions is not available. We aimed to examine the current global burden of invasive disease and the serotype distribution of group B streptococcus isolates., METHODS: We searched Medline, Embase, and Wholis databases for studies on invasive early-onset (day 0-6) and late-onset (day 7-89) group B streptococcal disease. Eligible studies were those that described incidence, deaths, or serotypes. We also reviewed reference lists and contacted experts to seek unpublished data and data missed by our search. Random effects meta-analysis was used to pool data., FINDINGS: 74 studies met the inclusion criteria; 56 studies reported incidence, 29 case fatality, and 19 serotype distribution. An additional search for studies that reported serotype distribution from Jan 1, 1980, yielded a total of 38 articles. Only five low-income countries were represented in the review and contributed 5% weight to the meta-analysis. 47 (69%) studies reported use of any intrapartum antibiotic prophylaxis. Substantial heterogeneity existed between studies. Mean incidence of group B streptococcus in infants aged 0-89 days was 0.53 per 1000 livebirths (95% CI 0.44-0.62) and the mean case fatality ratio was 9.6% (95% CI 7.5-11.8). Incidence of early-onset group B streptococcus (0.43 per 1000 livebirths [95% CI 0.37-0.49]) and case fatality (12.1%, [6.2-18.3]) were two-times higher than late-onset disease. Serotype III (48.9%) was the most frequently identified serotype in all regions with available data followed by serotypes Ia (22.9%), Ib (7.0%), II (6.2%), and V (9.1%). Studies that reported use of any intrapartum antibiotic prophylaxis were associated with lower incidence of early-onset group B streptococcus (0.23 per 1000 livebirths [95% CI 0.13-0.59]) than studies in which patients did not use prophylaxis (0.75 per 1000 livebirths [0.58-0.89])., INTERPRETATION: More high-quality studies are needed to accurately estimate the global burden of group B streptococcus, especially in low-income countries. A conjugate vaccine incorporating five serotypes (Ia, Ib, II, III, V) could prevent most global group B streptococcal disease., FUNDING: Child Epidemiology Reference Group (CHERG), WHO. Copyright © 2012 Elsevier Ltd. All rights reserved.
KW  - Antibiotic Prophylaxis
KW  - Humans
KW  - Incidence
KW  - Infant
KW  - Infant, Newborn
KW  - Risk Factors
KW  - Serotyping
KW  - *Streptococcal Infections/ep [Epidemiology]
KW  - Streptococcal Infections/pc [Prevention & Control]
KW  - Streptococcal Vaccines/ad [Administration & Dosage]
KW  - Streptococcus agalactiae/cl [Classification]
KW  - *Streptococcus agalactiae
JF  - Lancet (London, England)
JA  - Lancet
VL  - 379
IS  - 9815
SP  - 547
EP  - 56
CY  - England
M2  - Edmond, Karen M. London School of Hygiene and Tropical Medicine, London, UK. karen.edmond@lshtm.ac.uk
SN  - 1474-547X
SN  - 0140-6736
M1  - 2985213r, l0s, 0053266
PT  - Journal Article, Meta-Analysis, Research Support, Non-U.S. Gov't, Review, Systematic Review
L2  - http://ovidsp.ovid.com/ovidweb.cgi?T=JS&PAGE=reference&D=med9&NEWS=N&AN=22226047
ER  -  

Link to the Ovid Full Text or citation: https://access.ovid.com/custom/redirector/index.html?dest=https://go.openathens.net/redirector/unimelb.edu.au?url=http://ovidsp.ovid.com/ovidweb.cgi?T=JS&CSC=Y&NEWS=N&PAGE=fulltext&D=med9&DO=10.1016%2fS0140-6736%2811%2961651-6Link to the External Link Resolver: https://unimelb.hosted.exlibrisgroup.com/sfxlcl41/?sid=OVID:medline&id=pmid:22226047&id=doi:10.1016%2FS0140-6736%2811%2961651-6&issn=0140-6736&isbn=&volume=379&issue=9815&spage=547&pages=547-56&date=2012&title=Lancet&atitle=Group+B+streptococcal+disease+in+infants+aged+younger+than+3+months%3A+systematic+review+and+meta-analysis.&aulast=Edmond&pid=%3Cauthor%3EEdmond+KM%3BKortsalioudaki+C%3BScott+S%3BSchrag+SJ%3BZaidi+AK%3BCousens+S%3BHeath+PT%3C%2Fauthor%3E%3CAN%3E22226047%3C%2FAN%3E%3CDT%3EJournal+Article%3C%2FDT%3E 

71. 
TY  - JOUR
DB  - Ovid MEDLINE(R) <2010 to 2011>
ID  - 21671824
T1  - Group B Streptococcus in a cohort of HIV-infected pregnant women: prevalence of colonization, identification and antimicrobial susceptibility profile.
DO  - https://dx.doi.org/10.3109/00365548.2011.585178
A1  - Joao, Esau C
A1  - Gouvea, Maria Isabel
A1  - Menezes, Jacqueline A
A1  - Matos, Haroldo J
A1  - Cruz, Maria Leticia S
A1  - Rodrigues, Caio A S
A1  - de Souza, Maria Jose
A1  - Fracalanzza, Sergio E L
A1  - Botelho, Ana Caroline N
A1  - Calvet, Guilherme A
A1  - Grinsztejn, Beatriz Gilda J
Y1  - 2011//
Y2  - 20110615//
N2  - Group B Streptococcus (GBS) is a leading cause of infectious morbidity in newborns. We describe the prevalence of GBS colonization and the serotypes and antibiotic susceptibility profiles of isolates obtained from a cohort of human immunodeficiency virus (HIV)-infected pregnant women. This was a cross-sectional study at a centre for the prevention of mother-to-child transmission of HIV. Vaginal and rectal swabs were collected at 35-37 weeks of gestation from 158 eligible women. GBS isolates were serotyped and antimicrobial susceptibility tests performed. Patient sociodemographic characteristics, CD4 counts and viral loads were abstracted from records. The overall anogenital prevalence of GBS colonization was 49/158 (31.0%): 40/158 (25.3%) for vagina, 19/158 (12.0%) for rectum and 10/158 (6.3%) for both. Predominant serotypes were Ib (34.9%) and Ia (25.6%). All were penicillin-susceptible. Two were resistant to erythromycin (4.0%) and one to clindamycin (2.0%). The colonization rate by GBS was high in this cohort. Serotype Ib was the most frequently identified.
KW  - Adult
KW  - Anti-Bacterial Agents/pd [Pharmacology]
KW  - CD4 Lymphocyte Count
KW  - Clindamycin/pd [Pharmacology]
KW  - Cross-Sectional Studies
KW  - Drug Resistance, Bacterial
KW  - Erythromycin/pd [Pharmacology]
KW  - Female
KW  - *HIV Infections/co [Complications]
KW  - Humans
KW  - Infant
KW  - Infant, Newborn
KW  - Microbial Sensitivity Tests
KW  - Penicillins/pd [Pharmacology]
KW  - Pregnancy
KW  - Pregnancy Complications, Infectious/ep [Epidemiology]
KW  - *Pregnancy Complications, Infectious/mi [Microbiology]
KW  - Prevalence
KW  - Rectum/mi [Microbiology]
KW  - Serotyping
KW  - *Streptococcal Infections/co [Complications]
KW  - Streptococcal Infections/ep [Epidemiology]
KW  - *Streptococcal Infections/mi [Microbiology]
KW  - *Streptococcus agalactiae/de [Drug Effects]
KW  - Streptococcus agalactiae/ip [Isolation & Purification]
KW  - Vagina/mi [Microbiology]
KW  - Viral Load
JF  - Scandinavian journal of infectious diseases
JA  - Scand J Infect Dis
VL  - 43
IS  - 9
SP  - 742
EP  - 6
CY  - England
M2  - Joao, Esau C. Department of Infectious Diseases, Hospital dos Servidores do Estado, Rua Sacadura Cabral 178, Pesquisa Clinica Saude, Rio de Janeiro, RJ, Brazil. esau@uninet.com.br
SN  - 1651-1980
SN  - 0036-5548
M1  - ucx, 0215333
PT  - Journal Article
L2  - http://ovidsp.ovid.com/ovidweb.cgi?T=JS&PAGE=reference&D=med8&NEWS=N&AN=21671824
ER  -  

Link to the Ovid Full Text or citation: https://access.ovid.com/custom/redirector/index.html?dest=https://go.openathens.net/redirector/unimelb.edu.au?url=http://ovidsp.ovid.com/ovidweb.cgi?T=JS&CSC=Y&NEWS=N&PAGE=fulltext&D=med8&DO=10.3109%2f00365548.2011.585178Link to the External Link Resolver: https://unimelb.hosted.exlibrisgroup.com/sfxlcl41/?sid=OVID:medline&id=pmid:21671824&id=doi:10.3109%2F00365548.2011.585178&issn=0036-5548&isbn=&volume=43&issue=9&spage=742&pages=742-6&date=2011&title=Scandinavian+Journal+of+Infectious+Diseases&atitle=Group+B+Streptococcus+in+a+cohort+of+HIV-infected+pregnant+women%3A+prevalence+of+colonization%2C+identification+and+antimicrobial+susceptibility+profile.&aulast=Joao&pid=%3Cauthor%3EJoao+EC%3BGouvea+MI%3BMenezes+JA%3BMatos+HJ%3BCruz+ML%3BRodrigues+CA%3Bde+Souza+MJ%3BFracalanzza+SE%3BBotelho+AC%3BCalvet+GA%3BGrinsztejn+BG%3C%2Fauthor%3E%3CAN%3E21671824%3C%2FAN%3E%3CDT%3EJournal+Article%3C%2FDT%3E 

72. 
TY  - JOUR
DB  - Ovid MEDLINE(R) <2010 to 2011>
ID  - 19902403
T1  - Early infant diet in children at high risk for type 1 diabetes.
DO  - https://dx.doi.org/10.1055/s-0029-1241830
A1  - Pfluger, M
A1  - Winkler, C
A1  - Hummel, S
A1  - Ziegler, A G
Y1  - 2010//
Y2  - 20091109//
N2  - Infant diet affects health and development. The aim of our study was to investigate WHO infant feeding compliance in children who have a first degree family history of type 1 diabetes (T1D). One hundred and fifty children who were first degree relatives of patients with T1D were intensively followed from birth in the BABYDIET intervention study. Infant feeding, infections, and medication were recorded daily by participating families. Weight and length of children were obtained from paediatric records. Only 5% of the families followed the WHO recommendations for infant feeding that include full breastfeeding for at least 6 months (18.8% of children) and introduction of complementary foods under continued breastfeeding thereafter (22.2% of children). Maternal age in the first quartile (<29 years; p<0.0001), and maternal smoking (p<0.0001) were associated with an earlier introduction of solid food and reduced breastfeeding. Full breastfeeding > or =6 months was associated with reduced frequency of gastrointestinal infections (12 vs. 38%, p=0.02) and antibiotic treatment (24 vs. 48%, p=0.04). Our findings indicate that WHO infant feeding recommendations were poorly followed by families with a family history of T1D. Action to improve levels of infant feeding behaviour is essential, especially among young mothers with T1D. Copyright Georg Thieme Verlag KG Stuttgart * New York.
KW  - Adult
KW  - Anti-Bacterial Agents/tu [Therapeutic Use]
KW  - Body Mass Index
KW  - *Breast Feeding
KW  - Child Development
KW  - Child, Preschool
KW  - Communicable Diseases/dt [Drug Therapy]
KW  - *Diabetes Mellitus, Type 1/ge [Genetics]
KW  - Dietary Supplements
KW  - Female
KW  - Humans
KW  - Infant
KW  - *Infant Food/st [Standards]
KW  - Infant Nutritional Physiological Phenomena
KW  - Infant, Newborn
KW  - Life Tables
KW  - Milk, Human
KW  - Risk Factors
KW  - World Health Organization
KW  - Young Adult
JF  - Hormone and metabolic research = Hormon- und Stoffwechselforschung = Hormones et metabolisme
JA  - Horm Metab Res
VL  - 42
IS  - 2
SP  - 143
EP  - 8
CY  - Germany
M2  - Pfluger, M. Forschergruppe Diabetes der Technischen Universitat Munchen, Munich, Germany.
SN  - 1439-4286
SN  - 0018-5043
M1  - gbd, 0177722
PT  - Journal Article, Research Support, Non-U.S. Gov't
L2  - http://ovidsp.ovid.com/ovidweb.cgi?T=JS&PAGE=reference&D=med8&NEWS=N&AN=19902403
ER  -  

Link to the Ovid Full Text or citation: https://access.ovid.com/custom/redirector/index.html?dest=https://go.openathens.net/redirector/unimelb.edu.au?url=http://ovidsp.ovid.com/ovidweb.cgi?T=JS&CSC=Y&NEWS=N&PAGE=fulltext&D=med8&DO=10.1055%2fs-0029-1241830Link to the External Link Resolver: https://unimelb.hosted.exlibrisgroup.com/sfxlcl41/?sid=OVID:medline&id=pmid:19902403&id=doi:10.1055%2Fs-0029-1241830&issn=0018-5043&isbn=&volume=42&issue=2&spage=143&pages=143-8&date=2010&title=Hormone+%26+Metabolic+Research&atitle=Early+infant+diet+in+children+at+high+risk+for+type+1+diabetes.&aulast=Pfluger&pid=%3Cauthor%3EPfluger+M%3BWinkler+C%3BHummel+S%3BZiegler+AG%3C%2Fauthor%3E%3CAN%3E19902403%3C%2FAN%3E%3CDT%3EJournal+Article%3C%2FDT%3E 

73. 
TY  - JOUR
DB  - Ovid MEDLINE(R) <2008 to 2009>
ID  - 19900108
T1  - Commonly used molecular epidemiology markers of Streptococcus agalactiae do not appear to predict virulence.
DO  - https://dx.doi.org/10.1080/00313020903071447
A1  - Lin, Frank
A1  - Sintchenko, Vitali
A1  - Kong, Fanrong
A1  - Gilbert, Gwendolyn L
A1  - Coiera, Enrico
Y1  - 2009//
N2  - AIMS: Several virulent clones of group B streptococcus (GBS) are known to be associated with certain serotypes and molecular epidemiological markers. It is unclear, however, whether the clinical significance of GBS can be predicted based solely on such molecular markers. The aim of this study was to test the hypothesis that GBS virulence can be predicted by using the molecular epidemiology markers., METHODS: We examined 912 human GBS isolates in which 18 distinct molecular markers (including virulence-associated mobile genetic elements, polysaccharide capsule determinants, variants of a surface antigen and invasin, and antibiotic resistance-related genes) were characterised using multiplex PCR based reverse line blot assay. All strains were classified in clinically relevant invasive and colonising categories. Relationships between molecular markers and clinical phenotypes were tested using statistical and machine learning analyses. Classifier performance was evaluated by the area under receiver operator characteristic curve (AUC)., RESULTS: The distribution of serotypes was comparable with those in previous reports (Ia, 22.1%; III, 34.7%; V, 17.7%). From single marker analyses, only alp3 (which encodes a surface protein antigen, commonly associated with serotype V) showed an increased association with invasive diseases (OR = 2.93, p = 0.0003). Molecular serotype (MS) II (OR = 10.0, p = 0.0007) had a significant association with early-onset neonatal disease when compared with late-onset diseases. Predictive analysis with logistic regression and machine learning classifiers, however, only yielded weak predictive power (AUC 0.56-0.71, stratified 10-fold cross-validation) across all the subgroups., CONCLUSION: While some molecular epidemiological markers are important in defining GBS clusters, a definitive predictive relationship between the molecular markers and clinical outcomes may be lacking.
KW  - Adolescent
KW  - Adult
KW  - Artificial Intelligence
KW  - *Bacterial Proteins/ge [Genetics]
KW  - Cluster Analysis
KW  - Female
KW  - *Genes, Bacterial
KW  - Genetic Markers
KW  - Genomic Islands/ge [Genetics]
KW  - Humans
KW  - Infant
KW  - Infant, Newborn
KW  - Male
KW  - Middle Aged
KW  - Molecular Epidemiology
KW  - Predictive Value of Tests
KW  - Pregnancy
KW  - ROC Curve
KW  - Serotyping
KW  - *Streptococcal Infections/mi [Microbiology]
KW  - Streptococcus agalactiae/ch [Chemistry]
KW  - *Streptococcus agalactiae/ge [Genetics]
KW  - *Streptococcus agalactiae/py [Pathogenicity]
KW  - Virulence
KW  - Young Adult
JF  - Pathology
JA  - Pathology
VL  - 41
IS  - 6
SP  - 576
EP  - 81
CY  - England
M2  - Lin, Frank. Centre for Health Informatics, University of New South Wales, Sydney, New South Wales, Australia.
SN  - 1465-3931
SN  - 0031-3025
M1  - ota, 0175411
PT  - Journal Article, Research Support, Non-U.S. Gov't
L2  - http://ovidsp.ovid.com/ovidweb.cgi?T=JS&PAGE=reference&D=med7&NEWS=N&AN=19900108
ER  -  

Link to the Ovid Full Text or citation: https://access.ovid.com/custom/redirector/index.html?dest=https://go.openathens.net/redirector/unimelb.edu.au?url=http://ovidsp.ovid.com/ovidweb.cgi?T=JS&CSC=Y&NEWS=N&PAGE=fulltext&D=med7&DO=10.1080%2f00313020903071447Link to the External Link Resolver: https://unimelb.hosted.exlibrisgroup.com/sfxlcl41/?sid=OVID:medline&id=pmid:19900108&id=doi:10.1080%2F00313020903071447&issn=0031-3025&isbn=&volume=41&issue=6&spage=576&pages=576-81&date=2009&title=Pathology&atitle=Commonly+used+molecular+epidemiology+markers+of+Streptococcus+agalactiae+do+not+appear+to+predict+virulence.&aulast=Lin&pid=%3Cauthor%3ELin+F%3BSintchenko+V%3BKong+F%3BGilbert+GL%3BCoiera+E%3C%2Fauthor%3E%3CAN%3E19900108%3C%2FAN%3E%3CDT%3EJournal+Article%3C%2FDT%3E 

74. 
TY  - JOUR
DB  - Ovid MEDLINE(R) <2008 to 2009>
ID  - 19485817
T1  - Oral inflammatory burden and preterm birth.
DO  - https://dx.doi.org/10.1902/jop.2009.080560
A1  - Heimonen, Aura
A1  - Janket, Sok-Ja
A1  - Kaaja, Risto
A1  - Ackerson, Leland K
A1  - Muthukrishnan, Preetika
A1  - Meurman, Jukka H
Y1  - 2009//
[truncated: 107,623 more chars]
