# Supplementary material for: Early-life antibiotic exposure and type 1 diabetes risk: a systematic review and meta-analysis
Source: Front Endocrinol (Lausanne). 2026 Feb 13;17:1764522. doi: 10.3389/fendo.2026.1764522 (PMC12945788; doi:10.3389/fendo.2026.1764522)
Supplement: Supplementary file 2 [file DataSheet2.zip › SR Scopus 28_08_2024 - 402.ris]

TY  - JOUR
AU  - Weisshaupt, K.
AU  - Henrich, W.
AU  - Neymeyer, J.
AU  - Weichert, A.
TI  - Mode of delivery of women with Swyer syndrome in a German case series
PY  - 2021
T2  - Journal of Perinatal Medicine
VL  - 49
IS  - 6
SP  - 725
EP  - 732
DO  - 10.1515/jpm-2020-0562
UR  - https://www.scopus.com/inward/record.uri?eid=2-s2.0-85102886202&doi=10.1515%2fjpm-2020-0562&partnerID=40&md5=281394504915d101a37f9b0eaad97835
AB  - For women with Swyer Syndrome, a 46,XY gonadal dysgenesis, full term pregnancies are possible after oocyte donation. According to literature, mode of delivery is almost always by Caesarean section for various reasons. Medical indications are multiple pregnancies and related complications, preeclampsia, an androgynous shaped pelvis and failed induction of labor. Elective Caesarean sections were performed based on maternal request and medical recommendation. Following careful examination and shared decision making, we planned a spontaneous delivery with a patient with Swyer syndrome and tested the different hypotheses regarding anatomical and functional features according to literature. In addition, deliveries of women with Swyer Syndrome were analyzed in a German multicenter case series. A total of seven women with Swyer syndrome with a total of 10 pregnancies were identified, who later gave birth to twelve live-born children. Seven out of 10 births were performed by elective and non-elective Caesarean section, three births took place vaginally. In summary, the risk of Caesarean section delivery has increased, but spontaneous delivery can be attempted in the event of inconspicuous findings. © 2021 2021 Walter de Gruyter GmbH, Berlin/Boston.
KW  - oocyte donation
KW  - Swyer syndrome
KW  - XY gonadal dysgenesis
KW  - Adult
KW  - Cesarean Section
KW  - Delivery, Obstetric
KW  - Elective Surgical Procedures
KW  - Female
KW  - Germany
KW  - Gonadal Dysgenesis, 46,XY
KW  - Humans
KW  - Labor, Induced
KW  - Live Birth
KW  - Obstetric Labor Complications
KW  - Oocyte Donation
KW  - Pregnancy
KW  - Pregnancy Complications
KW  - Pregnancy Outcome
KW  - Reproductive Techniques, Assisted
KW  - Stillbirth
KW  - acetylsalicylic acid
KW  - bromocriptine
KW  - ceftriaxone
KW  - corticosteroid
KW  - folic acid
KW  - levothyroxine
KW  - milrinone
KW  - misoprostol
KW  - prednisolone
KW  - acute kidney failure
KW  - adult
KW  - amenorrhea
KW  - antiphospholipid syndrome
KW  - Apgar score
KW  - Article
KW  - cesarean section
KW  - clinical article
KW  - computer assisted tomography
KW  - conjoined twins
KW  - coronary artery disease
KW  - decision making
KW  - depression
KW  - dyspnea
KW  - echocardiography
KW  - female
KW  - fetus
KW  - fluid retention
KW  - follow up
KW  - gestational age
KW  - gonadal dysgenesis
KW  - gonadectomy
KW  - human
KW  - hypokinesia
KW  - hysterectomy
KW  - infertility therapy
KW  - karyotyping
KW  - labor pain
KW  - live birth
KW  - mental stress
KW  - multicenter study
KW  - multiple pregnancy
KW  - non insulin dependent diabetes mellitus
KW  - nuclear magnetic resonance imaging
KW  - oocyte
KW  - oocyte donation
KW  - oxygen saturation
KW  - peripartum cardiomyopathy
KW  - polydipsia
KW  - polyuria
KW  - preeclampsia
KW  - pregnancy
KW  - pregnancy diabetes mellitus
KW  - pregnancy outcome
KW  - pregnant woman
KW  - premature fetus membrane rupture
KW  - prenatal care
KW  - primary amenorrhea
KW  - primipara
KW  - proteinuria
KW  - renal replacement therapy
KW  - risk factor
KW  - shared decision making
KW  - spinal anesthesia
KW  - spontaneous abortion
KW  - stillbirth
KW  - third trimester pregnancy
KW  - twin pregnancy
KW  - uterus rupture
KW  - vagina bleeding
KW  - vaginal delivery
KW  - XY gonadal dysgenesis
KW  - case report
KW  - cesarean section
KW  - elective surgery
KW  - Germany
KW  - labor complication
KW  - labor induction
KW  - obstetric delivery
KW  - oocyte donation
KW  - pathophysiology
KW  - pregnancy complication
KW  - procedures
KW  - XY gonadal dysgenesis
M3  - Article
DB  - Scopus
N1  - Export Date: 28 August 2024; Cited By: 1
ER  -

TY  - JOUR
AU  - Bronzini, M.
AU  - Maglione, A.
AU  - Rosso, R.
AU  - Matta, M.
AU  - Masuzzo, F.
AU  - Rolla, S.
AU  - Clerico, M.
TI  - Feeding the gut microbiome: impact on multiple sclerosis
PY  - 2023
T2  - Frontiers in Immunology
VL  - 14
C7  - 1176016
DO  - 10.3389/fimmu.2023.1176016
UR  - https://www.scopus.com/inward/record.uri?eid=2-s2.0-85161389392&doi=10.3389%2ffimmu.2023.1176016&partnerID=40&md5=8d0fa2630749cf8e2bfe531cfe5a2b0b
AB  - Multiple sclerosis (MS) is a multifactorial neurological disease characterized by chronic inflammation and immune-driven demyelination of the central nervous system (CNS). The rising number of MS cases in the last decade could be partially attributed to environmental changes, among which the alteration of the gut microbiome driven by novel dietary habits is now of particular interest. The intent of this review is to describe how diet can impact the development and course of MS by feeding the gut microbiome. We discuss the role of nutrition and the gut microbiota in MS disease, describing preclinical studies on experimental autoimmune encephalomyelitis (EAE) and clinical studies on dietary interventions in MS, with particular attention to gut metabolites–immune system interactions. Possible tools that target the gut microbiome in MS, such as the use of probiotics, prebiotics and postbiotics, are analyzed as well. Finally, we discuss the open questions and the prospects of these microbiome-targeted therapies for people with MS and for future research. Copyright © 2023 Bronzini, Maglione, Rosso, Matta, Masuzzo, Rolla and Clerico.
KW  - diet
KW  - gut microbiota
KW  - immune system
KW  - multiple sclerosis
KW  - postbiotics
KW  - prebiotics
KW  - probiotics
KW  - Animals
KW  - Central Nervous System
KW  - Encephalomyelitis, Autoimmune, Experimental
KW  - Gastrointestinal Microbiome
KW  - Humans
KW  - Microbiota
KW  - Multiple Sclerosis
KW  - arachidonate 5 lipoxygenase
KW  - aromatic hydrocarbon receptor
KW  - brain derived neurotrophic factor
KW  - CXCL2 chemokine
KW  - cyclooxygenase 1
KW  - cyclooxygenase 2
KW  - G protein coupled receptor
KW  - gamma interferon
KW  - histone deacetylase inhibitor
KW  - interleukin 17
KW  - interleukin 1beta
KW  - isoflavone
KW  - mitogen activated protein kinase p38
KW  - pattern recognition receptor
KW  - polypeptide antibiotic agent
KW  - prebiotic agent
KW  - probiotic agent
KW  - programmed death 1 receptor
KW  - protein ZO1
KW  - reactive oxygen metabolite
KW  - short chain fatty acid
KW  - toll like receptor 2
KW  - transcription factor FOXP3
KW  - transforming growth factor alpha
KW  - tumor necrosis factor
KW  - Akkermansia muciniphila
KW  - antigen presenting cell
KW  - autoimmune encephalomyelitis
KW  - Bacteroidaceae
KW  - Bacteroides
KW  - Bacteroides fragilis
KW  - Bacteroidetes
KW  - Bifidobacterium animalis
KW  - Bifidobacterium longum subsp. infantis
KW  - body mass
KW  - caloric restriction
KW  - cardiovascular disease
KW  - CD4+ T lymphocyte
KW  - cell infiltration
KW  - central nervous system
KW  - chronic inflammation
KW  - Clostridium
KW  - demyelinating disease
KW  - dendritic cell
KW  - diet restriction
KW  - environmental factor
KW  - Expanded Disability Status Scale
KW  - Faecalibacterium
KW  - Faecalibacterium prausnitzii
KW  - feces microflora
KW  - feeding
KW  - human
KW  - inflammation
KW  - intestine lymphatic tissue
KW  - Lachnospiraceae
KW  - Lactobacillus
KW  - Lactobacillus acidophilus
KW  - Lactobacillus johnsonii
KW  - Lactobacillus plantarum
KW  - Lactobacillus reuteri
KW  - Lactobacillus salivarius
KW  - memory T lymphocyte
KW  - microbial community
KW  - multiple sclerosis
KW  - nervous system inflammation
KW  - neurologic disease
KW  - non insulin dependent diabetes mellitus
KW  - nuclear magnetic resonance imaging
KW  - oxidative stress
KW  - Parabacteroides distasonis
KW  - physical activity
KW  - Prevotellaceae
KW  - quality of life
KW  - questionnaire
KW  - randomized controlled trial (topic)
KW  - regulatory T lymphocyte
KW  - Review
KW  - rheumatoid arthritis
KW  - risk factor
KW  - Th1 cell
KW  - Th17 cell
KW  - animal
KW  - experimental autoimmune encephalomyelitis
KW  - intestine flora
KW  - microflora
KW  - multiple sclerosis
M3  - Review
DB  - Scopus
N1  - Export Date: 28 August 2024; Cited By: 10
ER  -

TY  - JOUR
AU  - Tang, B.
AU  - Elbediwi, M.
AU  - Nambiar, R.B.
AU  - Yang, H.
AU  - Lin, J.
AU  - Yue, M.
TI  - Genomic Characterization of Antimicrobial-Resistant Salmonella enterica in Duck, Chicken, and Pig Farms and Retail Markets in Eastern China
PY  - 2022
T2  - Microbiology Spectrum
VL  - 10
IS  - 5
DO  - 10.1128/spectrum.01257-22
UR  - https://www.scopus.com/inward/record.uri?eid=2-s2.0-85140856457&doi=10.1128%2fspectrum.01257-22&partnerID=40&md5=19e6b6af1382cd6108dde077136e721d
AB  - Antimicrobial-resistant Salmonella enterica poses a significant public health concern worldwide. However, the dissemination of Salmonella enterica among food animals in eastern China has not been fully addressed. Here, we demonstrated the antimicrobial resistance (AMR) patterns and the whole-genome characterization of 105 S. enterica isolates from 1,480 fecal samples and anal swabs collected from 22 different farms (chickens, ducks, and pigs) and two live animal markets located in Zhejiang and Fujian Provinces in eastern China in 2019. The prevalence of isolates in duck farms (19.17%, 23/120) was statistically significantly higher (P < 0.001) than that in chicken farms (6.61%, 37/523) and pig farms (3.50%, 7/200). Among these isolates, 75.26% (79/105) were multidrug resistant, with the highest rates of resistance to tetracycline (76.20%) and ampicillin (67.62%) and the lowest resistance rate to meropenem (0.00%). The serotypes were consistent with sequence types and were closely related to the sampling animal species and sites. S. enterica serotype Kentucky (20.95%, 22/105) was the most frequent serotype and harbored more AMR patterns and genes than others. Furthermore, IncFII(S) and IncHI2 were the most prevalent replicons. A total of 44 acquired AMR genes were found. Among those genes, aac(69)-Iaa, blaTEM-1B, floR, dfrA14, fosA7, mph(A), qnrS1, sul1, tet(A), and ARR-3 were the dominant AMR genes mediating the AMR toward aminoglycosides, β-lactams, phenicol, trimethoprim, fosfomycin, macrolide, quinolone, sulfonamides, tetracycline, and rifampin, respectively. The consistency of acquired AMR genes with AMR phenotypes for ampicillin, ceftiofur, ceftazidime, meropenem, sulfamethoxazole-trimethoprim, and tetracycline was >90%. Together, our study highlights the application of whole-genome sequencing to assess veterinary public health threats. IMPORTANCE Public health is a significant concern in China, and the foodborne pathogen Salmonella, which is spread via the animal-borne food chain, plays an important role in the overall disease burden in China annually. The development of advanced sequencing technologies has introduced a new way of understanding emerging pathogens. However, the routine surveillance application of this method in China remains in its infancy. Here, we applied a pool of all isolates from the prevalence data in Zhejiang and Fujian for whole-genome sequencing and combined these data with the cutting-edge bioinformatic analysis pipeline for one-step determination of the complete genetic makeup for all 105 genomes. The illustrated method could provide a cost-effective approach, without labor-intensive laboratory characterization, for predicting serotypes, genotypes, plasmid types, antimicrobial resistance genes, and virulence genes, and thus would provide essential knowledge for emerging pathogens. Our findings and perspectives are essential for delivering updated knowledge on foodborne pathogens in an understudied region in China. Copyright © 2022 Tang et al.
KW  - antimicrobial resistance
KW  - food animals
KW  - genomic characterization
KW  - Salmonella
KW  - virulence factors
KW  - Aminoglycosides
KW  - Ampicillin
KW  - Animals
KW  - Anti-Bacterial Agents
KW  - Anti-Infective Agents
KW  - Ceftazidime
KW  - Chickens
KW  - Drug Resistance, Multiple, Bacterial
KW  - Ducks
KW  - Farms
KW  - Fosfomycin
KW  - Genomics
KW  - Macrolides
KW  - Meropenem
KW  - Microbial Sensitivity Tests
KW  - Quinolones
KW  - Rifampin
KW  - Salmonella enterica
KW  - Sulfamethoxazole
KW  - Sulfonamides
KW  - Swine
KW  - Tetracyclines
KW  - Trimethoprim
KW  - aminoglycoside
KW  - amoxicillin plus clavulanic acid
KW  - ampicillin
KW  - bacterial protein
KW  - beta lactam
KW  - beta lactamase
KW  - beta lactamase TEM 1
KW  - beta lactamase tem 1b
KW  - ceftazidime
KW  - ceftiofur
KW  - chloramphenicol
KW  - colistin
KW  - cotrimoxazole
KW  - enrofloxacin
KW  - florfenicol
KW  - florfenicol chloramphenicol resistance protein
KW  - fluoroquinolone resistance protein
KW  - fosfomycin
KW  - fosfomycin resistance protein
KW  - genomic DNA
KW  - gentamicin
KW  - integron encoded dihydrofolate reductase
KW  - macrolide
KW  - meropenem
KW  - mph a protein
KW  - ofloxacin
KW  - quinolone
KW  - rifampicin
KW  - Rifampicin ADP ribosylatin transferase
KW  - spectinomycin
KW  - sulfafurazole
KW  - sulfonamide
KW  - sulfonamide resistance protein
KW  - tetracycline
KW  - tetracycline resistance protein class a
KW  - trimethoprim
KW  - unclassified drug
KW  - virulence factor
KW  - aminoglycoside
KW  - ampicillin
KW  - antiinfective agent
KW  - ceftazidime
KW  - fosfomycin
KW  - macrolide
KW  - meropenem
KW  - quinolone derivative
KW  - rifampicin
KW  - sulfamethoxazole
KW  - sulfonamide
KW  - tetracycline derivative
KW  - trimethoprim
KW  - agglutination test
KW  - ampicillin resistance
KW  - antibiotic resistance
KW  - antibiotic sensitivity
KW  - antimicrobial resistance pattern
KW  - antimicrobial resistant Salmonella enterica
KW  - Article
KW  - bacterium identification
KW  - bacterium isolation
KW  - bioinformatics
KW  - broth dilution
KW  - China
KW  - controlled study
KW  - DNA extraction
KW  - duck
KW  - farm animal
KW  - food animals
KW  - Gallus gallus
KW  - genetic parameters
KW  - genetic procedures
KW  - genomic characterization
KW  - geographic distribution
KW  - matrix assisted laser desorption ionization time of flight mass spectrometry
KW  - multidrug resistance
KW  - multilocus sequence typing patterns
KW  - nonhuman
KW  - phenotype
KW  - pig
KW  - prevalence
KW  - replicon
KW  - retail outlet
KW  - Salmonella enterica
KW  - serotype
KW  - serotyping
KW  - whole genome sequencing
KW  - agricultural land
KW  - animal
KW  - chicken
KW  - genetics
KW  - genomics
KW  - microbial sensitivity test
M3  - Article
DB  - Scopus
N1  - Export Date: 28 August 2024; Cited By: 39
ER  -

TY  - JOUR
AU  - Kocaman, G.E.
AU  - Ardıçlı, D.
AU  - Yılmaz, D.
TI  - Clinical and laboratory features of children with tremor: a single-center experience
PY  - 2022
T2  - Acta Neurologica Belgica
VL  - 122
IS  - 2
SP  - 479
EP  - 484
DO  - 10.1007/s13760-021-01804-0
UR  - https://www.scopus.com/inward/record.uri?eid=2-s2.0-85116585655&doi=10.1007%2fs13760-021-01804-0&partnerID=40&md5=34d68a26bf7847e7498d89039d0d9c09
AB  - Aim: Tremor is an involuntary, rhythmic, oscillatory movement of body parts around a central point or plane which arises from contraction of antagonist muscles. Evaluation of pediatric patients with tremor can be challenging due to limited population-based studies in children. The aim of this study is to evaluate the demographic, clinical and laboratory features of childhood tremor, retrospectively. Materials and methods: Patients under the age of 18 years presenting with tremor (n = 111) to the Pediatric Neurology Unit of Kecioren Research and Training Hospital between January 2014 and December 2019 were included in the study. Patients with neuromuscular disease, vertebral pathology or incomplete data in hospital records were not included. Also, benign tremor causes (jitteriness, shuddering attack, etc.) seen in the neonatal and infancy period were excluded from the study as the number of patients was insufficient. Demographic data, type and duration of tremor, accompanying symptoms, chronic diseases and medications, family history, physical and neurological examination, laboratory findings, neuroimaging findings were retrospectively analyzed and recorded. Results: A total of 111 children (59 girls and 52 boys) were included in our study and the female to male ratio was 1.1. The mean age at tremor onset and age at admission to hospital were 13.2 ± 2.8 years (range 4–17 years), and 14.8 ± 2.0 years (range 6–17 years), respectively. The most common type of tremor was essential tremor (62.2%), followed by enhanced physiologic (18.9%). None of the patients had acute metabolic disorder. Diagnostic tests revealed the etiology in 12 patients. These were vitamin B12 deficiency in 11 patients and multiple sclerosis in one patient. Drug-induced and task-specific tremors were determined in 4 patients each. It was determined that in patients with a positive family history, tremor appeared or was noticed at a younger age. Conclusions: Most of the cases with tremor can be diagnosed accurately by a detailed medical history, physical and neurological examination. Essential tremor is the most common type of tremor in children. Laboratory tests and imaging methods have limited additional yield in elucidating the etiology. Early recognition of tremor and related signs and symptoms in childhood is important for the detection and treatment of the possible underlying cause. © 2021, Belgian Neurological Society.
KW  - Childhood
KW  - Classification
KW  - Essential tremor
KW  - Tremor
KW  - Adolescent
KW  - Child
KW  - Child, Preschool
KW  - Essential Tremor
KW  - Female
KW  - Humans
KW  - Infant, Newborn
KW  - Male
KW  - Physical Examination
KW  - Retrospective Studies
KW  - Tremor
KW  - Vitamin B 12 Deficiency
KW  - amitriptyline
KW  - benzathine penicillin
KW  - calcium
KW  - escitalopram
KW  - lansoprazole
KW  - levothyroxine
KW  - magnesium
KW  - metformin
KW  - methylphenidate
KW  - salbutamol
KW  - thiamazole
KW  - adolescent
KW  - anxiety
KW  - Article
KW  - asthma
KW  - attention deficit hyperactivity disorder
KW  - B12 deficiency
KW  - blood cell count
KW  - child
KW  - childhood injury
KW  - controlled study
KW  - depression
KW  - dysmetria
KW  - encephalomyelitis
KW  - female
KW  - gastritis
KW  - gastroesophageal reflux
KW  - human
KW  - hyperthyroidism
KW  - hypothyroidism
KW  - iron deficiency anemia
KW  - liver function test
KW  - major clinical study
KW  - male
KW  - mastoiditis
KW  - neuroimaging
KW  - neurologic examination
KW  - neuromuscular disease
KW  - non insulin dependent diabetes mellitus
KW  - physical examination
KW  - rheumatic fever
KW  - sodium blood level
KW  - thyroid function test
KW  - Wolff Parkinson White syndrome
KW  - adverse event
KW  - B12 deficiency
KW  - complication
KW  - essential tremor
KW  - newborn
KW  - preschool child
KW  - retrospective study
KW  - tremor
M3  - Article
DB  - Scopus
N1  - Export Date: 28 August 2024; Cited By: 0
ER  -

TY  - JOUR
AU  - Quinn, L.M.
AU  - Wong, F.S.
AU  - Narendran, P.
TI  - Environmental Determinants of Type 1 Diabetes: From Association to Proving Causality
PY  - 2021
T2  - Frontiers in Immunology
VL  - 12
C7  - 737964
DO  - 10.3389/fimmu.2021.737964
UR  - https://www.scopus.com/inward/record.uri?eid=2-s2.0-85117166087&doi=10.3389%2ffimmu.2021.737964&partnerID=40&md5=8bc3b848a8b7f8d8943d07929e243b76
AB  - The rising incidence of type 1 diabetes (T1D) cannot be ascribed to genetics alone, and causative environmental triggers and drivers must also be contributing. The prospective TEDDY study has provided the greatest contributions in modern time, by addressing misconceptions and refining the search strategy for the future. This review outlines the evidence to date to support the pathways from association to causality, across all stages of T1D (seroconversion to beta cell failure). We focus on infections and vaccinations; infant growth and childhood obesity; the gut microbiome and the lifestyle factors which cultivate it. Of these, the environmental determinants which have the most supporting evidence are enterovirus infection, rapid weight gain in early life, and the microbiome. We provide an infographic illustrating the key environmental determinants in T1D and their likelihood of effect. The next steps are to investigate these environmental triggers, ideally though gold-standard randomised controlled trials and further prospective studies, to help explore public health prevention strategies. © Copyright © 2021 Quinn, Wong and Narendran.
KW  - auto-antibodies
KW  - autoimmunity
KW  - environmental factors
KW  - gut micro biome
KW  - infection - immunology
KW  - obesity
KW  - seroconversion
KW  - type 1 diabetes (T1D)
KW  - Communicable Diseases
KW  - Diabetes Mellitus, Type 1
KW  - Environment
KW  - Environmental Exposure
KW  - Gastrointestinal Microbiome
KW  - Humans
KW  - Incidence
KW  - Life Style
KW  - Obesity
KW  - Risk Assessment
KW  - Risk Factors
KW  - Vaccines
KW  - antibiotic agent
KW  - autoantibody
KW  - BCG vaccine
KW  - cod liver oil
KW  - immunoglobulin A
KW  - immunoglobulin G
KW  - insulin antibody
KW  - lactulose
KW  - penicillin V
KW  - prebiotic agent
KW  - probiotic agent
KW  - vitamin D
KW  - vaccine
KW  - aerobic glycolysis
KW  - asthma
KW  - atopy
KW  - autoimmune disease
KW  - autoimmunity
KW  - celiac disease
KW  - childhood obesity
KW  - diabetes mellitus
KW  - diabetic ketoacidosis
KW  - diet supplementation
KW  - dietary fiber
KW  - dysbiosis
KW  - Enterovirus infection
KW  - environmental exposure
KW  - environmental factor
KW  - Firmicutes
KW  - gastrointestinal tract
KW  - gene frequency
KW  - genotype
KW  - glucose blood level
KW  - glycolysis
KW  - haplotype
KW  - high birth weight
KW  - human
KW  - hyperglycemia
KW  - immune dysregulation
KW  - immunological tolerance
KW  - immunology
KW  - inflammation
KW  - inflammatory bowel disease
KW  - influenza B
KW  - insulin binding
KW  - insulin deficiency
KW  - insulin dependent diabetes mellitus
KW  - insulin resistance
KW  - insulin sensitivity
KW  - intestine flora
KW  - lifestyle
KW  - metabolic syndrome X
KW  - metagenomics
KW  - microbial diversity
KW  - non insulin dependent diabetes mellitus
KW  - obesity
KW  - oxidative phosphorylation
KW  - pancreas islet beta cell
KW  - prospective study
KW  - regulatory T lymphocyte
KW  - Review
KW  - risk factor
KW  - Rotavirus
KW  - seasonal variation
KW  - seroconversion
KW  - single nucleotide polymorphism
KW  - sugar transport
KW  - systemic lupus erythematosus
KW  - treatment failure
KW  - vaccination
KW  - vagina flora
KW  - vaginal delivery
KW  - adverse event
KW  - communicable disease
KW  - environment
KW  - incidence
KW  - insulin dependent diabetes mellitus
KW  - obesity
KW  - risk assessment
M3  - Review
DB  - Scopus
N1  - Export Date: 28 August 2024; Cited By: 35
ER  -

TY  - JOUR
AU  - Omidian, H.
AU  - Mfoafo, K.
TI  - Exploring the Potential of Nanotechnology in Pediatric Healthcare: Advances, Challenges, and Future Directions
PY  - 2023
T2  - Pharmaceutics
VL  - 15
IS  - 6
C7  - 1583
DO  - 10.3390/pharmaceutics15061583
UR  - https://www.scopus.com/inward/record.uri?eid=2-s2.0-85163774552&doi=10.3390%2fpharmaceutics15061583&partnerID=40&md5=c62b2fb7e61dc5dba1317e166c6b5693
AB  - The utilization of nanotechnology has brought about notable advancements in the field of pediatric medicine, providing novel approaches for drug delivery, disease diagnosis, and tissue engineering. Nanotechnology involves the manipulation of materials at the nanoscale, resulting in improved drug effectiveness and decreased toxicity. Numerous nanosystems, including nanoparticles, nanocapsules, and nanotubes, have been explored for their therapeutic potential in addressing pediatric diseases such as HIV, leukemia, and neuroblastoma. Nanotechnology has also shown promise in enhancing disease diagnosis accuracy, drug availability, and overcoming the blood–brain barrier obstacle in treating medulloblastoma. It is important to acknowledge that while nanotechnology offers significant opportunities, there are inherent risks and limitations associated with the use of nanoparticles. This review provides a comprehensive summary of the existing literature on nanotechnology in pediatric medicine, highlighting its potential to revolutionize pediatric healthcare while also recognizing the challenges and limitations that need to be addressed. © 2023 by the authors.
KW  - disease diagnosis
KW  - drug delivery
KW  - nanoparticles
KW  - nanotechnology
KW  - pediatric medicine
KW  - therapeutic potential
KW  - tissue engineering
KW  - agents acting on the eye
KW  - amphotericin B
KW  - anti acne agent
KW  - anti human immunodeficiency virus agent
KW  - anti-SARS-CoV-2 agent
KW  - antiinfective agent
KW  - antileishmanial agent
KW  - antimalarial agent
KW  - antineoplastic agent
KW  - antiretrovirus agent
KW  - antischistosomal agent
KW  - antivirus agent
KW  - betamethasone
KW  - biological marker
KW  - bioyoghurt
KW  - carbon nanoparticle
KW  - ceftriaxone
KW  - chitosan
KW  - cisplatin
KW  - complement component C1s inhibitor
KW  - cyanocobalamin
KW  - dental material
KW  - dexamethasone
KW  - doxorubicin
KW  - edelfosine
KW  - efavirenz
KW  - etoposide
KW  - geraniol
KW  - gold nanoparticle
KW  - gold nanorod
KW  - graphene
KW  - icaridin
KW  - immunomodulating agent
KW  - iron
KW  - iron oxide nanoparticle
KW  - isoniazid plus rifampicin
KW  - lead
KW  - lipid nanoparticle
KW  - liposome
KW  - mercaptopurine
KW  - mercury
KW  - mesoporous silica nanoparticle
KW  - methylprednisolone
KW  - nanocapsule
KW  - nanocarrier
KW  - nanoparticle
KW  - nanotube
KW  - petrolatum
KW  - polyglactin
KW  - polymer
KW  - polypeptide
KW  - praziquantel
KW  - probiotic agent
KW  - radiopharmaceutical agent
KW  - resveratrol
KW  - rifampicin
KW  - silver nanoparticle
KW  - small interfering RNA
KW  - tuberculostatic agent
KW  - unclassified drug
KW  - yoghurt
KW  - acne
KW  - acute lymphoblastic leukemia
KW  - acute myeloid leukemia
KW  - adenoid cystic carcinoma
KW  - Aedes aegypti
KW  - alpha radiation
KW  - anaphylaxis
KW  - anaplastic large cell lymphoma
KW  - angioneurotic edema
KW  - antibiotic resistance
KW  - atopic dermatitis
KW  - B cell acute lymphoblastic leukemia
KW  - B cell precursor lymphoblastic leukemia
KW  - B cell precursor lymphoblastic leukemia
KW  - bacterial infection
KW  - behavior change
KW  - blood brain barrier
KW  - blood vessel graft
KW  - bone microstructure
KW  - bone structure
KW  - brain tumor
KW  - cancer chemotherapy
KW  - cardiovascular disease
KW  - cerebral palsy
KW  - child health care
KW  - child nutrition
KW  - childhood cancer
KW  - childhood disease
KW  - childhood leukemia
KW  - childhood obesity
KW  - chronic tonsillitis
KW  - coronavirus disease 2019
KW  - cystic fibrosis
KW  - degenerative disease
KW  - degenerative ocular disease
KW  - degenerative ocular disease
KW  - diagnostic accuracy
KW  - diagnostic procedure
KW  - diet restriction
KW  - disorders of mitochondrial functions
KW  - drug bioavailability
KW  - drug delivery system
KW  - drug efficacy
KW  - drug release
KW  - drug research
KW  - drug safety
KW  - environmental exposure
KW  - environmental health
KW  - environmental monitoring
KW  - epilepsy
KW  - exosome
KW  - eye disease
KW  - food allergy
KW  - food safety
KW  - gestational diabetes
KW  - gingivitis
KW  - glioma
KW  - Gram negative infection
KW  - Gram positive infection
KW  - hearing impairment
KW  - helminthiasis
KW  - human
KW  - Human immunodeficiency virus 1 infection
KW  - Human immunodeficiency virus infection
KW  - immunotherapy
KW  - inborn error of metabolism
KW  - infection
KW  - invasive procedure
KW  - iron deficiency
KW  - jaundice
KW  - kidney infection
KW  - leishmaniasis
KW  - lymphatic leukemia
KW  - malaria
KW  - medulloblastoma
KW  - micelle
KW  - microbial interaction
KW  - mineral supplementation
KW  - nanoencapsulation
KW  - nanomedicine
KW  - nanotechnology
KW  - neonatal scleredema
KW  - neonatal scleredema
KW  - neuroblastoma
KW  - neurotoxicity
KW  - newborn screening
KW  - non insulin dependent diabetes mellitus
KW  - nonhuman
KW  - nutritional deficiency
KW  - ossification
KW  - osteogenesis imperfecta
KW  - osteosarcoma
KW  - pain
KW  - photodynamic therapy
KW  - pontine glioma
KW  - pregnancy complication
KW  - regenerative medicine
KW  - respiratory syncytial virus infection
KW  - retinoblastoma
KW  - Review
KW  - rhabdomyosarcoma
KW  - risk benefit analysis
KW  - schistosomiasis
KW  - scleredema
KW  - scoliosis
KW  - sepsis
KW  - Severe acute respiratory syndrome coronavirus 2
KW  - skin disease
KW  - sleep disorder
KW  - surgical technique
KW  - T lymphocyte
KW  - tissue engineering
KW  - tooth disease
KW  - tooth plaque
KW  - traumatic brain injury
KW  - tuberculosis
KW  - ultrafine particulate matter
KW  - ventilator associated pneumonia
KW  - virus detection
KW  - vulvovaginitis
M3  - Review
DB  - Scopus
N1  - Export Date: 28 August 2024; Cited By: 9
ER  -

TY  - JOUR
AU  - Erol, S.A.
AU  - Tanaçan, A.
AU  - Apaydin, H.
AU  - Göncü Ayhan, Ş.
AU  - Oluklu, D.
AU  - Uyan Hendem, D.
AU  - Ünlü, S.
AU  - Erden, A.
AU  - Moraloğlu Tekin, Ö.
AU  - Omma, A.
AU  - Ateş, İ.
AU  - Küçükşahin, O.
AU  - Şahin, D.
TI  - An evaluation of the results of convalescent plasma therapy applied to pregnant women diagnosed as COVID-19-positive in a pandemic center: A prospective cohort study
PY  - 2022
T2  - Turkish Journal of Medical Sciences
VL  - 52
IS  - 3
SP  - 554
EP  - 564
DO  - 10.55730/1300-0144.5346
UR  - https://www.scopus.com/inward/record.uri?eid=2-s2.0-85133175160&doi=10.55730%2f1300-0144.5346&partnerID=40&md5=12c7974295b6b24a7ae0c987e0c35127
AB  - Background/aim: Convalescent plasma (CP) might be an additional treatment modality in COVID-19. The aim of this study was to compare CP-related clinical characteristics and perinatal outcomes in pregnant women with mild or moderate-severe COVID-19. Materials and methods: This prospective cohort study included 36 pregnant women (12 mild and 24 moderate-severe), who underwent CP therapy. The CP obtained from recently recovered donors was transfused to patients together with maximum supportive care and antiviral agents. The groups were then compared in respect of clinical characteristics, laboratory parameters, obstetric complications, and neonatal outcomes. Results: Significant differences were determined between the groups in respect of systemic corticosteroids in COVID-19 treatment (41.7%, 87.5%, p = 0.004), oxygen (O2) support (0%, 91.7%, p < 0.001), chest imaging (41.7%, 58.3%, p = 0.02), intensive care unit admission (0%, 20.8%, p = 0.03) and length of hospitalization (5.5 versus 9.5 days, p < 0.001). The O2 saturation levels before and after administration of CP were significantly lower in the moderate-severe COVID-19 group (p < 0.05). The O2 therapy time before and after administration of CP and total O2 therapy time were significantly lower in the mild COVID-19 group (p < 0.05). Platelet, plateletcrit and lymphocyte counts were significantly higher in both the mild and moderate-severe COVID-19 groups after treatment compared to the pretreatment values (p < 0.05). Conclusion: Although data on the results of CP treatment in pregnant women are somewhat limited, it has been suggested that early CP treatment may be associated with improvements in laboratory and ventilatory parameters in pregnant women with mild and moderatesevere COVID-19. Nevertheless, there is a need for further, randomized controlled studies on this subject with the inclusion of greater numbers of patients. © TÜBİTAK.
KW  - Clinical characteristics
KW  - convalescent plasma
KW  - COVID-19
KW  - laboratory parameters
KW  - pregnancy outcomes
KW  - COVID-19
KW  - Female
KW  - Humans
KW  - Immunization, Passive
KW  - Infant, Newborn
KW  - Pandemics
KW  - Pregnancy
KW  - Pregnancy Complications, Infectious
KW  - Pregnant Women
KW  - Prospective Studies
KW  - SARS-CoV-2
KW  - alanine aminotransferase
KW  - anakinra
KW  - antivirus agent
KW  - ascorbic acid
KW  - aspartate aminotransferase
KW  - azithromycin
KW  - C reactive protein
KW  - convalescent plasma
KW  - corticosteroid
KW  - D dimer
KW  - favipiravir
KW  - fibrinogen
KW  - hydroxychloroquine
KW  - immunoglobulin A
KW  - interleukin 6
KW  - lopinavir plus ritonavir
KW  - procalcitonin
KW  - remdesivir
KW  - tocilizumab
KW  - adult
KW  - Article
KW  - asthma
KW  - birth weight
KW  - body mass
KW  - cesarean section
KW  - clinical article
KW  - cohort analysis
KW  - convalescent plasma therapy
KW  - coronavirus disease 2019
KW  - corticosteroid therapy
KW  - diastolic blood pressure
KW  - female
KW  - fever
KW  - heart rate
KW  - hemolytic anemia
KW  - hospitalization
KW  - human
KW  - hypertension
KW  - hypokalemia
KW  - hypothyroidism
KW  - intensive care unit
KW  - lymphocyte count
KW  - lymphocytopenia
KW  - neonatal intensive care unit
KW  - neutrophil lymphocyte ratio
KW  - non insulin dependent diabetes mellitus
KW  - oxygen saturation
KW  - oxygen therapy
KW  - pandemic
KW  - plateletcrit
KW  - pregnant woman
KW  - real time polymerase chain reaction
KW  - systolic blood pressure
KW  - thorax
KW  - thrombocytopenia
KW  - vaginal delivery
KW  - newborn
KW  - pandemic
KW  - passive immunization
KW  - pregnancy
KW  - pregnancy complication
KW  - pregnant woman
KW  - procedures
KW  - prospective study
M3  - Article
DB  - Scopus
N1  - Export Date: 28 August 2024; Cited By: 2
ER  -

TY  - JOUR
AU  - Damico, V.
AU  - Murano, L.
AU  - Margosio, V.
AU  - Teli, M.
AU  - Ripamonti, C.
AU  - Demoro, G.
AU  - D’Alessandro, A.
AU  - Russello, G.
TI  - Co-infections in critically ill adults with severe acute respiratory syndrome coronavirus 2 infection: an Italian multi-center prospective study
PY  - 2023
T2  - Minerva Medica
VL  - 114
IS  - 4
SP  - 444
EP  - 453
DO  - 10.23736/S0026-4806.22.08026-0
UR  - https://www.scopus.com/inward/record.uri?eid=2-s2.0-85165731959&doi=10.23736%2fS0026-4806.22.08026-0&partnerID=40&md5=dc120e1eab9c5e464755dab703580e49
AB  - BACKGROUND: To date, few studies have described Hospital-acquired infections (HAIs) during COVID-19 outbreak. To examine the incidence of HAIs in critically ill adult patients with SARS-CoV-2 infection and to observe risk factors, and the impact on outcome of HAI. METHODS: A prospective multicenter study was conducted that included adult patients with SARS-CoV-2 infection admitted to 18 Italian Intensive Care Units from September 2020 to November 2021. RESULTS: A total of 589 patients were included. A total of 233 patients were diagnosed with at least one HAI (39.6%). The co-infection/co-colonization rate >48 hours after admission was 31.0 per 1000 person-days (95% CI 18.8-34.8). Age, length of ICU stay >7 days, obesity, type 2 diabetes mellitus, cardiovascular disease, inserted central venous catheter, intubation, APACHE II score >25, mechanical ventilation (MV) >48 hours, obesity and inserted urinary catheter are associated outcomes for infection acquisition. The overall mortality rate of patients was found to be significantly higher in patients who had acquired a HAI (RR=4.37; 95% CI 3.30-5.78; P<0.001). CONCLUSIONS: Associated factors for HAI acquisition and mortality in ICU patients were identified and cause for revision of existing infection control policies. © 2022 EDIZIONI MINERVA MEDICA.
KW  - Coronavirus
KW  - Critical care
KW  - SARS-CoV-2
KW  - Adult
KW  - Coinfection
KW  - COVID-19
KW  - Critical Illness
KW  - Cross Infection
KW  - Diabetes Mellitus, Type 2
KW  - Humans
KW  - Infant, Newborn
KW  - Intensive Care Units
KW  - Obesity
KW  - Prospective Studies
KW  - Retrospective Studies
KW  - SARS-CoV-2
KW  - aminoglycoside
KW  - antiinfective agent
KW  - carbapenem
KW  - cephalosporin
KW  - metronidazole
KW  - penicillin derivative
KW  - vancomycin
KW  - Acinetobacter baumannii
KW  - adult
KW  - adult respiratory distress syndrome
KW  - aged
KW  - antibiotic therapy
KW  - APACHE
KW  - Article
KW  - artificial ventilation
KW  - bacterial infection
KW  - Candida
KW  - cardiovascular disease
KW  - catheter infection
KW  - central nervous system infection
KW  - clinical outcome
KW  - Clostridioides difficile
KW  - Clostridium difficile infection
KW  - co-colonization rate
KW  - coagulase negative Staphylococcus
KW  - coinfection
KW  - coronavirus disease 2019
KW  - critically ill patient
KW  - Enterobacter cloacae
KW  - Enterococcus
KW  - Escherichia coli
KW  - female
KW  - follow up
KW  - Haemophilus influenzae
KW  - hospital admission
KW  - hospital infection
KW  - human
KW  - incidence
KW  - intensive care
KW  - intensive care unit
KW  - intubation
KW  - Klebsiella
KW  - length of stay
KW  - major clinical study
KW  - male
KW  - microbial colonization
KW  - mortality rate
KW  - multicenter study
KW  - mycosis
KW  - non insulin dependent diabetes mellitus
KW  - obesity
KW  - prospective study
KW  - Proteus mirabilis
KW  - Pseudomonas aeruginosa
KW  - reverse transcription polymerase chain reaction
KW  - risk factor
KW  - Severe acute respiratory syndrome coronavirus 2
KW  - skin infection
KW  - Staphylococcus aureus
KW  - Staphylococcus epidermidis
KW  - Staphylococcus haemolyticus
KW  - Stenotrophomonas
KW  - Stenotrophomonas maltophilia
KW  - thorax drainage
KW  - tracheotomy
KW  - urinary tract infection
KW  - ventilator associated pneumonia
KW  - clinical trial
KW  - coinfection
KW  - complication
KW  - coronavirus disease 2019
KW  - critical illness
KW  - cross infection
KW  - newborn
KW  - non insulin dependent diabetes mellitus
KW  - obesity
KW  - retrospective study
M3  - Article
DB  - Scopus
N1  - Export Date: 28 August 2024; Cited By: 1
ER  -

TY  - JOUR
AU  - Hill, L.
AU  - Sharma, R.
AU  - Hart, L.
AU  - Popov, J.
AU  - Moshkovich, M.
AU  - Pai, N.
TI  - The neonatal microbiome in utero and beyond: Perinatal influences and long-term impacts
PY  - 2021
T2  - Journal of Laboratory Medicine
VL  - 45
IS  - 6
SP  - 275
EP  - 291
DO  - 10.1515/labmed-2021-0131
UR  - https://www.scopus.com/inward/record.uri?eid=2-s2.0-85119433126&doi=10.1515%2flabmed-2021-0131&partnerID=40&md5=edeedee4531982ff61980e3227f96713
AB  - The neonatal microbiome offers a valuable model for studying the origins of human health and disease. As the field of metagenomics expands, we also increase our understanding of early life influences on its development. In this review we will describe common techniques used to define and measure the microbiome. We will review in utero influences, normal perinatal development, and known risk factors for abnormal neonatal microbiome development. Finally, we will summarize current evidence that links early life microbial impacts on the development of chronic inflammatory diseases, obesity, and atopy.  © 2021 Lee Hill et al., published by De Gruyter, Berlin/Boston.
KW  - antenatal
KW  - dysbiosis
KW  - microbiome
KW  - microbiota
KW  - neonate
KW  - preterm
KW  - antibiotic agent
KW  - artificial milk
KW  - asthma
KW  - atopic dermatitis
KW  - atopy
KW  - bacterial colonization
KW  - body mass
KW  - breast feeding
KW  - child growth
KW  - food allergy
KW  - gestational age
KW  - human
KW  - immunity
KW  - inflammation
KW  - inflammatory bowel disease
KW  - insulin dependent diabetes mellitus
KW  - intestine flora
KW  - maternal nutrition
KW  - maternal stress
KW  - microbiome
KW  - necrotizing enterocolitis
KW  - nerve cell differentiation
KW  - nonhuman
KW  - nutrition
KW  - obesity
KW  - obstetric delivery
KW  - perinatal development
KW  - perinatal period
KW  - Review
M3  - Review
DB  - Scopus
N1  - Export Date: 28 August 2024; Cited By: 4
ER  -

TY  - JOUR
AU  - Abdi, F.A.
AU  - Motumma, A.N.
AU  - Kalayu, A.A.
AU  - Abegaz, W.E.
TI  - Prevalence and antimicrobial-resistant patterns of Pseudomonas aeruginosa among burn patients attending Yekatit 12 Hospital Medical College in Addis Ababa, Ethiopia
PY  - 2024
T2  - PLoS ONE
VL  - 19
IS  - 3 March
C7  - e0289586
DO  - 10.1371/journal.pone.0289586
UR  - https://www.scopus.com/inward/record.uri?eid=2-s2.0-85187167335&doi=10.1371%2fjournal.pone.0289586&partnerID=40&md5=3dafa7a0ff69806990b39797a41e6428
AB  - Background Burns are one of the most common forms of trauma globally. P. aeruginosa plays a prominent role as an etiological agent among burn patients. There is a paucity of information about the prevalence and antimicrobial resistance patterns of P. aeruginosa among burn patients in Ethiopia. Hence, this study was designed to assess the prevalence and antimicrobial-resistant patterns of P. aeruginosa among burn patients attending Yekatit 12 Hospital Medical College in Addis Ababa, Ethiopia. Methods Hospital-based cross-sectional study was conducted at Yekatit 12 Hospital Medical College among burn patients from November 2020 to April 2021. Identification of P. aeruginosa was performed using Culture, Biochemical tests, and, Gram staining. Antimicrobial resistance testing was done using the Kirby-Bauer disc diffusion method. Logistic regression was computed to determine associated factors. Results From 210 burn wound cultures, 27 (12.86%) were found positive for P. aeruginosa. All the isolates showed greater than 70% susceptibility to the tested antibiotics except Gentamycin, Ceftazidime, and, Ciprofloxacin. In addition, 33.33% of P. aeruginosa isolates were multidrug-resistant. Admission type, Hospital stay time and Total body surface area (TBSA) had a statistically significant association (all with P-value <0.05) with the acquisition of P. aeruginosa infection. Conclusion Overall, the prevalence of P. aeruginosa isolates among burn patients is almost 13%. Most P. aeruginosa isolates were sensitive to Imipenem, while they were most resistant to Gentamycin. One-third of P. aeruginosa were multidrug-resistant. This suggests the need to monitor the treatment of infection with the pathogen to limit the possibility of the emergence of multidrug-resistant isolates in burn centers. Copyright: © 2024 Abdi et al. This is an open access article distributed under the terms of the Creative Commons Attribution License, which permits unrestricted use, distribution, and reproduction in any medium, provided the original author and source are credited.
KW  - Anti-Bacterial Agents
KW  - Cross-Sectional Studies
KW  - Ethiopia
KW  - Gentamicins
KW  - Hospitals
KW  - Humans
KW  - Microbial Sensitivity Tests
KW  - Prevalence
KW  - Pseudomonas aeruginosa
KW  - Pseudomonas Infections
KW  - agar
KW  - amikacin
KW  - aminoglycoside
KW  - carbapenem
KW  - catalase
KW  - cefepime
KW  - ceftazidime
KW  - ciprofloxacin
KW  - gentamicin
KW  - imipenem
KW  - indole
KW  - meropenem
KW  - piperacillin plus tazobactam
KW  - tobramycin
KW  - antiinfective agent
KW  - acquired immune deficiency syndrome
KW  - adolescent
KW  - adult
KW  - aged
KW  - aminoglycoside resistance
KW  - antibiotic resistance
KW  - antibiotic sensitivity
KW  - Article
KW  - bacterial growth
KW  - bacterium isolate
KW  - beta-lactam resistance
KW  - biochemical analysis
KW  - burn
KW  - burn patient
KW  - calculation
KW  - cell motility
KW  - child
KW  - cross-sectional study
KW  - disk diffusion
KW  - Ethiopia
KW  - fluoroquinolone resistance
KW  - Gram staining
KW  - hospital
KW  - hospitalization
KW  - human
KW  - infant
KW  - length of stay
KW  - major clinical study
KW  - middle aged
KW  - multidrug resistance
KW  - newborn
KW  - non insulin dependent diabetes mellitus
KW  - preschool child
KW  - prevalence
KW  - Pseudomonas aeruginosa
KW  - school child
KW  - surgical debridement
KW  - swabbing
KW  - total body surface area
KW  - wound closure
KW  - wound infection
KW  - young adult
KW  - hospital
KW  - microbial sensitivity test
KW  - prevalence
KW  - Pseudomonas infection
M3  - Article
DB  - Scopus
N1  - Export Date: 28 August 2024; Cited By: 0
ER  -

TY  - JOUR
AU  - Gajecka, M.
AU  - Gutaj, P.
AU  - Jaskiewicz, K.
AU  - Rydzanicz, M.
AU  - Szczapa, T.
AU  - Kaminska, D.
AU  - Kosewski, G.
AU  - Przyslawski, J.
AU  - Ploski, R.
AU  - Wender-Ozegowska, E.
TI  - Effects of maternal type 1 diabetes and confounding factors on neonatal microbiomes
PY  - 2024
T2  - Diabetologia
VL  - 67
IS  - 2
SP  - 312
EP  - 326
DO  - 10.1007/s00125-023-06047-7
UR  - https://www.scopus.com/inward/record.uri?eid=2-s2.0-85177748739&doi=10.1007%2fs00125-023-06047-7&partnerID=40&md5=3cceadc65c1183872ee0d02c5096c198
AB  - Aims/hypothesis: Body niche-specific microbiota in maternal–neonatal dyads from gravidae with type 1 diabetes have not been quantitatively and functionally examined. Similarly, the impact of pregnancy-specific factors, such as the presence of comorbidities known to occur more frequently among gravidae with type 1 diabetes, including Caesarean delivery, as well as antibiotic prophylaxis, level of glycaemic control during each trimester of pregnancy and insulin administration, has not been adequately considered. The aims of this study were to characterise the maternal and neonatal microbiomes, assess aspects of microbiota transfer from the maternal microbiomes to the neonatal microbiome and explore the impact of type 1 diabetes and confounding factors on the microbiomes. Methods: In this observational case–control study, we characterised microbiome community composition and function using 16S rRNA amplicon sequencing in a total of 514 vaginal, rectal and ear-skin swabs and stool samples derived from 92 maternal–neonatal dyads (including 50 gravidae with type 1 diabetes) and in-depth clinical metadata from throughout pregnancy and delivery. Results: Type 1 diabetes-specific microbiota were identified among gravidae with type 1 diabetes and their neonates. Neonatal microbiome profiles of ear-skin swabs and stool samples were established, indicating the taxa more prevalent among neonates born to mothers with type 1 diabetes compared with neonates born to control mothers. Without taking into account the type 1 diabetes status of mothers, both delivery mode and intrapartum antibiotic prophylaxis were found to have an influence on neonatal microbiota composition (both p=0.001). In the logistic regression analysis involving all confounding variables, neonatal ear-skin microbiome variation was explained by maternal type 1 diabetes status (p=0.020) and small for gestational age birthweight (p=0.050). Moreover, in women with type 1 diabetes, a relationship was found between HbA1c levels >55 mmol/mol (>7.2%) measured in the first trimester of pregnancy and neonatal ear-skin microbiota composition (p=0.008). In the PICRUSt (Phylogenetic Investigation of Communities by Reconstruction of Unobserved States) assessment, pathways concerning carbohydrate biosynthesis were predicted as key elements of the microbial functional profiles dysregulated in type 1 diabetes. Additionally, in SourceTracker analysis, we found that, on average, 81.0% of neonatal microbiota was attributed to maternal sources. An increase in the contribution of maternal rectum microbiota and decrease in the contribution of maternal cervix microbiota were found in ear-skin samples of vaginally delivered neonates of mothers with type 1 diabetes compared with neonates born to control mothers (83.2% vs 59.5% and 0.7% vs 5.2%, respectively). Conclusions/interpretation: These findings indicate that, in addition to maternal type 1 diabetes, glycaemic dysregulation before/in the first trimester of pregnancy, mode of delivery and intrapartum antibiotic prophylaxis may contribute to the inoculation and formation of the neonatal microbiomes. Data availability: The BioProject (PRJNA961636) and associated SRA metadata are available at http://www.ncbi.nlm.nih.gov/bioproject/961636 . Processed data on probiotic supplementation and the PICRUSt analysis are available in the Mendeley Data Repository (https://doi.org/10.17632/g68rwnnrfk.1). Graphical Abstract: [Figure not available: see fulltext.]. © 2023, The Author(s).
KW  - HbA<sub>1c</sub>
KW  - Maternal reproductive tract microbiome
KW  - Microbiome
KW  - Microbiota transfer
KW  - Neonatal microbiome
KW  - Type 1 diabetes
KW  - Case-Control Studies
KW  - Diabetes Mellitus, Type 1
KW  - Female
KW  - Humans
KW  - Infant, Newborn
KW  - Microbiota
KW  - Phylogeny
KW  - Pregnancy
KW  - RNA, Ribosomal, 16S
KW  - ampicillin
KW  - cefalexin
KW  - cefazolin
KW  - cefuroxime
KW  - clindamycin
KW  - hemoglobin A1c
KW  - probiotic agent
KW  - RNA 16S
KW  - adult
KW  - amplicon
KW  - antibiotic prophylaxis
KW  - Article
KW  - birth weight
KW  - carbohydrate synthesis
KW  - case control study
KW  - comorbidity
KW  - confounding variable
KW  - controlled study
KW  - data analysis
KW  - female
KW  - first trimester pregnancy
KW  - gene sequence
KW  - genital system
KW  - glucose blood level
KW  - human
KW  - inoculation
KW  - insulin dependent diabetes mellitus
KW  - major clinical study
KW  - male
KW  - microbiome
KW  - microflora
KW  - nutritional assessment
KW  - observational study
KW  - Shannon index
KW  - skin flora
KW  - small for gestational age
KW  - socioeconomics
KW  - uterine cervix
KW  - genetics
KW  - newborn
KW  - phylogeny
KW  - pregnancy
M3  - Article
DB  - Scopus
N1  - Export Date: 28 August 2024; Cited By: 1
ER  -

TY  - JOUR
AU  - Woo, Y.-R.
AU  - Wang, S.
AU  - Sohn, K.-A.
AU  - Kim, H.-S.
TI  - Epidemiology, comorbidities, and prescription patterns of Korean Prurigo nodularis patients: A multi-institution study
PY  - 2022
T2  - Journal of Clinical Medicine
VL  - 11
IS  - 1
C7  - 95
DO  - 10.3390/jcm11010095
UR  - https://www.scopus.com/inward/record.uri?eid=2-s2.0-85121627535&doi=10.3390%2fjcm11010095&partnerID=40&md5=837f0cd2e8aa3a3dc2c8638254f35d14
AB  - Prurigo nodularis (PN) is a chronic dermatosis typified by extraordinarily itchy nodules. However, little is known of the nature and extent of PN in Asian people. This study aimed to describe the epidemiology, comorbidities, and prescription pattern of PN in Koreans based on a large dermatology outpatient cohort. Patients with PN were identified from the Catholic Medical Center (CMC) clinical data warehouse. Anonymized data on age, sex, diagnostic codes, prescriptions, visitation dates, and other relevant parameters were collected. Pearson correlation analysis was used to calculate the correlation between PN prevalence and patient age. Conditional logistic regression modeling was adopted to measure the comorbidity risk of PN. A total of 3591 patients with PN were identified at the Catholic Medical Center Health System dermatology outpatient clinic in the period 2007–2020. A comparison of the study patients with age-and sex-matched controls (dermatology outpatients without PN) indicated that PN was associated with various comorbidities including chronic kidney disease (adjusted odds ratio (aOR), 1.48; 95% confidence interval (CI), 1.29–1.70), dyslipidemia (aOR, 1.88; 95% CI, 1.56–2.27), type 2 diabetes mellitus (aOR, 1.37; 95% CI, 1.22–1.54), arterial hypertension (aOR, 1.50; 95% CI, 1.30–1.73), autoimmune thyroiditis (aOR, 2.43; 95% CI, 1.42–4.16), non-Hodgkin’s lymphoma (aOR, 1.95; 95% CI, 1.23–3.07), and atopic dermatitis (aOR, 2.16, 95% CI, 1.91–2.45). Regarding prescription patterns, topical steroids were most favored, followed by topical calcineurin inhibitors; oral antihistamines were the most preferred systemic agent for PN. PN is a relatively rare but significant disease among Korean dermatology outpatients with a high comorbidity burden compared to dermatology outpatients without PN. There is great need for breakthroughs in PN treatment. © 2021 by the authors. Licensee MDPI, Basel, Switzerland.
KW  - Comorbidities
KW  - Epidemiology
KW  - Korea
KW  - Prescription pattern
KW  - Prurigo nodularis
KW  - antibiotic agent
KW  - antidepressant agent
KW  - antifungal agent
KW  - antihistaminic agent
KW  - calcineurin inhibitor
KW  - capsaicin
KW  - corticosteroid
KW  - cyclosporine
KW  - gabapentin
KW  - steroid
KW  - adolescent
KW  - adult
KW  - aged
KW  - anonymised data
KW  - Article
KW  - atopic dermatitis
KW  - autoimmune thyroiditis
KW  - Catholic
KW  - child
KW  - chronic kidney failure
KW  - cohort analysis
KW  - comorbidity
KW  - controlled study
KW  - cross-sectional study
KW  - data warehouse
KW  - demography
KW  - dyslipidemia
KW  - female
KW  - Food and Drug Administration
KW  - health center
KW  - human
KW  - hypertension
KW  - infant
KW  - Korea
KW  - Korean (people)
KW  - major clinical study
KW  - male
KW  - newborn
KW  - non insulin dependent diabetes mellitus
KW  - nonhodgkin lymphoma
KW  - outpatient
KW  - outpatient department
KW  - phototherapy
KW  - prescribing practice
KW  - prescription
KW  - prevalence
KW  - prurigo nodularis
KW  - retrospective study
M3  - Article
DB  - Scopus
N1  - Export Date: 28 August 2024; Cited By: 12
ER  -

TY  - JOUR
AU  - Injeyan, M.
AU  - Baron, S.
AU  - Lauzier, B.
AU  - Gaillard-Le Roux, B.
AU  - Denis, M.
TI  - Hyperglycaemic hyperosmolar state and cerebral thrombophlebitis in paediatrics: A case report
PY  - 2023
T2  - Endocrinology, Diabetes and Metabolism
VL  - 6
IS  - 2
C7  - e389
DO  - 10.1002/edm2.389
UR  - https://www.scopus.com/inward/record.uri?eid=2-s2.0-85147356218&doi=10.1002%2fedm2.389&partnerID=40&md5=67110c596e32d52d242dc99c9ef270f8
AB  - Introduction: Hyperglycaemic hyperosmolar state (HHS) is a known complication of type 2 diabetes mellitus; however, carbonated carbohydrate fluid intake may precipitate a more severe presentation of type 1 diabetes mellitus with hyperosmolar state. The management of these patients is not easy and can lead to severe complications such as cerebral venous thrombosis. Methods: We present the case of a 21-month-old boy admitted for consciousness disorders revealing a hyperglycaemic hyperosmolar state on a new-onset type 1 diabetes and who developed cerebral venous thrombosis. Results and Conclusion: Emergency physicians should be aware of HHS in order to start the appropriate treatment as early as possible and to monitor the potential associated acute complications. This case highlights the importance of decreasing very gradually the osmolarity in order to avoid cerebral complications. Cerebral venous thrombosis in HHS paediatric patients is rarely described, and it is important to recognize that not all episodes of acute neurological deterioration in HHS or diabetic ketoacidosis are caused by cerebral oedema. © 2023 The Authors. Endocrinology, Diabetes & Metabolism published by John Wiley & Sons Ltd.
KW  - case report
KW  - cerebral thrombophlebitis
KW  - diabetes
KW  - hyperglycaemic hyperosmolar state
KW  - amoxicillin
KW  - bicarbonate
KW  - clonazepam
KW  - creatinine
KW  - gluconate calcium
KW  - glucose
KW  - heparin
KW  - insulin lispro
KW  - ketamine
KW  - levetiracetam
KW  - levothyroxine
KW  - midazolam
KW  - mitochondrial DNA
KW  - morphine
KW  - prothrombin
KW  - rocuronium
KW  - sodium chloride
KW  - warfarin
KW  - Article
KW  - birth length
KW  - birth weight
KW  - brain disease
KW  - breathing rate
KW  - case report
KW  - cerebral sinus thrombosis
KW  - child
KW  - child hospitalization
KW  - chromosome analysis
KW  - clinical article
KW  - computer assisted tomography
KW  - consciousness disorder
KW  - creatinine blood level
KW  - deep vein thrombosis
KW  - dehydration
KW  - echocardiography
KW  - electroencephalography
KW  - emergency physician
KW  - epilepsy
KW  - external capsule
KW  - female
KW  - fragile X syndrome
KW  - gestational age
KW  - Glasgow coma scale
KW  - glucose blood level
KW  - glucose tolerance test
KW  - heart rate
KW  - hospital admission
KW  - human
KW  - hyperglycemia
KW  - hyperkalemia
KW  - hyperlactatemia
KW  - hyperosmolarity
KW  - hypotension
KW  - hypothyroidism
KW  - insulin dependent diabetes mellitus
KW  - ketoacidosis
KW  - ketonuria
KW  - male
KW  - muscle hypertonia
KW  - mydriasis
KW  - neuroimaging
KW  - nuclear magnetic resonance imaging
KW  - osmolarity
KW  - preschool child
KW  - psychomotor development
KW  - pyramidal sign
KW  - rhinopharyngitis
KW  - serum osmolarity
KW  - stereotypy
KW  - tachycardia
KW  - tachypnea
KW  - tendon reflex
KW  - thrombophlebitis
KW  - urea nitrogen blood level
KW  - white matter
KW  - x-ray computed tomography
M3  - Article
DB  - Scopus
N1  - Export Date: 28 August 2024; Cited By: 0
ER  -

TY  - JOUR
AU  - Sidamo, T.
AU  - Deboch, A.
AU  - Abdi, M.
AU  - Debebe, F.
AU  - Dayib, K.
AU  - Balcha Balla, T.
TI  - Assessment of Polypharmacy, Drug Use Patterns, and Associated Factors at the Edna Adan University Hospital, Hargeisa, Somaliland
PY  - 2022
T2  - Journal of Tropical Medicine
VL  - 2022
C7  - 2858987
DO  - 10.1155/2022/2858987
UR  - https://www.scopus.com/inward/record.uri?eid=2-s2.0-85138057172&doi=10.1155%2f2022%2f2858987&partnerID=40&md5=c2b032bc20c36d0681fad2cd1ebaf8f9
AB  - Polypharmacy is the use of multiple drugs by a patient at the same time and is common in the elderly. To our knowledge, drug use patterns in Somaliland are rarely studied. The purpose of this study was to evaluate polypharmacy, drug use patterns, and their predictors at the Edna Adan University Hospital in Hargeisa, Somaliland. A retrospective cohort analysis of 1140 medical records and prescriptions over a year from August 28, 2019, to August 27, 2020, was reviewed. The data completeness and consistency were checked and entered with the SPSS version 25.0. The association between total polypharmacy and different variables was analyzed using multivariable binary logistic regression and expressed as an odds ratio (OR) and 95% confidence interval (CI). In addition, the World Health Organization's core drug use and facility indicators were used to assess the drug use patterns. The overall polypharmacy in this study was 71%. Statistically significant association was observed between the polypharmacy and variables such as age (P=0.01; OR = 3.4, 95% CI = 1.9-6.1), chronic illness (P=0.01, OR = 8.6, 95% CI = 5.1-14.7), and comorbidity (P=0.01, OR = 5.2, 95% CI = 2.1-12.9). However, the ward admitted/visited and gender did not have a statistically significant association with polypharmacy. There was overuse of brand drugs (63.9%) and antibiotics (55.2%), while the use of injectables (19.9%) was within the acceptable range. Polypharmacy and overuse of brand drugs and antibiotics were prevalent in the study setting. Essential drugs list, formularies, and treatment and regulatory guidelines are needed in place to ensure appropriate drug use. © 2022 Temesgen Sidamo et al.
KW  - amitriptyline
KW  - amoxicillin
KW  - amoxicillin plus clavulanic acid
KW  - ampicillin plus cloxacillin
KW  - analgesic agent
KW  - antianemic agent
KW  - antiasthmatic agent
KW  - antibiotic agent
KW  - antidiabetic agent
KW  - ceftriaxone
KW  - ciprofloxacin
KW  - cotrimoxazole
KW  - doxycycline
KW  - dydrogesterone
KW  - enalapril
KW  - essential drug
KW  - folic acid
KW  - furosemide
KW  - gastrointestinal agent
KW  - gaviscon
KW  - gentamicin
KW  - glibenclamide
KW  - insulin
KW  - lactulose
KW  - loperamide
KW  - losartan
KW  - metformin
KW  - metoclopramide
KW  - metronidazole
KW  - nifedipine
KW  - norethisterone
KW  - nystatin
KW  - omeprazole
KW  - paracetamol
KW  - pregnacare
KW  - prescription drug
KW  - propranolol
KW  - salbutamol
KW  - adolescent
KW  - adult
KW  - age
KW  - anemia
KW  - antihypertensive therapy
KW  - Article
KW  - asthma
KW  - child
KW  - cohort analysis
KW  - comorbidity
KW  - constipation
KW  - controlled study
KW  - coughing
KW  - depression
KW  - diarrhea
KW  - drug use
KW  - female
KW  - fever
KW  - gastritis
KW  - gastrointestinal disease
KW  - gender
KW  - human
KW  - hypertension
KW  - infant
KW  - infection
KW  - insulin dependent diabetes mellitus
KW  - male
KW  - medical record review
KW  - menorrhagia
KW  - middle aged
KW  - non insulin dependent diabetes mellitus
KW  - pain
KW  - peptic ulcer
KW  - polypharmacy
KW  - practice guideline
KW  - prescription
KW  - retrospective study
KW  - skin infection
KW  - Somaliland
KW  - sore throat
KW  - thrush
KW  - university hospital
KW  - urinary tract infection
KW  - vaginitis
KW  - vomiting
KW  - wound infection
M3  - Article
DB  - Scopus
N1  - Export Date: 28 August 2024; Cited By: 2
ER  -

TY  - JOUR
AU  - Proietti, P.C.
AU  - Musa, L.
AU  - Stefanetti, V.
AU  - Orsini, M.
AU  - Toppi, V.
AU  - Branciari, R.
AU  - Blasi, F.
AU  - Magistrali, C.F.
AU  - Capomaccio, S.
AU  - Kika, T.S.
AU  - Franciosini, M.P.
TI  - mcr-1-Mediated Colistin Resistance and Genomic Characterization of Antimicrobial Resistance in ESBL-Producing Salmonella Infantis Strains from a Broiler Meat Production Chain in Italy
PY  - 2022
T2  - Antibiotics
VL  - 11
IS  - 6
C7  - 728
DO  - 10.3390/antibiotics11060728
UR  - https://www.scopus.com/inward/record.uri?eid=2-s2.0-85131403791&doi=10.3390%2fantibiotics11060728&partnerID=40&md5=b9524d8a8ecd350d89ed61dd10fbe073
AB  - This work aimed to evaluate phenotypically and genotypically the colistin susceptibility of 85 Salmonella Infantis strains isolated in Italy from the broiler production chain, and to apply a whole-genome approach for the determination of genes conferring antimicrobial resistance (AMR). All isolates were tested by the broth microdilution method to evaluate the colistin minimum inhib-itory concentrations (MICs). A multiplex PCR was performed in all isolates for the screening of mcr-1, mcr-2, mcr-3 mcr-4, mcr-5 genes and whole-genome sequencing (WGS) of six S. Infantis was ap-plied. Three out of 85 (3.5%) S. Infantis strains were colistin resistant (MIC values ranged from 4 to 8 mg/L) and mcr-1 positive. The mcr-1.1 and mcr-1.2 variants located on the IncX4 plasmid were detected in three different colistin-resistant isolates. The two allelic variants showed identical se-quences. All six isolates harbored blaCTXM-1, aac(6′)-Iaa and gyrA/parC genes, mediating, respec-tively, beta-lactam, aminoglycoside and quinolone resistance. The pESI-megaplasmid carrying tet(A) (tetracycline resistance), dfrA1, (trimethoprim resistance) sul1, (sulfonamide resistance) and qacE (quaternary ammonium resistance) genes was found in all isolates. To our knowledge, this is the first report of the mcr-1.2 variant described in S. Infantis isolated from broilers chickens. Our results also showed a low prevalence of colistin-resistance, probably due to a reduction in colistin use in poultry. This might suggest an optimization of biosecurity control both on farms and in slaughterhouses. © 2022 by the authors. Licensee MDPI, Basel, Switzerland.
KW  - antibiotic resistance
KW  - broiler chickens
KW  - colistin
KW  - mcr genes
KW  - S. Infantis
KW  - WGS
KW  - ammonia
KW  - beta lactam
KW  - genomic DNA
KW  - gentamicin
KW  - quinolone
KW  - aminoglycoside resistance
KW  - antibiotic resistance
KW  - Article
KW  - bacterial strain
KW  - bacterial virulence
KW  - bacterium identification
KW  - bacterium isolate
KW  - bacterium isolation
KW  - beta-lactam resistance
KW  - broiler
KW  - colistin resistance
KW  - controlled study
KW  - gene
KW  - gene frequency
KW  - gene mutation
KW  - genetic analysis
KW  - genetic polymorphism
KW  - genomics
KW  - gentamicin resistance
KW  - MCR1 gene
KW  - meat
KW  - minimum inhibitory concentration
KW  - multiplex polymerase chain reaction
KW  - nonhuman
KW  - phenotype
KW  - polymerase chain reaction
KW  - prevalence
KW  - Salmonella enterica serovar Infantis
KW  - spectrophotometry
KW  - trimethoprim resistance
KW  - whole genome sequencing
M3  - Article
DB  - Scopus
N1  - Export Date: 28 August 2024; Cited By: 5
ER  -

TY  - JOUR
AU  - Barnes, S.
AU  - Bennett, S.
AU  - Datta, S.
TI  - Breastfeeding: debunking preconceptions and removing barriers
PY  - 2022
T2  - Obstetrics, Gynaecology and Reproductive Medicine
VL  - 32
IS  - 8
SP  - 188
EP  - 192
DO  - 10.1016/j.ogrm.2022.05.004
UR  - https://www.scopus.com/inward/record.uri?eid=2-s2.0-85132578652&doi=10.1016%2fj.ogrm.2022.05.004&partnerID=40&md5=40722a96e0eda4412b76ced89ac9ce75
AB  - Breastfeeding has benefits for both the mother and child and should be encouraged and supported by healthcare professionals where possible. Fully breastfeeding an infant for 6 months has been shown to carry a lower incidence of gastrointestinal illness, sudden infant death syndrome, respiratory illnesses and childhood leukaemia. For the mother, there is a reduction in breast cancer, hypertension and type 2 diabetes. Prescribing decisions in the breastfed mother should be an individualized decision and take into account the risks and benefits of treatment. Most drugs are considered safe in breastfeeding if prescribing is thoughtful and justified. Using drugs with no known harmful effects, with a shorter half-life, poor secretion into breastmilk and low bioavailability to the infant, at their lowest effective dose, minimises risk. Few drugs are truly contraindicated, and women are often given misinformation to stop breastfeeding with some prescriptions, such as if they require contrast for a radiological examinations. By understanding the principles of prescribing in breastfeeding we can improve our breastfeeding rates. © 2022 Elsevier Ltd
KW  - breastfeeding
KW  - breastmilk
KW  - colostrum
KW  - infant
KW  - lactation
KW  - postpartum
KW  - amoxicillin plus clavulanic acid
KW  - bromocriptine
KW  - C reactive protein
KW  - cabergoline
KW  - cefalexin
KW  - clarithromycin
KW  - clindamycin
KW  - contraceptive agent
KW  - contrast medium
KW  - erythromycin
KW  - estrogen
KW  - flucloxacillin
KW  - infusion fluid
KW  - lanolin
KW  - oxytocin
KW  - penicillin derivative
KW  - progesterone
KW  - prolactin
KW  - sertraline
KW  - acute otitis media
KW  - adult
KW  - adulthood
KW  - amenorrhea
KW  - ankyloglossia
KW  - anxiety disorder
KW  - appendectomy
KW  - appendix carcinoma
KW  - asthma
KW  - birth
KW  - breast cancer
KW  - breast feeding
KW  - breast hypertrophy
KW  - breast milk
KW  - breast tenderness
KW  - breech presentation
KW  - cancer grading
KW  - cancer mortality
KW  - case report
KW  - cesarean section
KW  - child death
KW  - childhood cancer
KW  - childhood leukemia
KW  - clinical article
KW  - cognitive behavioral therapy
KW  - colostrum
KW  - consultation
KW  - contrast enhancement
KW  - cost control
KW  - depression
KW  - drug bioavailability
KW  - drug blood level
KW  - drug contraindication
KW  - drug elimination
KW  - drug half life
KW  - eczema
KW  - effective dose (pharmacology)
KW  - elective surgery
KW  - erythema
KW  - female
KW  - gastrointestinal disease
KW  - general practitioner
KW  - health care personnel
KW  - high temperature
KW  - hospital admission
KW  - hospital discharge
KW  - human
KW  - hypertension
KW  - infant
KW  - insulin dependent diabetes mellitus
KW  - lactation
KW  - leukocyte count
KW  - mastitis
KW  - maternal death
KW  - maternal serum
KW  - medical history
KW  - mental deterioration
KW  - mental health
KW  - midwife
KW  - migraine
KW  - milk production
KW  - misinformation
KW  - mood
KW  - morbidity
KW  - mother
KW  - nipple
KW  - non insulin dependent diabetes mellitus
KW  - obesity
KW  - ovary cancer
KW  - ovary tumor
KW  - penicillin allergy
KW  - perinatal period
KW  - physiology
KW  - postnatal depression
KW  - postpartum hemorrhage
KW  - pregnancy
KW  - premenopause
KW  - prescription
KW  - primigravida
KW  - radiodiagnosis
KW  - radiologist
KW  - rash
KW  - respiratory tract disease
KW  - Review
KW  - salpingooophorectomy
KW  - sudden infant death syndrome
KW  - tachycardia
KW  - United Nations Children's Fund
KW  - uterine involution
KW  - vaginal delivery
KW  - vomiting
KW  - x-ray computed tomography
KW  - young adult
M3  - Review
DB  - Scopus
N1  - Export Date: 28 August 2024; Cited By: 0
ER  -

TY  - JOUR
AU  - Bever, A.M.
AU  - Song, M.
TI  - Early-life exposures and adulthood cancer risk: A life course perspective
PY  - 2023
T2  - Journal of the National Cancer Institute
VL  - 115
IS  - 1
SP  - 4
EP  - 7
DO  - 10.1093/jnci/djac193
UR  - https://www.scopus.com/inward/record.uri?eid=2-s2.0-85145974912&doi=10.1093%2fjnci%2fdjac193&partnerID=40&md5=8227436924fab061612e6ecc986be0b8
KW  - Humans
KW  - Life Course Perspective
KW  - Neoplasms
KW  - Risk Factors
KW  - Socioeconomic Factors
KW  - antibiotic agent
KW  - adult
KW  - adulthood
KW  - body mass
KW  - body weight gain
KW  - cancer risk
KW  - cesarean section
KW  - childhood obesity
KW  - colorectal cancer
KW  - cost effectiveness analysis
KW  - diet-induced obesity
KW  - dietary pattern
KW  - drug use
KW  - Editorial
KW  - environmental factor
KW  - epidemic
KW  - Hispanic
KW  - human
KW  - ICD-10
KW  - life course perspective
KW  - non insulin dependent diabetes mellitus
KW  - non profit organization
KW  - obesogenic diet
KW  - physical inactivity
KW  - preventive health service
KW  - red meat
KW  - risk assessment
KW  - risk factor
KW  - school health service
KW  - sleep quality
KW  - sugar-sweetened beverage
KW  - ultra-processed food
KW  - Western diet
KW  - neoplasm
KW  - socioeconomics
M3  - Editorial
DB  - Scopus
N1  - Export Date: 28 August 2024; Cited By: 1
ER  -

TY  - JOUR
AU  - Hsu, J.-F.
AU  - Lu, J.-J.
AU  - Chu, S.-M.
AU  - Lee, W.-J.
AU  - Huang, H.-R.
AU  - Chiang, M.-C.
AU  - Yang, P.-H.
AU  - Tsai, M.-H.
TI  - The Clinical and Genetic Characteristics of Streptococcus agalactiae Meningitis in Neonates
PY  - 2023
T2  - International Journal of Molecular Sciences
VL  - 24
IS  - 20
C7  - 15387
DO  - 10.3390/ijms242015387
UR  - https://www.scopus.com/inward/record.uri?eid=2-s2.0-85175275693&doi=10.3390%2fijms242015387&partnerID=40&md5=22bd0a19865fd88d7f517605b55b8d3b
AB  - Streptococcus agalactiae (Group B Streptococcus, GBS) is an important pathogen of bacterial meningitis in neonates. We aimed to investigate the clinical and genetic characteristics of neonatal GBS meningitis. All neonates with GBS meningitis at a tertiary level medical center in Taiwan between 2003 and 2020 were analyzed. Capsule serotyping, multilocus sequence typing, antimicrobial resistance, and whole-genome sequencing (WGS) were performed on the GBS isolates. We identified 48 neonates with GBS meningitis and 140 neonates with GBS sepsis. Neonates with GBS meningitis had significantly more severe clinical symptoms; thirty-seven neonates (77.8%) had neurological complications; seven (14.6%) neonates died; and 17 (41.5%) survivors had neurological sequelae at discharge. The most common serotypes that caused meningitis in neonates were type III (68.8%), Ia (20.8%), and Ib (8.3%). Sequence type (ST) is highly correlated with serotypes, and ST17/III GBS accounted for more than half of GBS meningitis cases (56.3%, n = 27), followed by ST19/Ia, ST23/Ia, and ST12/Ib. All GBS isolates were sensitive to ampicillin, but a high resistance rates of 72.3% and 70.7% to erythromycin and clindamycin, respectively, were noted in the cohort. The virulence and pilus genes varied greatly between different GBS serotypes. WGS analyses showed that the presence of PezT; BspC; and ICESag37 was likely associated with the occurrence of meningitis and was documented in 60.4%, 77.1%, and 52.1% of the GBS isolates that caused neonatal meningitis. We concluded that GBS meningitis can cause serious morbidity in neonates. Further experimental models are warranted to investigate the clinical and genetic relevance of GBS meningitis. Specific GBS strains that likely cause meningitis requires further investigation and clinical attention. © 2023 by the authors.
KW  - antimicrobial resistance
KW  - Group B Streptococcus
KW  - multilocus sequence typing
KW  - neonatal meningitis
KW  - serotype III/CC17 GBS
KW  - Anti-Bacterial Agents
KW  - Drug Resistance, Bacterial
KW  - Humans
KW  - Infant, Newborn
KW  - Meningitis, Bacterial
KW  - Microbial Sensitivity Tests
KW  - Multilocus Sequence Typing
KW  - Serogroup
KW  - Serotyping
KW  - Streptococcal Infections
KW  - Streptococcus agalactiae
KW  - ampicillin
KW  - C reactive protein
KW  - cefotaxime
KW  - clindamycin
KW  - erythromycin
KW  - teicoplanin
KW  - vancomycin
KW  - antiinfective agent
KW  - serotyping
KW  - abdominal distension
KW  - anemia
KW  - antibiotic resistance
KW  - antibiotic sensitivity
KW  - apnea
KW  - Article
KW  - bacterial gene
KW  - bacterial virulence
KW  - bacterium pilus
KW  - blood clotting disorder
KW  - body weight
KW  - bradycardia
KW  - brain atrophy
KW  - brain hemorrhage
KW  - brain ventricle dilatation
KW  - brain ventriculitis
KW  - cerebrospinal fluid culture
KW  - clinical feature
KW  - cohort analysis
KW  - controlled study
KW  - cyanosis
KW  - disease severity
KW  - disseminated intravascular clotting
KW  - encephalomalacia
KW  - female
KW  - fever
KW  - genetic trait
KW  - gestational age
KW  - group B streptococcal meningitis
KW  - high frequency oscillatory ventilation
KW  - hospital discharge
KW  - human
KW  - hydrocephalus
KW  - hypoglycemia
KW  - hypotension
KW  - in vitro study
KW  - in-hospital mortality
KW  - intracranial hypertension
KW  - intubation
KW  - leukocytosis
KW  - leukopenia
KW  - major clinical study
KW  - male
KW  - metabolic acidosis
KW  - multilocus sequence typing
KW  - neonatal respiratory distress syndrome
KW  - neurological complication
KW  - newborn
KW  - newborn sepsis
KW  - noninvasive ventilation
KW  - seizure
KW  - serotype
KW  - serotyping
KW  - subdural abscess
KW  - subdural effusion
KW  - subdural empyema
KW  - symptom
KW  - Taiwan
KW  - thrombocytopenia
KW  - vomiting
KW  - whole genome sequencing
KW  - bacterial meningitis
KW  - genetics
KW  - microbial sensitivity test
KW  - Streptococcus agalactiae
KW  - Streptococcus infection
M3  - Article
DB  - Scopus
N1  - Export Date: 28 August 2024; Cited By: 2
ER  -

TY  - JOUR
AU  - Sakya, S.M.
AU  - Hallan, D.R.
AU  - Maczuga, S.A.
AU  - Kirby, J.S.
TI  - Outcomes of pregnancy and childbirth in women with hidradenitis suppurativa
PY  - 2022
T2  - Journal of the American Academy of Dermatology
VL  - 86
IS  - 1
SP  - 61
EP  - 67
DO  - 10.1016/j.jaad.2021.05.059
UR  - https://www.scopus.com/inward/record.uri?eid=2-s2.0-85110493672&doi=10.1016%2fj.jaad.2021.05.059&partnerID=40&md5=9ef05f62e6376ff744fdda05016ba626
AB  - Background: Many women affected by hidradenitis suppurativa (HS) are of childbearing age. To date, the literature is limited on pregnancy-related outcomes for women with HS. Objective: To investigate maternal and obstetric outcomes and treatment utilization among women with HS. Methods: This retrospective analysis used the IBM MarketScan Commercial Claims Database. Pregnant women with HS (n = 998) and 5:1 age-matched pregnant women without HS (n = 5065) were identified and information on claims related to diagnoses, procedures, and medications were analyzed. Results: Compared to women without HS, pregnant women with HS had significantly lower odds of having a live birth (odds ratio [OR], 0.45; 95% confidence interval [CI], 0.39-0.51) and significantly higher odds of having elective terminations (OR, 2.51; 95% CI, 2.13-2.96), gestational hypertension (OR, 1.44; 95% CI, 1.12-1.84), and cesarean deliveries (OR, 1.28; 95% CI, 1.06-1.55), and of receiving HS designated treatment during pregnancy (OR, 4.41; 95% CI, 3.56-5.46). Limitations: Retrospective and convenience sampling and absence of clinical information to correlate HS severity and outcomes. Conclusion: Pregnant women with HS have an increased probability of select complicated maternal and obstetric outcomes. Women planning for pregnancy or who are currently pregnant may benefit from coordinated care by dermatologists and obstetric providers. © 2021 American Academy of Dermatology, Inc.
KW  - acne inversa
KW  - biologics
KW  - health services research
KW  - hidradenitis suppurativa
KW  - outcomes
KW  - pregnancy
KW  - surgery
KW  - Databases, Factual
KW  - Family
KW  - Female
KW  - Hidradenitis Suppurativa
KW  - Humans
KW  - Odds Ratio
KW  - Pregnancy
KW  - Retrospective Studies
KW  - adalimumab
KW  - anakinra
KW  - apremilast
KW  - canakinumab
KW  - cefalexin
KW  - certolizumab pegol
KW  - clindamycin
KW  - cyclosporine
KW  - dapsone
KW  - doxycycline
KW  - erythromycin
KW  - etanercept
KW  - golimumab
KW  - infliximab
KW  - liraglutide
KW  - metformin
KW  - metronidazole
KW  - moxifloxacin
KW  - prednisone
KW  - rifampicin
KW  - rilonacept
KW  - tacrolimus
KW  - tetracycline
KW  - triamcinolone
KW  - ustekinumab
KW  - adolescent
KW  - adult
KW  - antiphospholipid syndrome
KW  - anxiety disorder
KW  - Article
KW  - asthma
KW  - cesarean section
KW  - child
KW  - childbirth
KW  - comorbidity
KW  - controlled study
KW  - convenience sample
KW  - debridement
KW  - depression
KW  - disease severity
KW  - eclampsia and preeclampsia
KW  - ectopic pregnancy
KW  - epilepsy
KW  - female
KW  - fetus outcome
KW  - headache
KW  - human
KW  - hydatidiform mole
KW  - hypertension
KW  - ICD-10
KW  - incidence
KW  - incision
KW  - inflammatory bowel disease
KW  - insulin dependent diabetes mellitus
KW  - live birth
KW  - logistic regression analysis
KW  - major clinical study
KW  - maternal age
KW  - maternal hypertension
KW  - non insulin dependent diabetes mellitus
KW  - obesity
KW  - pelvic inflammatory disease
KW  - pregnancy complication
KW  - pregnancy outcome
KW  - pregnancy termination
KW  - pregnant woman
KW  - probability
KW  - reconstructive surgery
KW  - retrospective study
KW  - rheumatoid arthritis
KW  - smoking
KW  - spontaneous abortion
KW  - stillbirth
KW  - suppurative hidradenitis
KW  - surgical drainage
KW  - systemic lupus erythematosus
KW  - thyroid disease
KW  - wide excision
KW  - complication
KW  - factual database
KW  - family
KW  - odds ratio
KW  - pregnancy
KW  - suppurative hidradenitis
M3  - Article
DB  - Scopus
N1  - Export Date: 28 August 2024; Cited By: 3
ER  -

TY  - JOUR
AU  - Schütte, T.
AU  - Kedziora, S.M.
AU  - Haase, N.
AU  - Herse, F.
AU  - Alenina, N.
AU  - Müller, D.N.
AU  - Bader, M.
AU  - Schupp, M.
AU  - Dechend, R.
AU  - Golic, M.
AU  - Kräker, K.
TI  - Diabetic pregnancy as a novel risk factor for cardiac dysfunction in the offspring—the heart as a target for fetal programming in rats
PY  - 2021
T2  - Diabetologia
VL  - 64
IS  - 12
SP  - 2829
EP  - 2842
DO  - 10.1007/s00125-021-05566-5
UR  - https://www.scopus.com/inward/record.uri?eid=2-s2.0-85115162778&doi=10.1007%2fs00125-021-05566-5&partnerID=40&md5=d10d78d069af835e8be76e5cc589c42c
AB  - Aims/hypothesis: The impact of diabetic pregnancy has been investigated extensively regarding offspring metabolism; however, little is known about the influence on the heart. We aimed to characterise the effects of a diabetic pregnancy on male adult offspring cardiac health after feeding a high-fat diet in an established transgenic rat model. Methods: We applied our rat model for maternal type 2 diabetes characterised by maternal insulin resistance with hyperglycaemia and hyperinsulinaemia. Diabetes was induced preconceptionally via doxycycline-induced knock down of the insulin receptor in transgenic rats. Male wild-type offspring of diabetic and normoglycaemic pregnancies were raised by foster mothers, followed up into adulthood and subgroups were challenged by a high-fat diet. Cardiac phenotype was assessed by innovative speckle tracking echocardiography, circulating factors, immunohistochemistry and gene expression in the heart. Results: When feeding normal chow, we did not observe differences in cardiac function, gene expression and plasma brain natriuretic peptide between adult diabetic or normoglycaemic offspring. Interestingly, when being fed a high-fat diet, adult offspring of diabetic pregnancy demonstrated decreased global longitudinal (−14.82 ± 0.59 vs −16.60 ± 0.48%) and circumferential strain (−23.40 ± 0.57 vs −26.74 ± 0.34%), increased relative wall thickness (0.53 ± 0.06 vs 0.37 ± 0.02), altered cardiac gene expression, enlarged cardiomyocytes (106.60 ± 4.14 vs 87.94 ± 1.67 μm), an accumulation of immune cells in the heart (10.27 ± 0.30 vs 6.48 ± 0.48 per fov) and higher plasma brain natriuretic peptide levels (0.50 ± 0.12 vs 0.12 ± 0.03 ng/ml) compared with normoglycaemic offspring on a high-fat diet. Blood pressure, urinary albumin, blood glucose and body weight were unaltered between groups on a high-fat diet. Conclusions/interpretation: Diabetic pregnancy in rats induces cardiac dysfunction, left ventricular hypertrophy and altered proinflammatory status in adult offspring only after a high-fat diet. A diabetic pregnancy itself was not sufficient to impair myocardial function and gene expression in male offspring later in life. This suggests that a postnatal high-fat diet is important for the development of cardiac dysfunction in rat offspring after diabetic pregnancy. Our data provide evidence that a diabetic pregnancy is a novel cardiac risk factor that becomes relevant when other challenges, such as a high-fat diet, are present. Graphical abstract: [Figure not available: see fulltext.] © 2021, The Author(s).
KW  - Cardiovascular diseases
KW  - Diabetes mellitus
KW  - Diet
KW  - Echocardiography
KW  - High-fat
KW  - Hyperglycaemia
KW  - Infant
KW  - Maternal inheritance
KW  - Pregnancy
KW  - Rats
KW  - Transgenic
KW  - Animals
KW  - Diabetes Mellitus, Type 2
KW  - Diet, High-Fat
KW  - Female
KW  - Fetal Development
KW  - Heart Diseases
KW  - Male
KW  - Myocytes, Cardiac
KW  - Pregnancy
KW  - Prenatal Exposure Delayed Effects
KW  - Rats
KW  - Rats, Sprague-Dawley
KW  - Risk Factors
KW  - albumin
KW  - atrial natriuretic factor
KW  - brain natriuretic peptide
KW  - CD68 antigen
KW  - doxycycline
KW  - glucose transporter 4
KW  - insulin
KW  - insulin receptor
KW  - messenger RNA
KW  - monocyte chemotactic protein 1
KW  - myosin heavy chain alpha
KW  - myosin heavy chain beta
KW  - platelet endothelial cell adhesion molecule 1
KW  - adult
KW  - albumin level
KW  - animal experiment
KW  - animal model
KW  - animal tissue
KW  - Article
KW  - birth weight
KW  - body weight
KW  - cardiac muscle cell
KW  - cardiovascular parameters
KW  - chow diet
KW  - controlled study
KW  - enzyme linked immunosorbent assay
KW  - female
KW  - fetus
KW  - fetus heart
KW  - gene expression
KW  - gene expression profiling
KW  - gene knockdown
KW  - global circumferential strain
KW  - global longitudinal strain
KW  - glucose blood level
KW  - glucose tolerance test
KW  - heart development
KW  - heart failure
KW  - heart function
KW  - heart left ventricle hypertrophy
KW  - heart performance
KW  - heart rate
KW  - heart tissue
KW  - histopathology
KW  - hyperglycemia
KW  - hyperinsulinemia
KW  - immunocompetent cell
KW  - immunohistochemistry
KW  - insulin blood level
KW  - insulin resistance
KW  - lipid diet
KW  - male
KW  - maternal blood
KW  - maternal inheritance
KW  - mean arterial pressure
KW  - non insulin dependent diabetes mellitus
KW  - nonhuman
KW  - pregnancy
KW  - pregnancy diabetes mellitus
KW  - progeny
KW  - protein expression
KW  - rat
KW  - relative wall thickness
KW  - risk factor
KW  - speckle tracking echocardiography
KW  - transgenic rat
KW  - transthoracic echocardiography
KW  - urine level
KW  - adverse event
KW  - animal
KW  - fetus development
KW  - genetics
KW  - heart disease
KW  - prenatal exposure
KW  - Sprague Dawley rat
M3  - Article
DB  - Scopus
N1  - Export Date: 28 August 2024; Cited By: 6
ER  -

TY  - JOUR
AU  - Varela, F.H.
AU  - Sartor, I.T.S.
AU  - Polese-Bonatto, M.
AU  - Azevedo, T.R.
AU  - Kern, L.B.
AU  - Fazolo, T.
AU  - de David, C.N.
AU  - Zavaglia, G.O.
AU  - Fernandes, I.R.
AU  - Krauser, J.R.M.
AU  - Stein, R.T.
AU  - Scotta, M.C.
TI  - Rhinovirus as the main co-circulating virus during the COVID-19 pandemic in children
PY  - 2022
T2  - Jornal de Pediatria
VL  - 98
IS  - 6
SP  - 579
EP  - 586
DO  - 10.1016/j.jped.2022.03.003
UR  - https://www.scopus.com/inward/record.uri?eid=2-s2.0-85132689546&doi=10.1016%2fj.jped.2022.03.003&partnerID=40&md5=37824b09f05eb0cbae22a21c3024d368
AB  - Objective: Changes in the epidemiology of respiratory infections during the restrictions imposed as a response to the coronavirus disease 2019 (COVID-19) pandemic have been reported elsewhere. The present study's aim was to describe the prevalence of a large array of respiratory pathogens in symptomatic children and adolescents during the pandemic in Southern Brazil. Methods: Hospitalized and outpatients aged 2 months to 18 years with signs and symptoms of acute COVID-19 were prospectively enrolled in the study from May to November 2020 in two hospitals in a large metropolitan area in a Brazilian city. All participants performed a real-time PCR panel assessing 20 respiratory pathogens (three bacteria and 17 viruses). Results: 436 participants were included, with 45 of these hospitalized. Rhinovirus was the most prevalent pathogen (216/436) followed by the severe acute respiratory syndrome coronavirus 2 (SARS-CoV-2, 97/436), with a coinfection of these two viruses occurring in 31/436 participants. The remaining pathogens were found in 24 symptomatic participants (adenovirus, n = 6; Chlamydophila pneumoniae, n = 1; coronavirus NL63, n = 2; human enterovirus, n = 7; human metapneumovirus, n = 2; Mycoplasma pneumoniae, n = 6). Hospitalization was more common among infants (p = 0.004) and those with pathogens other than SARS-CoV-2 (p = 0.001). Conclusion: During the period of social distancing in response to COVID-19, the prevalence of most respiratory pathogens was unusually low. Rhinovirus remained as the main virus co-circulating with SARS-CoV-2. COVID-19 in symptomatic children was less associated with hospitalization than with other respiratory infections in children and adolescents. © 2022 Sociedade Brasileira de Pediatria
KW  - Coinfection
KW  - COVID-19
KW  - Rhinovirus
KW  - SARS-CoV-2
KW  - Adolescent
KW  - Child
KW  - Coinfection
KW  - COVID-19
KW  - Humans
KW  - Infant
KW  - Pandemics
KW  - Respiratory Tract Infections
KW  - Rhinovirus
KW  - SARS-CoV-2
KW  - Viruses
KW  - antibiotic agent
KW  - azithromycin
KW  - influenza vaccine
KW  - Adenoviridae
KW  - adolescent
KW  - anosmia
KW  - Article
KW  - assisted ventilation
KW  - asthma
KW  - Bocaparvovirus
KW  - Bordetella pertussis
KW  - Brazil
KW  - child
KW  - chill
KW  - Chlamydia pneumoniae
KW  - cohort analysis
KW  - coinfection
KW  - common cold
KW  - comorbidity
KW  - conjunctivitis
KW  - controlled study
KW  - Coronavirinae
KW  - coronavirus disease 2019
KW  - coughing
KW  - dyspnea
KW  - emergency ward
KW  - female
KW  - fever
KW  - follow up
KW  - good clinical practice
KW  - groups by age
KW  - headache
KW  - hospital admission
KW  - hospitalization
KW  - human
KW  - Human coronavirus NL63
KW  - human enterovirus
KW  - Human metapneumovirus
KW  - hypertension
KW  - infant
KW  - infectious agent
KW  - Influenza A virus
KW  - Influenza B virus
KW  - influenza vaccination
KW  - insulin dependent diabetes mellitus
KW  - intensive care unit
KW  - loss of appetite
KW  - major clinical study
KW  - malaise
KW  - male
KW  - microorganism detection
KW  - myalgia
KW  - Mycoplasma pneumoniae
KW  - nasopharyngeal swab
KW  - nausea
KW  - nonhuman
KW  - nose obstruction
KW  - obesity
KW  - outpatient
KW  - oxygen therapy
KW  - pandemic
KW  - Paramyxovirinae
KW  - preschool child
KW  - prevalence
KW  - productive cough
KW  - public hospital
KW  - rash
KW  - real time polymerase chain reaction
KW  - respiratory tract infection
KW  - reverse transcription polymerase chain reaction
KW  - Rhinovirus
KW  - school child
KW  - Severe acute respiratory syndrome coronavirus 2
KW  - sore throat
KW  - tertiary care center
KW  - vomiting
KW  - ward
KW  - coinfection
KW  - pandemic
KW  - respiratory tract infection
KW  - Rhinovirus
KW  - virus
M3  - Article
DB  - Scopus
N1  - Export Date: 28 August 2024; Cited By: 21
ER  -

TY  - JOUR
AU  - Majumdar, S.
AU  - Lin, Y.
AU  - Bettini, M.L.
TI  - Host-microbiota interactions shaping T-cell response and tolerance in type 1 diabetes
PY  - 2022
T2  - Frontiers in Immunology
VL  - 13
C7  - 974178
DO  - 10.3389/fimmu.2022.974178
UR  - https://www.scopus.com/inward/record.uri?eid=2-s2.0-85137203921&doi=10.3389%2ffimmu.2022.974178&partnerID=40&md5=d8c9a90837cbb12c511cfc8d3bd28fce
AB  - Type-1 Diabetes (T1D) is a complex polygenic autoimmune disorder involving T-cell driven beta-cell destruction leading to hyperglycemia. There is no cure for T1D and patients rely on exogenous insulin administration for disease management. T1D is associated with specific disease susceptible alleles. However, the predisposition to disease development is not solely predicted by them. This is best exemplified by the observation that a monozygotic twin has just a 35% chance of developing T1D after their twin’s diagnosis. This makes a strong case for environmental triggers playing an important role in T1D incidence. Multiple studies indicate that commensal gut microbiota and environmental factors that alter their composition might exacerbate or protect against T1D onset. In this review, we discuss recent literature highlighting microbial species associated with T1D. We explore mechanistic studies which propose how some of these microbial species can modulate adaptive immune responses in T1D, with an emphasis on T-cell responses. We cover topics ranging from gut-thymus and gut-pancreas communication, microbial regulation of peripheral tolerance, to molecular mimicry of islet antigens by microbial peptides. In light of the accumulating evidence on commensal influences in neonatal thymocyte development, we also speculate on the link between molecular mimicry and thymic selection in the context of T1D pathogenesis. Finally, we explore how these observations could inform future therapeutic approaches in this disease. Copyright © 2022 Majumdar, Lin and Bettini.
KW  - microbiota
KW  - mimicry
KW  - T-cell
KW  - T1D (type 1 diabetes)
KW  - Th-17
KW  - tolerance
KW  - Treg cells
KW  - cathelicidin
KW  - claudin 3
KW  - glucose 6 phosphatase
KW  - granzyme B
KW  - HLA DQ8 antigen
KW  - immunoglobulin A
KW  - immunoglobulin G
KW  - inflammasome
KW  - insulin
KW  - interleukin 17
KW  - interleukin 23
KW  - inulin
KW  - lactate dehydrogenase
KW  - leukocyte elastase
KW  - major histocompatibility antigen class 1
KW  - myeloid differentiation factor 88
KW  - occludin
KW  - polymyxin B
KW  - RNA 16S
KW  - serum amyloid A
KW  - short chain fatty acid
KW  - STAT5 protein
KW  - T lymphocyte receptor
KW  - thymic stromal lymphopoietin
KW  - toll like receptor
KW  - toll like receptor 2
KW  - toll like receptor 4
KW  - transcription factor FOXP3
KW  - tumor necrosis factor
KW  - Actinobacteria
KW  - antibiotic therapy
KW  - antigen presenting cell
KW  - Bacteroides
KW  - Bacteroides fragilis
KW  - Bacteroidetes
KW  - Bifidobacterium bifidum
KW  - Bifidobacterium breve
KW  - Bifidobacterium longum
KW  - Bifidobacterium longum subsp. infantis
KW  - CD4+ T lymphocyte
KW  - CD8+ T lymphocyte
KW  - cell differentiation
KW  - Clostridiales
KW  - cytokine production
KW  - dendritic cell
KW  - diet
KW  - Enterococcus hirae
KW  - environment
KW  - environmental factor
KW  - Escherichia coli
KW  - Faecalibacterium
KW  - Firmicutes
KW  - Fusobacteria
KW  - gastrointestinal motility
KW  - genetic risk
KW  - genetic variability
KW  - host microbe interaction
KW  - human
KW  - immunological tolerance
KW  - inflammation
KW  - innate immunity
KW  - insulin dependent diabetes mellitus
KW  - intestine flora
KW  - Lachnospiraceae
KW  - Lactobacillus
KW  - Lactobacillus casei
KW  - Lactobacillus reuteri
KW  - Lactobacillus rhamnosus
KW  - metagenomics
KW  - microbial colonization
KW  - microbial community
KW  - microbial diversity
KW  - molecular mimicry
KW  - nonhuman
KW  - pancreas
KW  - pancreatic lymph node
KW  - phenotype
KW  - Prevotella
KW  - Review
KW  - Ruminococcus
KW  - Schistosoma mansoni
KW  - Staphylococcus epidermidis
KW  - Streptococcus thermophilus
KW  - T lymphocyte
KW  - thymocyte
KW  - tumor associated leukocyte
KW  - tumor microenvironment
KW  - upregulation
KW  - variable number of tandem repeat
M3  - Review
DB  - Scopus
N1  - Export Date: 28 August 2024; Cited By: 4
ER  -

TY  - JOUR
AU  - Jamir, I.
AU  - Shanmugam, L.
AU  - Biswal, N.
AU  - Kadhiravan, T.
AU  - Hamide, A.
AU  - Sreerag, K.S.
AU  - Mandal, J.
TI  - Bacteriuria due to Typhoidal and Nontyphoidal Salmonella: A Report of Three Cases from South India
PY  - 2023
T2  - American Journal of Tropical Medicine and Hygiene
VL  - 108
IS  - 2
SP  - 275
EP  - 277
DO  - 10.4269/ajtmh.22-0628
UR  - https://www.scopus.com/inward/record.uri?eid=2-s2.0-85147317633&doi=10.4269%2fajtmh.22-0628&partnerID=40&md5=9786d54035b3b842c7556bfe48902431
AB  - Urinary tract infection (UTI) with Salmonella is uncommon, accounting for merely 0.01% to 0.1% of cases of UTIs. It is reported more frequently in the presence of predisposing factors such as structural abnormalities of the urinary tract or weakened immune system. We present a case series of three patients with Salmonella bacteriuria and their susceptibility patterns. All three patients had underlying urologic features such as neurogenic bladder, chronic kidney disease, and urethral stricture, and two presented with urinary tract involvement symptoms. Copyright © 2023 The American Society of Tropical Medicine and Hygiene.
KW  - Bacteriuria
KW  - Humans
KW  - India
KW  - Salmonella
KW  - Typhoid Fever
KW  - Urinary Tract Infections
KW  - amikacin
KW  - ampicillin
KW  - cefoperazone plus sulbactam
KW  - ceftriaxone
KW  - ciprofloxacin
KW  - cotrimoxazole
KW  - acute kidney failure
KW  - aged
KW  - aortic aneurysm
KW  - Article
KW  - backache
KW  - bacteriuria
KW  - breathing rate
KW  - case report
KW  - chronic kidney failure
KW  - clinical article
KW  - coronary artery disease
KW  - disk diffusion
KW  - dysuria
KW  - false aneurysm
KW  - female
KW  - hematuria
KW  - human
KW  - hyperkalemia
KW  - India
KW  - infant
KW  - male
KW  - meningomyelocele
KW  - metabolic acidosis
KW  - neurogenic bladder
KW  - non insulin dependent diabetes mellitus
KW  - pulse rate
KW  - Salmonella
KW  - Salmonella enterica serovar Typhimurium
KW  - sensory system
KW  - thorax pain
KW  - typhoid fever
KW  - urethra stenosis
KW  - urinary tract infection
KW  - vomiting
KW  - bacteriuria
KW  - Salmonella
KW  - urinary tract infection
M3  - Article
DB  - Scopus
N1  - Export Date: 28 August 2024; Cited By: 0
ER  -

TY  - JOUR
AU  - Castaldi, B.
AU  - Cuppini, E.
AU  - Fumanelli, J.
AU  - Di Candia, A.
AU  - Sabatino, J.
AU  - Sirico, D.
AU  - Vida, V.
AU  - Padalino, M.
AU  - Di Salvo, G.
TI  - Chronic Heart Failure in Children: State of the Art and New Perspectives
PY  - 2023
T2  - Journal of Clinical Medicine
VL  - 12
IS  - 7
C7  - 2611
DO  - 10.3390/jcm12072611
UR  - https://www.scopus.com/inward/record.uri?eid=2-s2.0-85152913973&doi=10.3390%2fjcm12072611&partnerID=40&md5=1f5196ce9bed9ac44c03d4ac705ee836
AB  - Pediatric heart failure (HF) is an important clinical condition with high morbidity and mortality. Compared to adults, pediatric HF shows different etiologies characterized by different physiology, a different clinical course, and deeply different therapeutic approaches. In the last few years, new drugs have been developed and new therapeutic strategies have been proposed with the goal of identifying an individualized treatment regimen. The aim of this article is to review the new potential drugs and non-pharmacological therapies for pediatric heart failure in children. © 2023 by the authors.
KW  - device therapy for chronic heart failure
KW  - heart failure
KW  - pediatric heart failure
KW  - pharmacotherapy for heart failure
KW  - pulmonary artery banding
KW  - amino terminal pro brain natriuretic peptide
KW  - angiotensin receptor antagonist
KW  - antibiotic agent
KW  - antioxidant
KW  - atrial natriuretic factor
KW  - beta adrenergic receptor blocking agent
KW  - biological marker
KW  - bisoprolol
KW  - canagliflozin
KW  - captopril
KW  - carvedilol
KW  - cytokine
KW  - dapagliflozin
KW  - digoxin
KW  - dipeptidyl carboxypeptidase inhibitor
KW  - diuretic agent
KW  - empagliflozin
KW  - enalapril
KW  - enkephalinase inhibitor
KW  - furosemide
KW  - hydrochlorothiazide
KW  - ivabradine
KW  - levosimendan
KW  - lisinopril
KW  - losartan
KW  - membrane metalloendopeptidase
KW  - metoprolol
KW  - mineralocorticoid antagonist
KW  - new drug
KW  - nitinol
KW  - omecamtiv mecarbil
KW  - propranolol
KW  - recombinant glucan 1,4 alpha glucosidase
KW  - sacubitril plus valsartan
KW  - sodium glucose cotransporter 2 inhibitor
KW  - spironolactone
KW  - ubidecarenone
KW  - ubiquinol
KW  - vericiguat
KW  - add on therapy
KW  - adult
KW  - algorithm
KW  - antibiotic therapy
KW  - cardiac resynchronization therapy
KW  - cardiomyopathy
KW  - cardiovascular disease
KW  - child
KW  - clinical feature
KW  - clinical outcome
KW  - congenital heart disease
KW  - death
KW  - device safety
KW  - device therapy
KW  - diabetes mellitus
KW  - diet supplementation
KW  - drug approval
KW  - drug efficacy
KW  - drug mechanism
KW  - drug safety
KW  - electrocardiogram
KW  - European Medicines Agency
KW  - follow up
KW  - Food and Drug Administration
KW  - glycogen storage disease type 2
KW  - heart failure
KW  - heart failure with reduced ejection fraction
KW  - heart rate
KW  - human
KW  - infant
KW  - lung artery banding
KW  - mortality
KW  - non insulin dependent diabetes mellitus
KW  - nutritional support
KW  - pathophysiology
KW  - pediatric patient
KW  - phase 2 clinical trial (topic)
KW  - phase 3 clinical trial (topic)
KW  - practice guideline
KW  - prospective study
KW  - pulmonary hypertension
KW  - quality of life
KW  - renin angiotensin aldosterone system
KW  - Review
KW  - risk reduction
KW  - thorax radiography
KW  - treatment outcome
KW  - urinary tract infection
M3  - Review
DB  - Scopus
N1  - Export Date: 28 August 2024; Cited By: 5
ER  -

TY  - JOUR
AU  - Ogishi, M.
AU  - Arias, A.A.
AU  - Yang, R.
AU  - Han, J.
AU  - Zhang, P.
AU  - Rinchai, D.
AU  - Halpern, J.
AU  - Mulwa, J.
AU  - Keating, N.
AU  - Chrabieh, M.
AU  - Lainé, C.
AU  - Seeleuthner, Y.
AU  - Ramírez-Alejo, N.
AU  - Nekooie-Marnany, N.
AU  - Guennoun, A.
AU  - Muller-Fleckenstein, I.
AU  - Fleckenstein, B.
AU  - Kilic, S.S.
AU  - Minegishi, Y.
AU  - Ehl, S.
AU  - Kaiser-Labusch, P.
AU  - Kendir-Demirkol, Y.
AU  - Rozenberg, F.
AU  - Errami, A.
AU  - Zhang, S.-Y.
AU  - Zhang, Q.
AU  - Bohlen, J.
AU  - Philippot, Q.
AU  - Puel, A.
AU  - Jouanguy, E.
AU  - Pourmoghaddas, Z.
AU  - Bakhtiar, S.
AU  - Willasch, A.M.
AU  - Horneff, G.
AU  - Llanora, G.
AU  - Shek, L.P.
AU  - Chai, L.Y.A.
AU  - Tay, S.H.
AU  - Rahimi, H.H.
AU  - Mahdaviani, S.A.
AU  - Nepesov, S.
AU  - Bousfiha, A.A.
AU  - Erdeniz, E.H.
AU  - Karbuz, A.
AU  - Marr, N.
AU  - Navarrete, C.
AU  - Adeli, M.
AU  - Hammarstrom, L.
AU  - Abolhassani, H.
AU  - Parvaneh, N.
AU  - Al Muhsen, S.
AU  - Alosaimi, M.F.
AU  - Alsohime, F.
AU  - Nourizadeh, M.
AU  - Moin, M.
AU  - Arnaout, R.
AU  - Alshareef, S.
AU  - El-Baghdadi, J.
AU  - Genel, F.
AU  - Sherkat, R.
AU  - Kiykim, A.
AU  - Yücel, E.
AU  - Keles, S.
AU  - Bustamante, J.
AU  - Abel, L.
AU  - Casanova, J.-L.
AU  - Boisson-Dupuis, S.
TI  - Impaired IL-23–dependent induction of IFN-γ underlies mycobacterial disease in patients with inherited TYK2 deficiency
PY  - 2022
T2  - Journal of Experimental Medicine
VL  - 219
IS  - 10
C7  - e20220094
DO  - 10.1084/jem.20220094
UR  - https://www.scopus.com/inward/record.uri?eid=2-s2.0-85136160433&doi=10.1084%2fjem.20220094&partnerID=40&md5=2e63032d95a46d8f2a44a3d8b56fb911
AB  - Human cells homozygous for rare loss-of-expression (LOE) TYK2 alleles have impaired, but not abolished, cellular responses to IFN-α/β (underlying viral diseases in the patients) and to IL-12 and IL-23 (underlying mycobacterial diseases). Cells homozygous for the common P1104A TYK2 allele have selectively impaired responses to IL-23 (underlying isolated mycobacterial disease). We report three new forms of TYK2 deficiency in six patients from five families homozygous for rare TYK2 alleles (R864C, G996R, G634E, or G1010D) or compound heterozygous for P1104A and a rare allele (A928V). All these missense alleles encode detectable proteins. The R864C and G1010D alleles are hypomorphic and loss-of-function (LOF), respectively, across signaling pathways. By contrast, hypomorphic G996R, G634E, and A928V mutations selectively impair responses to IL-23, like P1104A. Impairment of the IL-23–dependent induction of IFN-γ is the only mechanism of mycobacterial disease common to patients with complete TYK2 deficiency with or without TYK2 expression, partial TYK2 deficiency across signaling pathways, or rare or common partial TYK2 deficiency specific for IL-23 signaling. © 2022 Ogishi et al.
KW  - Humans
KW  - Interferon-gamma
KW  - Interleukin-23
KW  - Job Syndrome
KW  - TYK2 Kinase
KW  - aciclovir
KW  - alpha interferon
KW  - amikacin
KW  - amoxicillin
KW  - antimycobacterial agent
KW  - azithromycin
KW  - BCG vaccine
KW  - beta interferon
KW  - chickenpox vaccine
KW  - clindamycin
KW  - CRISPR associated endonuclease Cas9
KW  - ethambutol
KW  - gamma interferon
KW  - ganciclovir
KW  - guide RNA
KW  - hydroxychloroquine
KW  - immunoglobulin
KW  - immunoglobulin E
KW  - interleukin 10
KW  - interleukin 12
KW  - interleukin 19
KW  - interleukin 20
KW  - interleukin 22
KW  - interleukin 23
KW  - interleukin 26
KW  - interleukin 28A
KW  - interleukin 28B
KW  - interleukin 29
KW  - interleukin 6
KW  - isoniazid
KW  - levofloxacin
KW  - measles mumps rubella vaccine
KW  - methylprednisolone
KW  - piperacillin plus tazobactam
KW  - poliomyelitis vaccine
KW  - protein kinase TYK2
KW  - pyrazinamide
KW  - rifampicin
KW  - SARS-CoV-2 antibody
KW  - STAT1 protein
KW  - STAT3 protein
KW  - steroid
KW  - streptomycin
KW  - teicoplanin
KW  - tuberculostatic agent
KW  - valganciclovir
KW  - gamma interferon
KW  - interleukin 23
KW  - protein kinase TYK2
KW  - TYK2 protein, human
KW  - abdominal pain
KW  - abdominal surgery
KW  - acid fast bacterium
KW  - acute disseminated encephalomyelitis
KW  - Adenoviridae
KW  - adolescent
KW  - adult
KW  - adverse drug reaction
KW  - allele
KW  - allergic contact dermatitis
KW  - anaphylaxis
KW  - aphthous stomatitis
KW  - Article
KW  - aseptic meningitis
KW  - Asia
KW  - atopic dermatitis
KW  - BCG vaccination
KW  - BCGitis
KW  - brain damage
KW  - brain hemorrhage
KW  - brain surgery
KW  - bronchiolitis
KW  - Candida albicans
KW  - cervical lymphadenopathy
KW  - chest infection
KW  - chickenpox
KW  - child
KW  - Chile
KW  - chronic osteomyelitis
KW  - clinical article
KW  - Clostridium difficile infection
KW  - colitis
KW  - colon perforation
KW  - controlled study
KW  - coronavirus disease 2019
KW  - cutaneous leishmaniasis
KW  - Cytomegalovirus
KW  - developmental delay
KW  - diarrhea
KW  - disease severity
KW  - disseminated BCGosis
KW  - disseminated BCGosis
KW  - dry skin
KW  - dyspnea
KW  - Enterobacter
KW  - epilepsy
KW  - Epstein Barr virus infection
KW  - Escherichia coli
KW  - exon
KW  - female
KW  - fever
KW  - flow cytometry
KW  - gastroenteritis
KW  - generalized lymphadenopathy
KW  - genetic code
KW  - genetic variation
KW  - granulomatous inflammation
KW  - hand foot and mouth disease
KW  - HEK293T cell line
KW  - hepatitis
KW  - hepatomegaly
KW  - herpes simplex
KW  - Herpes simplex virus
KW  - herpetic stomatitis
KW  - heterozygote
KW  - high flow nasal cannula therapy
KW  - homozygote
KW  - human
KW  - human cell
KW  - hydrocephalus
KW  - hypothyroidism
KW  - hypovolemic shock
KW  - immunoglobulin blood level
KW  - immunophenotyping
KW  - influenza A
KW  - inheritance
KW  - insulin dependent diabetes mellitus
KW  - Iran
KW  - jaundice
KW  - Klebsiella pneumoniae
KW  - leukocyte
KW  - lobar pneumonia
KW  - loss of function mutation
KW  - lung tuberculosis
KW  - malaise
KW  - male
KW  - measles
KW  - meningitis
KW  - miliary tuberculosis
KW  - missense mutation
KW  - Moroccan
KW  - mucocutaneous lymph node syndrome
KW  - mumps
KW  - muscle hypotonia
KW  - mycobacteriosis
KW  - Mycobacterium fortuitum
KW  - newborn sepsis
KW  - nocardiosis
KW  - noninvasive ventilation
KW  - nose smear
KW  - oxygen therapy
KW  - Pakistan
KW  - pathogenesis
KW  - pediatric intensive care unit
KW  - penetrance
KW  - peripheral blood mononuclear cell
KW  - phenotype
KW  - pneumonia
KW  - poliomyelitis
KW  - polymerase chain reaction
KW  - preschool child
KW  - prophylaxis
KW  - protein expression
KW  - Proteus mirabilis
KW  - quadriplegia
KW  - rash
KW  - recurrent disease
KW  - recurrent infection
KW  - respiratory failure
KW  - Rhinovirus
KW  - RNA sequencing
KW  - Rous sarcoma virus
KW  - rubella
KW  - Sanger sequencing
KW  - Saudi Arabia
KW  - school child
KW  - sepsis
KW  - septicemia
KW  - signal transduction
KW  - single cell RNA seq
KW  - site directed mutagenesis
KW  - Staphylococcus aureus
KW  - Staphylococcus infection
KW  - stomatitis aphthosis
KW  - superinfection
KW  - thrush
KW  - tracheal aspiration procedure
KW  - tuberculosis
KW  - Turkey (republic)
KW  - upper respiratory tract infection
KW  - urinalysis
KW  - urosepsis
KW  - vaccination reaction
KW  - viremia
KW  - virus pneumonia
KW  - vomiting
KW  - Western blotting
KW  - whole exome sequencing
KW  - young adult
KW  - genetics
KW  - hyper IgE syndrome
KW  - metabolism
M3  - Article
DB  - Scopus
N1  - Export Date: 28 August 2024; Cited By: 28
ER  -

TY  - JOUR
AU  - Berryman, M.A.
AU  - Ilonen, J.
AU  - Triplett, E.W.
AU  - Ludvigsson, J.
TI  - Functional metagenomic analysis reveals potential inflammatory triggers associated with genetic risk for autoimmune disease
PY  - 2024
T2  - Journal of Autoimmunity
VL  - 148
C7  - 103290
DO  - 10.1016/j.jaut.2024.103290
UR  - https://www.scopus.com/inward/record.uri?eid=2-s2.0-85199077067&doi=10.1016%2fj.jaut.2024.103290&partnerID=40&md5=af4034f13534d2ee49ca0b5158f8abdb
AB  - To assess functional differences between the microbiomes of individuals with autoimmune risk-associated human leukocyte antigen (HLA) genetics and autoimmune protection-associated HLA, we performed a metagenomic analysis of stool samples from 72 infants in the All Babies in Southeast Sweden general-population cohort and assessed haplotype-peptide binding affinities. Infants with risk-associated HLA DR3-DQ2.5 and DR4-DQ8 had a higher abundance of known pathogen-associated molecular patterns and virulence related genes than infants with protection-associated HLA DR15-DQ6.2. However, there was limited overlap in the type of inflammatory trigger between risk groups. Supported by a high Firmicutes/Bacteroides ratio and differentially abundant flagellated species, genes related to the synthesis of flagella were prominent in those with HLA DR3-DQ2.5. However, this haplotype had a significantly lower likelihood of binding affinity to flagellin peptides. O-antigen biosynthesis genes were significantly correlated with the risk genotypes and absent from protective genotype association, supported by the differential abundance of gram-negative bacteria seen in the risk-associated groups. Genes related to vitamin B biosynthesis stood out in higher abundance in infants with HLA DR3-DQ2.5/DR4-DQ8 heterozygosity compared to those with autoimmune-protective genetics. Prevotella species and genus were significantly abundant in all infant groups with high risk for autoimmune disease. The potential inflammatory triggers associated with genetic risk for autoimmunity have significant implications. These results suggest that certain HLA haplotypes may be creating the opportunity for dysbiosis and subsequent inflammation early in life by clearing beneficial microbes or not clearing proinflammatory microbes. This HLA gatekeeping may prevent genetically at-risk individuals from benefiting from probiotic therapies by restricting the colonization of those beneficial bacteria. © 2024 The Authors
KW  - ABIS
KW  - Autoimmune disease
KW  - DR3-DQ2
KW  - DR4-DQ8
KW  - HLA
KW  - Inflammation
KW  - Type 1 diabetes
KW  - beta lactam antibiotic
KW  - DNA
KW  - flagellin
KW  - HLA DQ8 antigen
KW  - HLA DR3 antigen
KW  - HLA DR4 antigen
KW  - O antigen
KW  - outer membrane protein
KW  - pathogen associated molecular pattern
KW  - probiotic agent
KW  - RNA 16S
KW  - vancomycin
KW  - virulence factor
KW  - vitamin B group
KW  - antibiotic resistance
KW  - Article
KW  - autoimmune disease
KW  - autoimmunity
KW  - Bacteroides
KW  - beta-lactam resistance
KW  - binding affinity
KW  - biosynthesis
KW  - cohort analysis
KW  - disease association
KW  - dysbiosis
KW  - feces analysis
KW  - female
KW  - Firmicutes
KW  - flagellum
KW  - genetic risk
KW  - genotype
KW  - genotyping
KW  - Gram negative bacterium
KW  - haplotype
KW  - heterozygosity
KW  - high risk population
KW  - HLA system
KW  - housekeeping gene
KW  - human
KW  - infant
KW  - inflammation
KW  - insulin dependent diabetes mellitus
KW  - intestine flora
KW  - logistic regression analysis
KW  - major clinical study
KW  - male
KW  - metagenome
KW  - metagenomics
KW  - microbiome
KW  - nonhuman
KW  - pathogenesis
KW  - Prevotella
KW  - prospective study
KW  - rheumatoid arthritis
KW  - Sweden
KW  - taxonomy
KW  - vancomycin resistance
KW  - virulence
KW  - vitamin metabolism
M3  - Article
DB  - Scopus
N1  - Export Date: 28 August 2024; Cited By: 0
ER  -

TY  - JOUR
AU  - Ruan, X.L.
AU  - Qin, X.
AU  - Li, M.
TI  - Nosocomial bloodstream infection pathogen Pantoea dispersa: a case report and literature review
PY  - 2022
T2  - Journal of Hospital Infection
VL  - 127
SP  - 77
EP  - 82
DO  - 10.1016/j.jhin.2022.06.011
UR  - https://www.scopus.com/inward/record.uri?eid=2-s2.0-85134548078&doi=10.1016%2fj.jhin.2022.06.011&partnerID=40&md5=c8cce0f7a62bb3e4a572adb9b981b177
AB  - Pantoea dispersa is a Gram-negative bacterium frequently found in plants, soil, and water. The genus Pantoea is a rare pathogen in human infectious diseases. The known susceptible populations include infants and postoperative and immunocompromised patients. To date, there have been no reports of nosocomial bloodstream infection due to P. dispersa following chest puncture. A 72-year-old Chinese woman suffering from chest distress was found to be blood culture positive for a Gram-negative bacterium. The organism was identified as P. dispersa through Vitek 2, matrix-assisted laser desorption/ionization time-of-flight mass spectrometry, and 16S rRNA gene sequencing. Although cefoperazone–sulbactam and imipenem were used for treatment, the patient died four days later. To the best of our knowledge, this is the first case of nosocomial bloodstream infection caused by P. dispersa in China. We hope that this article might help clinicians understand better the potential pathogenicity of this pathogen. © 2022 The Healthcare Infection Society
KW  - Case report
KW  - Nosocomial bloodstream infection
KW  - Pantoea dispersa
KW  - Sepsis
KW  - Aged
KW  - Cross Infection
KW  - Female
KW  - Humans
KW  - Pantoea
KW  - RNA, Ribosomal, 16S
KW  - Sepsis
KW  - Spectrometry, Mass, Matrix-Assisted Laser Desorption-Ionization
KW  - amikacin
KW  - amino terminal pro brain natriuretic peptide
KW  - C reactive protein
KW  - cefazolin
KW  - cefepime
KW  - cefoperazone plus sulbactam
KW  - ceftazidime
KW  - ceftriaxone
KW  - cefuroxime
KW  - ciprofloxacin
KW  - cotrimoxazole
KW  - daptomycin
KW  - gentamicin
KW  - imipenem
KW  - levofloxacin
KW  - meropenem
KW  - piperacillin
KW  - RNA 16S
KW  - tigecycline
KW  - tobramycin
KW  - RNA 16S
KW  - abnormal laboratory result
KW  - aged
KW  - antibiotic sensitivity
KW  - bacterium identification
KW  - blood culture
KW  - blood gas analysis
KW  - blood vessel calcification
KW  - bloodstream infection
KW  - case report
KW  - catheterization
KW  - chest tightness
KW  - chill
KW  - Chinese
KW  - chronic inflammation
KW  - clinical article
KW  - cooling
KW  - coronary angiography
KW  - coronary artery bypass surgery
KW  - death
KW  - dyspnea
KW  - echography
KW  - effusion
KW  - female
KW  - fever
KW  - Gram negative infection
KW  - heart failure
KW  - heart injury
KW  - hemodialysis
KW  - hospital infection
KW  - human
KW  - human cell
KW  - hypertension
KW  - hypotension
KW  - interlobar effusion
KW  - leukocyte count
KW  - matrix-assisted laser desorption-ionization mass spectrometry
KW  - non insulin dependent diabetes mellitus
KW  - noninvasive ventilation
KW  - Pantoea
KW  - Pantoea dispersa
KW  - pericardial effusion
KW  - pleura effusion
KW  - pneumonia
KW  - Review
KW  - RNA sequencing
KW  - sepsis
KW  - septic shock
KW  - thoracocentesis
KW  - thorax drainage
KW  - chemistry
KW  - cross infection
KW  - genetics
KW  - microbiology
KW  - sepsis
M3  - Review
DB  - Scopus
N1  - Export Date: 28 August 2024; Cited By: 4
ER  -

TY  - JOUR
AU  - Ziaka, M.
AU  - Papakonstantinou, E.
AU  - Vasileiou, E.
AU  - Chorafa, E.
AU  - Antachopoulos, C.
AU  - Roilides, E.
TI  - Paediatric cutaneous mucormycosis: A case report and review of the literature
PY  - 2022
T2  - Mycoses
VL  - 65
IS  - 7
SP  - 674
EP  - 682
DO  - 10.1111/myc.13452
UR  - https://www.scopus.com/inward/record.uri?eid=2-s2.0-85130455431&doi=10.1111%2fmyc.13452&partnerID=40&md5=2b97971bdc95ba632841603ccf864ee9
AB  - Background: Mucormycosis has emerged as an increasingly important fungal disease for immunocompromised children and neonates, with the cutaneous form being one of its most common presentations. Methods: We present a cutaneous mucormycosis case in a 10-year-old girl and analyse reports of single cases and case series of cutaneous mucormycosis in ≤16-year-old patients, recorded in PUBMED from 1953 to 2020, for epidemiology, risk factors, diagnostic and therapeutic procedures and outcome. Results: 113 cases were enrolled. Median age was 5 years (Interquartile Range [IQR] 10.9), without gender predominance. Underlying conditions were haematologic malignancies/disorders (25.7%), prematurity (23%), solid organ transplantation (3.5%), diabetes mellitus type 1 (4.4%), immunodeficiency and other diseases (14.2%), and no underlying conditions (29.2%). Inoculation occurred through major trauma (12.4%), including surgery and motor vehicle accidents, catheter sites (27.4%), dressings, patches and probes (11.5%), burns and farm-related accidents (8.8%). Rhizopus spp. was most frequently isolated (43.4%), followed by Lichtheimia corymbifera (9.7%), Saksenaea vasiformis (8%), Mucor and Rhizomucor spp. (5.3% each), other species/combinations (7.2%) and unspecified isolates (21.2%). Surgery was combined with antifungals in 62.8%. Each was performed solely in 27.4% and 6.2%, respectively. Amphotericin B was used in 78% (alone in 55.8% and combined with other antifungals in 22.2%) of the cases. Overall mortality was 26.5%. In regression analysis, prematurity and haematologic malignancies/disorders were associated with increased mortality, whereas combination of antifungals and surgery with improved survival. Conclusion: Cutaneous mucormycosis mainly affects premature infants and children with haematologic malignancies/disorders. Outcome is improved when active antifungal therapy and surgery are combined. © 2022 Wiley-VCH GmbH.
KW  - cutaneous infection
KW  - epidemiology
KW  - outcome
KW  - paediatric mucormycosis
KW  - soft tissue infection
KW  - Adolescent
KW  - Amphotericin B
KW  - Antifungal Agents
KW  - Child
KW  - Child, Preschool
KW  - Female
KW  - Hematologic Neoplasms
KW  - Humans
KW  - Infant, Newborn
KW  - Mucormycosis
KW  - Neoplasms
KW  - Rhizopus
KW  - amphotericin B
KW  - amphotericin B deoxycholate
KW  - amphotericin B lipid complex
KW  - asparaginase
KW  - bifonazole
KW  - caspofungin
KW  - corticosteroid
KW  - cotrimoxazole
KW  - daunorubicin
KW  - deferoxamine
KW  - isavuconazole
KW  - itraconazole
KW  - methotrexate
KW  - micafungin
KW  - posaconazole
KW  - potassium
KW  - prednisone
KW  - terbinafine
KW  - vincristine
KW  - amphotericin B
KW  - antifungal agent
KW  - acute lymphoblastic leukemia
KW  - adolescent
KW  - anaphylaxis
KW  - antifungal therapy
KW  - Apophysomyces
KW  - brain disease
KW  - burn
KW  - case report
KW  - catheter removal
KW  - chest tightness
KW  - child
KW  - Cunninghamella bertholletiae
KW  - diagnostic procedure
KW  - drug dose reduction
KW  - drug substitution
KW  - drug withdrawal
KW  - epidemiological data
KW  - epilepsy
KW  - female
KW  - fungus
KW  - fungus isolation
KW  - hematologic disease
KW  - hematologic malignancy
KW  - hot flush
KW  - human
KW  - human tissue
KW  - hypokalemia
KW  - hypotension
KW  - immune deficiency
KW  - inoculation
KW  - insulin dependent diabetes mellitus
KW  - kidney dysfunction
KW  - Lichtheimia corymbifera
KW  - liver toxicity
KW  - major clinical study
KW  - male
KW  - mortality
KW  - mortality rate
KW  - Mucor
KW  - Mucor hiemalis
KW  - mucormycosis
KW  - nephrotoxicity
KW  - newborn
KW  - nonhuman
KW  - organ transplantation
KW  - outcome assessment
KW  - Pearson syndrome
KW  - prematurity
KW  - Review
KW  - Rhizomucor
KW  - Rhizomucor pusillus
KW  - Rhizopus
KW  - Rhizopus microsporus
KW  - Rhizopus microsporus var. rhizopodiformis
KW  - Rhizopus oryzae
KW  - risk factor
KW  - Saksenaea vasiformis
KW  - school child
KW  - skin infection
KW  - subcutaneous hemorrhage
KW  - surgical debridement
KW  - survival
KW  - Syncephalastrum racemosum
KW  - tachycardia
KW  - traffic accident
KW  - complication
KW  - hematologic disease
KW  - mucormycosis
KW  - neoplasm
KW  - preschool child
M3  - Review
DB  - Scopus
N1  - Export Date: 28 August 2024; Cited By: 8
ER  -

TY  - JOUR
AU  - Novak, A.
AU  - Dzelalija, M.
AU  - Goic-Barisic, I.
AU  - Kovacic, A.
AU  - Pirija, M.
AU  - Maravic, A.
AU  - Radic, M.
AU  - Marinovic, J.
AU  - Rubic, Z.
AU  - Carev, M.
AU  - Tonkic, M.
TI  - Phenotypic and Molecular Characterization of a Hospital Outbreak Clonal Lineage of Salmonella enterica Subspecies enterica serovar Mikawasima Containing blaTEM-1B and blaSHV-2 That Emerged on a Neonatal Ward, During the COVID-19 Pandemic
PY  - 2024
T2  - Microbial Drug Resistance
VL  - 30
IS  - 3
SP  - 118
EP  - 126
DO  - 10.1089/mdr.2023.0132
UR  - https://www.scopus.com/inward/record.uri?eid=2-s2.0-85187206056&doi=10.1089%2fmdr.2023.0132&partnerID=40&md5=d079af14c84a2e238a84ac4dd205fae2
AB  - Nontyphoid salmonella can cause severe infections in newborns and is therefore declared a pathogen of major health significance at this age. The aim of the study was molecular and antimicrobial characterization of b-lactamase-producing Salmonella Mikawasima outbreak clone on a Neonatal ward, University Hospital of Split (UHS), Croatia during the COVID-19 pandemic. From April 2020, until April 2023, 75 nonrepetitive strains of Salmonella Mikawasima were isolated from stool specimens and tested for antimicrobial resistance. All 75 isolates were resistant to ampicillin and gentamicin, while 98% of isolates were resistant to amoxicillin/ clavulanic acid. A high level of resistance was observed to third-generation cephalosporins (36% to ceftriaxone and 47% to ceftazidime). Extended-spectrum b-lactamase production was phenotypically detected by double-disk synergy test in 40% of isolates. Moderate resistance to quinolones was detected; 7% of isolates were resistant to pefloxacin and ciprofloxacin. All isolates were susceptible to carbapenems, chloramphenicol, and co-trimoxazole. Fourteen representative isolates, from 2020, 2021, 2022, and 2023, were analyzed with PFGE and all of them belong to the same clone. Whole-genome sequencing (WGS) analysis of three outbreak-related strains (SM1 and SM2 from 2020 and SM3 from 2023) confirmed that these strains share the same serotype (Mikawasima), multilocus sequence typing profile (ST2030), resistance genes [blaTEM-1B, aac(6¢)-Iaa, aac(6¢)Im, and aph(2¢¢)-Ib)] and carry incompatibility group C (IncC) plasmid. Furthermore, the gene blaSHV-2 was detected in SM1 and SM2. In summary, WGS analysis of three representative strains clearly demonstrates the persistence of b-lactamase-producing Salmonella Mikawasima in UHS during the 4-year period. © 2024 Mary Ann Liebert Inc.. All rights reserved.
KW  - bla<sub>TEM-1B,</sub> bla<sub>SHV-2,</sub> tet(D)
KW  - MLST
KW  - Salmonella Mikawasima
KW  - whole-genome sequencing
KW  - Anti-Bacterial Agents
KW  - beta-Lactamases
KW  - COVID-19
KW  - Drug Resistance, Multiple, Bacterial
KW  - Hospitals
KW  - Humans
KW  - Infant, Newborn
KW  - Microbial Sensitivity Tests
KW  - Pandemics
KW  - Salmonella
KW  - Salmonella enterica
KW  - Salmonella enterica subsp. enterica
KW  - Serogroup
KW  - amoxicillin plus clavulanic acid
KW  - ampicillin
KW  - azithromycin
KW  - beta lactamase
KW  - carbapenem derivative
KW  - ceftazidime
KW  - ceftriaxone
KW  - cephalosporin derivative
KW  - chloramphenicol
KW  - ciprofloxacin
KW  - cotrimoxazole
KW  - extended spectrum beta lactamase
KW  - gentamicin
KW  - glycopeptide
KW  - imipenem
KW  - meropenem
KW  - oxacillin
KW  - pefloxacin
KW  - penicillin G
KW  - quinolone derivative
KW  - tetracycline derivative
KW  - third generation cephalosporin
KW  - antiinfective agent
KW  - aged
KW  - antibiotic resistance
KW  - antibiotic sensitivity
KW  - antimicrobial activity
KW  - Article
KW  - bacterium isolation
KW  - controlled study
KW  - core genome
KW  - coronavirus disease 2019
KW  - Croatia
KW  - DNA extraction
KW  - human
KW  - multilocus sequence typing
KW  - newborn
KW  - nonhuman
KW  - observational study
KW  - pathogenicity
KW  - phenotype
KW  - phylogeny
KW  - plasmid
KW  - pulsed field gel electrophoresis
KW  - retrospective study
KW  - Salmonella enterica
KW  - Salmonella mikawasima
KW  - serotype
KW  - serotyping
KW  - strain identification
KW  - subspecies
KW  - whole genome sequencing
KW  - coronavirus disease 2019
KW  - genetics
KW  - hospital
KW  - microbial sensitivity test
KW  - multidrug resistance
KW  - pandemic
KW  - Salmonella
KW  - Salmonella enterica subsp. enterica
KW  - serotype
M3  - Article
DB  - Scopus
N1  - Export Date: 28 August 2024; Cited By: 0
ER  -

TY  - JOUR
AU  - Choon, S.E.
AU  - Elewski, B.E.
AU  - Fujita, H.
AU  - Geng, S.
AU  - van de Kerkhof, P.
AU  - Mburu, S.
AU  - Puig, L.
AU  - Romiti, R.
AU  - Venturini, M.
TI  - Diversity in the clinical presentation of generalized pustular psoriasis (GPP): A series of case vignettes from around the world
PY  - 2023
T2  - Experimental Dermatology
VL  - 32
IS  - 8
SP  - 1284
EP  - 1295
DO  - 10.1111/exd.14794
UR  - https://www.scopus.com/inward/record.uri?eid=2-s2.0-85151917564&doi=10.1111%2fexd.14794&partnerID=40&md5=0c22a7686a0070356a30ec8a7450f1a2
AB  - A key principle of clinical studies and case reports is that they should reflect the demographics and epidemiology of the patient population concerned. Here, we have compiled a diverse group of clinical cases of generalized pustular psoriasis (GPP) to showcase the differences in GPP presentation in patients worldwide. We attempt to capture the broad spectrum of clinical presentations of GPP and showcase the diversity of the patient population. The patients included in this series are diverse in age, genetic background, skin phototype and medical history. Moreover, they present with a variety of clinical courses of GPP and different degrees of systemic involvement, and experience flares triggered by different inciting factors. The key learnings from this case series may support physicians in identifying and managing patients with this rare and multifaceted disease that can affect patients both physically and psychologically. © 2023 The Authors. Experimental Dermatology published by John Wiley & Sons Ltd.
KW  - case study
KW  - generalized pustular psoriasis
KW  - Acute Disease
KW  - Chronic Disease
KW  - Humans
KW  - Psoriasis
KW  - Skin
KW  - acitretin
KW  - adalimumab
KW  - alanine aminotransferase
KW  - aspartate aminotransferase
KW  - bilirubin
KW  - C reactive protein
KW  - calcium
KW  - creatinine
KW  - cyclosporine
KW  - glucocorticoid
KW  - glucose
KW  - hemoglobin
KW  - methotrexate
KW  - methylprednisolone
KW  - metoprolol
KW  - prednisone
KW  - retinoid
KW  - triamcinolone
KW  - tumor necrosis factor inhibitor
KW  - ustekinumab
KW  - vancomycin
KW  - vitamin D
KW  - acanthosis
KW  - acute kidney failure
KW  - adolescent
KW  - adult
KW  - adult respiratory distress syndrome
KW  - age
KW  - aged
KW  - Article
KW  - asthenia
KW  - asymptomatic disease
KW  - bioinformatics
KW  - body surface
KW  - body temperature measurement
KW  - CARD14 gene
KW  - cardiologist
KW  - case report
KW  - case study
KW  - cesarean section
KW  - child
KW  - childbirth
KW  - chill
KW  - Chinese
KW  - chronic kidney failure
KW  - clinical article
KW  - clinical feature
KW  - collaborative care team
KW  - comorbidity
KW  - consultation
KW  - coronary artery disease
KW  - dermatologist
KW  - deterioration
KW  - disease association
KW  - disease exacerbation
KW  - disease severity
KW  - drug dose increase
KW  - drug dose reduction
KW  - drug response
KW  - dyslipidemia
KW  - emergency surgery
KW  - endocrinologist
KW  - erythema
KW  - erythroderma
KW  - family history
KW  - fatality
KW  - father
KW  - fatigue
KW  - female
KW  - fetus movement
KW  - fever
KW  - follow up
KW  - gene
KW  - gene identification
KW  - gene mutation
KW  - generalized pustular psoriasis
KW  - genetic analysis
KW  - genetic association
KW  - genetic background
KW  - genotype phenotype correlation
KW  - gestational age
KW  - glucose blood level
KW  - heart arrhythmia
KW  - heart right bundle branch block
KW  - hepatitis
KW  - heterozygote
KW  - histopathology
KW  - hospital admission
KW  - hospital discharge
KW  - hospital readmission
KW  - human
KW  - human cell
KW  - human tissue
KW  - hypercalcemia
KW  - hyperkalemia
KW  - hypertension
KW  - hypocalcemia
KW  - hypokalemia
KW  - hypoparathyroidism
KW  - hypoproteinemia
KW  - IL36RN gene
KW  - impetigo herpetiformis
KW  - infancy
KW  - inflammatory infiltrate
KW  - intensive care
KW  - intensive care unit
KW  - laboratory test
KW  - leukocyte count
KW  - leukocytosis
KW  - linear IgA bullous dermatosis
KW  - maintenance therapy
KW  - malaise
KW  - male
KW  - meconium aspiration
KW  - medical history
KW  - menstruation
KW  - middle aged
KW  - mother
KW  - mouth ulcer
KW  - nephrologist
KW  - nephrology
KW  - neutrophil
KW  - neutrophilia
KW  - newborn
KW  - non insulin dependent diabetes mellitus
KW  - pain intensity
KW  - pathogenicity
KW  - patient care
KW  - patient history of hysterectomy
KW  - patient monitoring
KW  - patient referral
KW  - physiological stress
KW  - pneumonia
KW  - pregnancy
KW  - pregnant woman
KW  - psoriasis
KW  - psoriatic arthritis
KW  - puerperium
KW  - pus
KW  - recurrent disease
KW  - remission
KW  - rheumatologist
KW  - scalp defect
KW  - school child
KW  - self report
KW  - sepsis
KW  - septic shock
KW  - septicemia
KW  - skin biopsy
KW  - skin burning sensation
KW  - skin color
KW  - skin defect
KW  - skin edema
KW  - skin exfoliation
KW  - skinfold
KW  - subcorneal pustular dermatosis
KW  - total thyroidectomy
KW  - toxic goiter
KW  - upper respiratory tract infection
KW  - vignette
KW  - visual analog scale
KW  - young adult
KW  - acute disease
KW  - chronic disease
KW  - psoriasis
KW  - skin
M3  - Article
DB  - Scopus
N1  - Export Date: 28 August 2024; Cited By: 2
ER  -

TY  - JOUR
AU  - Hsu, P.-C.
AU  - Wang, Y.-W.
AU  - Chen, B.-H.
AU  - Hong, Y.-P.
AU  - Teng, R.-H.
AU  - Liu, P.-Y.
AU  - Chiou, C.-S.
TI  - Carbapenem resistance in extensively drug-resistant Salmonella enterica serovar Agona and AmpC β-lactamase-producing S. Infantis
PY  - 2023
T2  - Microbiology Spectrum
VL  - 11
IS  - 6
DO  - 10.1128/spectrum.02922-23
UR  - https://www.scopus.com/inward/record.uri?eid=2-s2.0-85179906320&doi=10.1128%2fspectrum.02922-23&partnerID=40&md5=6ff63dd29e70bee4b10f27635a4e302e
AB  - We report that carbapenem resistance developed in an extensively drug-resistant Salmonella enterica serovar Agona strain during antimicrobial therapy and in an AmpC β-lactamase-producing S. Infantis strain. Whole-genome sequence analysis indicated that carbapenem resistance in the S. Agona strain was associated with the insertion of a 160-kb IS15DI composite transposon in ompC_378, which encodes a porin consisting of 378 amino acids, along with a 397-bp deletion in the ompD. The transposon harbored 12 resistance genes including blaCTX-M-55 and an effluxpump regulatory gene, ramAp. Carbapenem resistance in the blaCMY-2-carrying S. Infantis strain was linked to the insertion of a 22,905-bp segment located 10 bp upstream of the ompC_378 coding sequence, as well as a 254-bp deletion in ompD. Our findingsindicate that the loss of both ompC_378 and ompD is necessary for carbapenem resistance in extended-spectrum β-lactamase and AmpC β-lactamase-producing Salmonella strains.  © 2023 Hsu et al.
KW  - antimicrobial resistance
KW  - carbapenem resistance
KW  - extensively drug-resistant (XDR)
KW  - non-typhoidal salmonella (NTS)
KW  - Salmonellosis
KW  - transposon
KW  - whole-genome sequencing
KW  - Anti-Bacterial Agents
KW  - Bacterial Proteins
KW  - beta-Lactamases
KW  - Carbapenems
KW  - Escherichia coli
KW  - Microbial Sensitivity Tests
KW  - Porins
KW  - Salmonella
KW  - Salmonella enterica
KW  - Salmonella enterica subsp. enterica
KW  - Serogroup
KW  - ampicillin
KW  - azithromycin
KW  - beta lactamase AmpC
KW  - cefepime
KW  - cefoperazone plus sulbactam
KW  - cefotaxime
KW  - ceftazidime
KW  - ceftriaxone
KW  - chloramphenicol
KW  - ciprofloxacin
KW  - colistin
KW  - cotrimoxazole
KW  - ertapenem
KW  - extended spectrum beta lactamase
KW  - flomoxef
KW  - gentamicin
KW  - imipenem
KW  - meropenem
KW  - nalidixic acid
KW  - quinoline derived antiinfective agent
KW  - sulfamethoxazole
KW  - sultamicillin
KW  - tetracycline
KW  - tigecycline
KW  - trimethoprim
KW  - AmpC beta-lactamases
KW  - antiinfective agent
KW  - bacterial protein
KW  - beta lactamase
KW  - carbapenem derivative
KW  - porin
KW  - aged
KW  - antibiotic resistance
KW  - antibiotic sensitivity
KW  - antimicrobial therapy
KW  - Article
KW  - bacterial gene
KW  - bacterial strain
KW  - carbapenem resistance
KW  - case report
KW  - chill
KW  - chromosome
KW  - clinical article
KW  - controlled study
KW  - dyspnea
KW  - Enterobacteriaceae
KW  - feces culture
KW  - female
KW  - fever
KW  - follow up
KW  - gene
KW  - gene sequence
KW  - genetic analysis
KW  - human
KW  - matrix assisted laser desorption ionization time of flight mass spectrometry
KW  - methicillin resistant Staphylococcus aureus
KW  - minimum inhibitory concentration
KW  - multilocus sequence typing
KW  - non insulin dependent diabetes mellitus
KW  - nucleotide sequence
KW  - phylogenetic tree
KW  - polymerase chain reaction
KW  - Salmonella
KW  - Salmonella enterica
KW  - Salmonella enterica serovar Agona
KW  - Salmonella enterica serovar Infantis
KW  - sequence analysis
KW  - transposon
KW  - very elderly
KW  - whole genome sequencing
KW  - Escherichia coli
KW  - genetics
KW  - metabolism
KW  - microbial sensitivity test
KW  - Salmonella enterica
KW  - Salmonella enterica subsp. enterica
KW  - serotype
M3  - Article
DB  - Scopus
N1  - Export Date: 28 August 2024; Cited By: 4
ER  -

TY  - JOUR
AU  - Detollenaere, J.
AU  - Van Ingelghem, I.
AU  - Van den Heede, K.
AU  - Vlayen, J.
TI  - Systematic literature review on the effectiveness and safety of paediatric hospital-at-home care as a substitute for hospital care
PY  - 2023
T2  - European Journal of Pediatrics
VL  - 182
IS  - 6
SP  - 2735
EP  - 2757
DO  - 10.1007/s00431-023-04916-2
UR  - https://www.scopus.com/inward/record.uri?eid=2-s2.0-85151547988&doi=10.1007%2fs00431-023-04916-2&partnerID=40&md5=41e45c330b232fde634c86ad053ca633
AB  - The hospital landscape is shifting to new care models to meet current challenges in demand, technology, available budgets and staffing. These challenges also apply to the paediatric population, leading to a reduction in paediatric hospital beds and occupancy rates. Paediatric hospital-at-home (HAH) care is used to substitute hospital care in an attempt to bring hospital services closer to children’s homes. In addition, these models attempt to avoid fragmentation of care between hospitals and the community. An important prerequisite for this paediatric HAH care is that it is safe and at least as effective as standard hospital care. The aim of this systematic review is to analyse the evidence on the impact of paediatric HAH care on hospital utilisation, patient outcomes and costs. Four bibliographic databases (Medline, Embase, Cinahl and Cochrane Library) were systematically searched for RCTs and pseudo-RCTs that studied the effectiveness and safety of short-term paediatric HAH care with a focus on models as an alternative to acute hospital admissions. Pseudo-RCTs are defined as observational studies that mimic the design of an RCT, but without randomisation. Outcomes of interest were the length of stay, acute (re)admissions, adverse health outcomes, therapy adherence, parental satisfaction or experience and costs. Only articles written in English, Dutch and French conducted in upper-middle and high-income countries and published between 2000 and 2021 were included. Quality assessment was carried out by two assessors using the Cochrane Collaboration’s tool for assessing the risk of bias. Reporting is done in accordance with the PRISMA guidelines. We identified 18 (pseudo) RCTs and 25 publications of low to very low quality. Most of the included RCTs focused on the neonatal population: phototherapy for neonatal jaundice, early discharge after birth combined with outpatient neonatal care. Other RCTs focused on chemotherapy for acute lymphoblastic leukaemia, diabetes type 1 education, oxygen therapy for acute bronchiolitis, an outpatient service for children with infectious diseases and antibiotic treatment for low-risk febrile neutropenia, cellulitis and perforated appendicitis. The identified study results show that paediatric HAH care is not associated with more adverse events or hospital readmissions. The impact of paediatric HAH care on costs is less clear. Conclusions: This review suggests that paediatric HAH care is not associated with more adverse events or hospital readmissions for various clinical indications compared to a standard hospital. Because of the low to very low level of evidence, it is worthwhile to further investigate safety, efficacy and cost effects under strict and well-controlled conditions. This systematic review provides guidance on the essential elements that should be included in HAH care programmes for each type of indication and/or intervention.What is Known:• The hospital landscape is shifting new models of care to meet current challenges in demand, technology, staffing and models of care. Paediatric HAH care is one of these models. Previous literature reviews are inconclusive whether this is a safe and effective way of providing care.What is New:• New evidence suggests that paediatric HAH care for various clinical indications is not associated with adverse events or hospital readmissions compared to a standard hospital. Current evidence is characterised by a low level of quality. • The current review provides guidance on the essential elements that should be included in HAH care programmes for each type of indication and/or intervention. © 2023, The Author(s), under exclusive licence to Springer-Verlag GmbH Germany, part of Springer Nature.
KW  - Adverse events
KW  - Costs
KW  - Effectiveness
KW  - Paediatric
KW  - Readmission
KW  - Safety
KW  - Child
KW  - Home Care Services
KW  - Hospitalization
KW  - Hospitals, Pediatric
KW  - Humans
KW  - Infant, Newborn
KW  - Patient Discharge
KW  - Patient Readmission
KW  - antibiotic agent
KW  - oxygen
KW  - acute disease
KW  - acute lymphoblastic leukemia
KW  - adverse outcome
KW  - antibiotic therapy
KW  - appendix perforation
KW  - Article
KW  - bibliographic database
KW  - bronchiolitis
KW  - cancer chemotherapy
KW  - cellulitis
KW  - child
KW  - diabetes education
KW  - Dutchman
KW  - English (language)
KW  - febrile neutropenia
KW  - female
KW  - French (language)
KW  - health care cost
KW  - high income country
KW  - home care
KW  - hospital admission
KW  - hospital care
KW  - hospital discharge
KW  - hospital readmission
KW  - hospital service
KW  - hospital utilization
KW  - hospitalization
KW  - human
KW  - infant
KW  - insulin dependent diabetes mellitus
KW  - length of stay
KW  - low risk patient
KW  - major clinical study
KW  - male
KW  - newborn
KW  - newborn care
KW  - newborn jaundice
KW  - observational study
KW  - outpatient care
KW  - oxygen therapy
KW  - parent
KW  - patient compliance
KW  - patient education
KW  - patient satisfaction
KW  - pediatric hospital
KW  - personal experience
KW  - phototherapy
KW  - Preferred Reporting Items for Systematic Reviews and Meta-Analyses
KW  - prematurity
KW  - publication
KW  - quality control
KW  - randomized controlled trial (topic)
KW  - systematic review
KW  - treatment outcome
KW  - very low birth weight
M3  - Article
DB  - Scopus
N1  - Export Date: 28 August 2024; Cited By: 5
ER  -

TY  - JOUR
AU  - Das, T.K.
AU  - Pradhan, S.
AU  - Chakrabarti, S.
AU  - Mondal, K.C.
AU  - Ghosh, K.
TI  - Current status of probiotic and related health benefits
PY  - 2022
T2  - Applied Food Research
VL  - 2
IS  - 2
C7  - 100185
DO  - 10.1016/j.afres.2022.100185
UR  - https://www.scopus.com/inward/record.uri?eid=2-s2.0-85135857775&doi=10.1016%2fj.afres.2022.100185&partnerID=40&md5=10d8c003ba091ec0c0115dfbe2f5c7c3
AB  - This review is aimed to explore the health beneficial effects of probiotics which are live microorganisms that provide a positive health influence on humans when taken in sufficient quantity. Lactic acid bacteria, bifidobacteria, and yeast are frequently used as probiotics. These health-beneficial bacteria could compete with pathogens and modulate the gut microbiota, and exhibit immunomodulatory, anti-obesity, anti-diabetic, and anti-cancer activities which are discussed in this review. Moreover, recent studies showed that probiotics could neutralize COVID-19 infections. Hence, probiotics have become an alternative to several drugs including antibiotics. In addition, probiotic efficacy also depends on the delivery system as the delivery agents help the bacteria to survive in the harsh environment of the human gut. Considering these health benefits of probiotics, now it has been applied to different food materials which are designated as functional food. This review explored a portrait of the beneficial effects of probiotics on human health. © 2022 The Author(s)
KW  - Cancer
KW  - Health benefits
KW  - Immunomodulation
KW  - Obesity
KW  - Probiotics
KW  - Safety assessment
KW  - antibiotic agent
KW  - nucleotide binding oligomerization domain protein
KW  - placebo
KW  - probiotic agent
KW  - short chain fatty acid
KW  - toll like receptor
KW  - antibiotic associated diarrhea
KW  - antidiabetic activity
KW  - antineoplastic activity
KW  - antiobesity activity
KW  - Bifidobacterium
KW  - Bifidobacterium lactis
KW  - Bifidobacterium longum
KW  - Bifidobacterium longum subsp. infantis
KW  - colon cancer
KW  - coronavirus disease 2019
KW  - dental caries
KW  - diarrhea
KW  - drug efficacy
KW  - Enterococcus
KW  - Escherichia coli
KW  - food allergy
KW  - functional food
KW  - human
KW  - hypocholesterolemic activity
KW  - immune system
KW  - immunomodulation
KW  - inflammatory bowel disease
KW  - insulin dependent diabetes mellitus
KW  - intestine flora
KW  - intestine mucosa
KW  - Kluyveromyces lactis
KW  - lactic acid bacterium
KW  - Lactobacillus
KW  - Lactococcus
KW  - lactose intolerance
KW  - Leuconostoc
KW  - liver disease
KW  - non insulin dependent diabetes mellitus
KW  - nonhuman
KW  - obesity
KW  - orthodontic procedure
KW  - quality control
KW  - Review
KW  - Saccharomyces boulardii
KW  - Saccharomyces cerevisiae
KW  - stomach ulcer
KW  - Streptococcus
KW  - traveller diarrhea
KW  - urogenital tract infection
KW  - yeast
M3  - Review
DB  - Scopus
N1  - Export Date: 28 August 2024; Cited By: 88
ER  -

TY  - JOUR
AU  - Jevtic, D.
AU  - Dumic, I.
AU  - Nordin, T.
AU  - Singh, A.
AU  - Sulovic, N.
AU  - Radovanovic, M.
AU  - Jecmenica, M.
AU  - Milovanovic, T.
TI  - Less known gastrointestinal manifestations of drug reaction with eosinophilia and systemic symptoms (Dress) syndrome: A systematic review of the literature
PY  - 2021
T2  - Journal of Clinical Medicine
VL  - 10
IS  - 18
C7  - 4287
DO  - 10.3390/jcm10184287
UR  - https://www.scopus.com/inward/record.uri?eid=2-s2.0-85115163818&doi=10.3390%2fjcm10184287&partnerID=40&md5=b0de6ebff2d238468b835a09201d9799
AB  - Drug reaction with eosinophilia and systemic symptoms (DRESS) syndrome is a potentially life threatening severe cutaneous drug reaction. Most patients develop eosinophilia, a rash, a fever, lymphadenopathy and variable visceral organ involvement 2–6 weeks following exposure to the inciting medication. Unlike other severe cutaneous drug reactions, internal organ involvement that leads to high mortality is a unique feature of DRESS syndrome. While the liver is the most common internal organ involved, literally every other visceral organ can be affected in this syndrome. The lesser-known gastrointestinal manifestations of this syndrome include esophagitis, gastritis, enteritis, colitis, pancreatitis and a late autoimmune sequela due to pancreatic injury such as fulminant type 1 diabetes mellitus, autoimmune type 1 diabetes mellitus and type 2 diabetes mellitus. While these entities are less common, they are associated with equally severe complications and adverse patient outcomes. In this review, we synthetize data on these rare manifestations using Preferred Reporting Items for Systematic Reviews and Meta-Analyses (PRISMA) guidelines. The liver, the most common visceral organ involved, has been described as part of DRESS elsewhere and is not included in the scope of this article. © 2021 by the authors. Licensee MDPI, Basel, Switzerland. This article is an open access article distributed under the terms and conditions of the Creative Commons Attribution (CC BY) license (http://creativecommons.org/licenses /by/4.0/).
KW  - Colitis
KW  - Diabetes mellitus
KW  - DRESS syndrome
KW  - Drug reaction
KW  - Enteritis
KW  - Eosinophilia
KW  - Esophagitis
KW  - Pancreatitis
KW  - allopurinol
KW  - amfebutamone
KW  - amoxicillin plus clavulanic acid
KW  - antibiotic agent
KW  - anticonvulsive agent
KW  - aurothiomalate
KW  - carbamazepine
KW  - ciprofloxacin
KW  - clindamycin
KW  - dapsone
KW  - diclofenac
KW  - doxorubicin
KW  - ganciclovir
KW  - ibuprofen
KW  - immunoglobulin
KW  - lamotrigine
KW  - leflunomide
KW  - melphalan
KW  - meticillin
KW  - mexiletine
KW  - minocycline
KW  - naproxen
KW  - phenobarbital
KW  - phenytoin
KW  - piperacillin plus tazobactam
KW  - rifampicin
KW  - salazosulfapyridine
KW  - spironolactone
KW  - steroid
KW  - thiamazole
KW  - tuberculostatic agent
KW  - valproic acid
KW  - vancomycin
KW  - vincristine
KW  - abdominal pain
KW  - acute pancreatitis
KW  - adolescent
KW  - adult
KW  - aged
KW  - autoimmune type 1 diabetes mellitus
KW  - child
KW  - clinical feature
KW  - clinical outcome
KW  - colitis
KW  - comorbidity
KW  - Cytomegalovirus
KW  - diarrhea
KW  - DRESS syndrome
KW  - dysphagia
KW  - enteritis
KW  - eosinophilia
KW  - epigastric pain
KW  - Epstein Barr virus
KW  - esophagitis
KW  - female
KW  - fulminant type 1 diabetes mellitus
KW  - gastritis
KW  - gastrointestinal disease
KW  - gastrointestinal symptom
KW  - human
KW  - Human papillomavirus type 6
KW  - infant
KW  - insulin dependent diabetes mellitus
KW  - male
KW  - nausea
KW  - non insulin dependent diabetes mellitus
KW  - outcome assessment
KW  - pancreas injury
KW  - pancreatitis
KW  - plasma exchange
KW  - Preferred Reporting Items for Systematic Reviews and Meta-Analyses
KW  - rare disease
KW  - Review
KW  - systematic review
KW  - very elderly
KW  - vomiting
M3  - Review
DB  - Scopus
N1  - Export Date: 28 August 2024; Cited By: 24
ER  -

TY  - JOUR
AU  - Baggett, K.H.
AU  - Brandon, T.G.
AU  - Xiao, R.
AU  - Weiss, P.F.
TI  - Association of Infant Breastfeeding and Juvenile Spondyloarthritis: A Case-Control Study
PY  - 2024
T2  - Journal of Rheumatology
VL  - 51
IS  - 7
SP  - 708
EP  - 714
DO  - 10.3899/jrheum.2023-1203
UR  - https://www.scopus.com/inward/record.uri?eid=2-s2.0-85197806050&doi=10.3899%2fjrheum.2023-1203&partnerID=40&md5=b79ba245d6a46a84b2c876feeae866a9
AB  - Objective. Given the multifactorial pathogenesis of juvenile spondyloarthritis (JSpA) and evidence of a protective effect in phenotypically similar diseases, we aimed to test whether breastfeeding is associated with the development and disease activity of JSpA. Methods. This single-center retrospective case-control study included children with JSpA and age- and sex-matched controls with a 1:1 ratio. Univariable and multivariable conditional logistic regression modeling for matched pairs was used to test the association of infant factors with the development of JSpA, including infant nutrition and form of delivery. Linear regression was used to assess the association of JSpA disease activity (JSpA Disease Activity Index with 6 elements [ JSpADA6]) at presentation with breastfeeding exposure, form of delivery, and antibiotic exposure. Results. For the 195 case-control matched pairs, the mean age was 13.0 years and 47.7% were female. For breastfeeding, 88.7% of controls and 69.2% of JSpA cases were exposed to breastfeeding of any duration, respectively (P < 0.001). In the multivariable model, exclusive breastfeeding > 6 months was independently and significantly associated with a lower chance of JSpA development (odds ratio 0.47, 95% CI 0.30-0.72; P < 0.001). The median JSpADA6 was not significantly associated with breastfeeding for > 6 months. However, vaginal delivery was significantly associated with a lower JSpADA6 (B = –0.65, 95% CI –1.13 to –0.17; P = 0.008). Conclusion. This study suggests that infant factors that affect the microbiome may be associated with the occurrence and disease activity of JSpA at presentation. © 2024 The Journal of Rheumatology.
KW  - diet
KW  - juvenile idiopathic arthritis
KW  - pediatric ankylosing spondylitis
KW  - pediatric rheumatic diseases
KW  - risk factors
KW  - spondyloarthropathy
KW  - Adolescent
KW  - Arthritis, Juvenile
KW  - Breast Feeding
KW  - Case-Control Studies
KW  - Child
KW  - Female
KW  - Humans
KW  - Infant
KW  - Male
KW  - Retrospective Studies
KW  - Severity of Illness Index
KW  - Spondylarthritis
KW  - antibiotic agent
KW  - cell penetrating peptide
KW  - probiotic agent
KW  - adolescent
KW  - adult
KW  - aged
KW  - ankylosing spondylitis
KW  - Article
KW  - body mass
KW  - breast feeding
KW  - case control study
KW  - cesarean section
KW  - child
KW  - cohort analysis
KW  - controlled study
KW  - Crohn disease
KW  - cross-sectional study
KW  - developmental delay
KW  - disease activity
KW  - disease registry
KW  - endocytosis
KW  - enthesitis
KW  - ethnicity
KW  - familial hypercholesterolemia
KW  - female
KW  - human
KW  - infant
KW  - insulin dependent diabetes mellitus
KW  - intestine flora
KW  - iritis
KW  - juvenile rheumatoid arthritis
KW  - major clinical study
KW  - male
KW  - microbiome
KW  - nuclear magnetic resonance imaging
KW  - prospective study
KW  - psoriasis
KW  - psoriatic arthritis
KW  - questionnaire
KW  - rheumatic disease
KW  - rheumatoid arthritis
KW  - risk factor
KW  - sacroiliitis
KW  - sensitivity analysis
KW  - short stature
KW  - single nucleotide polymorphism
KW  - spondylarthritis
KW  - ulcerative colitis
KW  - uveitis
KW  - vaginal delivery
KW  - visual analog scale
KW  - retrospective study
KW  - severity of illness index
KW  - spondylarthritis
M3  - Article
DB  - Scopus
N1  - Export Date: 28 August 2024; Cited By: 0
ER  -

TY  - JOUR
AU  - Roberts, E.
AU  - Ng, W.Y.
AU  - Sanjeewa, M.
AU  - De Silva, J.
TI  - Acute primary CMV infection complicated by pneumonitis and ITP in young immunocompetent woman in a regional Queensland Hospital
PY  - 2024
T2  - BMJ Case Reports
VL  - 17
IS  - 4
C7  - e259136
DO  - 10.1136/bcr-2023-259136
UR  - https://www.scopus.com/inward/record.uri?eid=2-s2.0-85190290225&doi=10.1136%2fbcr-2023-259136&partnerID=40&md5=58a244b4bea291154b39e6f73a21aff7
AB  - We present the first published case of simultaneous pneumonitis and immune thrombocytopenic purpura secondary to primary cytomegalovirus (CMV) infection in an immunocompetent patient. Treatment with oral valganciclovir for 2 weeks successfully led to complete clinical recovery. CMV is traditionally associated with infection in immunocompromised patients and neonates; however, evidence of severe CMV infections in immunocompetent hosts is emerging. It is important to highlight the broad range of clinical presentations of CMV infections to prevent diagnostic delay and associated morbidity and expense. © BMJ Publishing Group Limited 2024.
KW  - Antiviral Agents
KW  - Cytomegalovirus
KW  - Cytomegalovirus Infections
KW  - Delayed Diagnosis
KW  - Female
KW  - Ganciclovir
KW  - Humans
KW  - Infant, Newborn
KW  - Pneumonia
KW  - Purpura, Thrombocytopenic, Idiopathic
KW  - Queensland
KW  - antinuclear antibody
KW  - azithromycin
KW  - beta2 glycoprotein 1
KW  - C reactive protein
KW  - ceftriaxone
KW  - complement component C3
KW  - complement component C4
KW  - disintegrin
KW  - double stranded DNA antibody
KW  - ferritin
KW  - haptoglobin
KW  - hepatitis B surface antigen
KW  - hepatitis C antibody
KW  - immunoglobulin G
KW  - immunoglobulin M
KW  - lactate dehydrogenase
KW  - metalloproteinase
KW  - metformin
KW  - metronidazole
KW  - neutrophil cytoplasmic antibody
KW  - prednisolone
KW  - procalcitonin
KW  - valganciclovir
KW  - virus capsid antigen
KW  - von Willebrand factor cleaving proteinase
KW  - antivirus agent
KW  - ganciclovir
KW  - activated partial thromboplastin time
KW  - acute myeloid leukemia
KW  - adult
KW  - antiphospholipid syndrome
KW  - Article
KW  - case report
KW  - clinical article
KW  - computer assisted tomography
KW  - cytomegalovirus infection
KW  - female
KW  - fever
KW  - Flavivirus
KW  - hemophagocytic syndrome
KW  - hepatomegaly
KW  - hepatosplenomegaly
KW  - hospital
KW  - human
KW  - hypothyroidism
KW  - idiopathic thrombocytopenic purpura
KW  - immunocompromised patient
KW  - lung edema
KW  - microcytic anemia
KW  - Mycoplasma genitalium
KW  - Neisseria gonorrhoeae
KW  - non insulin dependent diabetes mellitus
KW  - obesity
KW  - pelvic inflammatory disease
KW  - pneumonia
KW  - Rickettsia rickettsii
KW  - Ross River virus
KW  - systemic lupus erythematosus
KW  - thorax radiography
KW  - thrombocytopenia
KW  - thrombotic thrombocytopenic purpura
KW  - Toxoplasma gondii
KW  - Treponema pallidum
KW  - young adult
KW  - complication
KW  - Cytomegalovirus
KW  - cytomegalovirus infection
KW  - delayed diagnosis
KW  - idiopathic thrombocytopenic purpura
KW  - newborn
KW  - pneumonia
KW  - Queensland
M3  - Article
DB  - Scopus
N1  - Export Date: 28 August 2024; Cited By: 0
ER  -

TY  - JOUR
AU  - Wang, J.-S.
AU  - Liu, J.-C.
TI  - Intestinal microbiota in the treatment of metabolically associated fatty liver disease
PY  - 2022
T2  - World Journal of Clinical Cases
VL  - 10
IS  - 31
SP  - 11240
EP  - 11251
DO  - 10.12998/wjcc.v10.i31.11240
UR  - https://www.scopus.com/inward/record.uri?eid=2-s2.0-85141792927&doi=10.12998%2fwjcc.v10.i31.11240&partnerID=40&md5=52f37b8a581f7737c9b7a06e67267d2d
AB  - Metabolically associated fatty liver disease (MAFLD) is a common cause of chronic liver disease, the hepatic manifestation of metabolic syndrome. Despite the increasing incidence of MAFLD, no effective treatment is available. Recent research indicates a link between the intestinal microbiota and liver diseases such as MAFLD. The composition and characteristics of the intestinal microbiota and therapeutic perspectives of MAFLD are reviewed in the current study. An imbalance in the intestinal microbiota increases intestinal permeability and exposure of the liver to adipokines. Furthermore, we focused on reviewing the latest "gut-liver axis" targeted therapy. © The Author(s) 2022. Published by Baishideng Publishing Group Inc. All rights reserved.
KW  - Adipokines
KW  - Gut-liver axis
KW  - Intestinal microbiota
KW  - Metabolically associated fatty liver disease
KW  - Therapy
KW  - adipocytokine
KW  - alanine aminotransferase
KW  - aspartate aminotransferase
KW  - endotoxin
KW  - farnesoid X receptor
KW  - low density lipoprotein cholesterol
KW  - neomycin
KW  - obeticholic acid
KW  - oleic acid
KW  - pathogen associated molecular pattern
KW  - polymyxin B
KW  - protein ZO1
KW  - short chain fatty acid
KW  - toll like receptor 4
KW  - triacylglycerol
KW  - tumor necrosis factor
KW  - ursodeoxycholic acid
KW  - very low density lipoprotein
KW  - Article
KW  - bacterial overgrowth
KW  - Bacteroidetes
KW  - Bifidobacterium
KW  - Bifidobacterium breve
KW  - Bifidobacterium longum
KW  - Bifidobacterium longum subsp. infantis
KW  - biofilm
KW  - chronic liver disease
KW  - Clostridium butyricum
KW  - dysbiosis
KW  - epithelium cell
KW  - fatty liver
KW  - fecal microbiota transplantation
KW  - Firmicutes
KW  - gastrointestinal tract
KW  - hepatic encephalopathy
KW  - hepatitis
KW  - homeostasis model assessment
KW  - human
KW  - insulin resistance
KW  - intestine flora
KW  - Lactobacillus acidophilus
KW  - Lactobacillus casei
KW  - Lactobacillus delbrueckii subsp. bulgaricus
KW  - Lactobacillus plantarum
KW  - lipogenesis
KW  - liver stiffness
KW  - metabolic syndrome X
KW  - microbial community
KW  - non insulin dependent diabetes mellitus
KW  - obesity
KW  - oxidative stress
KW  - Saccharomyces boulardii
KW  - steatohepatitis
KW  - Streptococcus thermophilus
KW  - ulcerative colitis
M3  - Article
DB  - Scopus
N1  - Export Date: 28 August 2024; Cited By: 3
ER  -

TY  - JOUR
AU  - Short, C.-E.S.
AU  - Byrne, L.
AU  - Hagan-Bezgin, A.
AU  - Quinlan, R.A.
AU  - Anderson, J.
AU  - Brook, G.
AU  - De Alwis, O.
AU  - de Ruiter, A.
AU  - Farrugia, P.
AU  - Fidler, S.
AU  - Hamlyn, E.
AU  - Hartley, A.
AU  - Murphy, S.
AU  - Noble, H.
AU  - Oomeer, S.
AU  - Roedling, S.
AU  - Rosenvinge, M.
AU  - Rubinstein, L.
AU  - Shah, R.
AU  - Singh, S.
AU  - Thorne, E.
AU  - Toby, M.
AU  - Wait, B.
AU  - Sarner, L.
AU  - Taylor, G.P.
TI  - Pregnancy Management in HIV Viral Controllers: Twenty Years of Experience
PY  - 2024
T2  - Pathogens
VL  - 13
IS  - 4
C7  - 308
DO  - 10.3390/pathogens13040308
UR  - https://www.scopus.com/inward/record.uri?eid=2-s2.0-85191600790&doi=10.3390%2fpathogens13040308&partnerID=40&md5=fc16eba1f72f71488dbb86dcc27f3e29
AB  - (1) Background: The evidence base for the management of spontaneous viral controllers in pregnancy is lacking. We describe the management outcomes of pregnancies in a series of UK women with spontaneous HIV viral control (<100 copies/mL 2 occasions before or after pregnancy off ART). (2) Methods: A multi-centre, retrospective case series (1999–2021) comparing pre- and post-2012 when guidelines departed from zidovudine-monotherapy (ZDVm) as a first-line option. Demographic, virologic, obstetric and neonatal information were anonymised, collated and analysed in SPSS. (3) Results: A total of 49 live births were recorded in 29 women, 35 pre-2012 and 14 post. HIV infection was more commonly diagnosed in first reported pregnancy pre-2012 (15/35) compared to post (2/14), p = 0.10. Pre-2012 pregnancies were predominantly managed with ZDVm (28/35) with pre-labour caesarean section (PLCS) (24/35). Post-2012 4/14 received ZDVm and 10/14 triple ART, p = 0.002. Post-2012 mode of delivery was varied (5 vaginal, 6 PLCS and 3 emergency CS). No intrapartum ZDV infusions were given post-2012 compared to 11/35 deliveries pre-2012. During pregnancy, HIV was detected (> 50 copies/mL) in 14/49 pregnancies (29%) (median 92, range 51–6084). Neonatal ZDV post-exposure prophylaxis was recorded for 45/49 infants. No transmissions were reported. (4) Conclusion: UK practice has been influenced by the change in guidelines, but this has had little impact on CS rates. © 2024 by the authors.
KW  - antiretroviral therapy
KW  - elite HIV viral controller
KW  - HIV-1 vertical transmission
KW  - obstetric management
KW  - pregnancy
KW  - isoniazid
KW  - nonnucleoside reverse transcriptase inhibitor
KW  - proteinase inhibitor
KW  - rifampicin
KW  - zidovudine
KW  - adult
KW  - anemia
KW  - antiretroviral therapy
KW  - Article
KW  - asthma
KW  - cesarean section
KW  - clinical article
KW  - controlled study
KW  - female
KW  - gestational age
KW  - hepatitis B
KW  - hepatitis C
KW  - human
KW  - Human immunodeficiency virus
KW  - Human immunodeficiency virus infection
KW  - hyperemesis
KW  - hypertension
KW  - iron deficiency anemia
KW  - latent tuberculosis
KW  - live birth
KW  - non insulin dependent diabetes mellitus
KW  - polymerase chain reaction
KW  - post exposure prophylaxis
KW  - preeclampsia
KW  - pregnancy
KW  - retrospective study
KW  - second trimester pregnancy
KW  - thrombocytopenia
KW  - vaginal delivery
KW  - vertical transmission
KW  - virus load
M3  - Article
DB  - Scopus
N1  - Export Date: 28 August 2024; Cited By: 0
ER  -

TY  - JOUR
AU  - He, J.
AU  - Chen, X.
AU  - Wang, Y.
AU  - Liu, Y.
AU  - Bai, J.
TI  - The experiences of pregnant women with gestational diabetes mellitus: a systematic review of qualitative evidence
PY  - 2021
T2  - Reviews in Endocrine and Metabolic Disorders
VL  - 22
IS  - 4
SP  - 777
EP  - 787
DO  - 10.1007/s11154-020-09610-4
UR  - https://www.scopus.com/inward/record.uri?eid=2-s2.0-85096016924&doi=10.1007%2fs11154-020-09610-4&partnerID=40&md5=3185e735413f36b7802326860043f80a
AB  - Gestational diabetes mellitus (GDM) can have serious adverse effects on pregnant women and their fetuses. The purpose of this systematic review is to explore responses from women diagnosed with GDM and to describe their real-life experiences with self-management during pregnancy. The review provides insight into the physical, psychological, and social experiences of women with GDM; exploring these factors can help identify the challenges of glucose control and may provide targeted care and interventions to improve maternal and child health. Twelve databases were included in the initial article search, which was conducted on February 27, 2019. Two independent reviewers used the JBI Critical Appraisal Checklist for Qualitative Research for methodological validity to assess articles for study inclusion. The final synthesized findings were graded according to the ConQual approach for establishing confidence. Ten studies (totaling 223 pregnant women with GDM), originating from 6 different countries, were included in the review. Of the 223 women, 171 had one pregnancy affected by GDM and 52 had two or more pregnancies affected by GDM. Based on the findings from these studies, three main themes emerged, which were synthesized from 10 separate categories and 46 individual findings: beliefs about illness and health; life-changing experiences and healthy expectations; and difficulties and needs. Both positive and negative experiences of pregnant women with GDM can be understood as a process of “continuous struggle and change”. Understanding the experiences of women diagnosed with GDM can provide health care professionals with more knowledge of how women experience GDM and develop feasible interventions to reduce the risk of developing type II diabetes. PROSPERO registration number CRD42019132065. © 2020, Springer Science+Business Media, LLC, part of Springer Nature.
KW  - Experiences
KW  - Gestational diabetes
KW  - Pregnancy
KW  - Qualitative
KW  - Systematic review
KW  - Child
KW  - Diabetes Mellitus, Type 2
KW  - Diabetes, Gestational
KW  - Female
KW  - Health Personnel
KW  - Humans
KW  - Pregnancy
KW  - Pregnant Women
KW  - Qualitative Research
KW  - glucose
KW  - adaptation
KW  - adjustment
KW  - adult
KW  - Africa
KW  - anxiety
KW  - awareness
KW  - blood glucose monitoring
KW  - Buddhist
KW  - Bulgaria
KW  - Cambodian
KW  - Caucasian
KW  - Cinahl
KW  - CNKI database
KW  - Cochrane Library
KW  - Danish citizen
KW  - data base
KW  - data extraction
KW  - depression
KW  - diagnosis
KW  - eligibility criteria
KW  - ethnicity
KW  - expectation
KW  - fear
KW  - female
KW  - Filipino (people)
KW  - financial stress
KW  - glycemic control
KW  - grounded theory
KW  - health status
KW  - help seeking behavior
KW  - human
KW  - Indian
KW  - indigenous people
KW  - information retrieval
KW  - Italy
KW  - Joanna Briggs Institute critical appraisal checklist
KW  - Lebanon
KW  - Mandarin (language)
KW  - maternal welfare
KW  - Medline
KW  - Morocco
KW  - Muslim
KW  - non insulin dependent diabetes mellitus
KW  - panic
KW  - paresthesia
KW  - patient worry
KW  - personal experience
KW  - phenomenology
KW  - pregnancy diabetes mellitus
KW  - pregnant woman
KW  - PsycINFO
KW  - qualitative research
KW  - Review
KW  - risk reduction
KW  - Romania
KW  - sadness
KW  - semi structured interview
KW  - shock
KW  - social support
KW  - Somalia
KW  - Sweden
KW  - Swedish citizen
KW  - Syrian Arab Republic
KW  - systematic review
KW  - validity
KW  - Viet Nam
KW  - Vietnamese
KW  - Web of Science
KW  - child
KW  - health care personnel
KW  - non insulin dependent diabetes mellitus
KW  - pregnancy
KW  - pregnancy diabetes mellitus
KW  - pregnant woman
KW  - psychology
M3  - Review
DB  - Scopus
N1  - Export Date: 28 August 2024; Cited By: 24
ER  -

TY  - JOUR
AU  - Timmers, M.
AU  - Dirinck, E.
AU  - Lauwers, P.
AU  - Wuyts, W.
AU  - De Block, C.
TI  - ABCC8 variants in MODY12: Review of the literature and report of a case with severe complications
PY  - 2021
T2  - Diabetes/Metabolism Research and Reviews
VL  - 37
IS  - 8
C7  - e3459
DO  - 10.1002/dmrr.3459
UR  - https://www.scopus.com/inward/record.uri?eid=2-s2.0-85105997597&doi=10.1002%2fdmrr.3459&partnerID=40&md5=821ff2e05293113193ad98404491d4cb
AB  - More than 1000 variants of the ATP-binding cassette transporter subfamily C member 8 (ABCC8) gene have been reported in neonatal diabetes mellitus. Up to now only 55 ABCC8 variants were associated with Maturity-Onset Diabetes of the Young 12 (MODY12). We present a c.3544C>T p.(Arg1182Trp) ABCC8 variant in a 35-year-old women who had pronounced microvascular diabetic complications and a charcot arthropathy necessitating a lower limb amputation. The unusual severity of the disease course prompted us to perform a systematic review of all genetic variants in MODY12. The present mutation has mostly been associated with neonatal diabetes and in only three papers reporting a MODY12. The 55 MODY12 variants show a large clinical heterogeneity, even in relatives with the same mutation, ranging from mild impaired glucose tolerance to severe insulin-dependent diabetes mellitus. HbA1c at diagnosis ranged from 5% to 14% and age at diagnosis ranged from 2 to 53 years. However, several case reports lack documentation of diabetic complications. Hence, more detailed reports remain necessary to improve insight in MODY12 pathophysiology and outcome. In this article current data regarding therapeutic management are provided, and key points to consider for the individual patient affected by MODY12 are presented. © 2021 John Wiley & Sons Ltd.
KW  - ABCC8
KW  - diabetic complications
KW  - MODY12
KW  - p.(Arg1182Trp)
KW  - review
KW  - therapy
KW  - Adolescent
KW  - Adult
KW  - Child
KW  - Child, Preschool
KW  - Diabetes Mellitus, Type 2
KW  - Female
KW  - Glucose Intolerance
KW  - Humans
KW  - Infant, Newborn
KW  - Middle Aged
KW  - Mutation
KW  - Sulfonylurea Receptors
KW  - Young Adult
KW  - ABC transporter
KW  - atp binding cassette transporter subfamily c member 8
KW  - glucokinase
KW  - glutamate decarboxylase 65
KW  - hemoglobin A1c
KW  - hepatocyte nuclear factor 1alpha
KW  - high density lipoprotein cholesterol
KW  - incretin
KW  - insulin
KW  - low density lipoprotein cholesterol
KW  - metformin
KW  - protein tyrosine phosphatase
KW  - sulfonylurea
KW  - unclassified drug
KW  - ABCC8 protein, human
KW  - sulfonylurea receptor
KW  - adult
KW  - alternative RNA splicing
KW  - antibiotic therapy
KW  - Article
KW  - body mass
KW  - capillary endothelial cell
KW  - case report
KW  - clinical article
KW  - developmental delay
KW  - diabetic complication
KW  - disease course
KW  - disease severity
KW  - exon
KW  - female
KW  - gene mutation
KW  - genetic variability
KW  - glucose intolerance
KW  - healthy lifestyle
KW  - high density lipoprotein cholesterol level
KW  - human
KW  - impaired glucose tolerance
KW  - infant
KW  - insulin dependent diabetes mellitus
KW  - insulin treatment
KW  - limb amputation
KW  - low density lipoprotein cholesterol level
KW  - maturity onset diabetes of the young 12
KW  - mental deficiency
KW  - metabolic regulation
KW  - microalbuminuria
KW  - monogenic disorder
KW  - monotherapy
KW  - neuropathic joint disease
KW  - nomenclature
KW  - non insulin dependent diabetes mellitus
KW  - nonproliferative diabetic retinopathy
KW  - nuclear magnetic resonance imaging
KW  - osteomyelitis
KW  - pathophysiology
KW  - pregnancy diabetes mellitus
KW  - tonic clonic seizure
KW  - wound care
KW  - adolescent
KW  - child
KW  - complication
KW  - genetics
KW  - glucose intolerance
KW  - middle aged
KW  - mutation
KW  - newborn
KW  - non insulin dependent diabetes mellitus
KW  - preschool child
KW  - young adult
M3  - Article
DB  - Scopus
N1  - Export Date: 28 August 2024; Cited By: 11
ER  -

TY  - JOUR
AU  - Räisänen, L.K.
AU  - Kääriäinen, S.E.
AU  - Sund, R.
AU  - Engberg, E.
AU  - Viljakainen, H.T.
AU  - Kolho, K.-L.
TI  - Antibiotic exposures and the development of pediatric autoimmune diseases: a register-based case–control study
PY  - 2023
T2  - Pediatric Research
VL  - 93
IS  - 4
SP  - 1096
EP  - 1104
DO  - 10.1038/s41390-022-02188-4
UR  - https://www.scopus.com/inward/record.uri?eid=2-s2.0-85134543050&doi=10.1038%2fs41390-022-02188-4&partnerID=40&md5=0559477fc024b3a42fa0ca49e959f515
AB  - Background: Antibiotics have been associated with several individual autoimmune diseases (ADs). This study aims to discover whether pre-diagnostic antibiotics are associated with the onset of ADs in general. Methods: From a cohort of 11,407 children, 242 developed ADs (type 1 diabetes, autoimmune thyroiditis, juvenile idiopathic arthritis (JIA), or inflammatory bowel diseases) by a median age of 16 years. Antibiotic purchases from birth until the date of diagnosis (or respective date in the matched controls n = 708) were traced from national registers. Results: Total number of antibiotic purchases was not related to the onset of ADs when studied as a group. Of specific diagnoses, JIA was associated with the total number of antibiotics throughout the childhood and with broad-spectrum antibiotics before the age of 3 years. Intriguingly, recent and frequent antibiotic use (within 2 years before diagnosis and ≥3 purchases) was associated with the onset of ADs (OR 1.72, 95% CI 1.08–2.74). Regardless of frequent use in childhood (40% of all antibiotics), penicillin group antibiotics were not related to any ADs. Conclusions: Use of antibiotics was relatively safe regarding the overall development of ADs. However, broad-spectrum antibiotics should be used considerately as they may associate with an increased likelihood of JIA. Impact: Increasing numbers of antibiotic purchases before the age of 3 years or throughout childhood were not associated with the development of pediatric autoimmune diseases.Broad-spectrum antibiotics were related to the development of autoimmune diseases, especially juvenile idiopathic arthritis in children, while penicillin group antibiotics were not.The use of broad-spectrum antibiotics in children should be cautious as they may carry along a risk for autoimmune disease development. © 2022, The Author(s).
KW  - Adolescent
KW  - Anti-Bacterial Agents
KW  - Arthritis, Juvenile
KW  - Autoimmune Diseases
KW  - Case-Control Studies
KW  - Child
KW  - Child, Preschool
KW  - Female
KW  - Humans
KW  - Penicillins
KW  - Risk Factors
KW  - amoxicillin plus clavulanic acid
KW  - antibiotic agent
KW  - azithromycin
KW  - clindamycin
KW  - macrolide
KW  - metronidazole
KW  - nitrofurantoin
KW  - sulfonamide
KW  - tetracycline derivative
KW  - trimethoprim
KW  - antiinfective agent
KW  - penicillin derivative
KW  - adolescent
KW  - antibiotic therapy
KW  - Article
KW  - autoimmune disease
KW  - autoimmune thyroiditis
KW  - case control study
KW  - childhood disease
KW  - cohort analysis
KW  - controlled study
KW  - Crohn disease
KW  - disease association
KW  - female
KW  - gestational age
KW  - human
KW  - insulin dependent diabetes mellitus
KW  - juvenile rheumatoid arthritis
KW  - major clinical study
KW  - male
KW  - prospective study
KW  - social insurance
KW  - social status
KW  - ulcerative colitis
KW  - autoimmune disease
KW  - child
KW  - juvenile rheumatoid arthritis
KW  - preschool child
KW  - risk factor
M3  - Article
DB  - Scopus
N1  - Export Date: 28 August 2024; Cited By: 5
ER  -

TY  - JOUR
AU  - Ben-Dov, T.
AU  - Yang, J.
AU  - April, M.M.
TI  - Off-Label Use of Ciprofloxacin/Dexamethasone Drops in the Pediatric Upper Airway: Case Presentation and Review of Adverse Effects
PY  - 2023
T2  - Annals of Otology, Rhinology and Laryngology
VL  - 132
IS  - 5
SP  - 589
EP  - 595
DO  - 10.1177/00034894221104461
UR  - https://www.scopus.com/inward/record.uri?eid=2-s2.0-85132313385&doi=10.1177%2f00034894221104461&partnerID=40&md5=2e99ced5d1476514dd82bb71e392dcbf
AB  - Objective: This report describes a new observation of hyperglycemia in a child with Type 1 diabetes after off-label use of otic ciprofloxacin/dexamethasone drops in the nasal passage and reviews previous reports of adverse endocrine effects from intranasal corticosteroids in pediatric patients. Methods: We describe the clinical case and conducted a literature review of MEDLINE (PubMed) and EMBASE. Results: A 9-month-old female with a history of Type 1 diabetes who underwent unilateral choanal atresia repair was started on 1 week of ciprofloxacin 0.3%/dexamethasone 0.1% otic drops twice a day for choanal obstruction with granulation tissue. While the patient’s airway patency improved, average daily blood glucose increases by 40 to 50 points were noted on the patient’s continuous glucose monitor. The hyperglycemia resolved within 2 days after switching to mometasone furoate 0.05% spray. We also review 21 pediatric otolaryngology cases of iatrogenic Cushing’s syndrome associated with on- and off-label use of topical steroid suspensions in the airway. Patients ranged from 3 months to 16 years in age and used doses of 50 μg/day to 2 mg/day. Conclusion: This is the first reported pediatric case of increased blood glucose levels associated with intranasal steroid suspensions, to the best of our knowledge. Counseling families on precise dose administration and potential endocrine disturbances is critical when prescribing these medications for off-label use in infants and small children, particularly among patients with underlying endocrine disorders such as diabetes. © The Author(s) 2022.
KW  - ciprodex
KW  - granulation tissue
KW  - intranasal
KW  - otic
KW  - pediatrics
KW  - safety
KW  - steroids
KW  - Administration, Intranasal
KW  - Blood Glucose
KW  - Child
KW  - Ciprofloxacin
KW  - Dexamethasone
KW  - Diabetes Mellitus, Type 1
KW  - Drug-Related Side Effects and Adverse Reactions
KW  - Female
KW  - Humans
KW  - Hyperglycemia
KW  - Iatrogenic Disease
KW  - Infant
KW  - Mometasone Furoate
KW  - Off-Label Use
KW  - Steroids
KW  - Suspensions
KW  - beclometasone
KW  - betamethasone
KW  - budesonide
KW  - ciprofloxacin plus dexamethasone
KW  - dexamethasone
KW  - flunisolide
KW  - glucose
KW  - insulin
KW  - mometasone furoate
KW  - moxifloxacin
KW  - sodium chloride
KW  - steroid
KW  - ciprofloxacin
KW  - dexamethasone
KW  - mometasone furoate
KW  - steroid
KW  - adenoid hypertrophy
KW  - adolescent
KW  - adverse drug reaction
KW  - age
KW  - allergic rhinitis
KW  - Article
KW  - auditory tube dysfunction
KW  - case report
KW  - child
KW  - choana atresia
KW  - clinical article
KW  - clinical observation
KW  - corticosteroid therapy
KW  - Cushing syndrome
KW  - diabetic ketoacidosis
KW  - diabetic patient
KW  - drug dose comparison
KW  - drug efficacy
KW  - drug safety
KW  - drug substitution
KW  - drug withdrawal
KW  - Embase
KW  - epistaxis
KW  - external otitis
KW  - female
KW  - follow up
KW  - glucose blood level
KW  - granulation tissue
KW  - human
KW  - hyperglycemia
KW  - iatrogenic disease
KW  - infant
KW  - insulin dependent diabetes mellitus
KW  - insulin treatment
KW  - Medline
KW  - nasal endoscopy
KW  - nose obstruction
KW  - nose polyp
KW  - pediatric patient
KW  - postnasal drip
KW  - preschool child
KW  - pyriform aperture stenosis
KW  - rhinorrhea
KW  - scar formation
KW  - school child
KW  - stenosis
KW  - upper respiratory tract
KW  - wound healing
KW  - hyperglycemia
KW  - iatrogenic disease
KW  - insulin dependent diabetes mellitus
KW  - intranasal drug administration
KW  - off label drug use
KW  - suspension
M3  - Article
DB  - Scopus
N1  - Export Date: 28 August 2024; Cited By: 2
ER  -

TY  - JOUR
AU  - Li, J.
AU  - Huang, Y.
AU  - Yang, X.
AU  - Cai, Y.
AU  - Wang, Y.
AU  - Dai, W.
AU  - Jiang, L.
AU  - Wang, C.
AU  - Wen, Z.
TI  - Tyrosine-phosphorylated DNER sensitizes insulin signaling in hepatic gluconeogenesis by inducing proteasomal degradation of TRB3
PY  - 2024
T2  - Molecular Metabolism
VL  - 83
C7  - 101927
DO  - 10.1016/j.molmet.2024.101927
UR  - https://www.scopus.com/inward/record.uri?eid=2-s2.0-85189501750&doi=10.1016%2fj.molmet.2024.101927&partnerID=40&md5=ffdddc6d5a4beee5b0746c5676bc51c4
AB  - Objective: Hepatic insulin resistance, which leads to increased hepatic gluconeogenesis, is a major contributor to fasting hyperglycemia in type 2 diabetes mellitus (T2DM). However, the mechanism of impaired insulin-dependent suppression of hepatic gluconeogenesis remains elusive. Delta/Notch-like epidermal growth factor (EGF)-related receptor (DNER), ﬁrstly described as a neuron-specific Notch ligand, has been recently identiﬁed as a susceptibility gene for T2DM through genome-wide association studies. We herein investigated whether DNER regulates hepatic gluconeogenesis and whether this is mediated by enhanced insulin signaling. Methods: The association between DNER, tribbles homolog 3 (TRB3) and Akt signaling was evaluated in C57BL/6J, ob/ob and db/db mice by western blot analysis. DNER loss-of-function and gain-of-function in hepatic gluconeogenesis were analyzed by western blot analysis, quantitative real-time PCR, glucose uptake and output assay in AML-12 cells and partially validated in primary mouse hepatocytes. Hepatic DNER knockdown mice were generated by tail vein injection of adenovirus to confirm the effects of DNER in vivo. The interaction between DNER and TRB3 was investigated by rescue experiments, cycloheximide chase analysis, co-immunoprecipitation and immunofluorescence. The potential insulin-stimulated phosphorylation sites of DNER were determined by co-immunoprecipitation, LC-MS/MS analysis and site-specific mutagenesis. Results: Here we show that DNER enhanced hepatic insulin signaling in gluconeogenesis by inhibiting TRB3, an endogenous Akt inhibitor, through the ubiquitin-proteasome degradation pathway. In AML-12 hepatocytes, insulin-stimulated activation of Akt and suppression of gluconeogenesis are attenuated by DNER knockdown, but potentiated by DNER over-expression. In C57BL/6J mice, hepatic DNER knockdown is accompanied by impaired glucose and pyruvate tolerance. Furthermore, the in vitro effects of DNER knockdown or over-expression on both Akt activity and hepatic gluconeogenesis can be rescued by TRB3 knockdown or over-expression, respectively. In response to insulin stimulation, DNER interacted directly with insulin receptor and was phosphorylated at Tyr677. This site-specific phosphorylation is essential for DNER to upregulate Akt activity and then downregulate G6Pase and PEPCK expression, by interacting with TRB3 directly and inducing TRB3 proteasome-dependent degradation. Conclusions: Taken together, the crosstalk between insulin-Akt and DNER-TRB3 pathways represents a previously unrecognized mechanism by which insulin regulates hepatic gluconeogenesis. © 2024 The Author(s)
KW  - DNER
KW  - Gluconeogenesis
KW  - Insulin resistance
KW  - TRB3
KW  - Type 2 diabetes mellitus
KW  - Ubiquitin-proteasome system
KW  - Animals
KW  - Cell Cycle Proteins
KW  - Diabetes Mellitus, Type 2
KW  - Gluconeogenesis
KW  - Hepatocytes
KW  - Humans
KW  - Insulin
KW  - Insulin Resistance
KW  - Liver
KW  - Male
KW  - Mice
KW  - Mice, Inbred C57BL
KW  - Phosphorylation
KW  - Proteasome Endopeptidase Complex
KW  - Proteolysis
KW  - Proto-Oncogene Proteins c-akt
KW  - Signal Transduction
KW  - cycloheximide
KW  - Delta Notch like epidermal growth factor related receptor
KW  - delta opiate receptor
KW  - epidermal growth factor receptor
KW  - glucose
KW  - glucose 6 phosphatase
KW  - insulin
KW  - insulin receptor
KW  - Notch receptor
KW  - phosphoenolpyruvate carboxykinase (GTP)
KW  - phosphoprotein
KW  - proteasome
KW  - protein kinase B
KW  - pyruvic acid
KW  - tribbles homolog 3
KW  - tyrosine
KW  - ubiquitin
KW  - unclassified drug
KW  - cell cycle protein
KW  - insulin
KW  - proteasome
KW  - protein kinase B
KW  - TRB3 protein, mouse
KW  - Akt signaling
KW  - AML12 cell line
KW  - animal cell
KW  - animal experiment
KW  - animal model
KW  - animal tissue
KW  - Article
KW  - coimmunoprecipitation
KW  - controlled study
KW  - down regulation
KW  - female
KW  - gain of function mutation
KW  - gene knockdown
KW  - gene overexpression
KW  - gluconeogenesis
KW  - glucose transport
KW  - immunofluorescence
KW  - in vitro study
KW  - in vivo study
KW  - infant
KW  - insulin resistance
KW  - insulin signaling
KW  - liquid chromatography-mass spectrometry
KW  - liver
KW  - liver cell
KW  - loss of function mutation
KW  - mouse
KW  - non insulin dependent diabetes mellitus
KW  - nonhuman
KW  - pathogenesis
KW  - protein degradation
KW  - protein expression
KW  - protein phosphorylation
KW  - protein protein interaction
KW  - real time polymerase chain reaction
KW  - site directed mutagenesis
KW  - upregulation
KW  - Western blotting
KW  - animal
KW  - C57BL mouse
KW  - genetics
KW  - human
KW  - male
KW  - metabolism
KW  - non insulin dependent diabetes mellitus
KW  - phosphorylation
KW  - protein degradation
KW  - signal transduction
M3  - Article
DB  - Scopus
N1  - Export Date: 28 August 2024; Cited By: 0
ER  -

TY  - JOUR
AU  - Thevathasan, I.
AU  - Karahalios, A.
AU  - Unterscheider, J.
AU  - Leung, L.
AU  - Walker, S.
AU  - Said, J.M.
TI  - Neonatal outcomes following antenatal corticosteroid administration prior to elective caesarean delivery in women with pre-gestational diabetes: A retrospective cohort study
PY  - 2023
T2  - Australian and New Zealand Journal of Obstetrics and Gynaecology
VL  - 63
IS  - 1
SP  - 93
EP  - 98
DO  - 10.1111/ajo.13586
UR  - https://www.scopus.com/inward/record.uri?eid=2-s2.0-85134980362&doi=10.1111%2fajo.13586&partnerID=40&md5=8ffd860aaeb3a39f285038173b315e23
AB  - Background: The benefit of antenatal corticosteroid (ACS) administration for the prevention of neonatal morbidity and mortality has been well described for preterm infants. Some studies have demonstrated a benefit for infants born by elective caesarean section (CS) at late preterm or term gestations. However, the neonatal benefits of ACS are not well described when given to pregnant women with diabetes. Aims: The aim of this study was to evaluate the neonatal outcomes following ACS administration in women with pre-gestational diabetes mellitus (PGDM) when administered prior to elective CS after 36 weeks gestation. Methods: This retrospective observational study included all women with PGDM who gave birth by elective CS between 36+0 and 38+6 weeks gestation. Neonatal outcomes for exposed participants were compared to outcomes for non-exposed participants. Results: Of the 306 women identified, 65 (21.2%) were exposed to ACS within seven days prior to birth and 241 (78.8%) were not. Although not statistically significant, ACS-exposed infants born prior to 38+0 weeks were less likely to require respiratory support or neonatal nursery admission compared to those who were not exposed; however, exposed infants born after 37+0 weeks were more likely to require parenteral treatment for neonatal hypoglycaemia. Conclusion: This study did not demonstrate any statistically significant beneficial or harmful effects of ACS in neonates of women with PGDM who are born by elective CS. While it is plausible that ACS could reduce neonatal respiratory morbidity in this population, further prospective studies evaluating the benefits and harms are required before recommending this practice. © 2022 The Authors. Australian and New Zealand Journal of Obstetrics and Gynaecology published by John Wiley & Sons Australia, Ltd on behalf of Royal Australian and New Zealand College of Obstetricians and Gynaecologists.
KW  - antenatal corticosteroids
KW  - caesarean section
KW  - diabetes
KW  - hypoglycaemia
KW  - pregnancy
KW  - respiratory distress syndrome
KW  - Adrenal Cortex Hormones
KW  - Cesarean Section
KW  - Diabetes, Gestational
KW  - Female
KW  - Gestational Age
KW  - Humans
KW  - Infant
KW  - Infant, Newborn
KW  - Infant, Premature
KW  - Parturition
KW  - Pregnancy
KW  - Premature Birth
KW  - Prenatal Care
KW  - Prospective Studies
KW  - Respiratory Distress Syndrome, Newborn
KW  - Retrospective Studies
KW  - antibiotic agent
KW  - betamethasone
KW  - glucose
KW  - hemoglobin A1c
KW  - corticosteroid
KW  - adult
KW  - antibiotic therapy
KW  - Article
KW  - assisted ventilation
KW  - Australia
KW  - birth weight
KW  - cesarean section
KW  - cohort analysis
KW  - controlled study
KW  - corticosteroid therapy
KW  - demographics
KW  - elective surgery
KW  - female
KW  - gestational age
KW  - human
KW  - hypoglycemia
KW  - insulin dependent diabetes mellitus
KW  - macrosomia
KW  - major clinical study
KW  - malpresentation
KW  - maternal age
KW  - multipara
KW  - neonatal respiratory distress syndrome
KW  - newborn
KW  - newborn morbidity
KW  - newborn sepsis
KW  - non insulin dependent diabetes mellitus
KW  - nullipara
KW  - nursery
KW  - observational study
KW  - outcome assessment
KW  - parenteral drug administration
KW  - pregnancy diabetes mellitus
KW  - pregnancy outcome
KW  - pregnant woman
KW  - prenatal care
KW  - retrospective study
KW  - risk benefit analysis
KW  - birth
KW  - cesarean section
KW  - infant
KW  - neonatal respiratory distress syndrome
KW  - pregnancy
KW  - pregnancy diabetes mellitus
KW  - prematurity
KW  - prenatal care
KW  - prospective study
M3  - Article
DB  - Scopus
N1  - Export Date: 28 August 2024; Cited By: 2
ER  -

TY  - JOUR
AU  - Kitazawa, S.
AU  - Kitazawa, R.
TI  - Prominent CD8-positive lymphocyte-associated insulitis immediately after onset of childbirth-related fulminant type 1 diabetes mellitus observed at autopsy
PY  - 2023
T2  - Pathology International
VL  - 73
IS  - 2
SP  - 103
EP  - 105
DO  - 10.1111/pin.13299
UR  - https://www.scopus.com/inward/record.uri?eid=2-s2.0-85143699967&doi=10.1111%2fpin.13299&partnerID=40&md5=08badef6961e5eca38723c4a2785c9d9
KW  - Autopsy
KW  - CD8-Positive T-Lymphocytes
KW  - Diabetes Mellitus, Type 1
KW  - Female
KW  - Humans
KW  - Islets of Langerhans
KW  - Pancreatic Diseases
KW  - Pregnancy
KW  - antibiotic agent
KW  - complement component C3d receptor
KW  - gabexate mesilate
KW  - insulin
KW  - ketone
KW  - phenobarbital
KW  - acidosis
KW  - adult
KW  - autopsy
KW  - case report
KW  - CD8+ T lymphocyte
KW  - childbirth
KW  - clinical article
KW  - consciousness disorder
KW  - dendritic cell
KW  - fatality
KW  - fatty liver
KW  - female
KW  - fulminant insulin dependent diabetes mellitus
KW  - hospital admission
KW  - human
KW  - human cell
KW  - human tissue
KW  - hyperglycemia
KW  - immunohistochemistry
KW  - insulin dependent diabetes mellitus
KW  - insulitis
KW  - ischemia
KW  - ketoacidosis
KW  - Letter
KW  - lung congestion
KW  - lymphocytic infiltration
KW  - microscopy
KW  - obstetric delivery
KW  - pancreas disease
KW  - pancreas islet beta cell
KW  - pancreas islet cell
KW  - stillbirth
KW  - swelling
KW  - thymus atrophy
KW  - urine level
KW  - CD8+ T lymphocyte
KW  - insulin dependent diabetes mellitus
KW  - pancreas disease
KW  - pancreas islet
KW  - pregnancy
M3  - Letter
DB  - Scopus
N1  - Export Date: 28 August 2024; Cited By: 0
ER  -

TY  - JOUR
AU  - Elangovan, D.
AU  - Neeravi, A.
AU  - Sahni, R.D.
AU  - Santhanam, S.
AU  - Beck, M.M.
AU  - Adhiya, R.
AU  - kwatra, G.
AU  - solaimalai, D.
AU  - Veeraraghavan, B.
TI  - Serotype distribution and antimicrobial susceptibility profile of invasive group B streptococcal disease-in South Indian population
PY  - 2023
T2  - Indian Journal of Medical Microbiology
VL  - 45
C7  - 100392
DO  - 10.1016/j.ijmmb.2023.100392
UR  - https://www.scopus.com/inward/record.uri?eid=2-s2.0-85161049090&doi=10.1016%2fj.ijmmb.2023.100392&partnerID=40&md5=81826df9a78a8525440ca97e90c84974
AB  - Purpose: Invasive group B Streptococcal disease (iGBS) is an important cause of morbidity and mortality in neonates for which the development of an efficacious vaccine remains a global health imperative. The knowledge about the serotype distribution of iGBS is important component for formulation of Capsular polysaccharide (CPS)-based vaccine. However, there were absolute lack of information on serotype distribution in invasive GBS isolates from Indian subcontinent. Methods This study has assessed the serotype distribution and antimicrobial susceptibility profile of invasive group B streptococcal isolates for a period of 13 years from 2009 to 2022 from a tertiary care Center in South India. A total of 155 iGBS isolates were subjected to serotyping by conventional multiplex PCR for identification of all ten GBS serotype. Antimicrobial susceptibility profile and demographic details were extracted from microbiological records. Results Overall, the most common serotype causing invasive GBS were Ia (29%), V (26%), III (15%), II (12%), VI (6%), VII (5%) and Ib (5%). Serotypes IV, VIII and XI were not detected. Among the early-onset iGBS, the common serotype were Ia (36%), V (27%), and III (8%). In late onset iGBS, Serotype III (44%) was predominant. The common serotype in adults were Serotype V (31%) and III (20%). All the invasive GBS isolates were susceptible for penicillin (100%), but the susceptibility for clindamycin and erythromycin were 72% and 80% respectively. Conclusion The serotype distribution of invasive Group B streptococcal isolates from India suggest that hexavalent group B CPS vaccine will cover only 90% of GBS isolates causing invasive disease among the infants in India. Continued surveillance monitoring for serotype distribution and antimicrobial resistance patterns for iGBS are warranted to make public health interventions. © 2023 Indian Association of Medical Microbiologists
KW  - Capsular polysaccharide vaccine
KW  - Invasive GBS
KW  - Maternal immunization
KW  - Neonates
KW  - Serotypes
KW  - clindamycin
KW  - erythromycin
KW  - penicillin derivative
KW  - antibiotic sensitivity
KW  - Article
KW  - bacterium isolation
KW  - disk diffusion
KW  - DNA extraction
KW  - group B streptococcal infection
KW  - group b streptococcus serotype ia
KW  - group b streptococcus serotype ib
KW  - group b streptococcus serotype ii
KW  - group b streptococcus serotype iii
KW  - group b streptococcus serotype iv
KW  - group b streptococcus serotype v
KW  - group b streptococcus serotype vi
KW  - group b streptococcus serotype vii
KW  - group b streptococcus serotype viii
KW  - group b streptococcus serotype xi
KW  - human
KW  - Indian
KW  - morbidity
KW  - mortality
KW  - multiplex polymerase chain reaction
KW  - retrospective study
KW  - serotype
KW  - serotype prevalence
KW  - serotyping
KW  - Streptococcus agalactiae
M3  - Article
DB  - Scopus
N1  - Export Date: 28 August 2024; Cited By: 1
ER  -

TY  - JOUR
AU  - Abela, A.G.
AU  - Fava, S.
TI  - Prenatal and early life factors and type 1 diabetes
PY  - 2022
T2  - Endocrine
VL  - 77
IS  - 1
SP  - 48
EP  - 56
DO  - 10.1007/s12020-022-03057-0
UR  - https://www.scopus.com/inward/record.uri?eid=2-s2.0-85128920052&doi=10.1007%2fs12020-022-03057-0&partnerID=40&md5=364fb2cb15483385eb7a479e3d8d75f0
AB  - Background: The prevalence of type 1 diabetes is increasing worldwide, suggesting that unknown environmental factors are becoming increasingly important in its pathogenesis. Aim: The aim of the study was to investigate the possible role of a number of prenatal and perinatal factors in the aetiology of type 1 diabetes. Methods: Mothers of patients diagnosed with type 1 diabetes (cases) and mothers of children born on the same day and of the same sex as type 1 diabetes patients (controls) were interviewed on a number of prenatal and perinatal factors of interest. Results: Hand washing prior to eating, frequency of bathing and total stress score were found to be positively associated with the development of type 1 diabetes on univariate analyses. Hand-washing prior to eating and frequency of house cleaning were independently associated with an increased risk of type 1 diabetes, whilst getting dirty was associated with a reduced risk in multivariate analyses. There was no association of type 1 diabetes to removing of outdoor shoes indoors or to the age of first attendance to school or pre-school. There were also no significant associations to parental smoking, parental age, birth order, infant feeding, antibiotic use, mode of delivery or birth weight. Conclusion: Our data suggest that factors that affect the skin or gut microbiome might be more important than infections or factors affecting the microbiome at other sites. © 2022, The Author(s), under exclusive licence to Springer Science+Business Media, LLC, part of Springer Nature.
KW  - Environmental factors
KW  - Hygiene hypothesis
KW  - Microbiome
KW  - Psychological stress
KW  - Type 1 diabetes
KW  - Birth Weight
KW  - Child
KW  - Child, Preschool
KW  - Diabetes Mellitus, Type 1
KW  - Female
KW  - Humans
KW  - Infant
KW  - Mothers
KW  - Parturition
KW  - Pregnancy
KW  - Risk Factors
KW  - Smoking
KW  - Vitamins
KW  - antibiotic agent
KW  - vitamin
KW  - adult
KW  - Article
KW  - birth order
KW  - case control study
KW  - cleaning
KW  - controlled study
KW  - early life stress
KW  - environmental factor
KW  - female
KW  - hand washing
KW  - human
KW  - hygiene
KW  - infant feeding
KW  - insulin dependent diabetes mellitus
KW  - major clinical study
KW  - male
KW  - mental stress
KW  - microbiome
KW  - multivariate analysis
KW  - obstetric delivery
KW  - parental age
KW  - parental smoking
KW  - prenatal period
KW  - retrospective study
KW  - risk assessment
KW  - risk factor
KW  - risk reduction
KW  - school attendance
KW  - univariate analysis
KW  - adverse event
KW  - birth
KW  - birth weight
KW  - child
KW  - infant
KW  - insulin dependent diabetes mellitus
KW  - mother
KW  - pregnancy
KW  - preschool child
KW  - risk factor
KW  - smoking
M3  - Article
DB  - Scopus
N1  - Export Date: 28 August 2024; Cited By: 3
ER  -

TY  - JOUR
AU  - Siljander, H.
AU  - Jason, E.
AU  - Ruohtula, T.
AU  - Selvenius, J.
AU  - Koivusaari, K.
AU  - Salonen, M.
AU  - Ahonen, S.
AU  - Honkanen, J.
AU  - Ilonen, J.
AU  - Vaarala, O.
AU  - Virtanen, S.M.
AU  - Lähdeaho, M.-L.
AU  - Knip, M.
TI  - Effect of Early Feeding on Intestinal Permeability and Inflammation Markers in Infants with Genetic Susceptibility to Type 1 Diabetes: A Randomized Clinical Trial
PY  - 2021
T2  - Journal of Pediatrics
VL  - 238
SP  - 305
EP  - 311.e3
DO  - 10.1016/j.jpeds.2021.07.042
UR  - https://www.scopus.com/inward/record.uri?eid=2-s2.0-85114349557&doi=10.1016%2fj.jpeds.2021.07.042&partnerID=40&md5=fa9d93d2dfb40ea57c3de1dbae0cee93
AB  - Objectives: To assess whether weaning to an extensively hydrolyzed formula (EHF) decreases gut permeability and/or markers of intestinal inflammation in infants with HLA-conferred diabetes susceptibility, when compared with conventional formula. Study design: By analyzing 1468 expecting biological parent pairs for HLA-conferred susceptibility for type 1 diabetes, 465 couples (32 %) potentially eligible for the study were identified. After further parental consent, 332 babies to be born were randomized at 35th gestational week. HLA genotyping was performed at birth in 309 infants. Out of 87 eligible children, 73 infants participated in the intervention study: 33 in the EHF group and 40 in the control group. Clinical visits took place at 3, 6, 9, and 12 months of age. The infants were provided either EHF or conventional formula whenever breastfeeding was not available or additional feeding was required over the first 9 months of life. The main outcome was the lactulose to mannitol ratio (L/M ratio) at 9 months. The secondary outcomes were L/M ratio at 3, 6, and 12 months of age, and fecal calprotectin and human beta-defensin 2 (HBD-2) levels at each visit. Results: Compared with controls, the median L/M ratio was lower in the EHF group at 9 months (.006 vs .028; P = .005). Otherwise, the levels of intestinal permeability, fecal calprotectin, and HBD-2 were comparable between the two groups, although slight differences in the age-related dynamics of these markers were observed. Conclusions: It is possible to decrease intestinal permeability in infancy through weaning to an extensively hydrolyzed formula. This may reduce the early exposure to dietary antigens. Trial registration: Clinicaltrials.gov: NCT01735123. © 2021 The Author(s)
KW  - beta-Defensins
KW  - Biomarkers
KW  - Caseins
KW  - Diabetes Mellitus, Type 1
KW  - Feeding Behavior
KW  - Female
KW  - Genetic Predisposition to Disease
KW  - Humans
KW  - Infant
KW  - Infant Formula
KW  - Infant, Newborn
KW  - Inflammation
KW  - Intestinal Absorption
KW  - Lactulose
KW  - Leukocyte L1 Antigen Complex
KW  - Male
KW  - Mannitol
KW  - antibiotic agent
KW  - beta defensin 2
KW  - calgranulin
KW  - HLA antigen
KW  - lactulose
KW  - mannitol
KW  - probiotic agent
KW  - beta defensin
KW  - biological marker
KW  - calgranulin
KW  - casein
KW  - DEFB4A protein, human
KW  - acute gastroenteritis
KW  - adult
KW  - Article
KW  - artificial milk
KW  - breast feeding
KW  - breast milk
KW  - controlled study
KW  - double blind procedure
KW  - enteritis
KW  - feces level
KW  - female
KW  - genetic susceptibility
KW  - genotype
KW  - gestational age
KW  - human
KW  - infant
KW  - infant feeding
KW  - insulin dependent diabetes mellitus
KW  - intervention study
KW  - intestine mucosa permeability
KW  - major clinical study
KW  - male
KW  - parent
KW  - parental consent
KW  - randomized controlled trial
KW  - weaning
KW  - artificial milk
KW  - feeding behavior
KW  - genetic predisposition
KW  - genetics
KW  - inflammation
KW  - insulin dependent diabetes mellitus
KW  - intestine absorption
KW  - metabolism
KW  - newborn
KW  - physiology
M3  - Article
DB  - Scopus
N1  - Export Date: 28 August 2024; Cited By: 11
ER  -

TY  - JOUR
AU  - Xu, A.
AU  - Jiang, M.
AU  - Zhang, W.
AU  - Lin, Y.
AU  - Shao, Y.
AU  - Mei, H.
AU  - Cheng, J.
AU  - Liang, C.
AU  - Li, C.
AU  - Li, X.
AU  - Liu, L.
TI  - Glucose-6-Phosphate dehydrogenase deficiency associated hemolysis in a cohort of new onset type 1 diabetes children in Guangdong province, China
PY  - 2022
T2  - Diabetology and Metabolic Syndrome
VL  - 14
IS  - 1
C7  - 43
DO  - 10.1186/s13098-022-00812-1
UR  - https://www.scopus.com/inward/record.uri?eid=2-s2.0-85126744239&doi=10.1186%2fs13098-022-00812-1&partnerID=40&md5=05846c004ebc69a1b6a5e7a2a699ec3b
AB  - Background: Glucose-6-phosphate dehydrogenase (G6PD) deficiency is one of the most common human genetic abnormalities, with a high prevalence in Guangdong, China. The purpose of this study was to explore the characteristics of newly diagnosed type 1 diabetes (T1D) patients with G6PD deficiency in a cohort of Chinese children and to investigate the relationship between the diabetic ketoacidosis (DKA) and hemolysis due to G6PD deficiency in these patients. Methods: A total of 503 newly diagnosed T1D children aged 6 months–18 years were collected and their G6PD enzyme activity were measured. Fasting plasma glucose (FPG), hemoglobin A1c (HbA1c), and G6PD gene were analysed. The pH, HCO3, and plasma osmotic pressure between DKA patients with and without hemolysis at the presentation were compared. Results: In the present study, G6PD deficiency accounted for 5.3% of newly diagnosed T1D children. There were no significant differences in FPG/HbA1c and HbA1c levels between T1D children alone and T1D children with G6PD deficiency. Hemolysis appeared in five of the twenty-two DKA patients with G6PD deficiency. Two patients had fever at onset and were given ibuprofen and cefazolin. The other three patients did not have infection or ingestion of hemolytic drugs. There were no significant difference in pH, HCO3, and osmotic pressure between the children with DKA with and without hemolysis at the presentation. The hemolysis occurred between 2 and 7 days after admission and the hyperglycaemia had been corrected by the time hemolysis occurs. Four G6PD gene mutations were found in the diabetes with G6PD deficiency patients: c.1376G > T, c.1388G > A, c.95A > G, and c.871G > A, all of which were genes with high frequency of G6PD deficiency in Guangdong Province. No correlation between genotype and hemolysis was found. Conclusion: In the present study, we found the frequency of G6PD deficiency among newly diagnosed T1D children was similar to that of the general population. However, DKA children with G6PD deficiency are prone to occur hemolytic anemia, and these hemolysis usually occurs when DKA is corrected and blood glucose is in homeostatic state, which is easy to be ignored. To reduce the risk of this complication, especially in areas with high incidence of G6PD deficiency, screening for G6PD activity in people with newly diagnosed diabetes should be considered. © 2022, The Author(s).
KW  - Glucose-6-phosphate dehydrogenase deficiency
KW  - Hemolysis
KW  - Type 1 diabetes
KW  - alanine aminotransferase
KW  - bicarbonate
KW  - bilirubin
KW  - cefazolin
KW  - electrolyte
KW  - glucose
KW  - glucose 6 phosphate dehydrogenase
KW  - hemoglobin A1c
KW  - hemolytic agent
KW  - ibuprofen
KW  - lactate dehydrogenase
KW  - adolescent
KW  - arterial gas
KW  - Article
KW  - blood examination
KW  - child
KW  - China
KW  - Chinese
KW  - clinical article
KW  - cohort analysis
KW  - controlled study
KW  - diabetic ketoacidosis
KW  - disease association
KW  - enzyme activity
KW  - fasting
KW  - female
KW  - fever
KW  - G6PD gene
KW  - gene frequency
KW  - gene mutation
KW  - genetic analysis
KW  - genetic variability
KW  - genotype
KW  - glucose 6 phosphate dehydrogenase deficiency
KW  - glucose blood level
KW  - hemolysis
KW  - hospital admission
KW  - human
KW  - hyperglycemia
KW  - infant
KW  - infection
KW  - insulin dependent diabetes mellitus
KW  - male
KW  - onset age
KW  - osmolality
KW  - osmotic pressure
KW  - pathogenesis
KW  - pH
KW  - preschool child
KW  - school child
KW  - urinalysis
M3  - Article
DB  - Scopus
N1  - Export Date: 28 August 2024; Cited By: 3
ER  -

TY  - JOUR
AU  - Ding, G.
AU  - Gao, Y.
AU  - Kan, H.
AU  - Zeng, Q.
AU  - Yan, C.
AU  - Li, F.
AU  - Jiang, F.
AU  - Landrigan, P.J.
AU  - Tian, Y.
AU  - Zhang, J.
TI  - Environmental exposure and child health in China
PY  - 2024
T2  - Environment International
VL  - 187
C7  - 108722
DO  - 10.1016/j.envint.2024.108722
UR  - https://www.scopus.com/inward/record.uri?eid=2-s2.0-85192500857&doi=10.1016%2fj.envint.2024.108722&partnerID=40&md5=14b46be62078802d61e50fb749c5e6f4
AB  - Chinese children are exposed to broad environmental risks ranging from well-known hazards, such as pesticides and heavy metals, to emerging threats including many new man-made chemicals. Although anecdotal evidence suggests that the exposure levels in Chinese children are substantially higher than those of children in developed countries, a systematic assessment is lacking. Further, while these exposures have been linked to a variety of childhood diseases, such as respiratory, endocrine, neurological, behavioral, and malignant disorders, the magnitude of the associations is often unclear. This review provides a current epidemiologic overview of commonly reported environmental contaminants and their potential impact on children's health in China. We found that despite a large volume of studies on various topics, there is a need for more high-quality research and better-coordinated regional and national data collection. Moreover, prevention of such diseases will depend not only on training of environmental health professionals and enhanced research programs, but also on public education, legislation, and networking. © 2024 The Author(s)
KW  - Chemical
KW  - Children
KW  - Chins
KW  - Environmental health
KW  - Prevention
KW  - Child
KW  - Child Health
KW  - Child, Preschool
KW  - China
KW  - Environmental Exposure
KW  - Environmental Pollutants
KW  - Humans
KW  - Pesticides
KW  - China
KW  - Chemical hazards
KW  - Health hazards
KW  - amoxicillin
KW  - arsenic
KW  - azithromycin
KW  - ciprofloxacin
KW  - endocrine disruptor
KW  - enrofloxacin
KW  - florfenicol
KW  - heavy metal
KW  - norfloxacin
KW  - ofloxacin
KW  - oxytetracycline
KW  - perfluorohexanesulfonic acid
KW  - perfluorononanoic acid
KW  - pesticide
KW  - sulfur dioxide
KW  - tetracycline
KW  - pesticide
KW  - Anecdotal evidences
KW  - Child
KW  - Children healths
KW  - Chin
KW  - Environmental exposure
KW  - Environmental health
KW  - Environmental risks
KW  - Exposed to
KW  - Exposure level
KW  - Prevention
KW  - child health
KW  - disease control
KW  - environmental risk
KW  - epidemiology
KW  - pollution exposure
KW  - air pollution
KW  - anogenital distance
KW  - anthropometry
KW  - asthma
KW  - autism
KW  - carcinogenicity
KW  - child growth
KW  - child health
KW  - childhood disease
KW  - climate change
KW  - cord serum
KW  - eczema
KW  - education
KW  - endocrine system
KW  - environmental exposure
KW  - environmental factor
KW  - environmental health
KW  - environmental risk
KW  - genotoxicity
KW  - gestational age
KW  - government
KW  - greenhouse gas
KW  - human
KW  - insulin dependent diabetes mellitus
KW  - malaria
KW  - mutagenicity
KW  - osteoporosis
KW  - particulate matter
KW  - passive smoking
KW  - premature labor
KW  - prenatal exposure
KW  - prospective study
KW  - Review
KW  - rhinorrhea
KW  - risk factor
KW  - schistosomiasis
KW  - smoking
KW  - sneezing
KW  - stillbirth
KW  - waist circumference
KW  - wheezing
KW  - child
KW  - China
KW  - pollutant
KW  - preschool child
KW  - Heavy metals
M3  - Review
DB  - Scopus
N1  - Export Date: 28 August 2024; Cited By: 0
ER  -

TY  - JOUR
AU  - Owosela, B.O.
AU  - Steinberg, R.S.
AU  - Leslie, S.L.
AU  - Celi, L.A.
AU  - Purkayastha, S.
AU  - Shiradkar, R.
AU  - Newsome, J.M.
AU  - Gichoya, J.W.
TI  - Identifying and improving the “ground truth” of race in disparities research through improved EMR data reporting. A systematic review
PY  - 2024
T2  - International Journal of Medical Informatics
VL  - 182
C7  - 105303
DO  - 10.1016/j.ijmedinf.2023.105303
UR  - https://www.scopus.com/inward/record.uri?eid=2-s2.0-85179582630&doi=10.1016%2fj.ijmedinf.2023.105303&partnerID=40&md5=2c67f9bafa99cb0c6d76fd236197ee95
AB  - Background: Studies about racial disparities in healthcare are increasing in quantity; however, they are subject to vast differences in definition, classification, and utilization of race/ethnicity data. Improved standardization of this information can strengthen conclusions drawn from studies using such data. The objective of this study is to examine how data related to race/ethnicity are recorded in research through examining articles on race/ethnicity health disparities and examine problems and solutions in data reporting that may impact overall data quality. Methods: In this systematic review, Business Source Complete, Embase.com, IEEE Xplore, PubMed, Scopus and Web of Science Core Collection were searched for relevant articles published from 2000 to 2020. Search terms related to the concepts of electronic medical records, race/ethnicity, and data entry related to race/ethnicity were used. Exclusion criteria included articles not in the English language and those describing pediatric populations. Data were extracted from published articles. This review was organized and reported in accordance with the Preferred Reporting Items for Systematic Reviews and Meta-Analyses (PRISMA) 2020 statement for systematic reviews. Findings: In this systematic review, 109 full text articles were reviewed. Weaknesses and possible solutions have been discussed in current literature, with the predominant problem and solution as follows: the electronic medical record (EMR) is vulnerable to inaccuracies and incompleteness in the methods that research staff collect this data; however, improved standardization of the collection and use of race data in patient care may help alleviate these inaccuracies. Interpretation: Conclusions drawn from large datasets concerning peoples of certain race/ethnic groups should be made cautiously, and a careful review of the methodology of each publication should be considered prior to implementation in patient care. © 2023 Elsevier B.V.
KW  - EMR
KW  - Ethnicity
KW  - Health Disparities
KW  - Health equity
KW  - Health policy
KW  - Race
KW  - Systematic Review
KW  - Child
KW  - Data Accuracy
KW  - Electronic Health Records
KW  - Ethnicity
KW  - Healthcare Disparities
KW  - Humans
KW  - Research Design
KW  - Medical computing
KW  - Medical informatics
KW  - Standardization
KW  - antiretrovirus agent
KW  - cannabinoid
KW  - cannabis
KW  - prostate specific antigen
KW  - Data reporting
KW  - Electronic medical record
KW  - Ethnicity
KW  - Health disparities
KW  - Health equity
KW  - Health policy
KW  - Medical record
KW  - Problems and Solutions
KW  - Race
KW  - Systematic Review
KW  - accuracy
KW  - African American
KW  - Alaska Native
KW  - allergy
KW  - American Indian
KW  - antiretroviral therapy
KW  - Arab
KW  - Article
KW  - Asian
KW  - atherosclerosis
KW  - body mass
KW  - cancer palliative therapy
KW  - cardiovascular risk
KW  - Caucasian
KW  - chronic disease
KW  - chronic kidney failure
KW  - clinical outcome
KW  - clinical practice
KW  - colorectal cancer
KW  - convolutional neural network
KW  - coronavirus disease 2019
KW  - data analysis
KW  - data base
KW  - data extraction
KW  - data quality
KW  - death certificate
KW  - deep learning
KW  - depression
KW  - drug urine level
KW  - Dutchman
KW  - electronic health record
KW  - electronic medical record
KW  - erythrocyte
KW  - ethnic background
KW  - family health
KW  - female
KW  - Filipino (people)
KW  - gastrointestinal disease
KW  - gender identity
KW  - gender inequality
KW  - gender nonbinary
KW  - general practitioner
KW  - glycemic control
KW  - Hawaiian (citizen)
KW  - health care access
KW  - health care quality
KW  - health center
KW  - health disparity
KW  - health survey
KW  - Hispanic
KW  - history
KW  - hospice
KW  - human
KW  - Human immunodeficiency virus infected patient
KW  - Human immunodeficiency virus infection
KW  - in-hospital mortality
KW  - Indian
KW  - indigenous people
KW  - information processing
KW  - information retrieval
KW  - language
KW  - length of stay
KW  - lipid analysis
KW  - lowest income group
KW  - machine learning
KW  - male
KW  - malignant neoplasm
KW  - mammography
KW  - managed care
KW  - Maori (people)
KW  - medical documentation
KW  - medical record
KW  - Medline
KW  - men who have sex with men
KW  - Moroccan
KW  - multiple chronic conditions
KW  - multiple myeloma
KW  - neighborhood
KW  - Netherlands Antilles
KW  - non insulin dependent diabetes mellitus
KW  - Pacific Islander
KW  - patient care
KW  - post-stroke depression
KW  - pregnancy
KW  - prenatal screening
KW  - prescription
KW  - prevalence
KW  - primary medical care
KW  - prostate cancer
KW  - public health
KW  - Puerto Rican
KW  - racial background
KW  - racial disparity
KW  - racism
KW  - recreational drug use
KW  - reference value
KW  - risk assessment
KW  - Scopus
KW  - screening
KW  - sexual orientation
KW  - socioeconomics
KW  - Somali (people)
KW  - Spanish (language)
KW  - standardization
KW  - stroke patient
KW  - stroke rehabilitation
KW  - stroke survivor
KW  - structural racism
KW  - sudden cardiac death
KW  - Surinamese
KW  - systematic review
KW  - telephone interview
KW  - thrombocyte
KW  - transgender
KW  - treatment-resistant schizophrenia
KW  - Turk (people)
KW  - Vietnamese
KW  - Web of Science
KW  - child
KW  - data accuracy
KW  - electronic health record
KW  - ethnicity
KW  - health care disparity
KW  - methodology
KW  - Large dataset
M3  - Article
DB  - Scopus
N1  - Export Date: 28 August 2024; Cited By: 1
ER  -

TY  - JOUR
AU  - Zargari, I.
AU  - Adar, A.
AU  - Morag, I.
AU  - Pinhas-Hamiel, O.
AU  - Eyal, O.
AU  - Keidar, R.
AU  - Loewenthal, N.
AU  - Levy, M.
AU  - Dally-Gottfried, O.
AU  - Landau, Z.
AU  - Levy-Khademi, F.
AU  - Eventov-Friedman, S.
AU  - Zangen, D.
AU  - Youngster, I.
AU  - Rachmiel, M.
TI  - Early exposures and inherent factors in premature newborns are associated with type 1 diabetes
PY  - 2023
T2  - Pediatric Research
VL  - 94
IS  - 4
SP  - 1516
EP  - 1522
DO  - 10.1038/s41390-022-02069-w
UR  - https://www.scopus.com/inward/record.uri?eid=2-s2.0-85129372072&doi=10.1038%2fs41390-022-02069-w&partnerID=40&md5=143832d0bc79de0ce53031651ba968a4
AB  - Background: Pathophysiology of type 1 diabetes (T1D) involves immune responses that may be associated with early exposure to environmental factors among preterm newborns. The aim of this work was to evaluate for association between T1D and maternal, nutritional, and medical exposures during the neonatal period among premature newborns. Methods: This is a multicenter, matched case–control study. Preterm newborns, who developed T1D before 18 years, were matched by sex, gestational age (GA), birth date, and medical center of birth with newborns who did not develop TID. Data included maternal medical history, birth weight (BW), length of hospitalization, enteral and parenteral medications, fluid administration, and feeding modalities during hospitalization. Results: Fifty-two patients with T1D, 26 males, median age at T1D diagnosis 8.17 years (5.92–9.77), median GA 34 weeks (33-m36), and 132 matched controls, were included. Multivariate-conditional-regression demonstrated a significant association between T1D and any maternal illness (23.1% vs. 9.1%, OR = 4.99 (1.69–14.72), p = 0.004), higher BW-SDS (0.07 ± 0.95 vs. −0.27 ± 0.97, OR = 2.03 (1.19–3.49), p = 0.01), longer duration of glucose infusion (3 (1–5) days vs. 2 (0–4), OR = 1.23 (1.03–1.46), p = 0.02), and antibiotic therapy beyond the first week of life (19.2% vs. 6.9%, OR = 5.22 (1.32–20.70), p = 0.019). Antibiotic treatment during the first week of life was negatively associated with T1D (51.9% vs. 67.2%, OR 0.31 (0.11–0.88), p = 0.027). Conclusions: A novel association was demonstrated between the development of T1D and early interventions and exposures among preterm newborns. Impact: Type 1 diabetes mellitus during childhood may be associated with early exposures during the neonatal period, in addition to known maternal and neonatal metabolic parameters.Early exposure to intravenous antibiotics, differing between the first week of life and later, and longer parenteral glucose administration to preterm newborns were associated with childhood type 1 diabetes. This is in addition to familiar maternal risk factors.Future prospective studies should examine the microbial changes and immune system characteristics of preterm and term neonates exposed to parenteral antibiotics and glucose treatment, in order to validate our exploratory findings. © 2022, The Author(s), under exclusive licence to the International Pediatric Research Foundation, Inc.
KW  - Anti-Bacterial Agents
KW  - Birth Weight
KW  - Case-Control Studies
KW  - Child
KW  - Diabetes Mellitus, Type 1
KW  - Female
KW  - Glucose
KW  - Humans
KW  - Infant, Newborn
KW  - Infant, Newborn, Diseases
KW  - Male
KW  - Pregnancy Complications
KW  - Premature Birth
KW  - Prospective Studies
KW  - aminoglycoside
KW  - aminophylline
KW  - beta lactam
KW  - cephalosporin derivative
KW  - diuretic agent
KW  - indometacin
KW  - steroid
KW  - vitamin
KW  - vitamin D
KW  - antiinfective agent
KW  - glucose
KW  - antibiotic therapy
KW  - Article
KW  - birth weight
KW  - case control study
KW  - child
KW  - cohort analysis
KW  - controlled study
KW  - date of birth
KW  - disease association
KW  - drug exposure
KW  - environmental exposure
KW  - female
KW  - gestational age
KW  - hospitalization
KW  - human
KW  - insulin dependent diabetes mellitus
KW  - major clinical study
KW  - male
KW  - maternal exposure
KW  - maternal welfare
KW  - medical history
KW  - medical practice
KW  - multicenter study
KW  - newborn period
KW  - prematurity
KW  - clinical trial
KW  - insulin dependent diabetes mellitus
KW  - newborn
KW  - newborn disease
KW  - pregnancy complication
KW  - prospective study
M3  - Article
DB  - Scopus
N1  - Export Date: 28 August 2024; Cited By: 2
ER  -

TY  - JOUR
AU  - Freund, T.
AU  - Baxter, S.K.
AU  - Walsh, T.
AU  - Golan, H.
AU  - Kapelushnik, J.
AU  - Abramsohn-Goldenberg, M.
AU  - Benor, S.
AU  - Sarid, N.
AU  - Ram, R.
AU  - Alcalay, Y.
AU  - Segel, R.
AU  - Renbaum, P.
AU  - Stepensky, P.
AU  - King, M.-C.
AU  - Torgerson, T.R.
AU  - Hagin, D.
TI  - Clinically Complex LRBA Deficiency Due to a Founder Allele in the Georgian Jewish Population
PY  - 2023
T2  - Journal of Clinical Immunology
VL  - 43
IS  - 1
SP  - 151
EP  - 164
DO  - 10.1007/s10875-022-01358-7
UR  - https://www.scopus.com/inward/record.uri?eid=2-s2.0-85137489878&doi=10.1007%2fs10875-022-01358-7&partnerID=40&md5=717251817fa4974fe78e98349d538aec
AB  - Pathogenic variants in LRBA, encoding the LPS Responsive Beige-Like Anchor (LRBA) protein, are responsible for recessive, early-onset hypogammaglobulinemia, severe multi-organ autoimmunity, and lymphoproliferation, with increased risk for malignancy. LRBA deficiency has a wide clinical spectrum with variable age of onset and disease severity. Three apparently unrelated patients with LRBA deficiency, of Georgian Jewish descent, were homozygous for LRBA c.6640C > T, p.R2214*, leading to a stop upstream of the LRBA BEACH domain. Despite carrying the same LRBA genotype, the three patients differed in clinical course: the first patient was asymptomatic until age 25 years; the second presented with failure to thrive at age 3 months; and the third presented at age 7 years with immune cytopenias and severe infections. Two of the patients developed malignancies: the first patient was diagnosed with recurrent Hodgkin’s disease at age 36 years, and the second patient developed aggressive gastric cancer at age 15 years. Among Georgian Jews, the carrier frequency of the LRBA p.R2214* allele was 1.6% (4 of 236 Georgian Jewish controls). The allele was absent from other populations. Haplotype analysis showed a shared origin of the mutation. These three patients revealed a pathogenic LRBA founder allele in the Georgian Jewish population, support the diverse and complex clinical spectrum of LRBA deficiency, and support the possibility that LRBA deficiency predisposes to malignancy. © 2022, The Author(s), under exclusive licence to Springer Science+Business Media, LLC, part of Springer Nature.
KW  - CTL4
KW  - Georgian Jews
KW  - IEI
KW  - Immunedysregulation
KW  - Inborn errors of immunity
KW  - LRBA
KW  - PIDD
KW  - Primary immunodeficiency disorders
KW  - Adaptor Proteins, Signal Transducing
KW  - Adolescent
KW  - Adult
KW  - Alleles
KW  - Child
KW  - Dermatitis
KW  - Genotype
KW  - Humans
KW  - Infant
KW  - Jews
KW  - Mutation
KW  - Neoplasm Recurrence, Local
KW  - amoxicillin
KW  - bleomycin
KW  - carboplatin
KW  - dacarbazine
KW  - doxorubicin
KW  - etoposide
KW  - ifosfamide
KW  - immunoglobulin
KW  - lps responsive beige like anchor protein
KW  - protein
KW  - rituximab
KW  - sirolimus
KW  - steroid
KW  - unclassified drug
KW  - vinblastine
KW  - LRBA protein, human
KW  - signal transducing adaptor protein
KW  - adult
KW  - allele
KW  - antibiotic prophylaxis
KW  - Article
KW  - asymptomatic disease
KW  - autoimmune hemolytic anemia
KW  - autoimmune thrombocytopenia
KW  - autologous hematopoietic stem cell transplantation
KW  - body weight loss
KW  - bone age
KW  - bone metastasis
KW  - cancer combination chemotherapy
KW  - cancer recurrence
KW  - cancer susceptibility
KW  - case report
KW  - CD3+ T lymphocyte
KW  - CD8 lymphocyte count
KW  - child
KW  - chronic diarrhea
KW  - clinical article
KW  - controlled study
KW  - delayed puberty
KW  - disease course
KW  - esophagus candidiasis
KW  - failure to thrive
KW  - family history
KW  - fatigue
KW  - finger amputation
KW  - gastrectomy
KW  - gastrointestinal endoscopy
KW  - gene frequency
KW  - gene mutation
KW  - genotype
KW  - Georgian (people)
KW  - haplotype
KW  - hematocrit
KW  - Hodgkin disease
KW  - homozygosity
KW  - human
KW  - human cell
KW  - human tissue
KW  - immune deficiency
KW  - immunophenotyping
KW  - immunotherapy
KW  - infant
KW  - infection
KW  - insulin dependent diabetes mellitus
KW  - intestine biopsy
KW  - intestine villus atrophy
KW  - iron deficiency anemia
KW  - Jew
KW  - leg amputation
KW  - limb ischemia
KW  - liver metastasis
KW  - low back pain
KW  - lps responsive beige like anchor protein deficiency
KW  - lymph node biopsy
KW  - lymphadenopathy
KW  - lymphocyte count
KW  - lymphocytic infiltration
KW  - lymphocytosis
KW  - malabsorption
KW  - male
KW  - metastasis
KW  - middle aged
KW  - multiple cycle treatment
KW  - night sweat
KW  - nuclear magnetic resonance imaging
KW  - pancreas disease
KW  - peripheral edema
KW  - phenotype
KW  - pneumococcal infection
KW  - positron emission tomography-computed tomography
KW  - protein deficiency
KW  - protein domain
KW  - recurrent disease
KW  - respiratory tract infection
KW  - school child
KW  - sepsis
KW  - sessile polyp
KW  - shock
KW  - spine radiography
KW  - splenectomy
KW  - splenomegaly
KW  - steroid therapy
KW  - stomach cancer
KW  - stomach carcinoma
KW  - treatment response
KW  - weakness
KW  - whole exome sequencing
KW  - adolescent
KW  - allele
KW  - dermatitis
KW  - genetics
KW  - mutation
KW  - tumor recurrence
M3  - Article
DB  - Scopus
N1  - Export Date: 28 August 2024; Cited By: 0
ER  -

TY  - JOUR
AU  - Kindgren, E.
AU  - Ahrens, A.P.
AU  - Triplett, E.W.
AU  - Ludvigsson, J.
TI  - Infant gut microbiota and environment associate with juvenile idiopathic arthritis many years prior to disease onset, especially in genetically vulnerable children
PY  - 2023
T2  - eBioMedicine
VL  - 93
C7  - 104654
DO  - 10.1016/j.ebiom.2023.104654
UR  - https://www.scopus.com/inward/record.uri?eid=2-s2.0-85163747806&doi=10.1016%2fj.ebiom.2023.104654&partnerID=40&md5=fde7d2806d82fb3e275d1fcba11cb2cf
AB  - Background: The etiology of juvenile idiopathic arthritis (JIA) is poorly understood. This study investigated genetic and environmental factors and infant gut microbiota in a prospective birth cohort to assess disease risk. Methods: Data was collected from the All Babies in Southeast Sweden (ABIS) population-based cohort (n = 17,055), 111 of whom later acquired JIA (ABISJIA). Stool samples were collected at one year of age for 10.4%. To determine disease association, 16S rRNA gene sequences were analyzed, with and without confound adjustment. Genetic and environmental risks were assessed. Findings: ABISJIA had higher abundance of Acidaminococcales, Prevotella 9, and Veillonella parvula and lower abundance of Coprococcus, Subdoligranulum, Phascolarctobacterium, Dialister spp., Bifidobacterium breve, Fusicatenibacter saccharivorans, Roseburia intestinalis, and Akkermansia muciniphila (q's < 0.05). Parabacteroides distasonis greatly increased the odds of later contracting JIA (OR = 6.7; 1.81–24.84, p = 0.0045). Shorter breastfeeding duration and increased antibiotic exposure compounded risk in a dose-dependent manner, especially in those with genetic predisposition. Interpretation: Microbial dysregulation in infancy may trigger or accelerate JIA development. Environmental risk factors have a stronger impact on genetically predisposed children. This study is the first to implicate microbial dysregulation in JIA at such an early age, with many bacterial taxa associated with risk factors. These findings provide opportunities for intervention or early screening and offer new insights into JIA pathogenesis. Funding: Barndiabetesfonden; Swedish Council for Working Life and Social Research; Swedish Research Council; Östgöta Brandstodsbolag; Medical Research Council of Southeast Sweden; JDRF-Wallenberg Foundation; Linköping. © 2023 The Author(s)
KW  - Antibiotics
KW  - Autoimmunity
KW  - Autoinflammatory disease
KW  - General population birth cohort
KW  - HLA
KW  - Major histocompatibility complex (MHC)
KW  - Microbiome
KW  - Oligoarthritis
KW  - Pediatrics
KW  - Prenatal
KW  - Arthritis, Juvenile
KW  - Child
KW  - Gastrointestinal Microbiome
KW  - Genetic Predisposition to Disease
KW  - Humans
KW  - Infant
KW  - Prospective Studies
KW  - RNA, Ribosomal, 16S
KW  - antibiotic agent
KW  - HLA DQ antigen
KW  - HLA DR1 antigen
KW  - RNA 16S
KW  - RNA 16S
KW  - Acidaminococcales
KW  - Actinobacteria
KW  - adolescent
KW  - adult
KW  - Akkermansia muciniphila
KW  - arthritis
KW  - Article
KW  - autoimmunity
KW  - autoinflammatory disease
KW  - bacterial genome
KW  - Bacteroides
KW  - Bacteroides fragilis
KW  - Bacteroidetes
KW  - Bifidobacterium
KW  - Bifidobacterium bifidum
KW  - Bifidobacterium breve
KW  - birth cohort
KW  - birth weight
KW  - Blautia
KW  - breast feeding
KW  - case control study
KW  - celiac disease
KW  - child
KW  - Clostridia
KW  - Clostridiaceae
KW  - cohort analysis
KW  - Collinsella
KW  - controlled study
KW  - Coprococcus
KW  - Dialister
KW  - DNA extraction
KW  - environmental factor
KW  - environmental risk
KW  - Faecalibacterium
KW  - female
KW  - Firmicutes
KW  - Fusobacteria
KW  - gene sequence
KW  - genetic susceptibility
KW  - genotyping
KW  - gestational age
KW  - Gram negative bacterium
KW  - heredity
KW  - human
KW  - hypothyroidism
KW  - infant
KW  - inflammatory bowel disease
KW  - insulin dependent diabetes mellitus
KW  - International Classification of Diseases
KW  - intestine flora
KW  - juvenile rheumatoid arthritis
KW  - Lachnospiraceae
KW  - Lactobacillus
KW  - major histocompatibility complex
KW  - male
KW  - Megasphaera
KW  - microbial community
KW  - microbial diversity
KW  - microbiome
KW  - Parabacteroides
KW  - Parabacteroides distasonis
KW  - pediatrics
KW  - Phascolarctobacterium
KW  - polymerase chain reaction
KW  - Prevotella
KW  - Proteobacteria
KW  - questionnaire
KW  - risk assessment
KW  - risk factor
KW  - Roseburia intestinalis
KW  - Ruminococcus
KW  - school child
KW  - sex difference
KW  - Veillonella
KW  - Veillonella parvula
KW  - Veillonellaceae
KW  - vulnerable population
KW  - genetic predisposition
KW  - genetics
KW  - juvenile rheumatoid arthritis
KW  - microbiology
KW  - prospective study
M3  - Article
DB  - Scopus
N1  - Export Date: 28 August 2024; Cited By: 9
ER  -

TY  - JOUR
AU  - Okamura, T.
AU  - Hamaguchi, M.
AU  - Nakajima, H.
AU  - Kitagawa, N.
AU  - Majima, S.
AU  - Senmaru, T.
AU  - Okada, H.
AU  - Ushigome, E.
AU  - Nakanishi, N.
AU  - Sasano, R.
AU  - Fukui, M.
TI  - Milk protects against sarcopenic obesity due to increase in the genus Akkermansia in faeces of db/db mice
PY  - 2023
T2  - Journal of Cachexia, Sarcopenia and Muscle
VL  - 14
IS  - 3
SP  - 1395
EP  - 1409
DO  - 10.1002/jcsm.13245
UR  - https://www.scopus.com/inward/record.uri?eid=2-s2.0-85154569477&doi=10.1002%2fjcsm.13245&partnerID=40&md5=9e260210c7ae10fa949650de58e96963
AB  - Background: Sarcopenic obesity, a combination of sarcopenia and obesity, is a pathological feature of type 2 diabetes. Several human studies have shown that milk is useful in the prevention of sarcopenia. This study was aimed at clarifying the effect of milk on the prevention of sarcopenic obesity in db/db mice. Methods: A randomized and investigator-blinded study was conducted using male db/db mice. Eight-week-old db/db mice were housed for 8 weeks and fed milk (100 μL/day) using a sonde. The faecal microbiota transplantation (FMT) group received antibiotics for 2 weeks, starting at 6 weeks of age, followed by FMT twice a week until 16 weeks of age. Results: Milk administration to db/db mice increased grip strength (Milk−: 164.2 ± 4.7 g, Milk+: 230.2 ± 56.0 g, P = 0.017), muscle mass (soleus muscle, Milk−: 164.2 ± 4.7 mg, Milk+: 230.2 ± 56.0 mg, P < 0.001; plantaris muscle, Milk−: 13.3 ± 1.2 mg, Milk+: 16.0 ± 1.7 mg, P < 0.001) and decreased visceral fat mass (Milk−: 2.39 ± 0.08 g, Milk+: 1.98 ± 0.04 mg, P < 0.001), resulting in a significant increase in physical activity (light: P = 0.013, dark: P = 0.034). FMT from mice fed milk not only improved sarcopenic obesity but also significantly improved glucose intolerance. Microarray analysis of gene expression in the small intestine revealed that the expression of amino acid absorption transporter genes, namely, SIc7a5 (P = 0.010), SIc7a1 (P = 0.015), Ppp1r15a (P = 0.041) and SIc7a11 (P = 0.029), was elevated in mice fed milk. In 16S rRNA sequencing of gut microbiota, the genus Akkermansia was increased in both the mice fed milk and the FMT group from the mice fed milk. Conclusions: The findings of this study suggest that besides increasing the intake of nutrients, such as amino acids, milk consumption also changes the intestinal environment, which might contribute to the mechanism of milk-induced improvement of sarcopenic obesity. © 2023 The Authors. Journal of Cachexia, Sarcopenia and Muscle published by John Wiley & Sons Ltd on behalf of Society on Sarcopenia, Cachexia and Wasting Disorders.
KW  - Akkermansia muciniphila
KW  - cow milk
KW  - faecal microbiota transplantation
KW  - milk
KW  - sarcopenic obesity
KW  - Akkermansia
KW  - Animals
KW  - Diabetes Mellitus, Type 2
KW  - Feces
KW  - Humans
KW  - Infant
KW  - Male
KW  - Mice
KW  - Milk
KW  - Obesity
KW  - RNA, Ribosomal, 16S
KW  - Sarcopenia
KW  - alanine aminotransferase
KW  - amino acid
KW  - antibiotic agent
KW  - aspartate aminotransferase
KW  - butorphanol
KW  - glucose
KW  - liver enzyme
KW  - medetomidine
KW  - midazolam
KW  - RNA 16S
KW  - short chain fatty acid
KW  - triacylglycerol
KW  - adult
KW  - Akkermansia muciniphila
KW  - alanine aminotransferase blood level
KW  - animal cell
KW  - animal experiment
KW  - animal model
KW  - animal tissue
KW  - Article
KW  - aspartate aminotransferase blood level
KW  - blood biochemistry
KW  - blood sampling
KW  - body weight
KW  - colon tissue
KW  - controlled study
KW  - cow milk
KW  - fat mass
KW  - fecal microbiota transplantation
KW  - flow cytometry
KW  - gastrocnemius muscle
KW  - glucose blood level
KW  - glucose tolerance test
KW  - grip strength
KW  - insulin tolerance test
KW  - intestine flora
KW  - intra-abdominal fat
KW  - jejunum tissue
KW  - lamina propria
KW  - lipid metabolism
KW  - M1 macrophage
KW  - M2 macrophage
KW  - male
KW  - microarray analysis
KW  - mouse
KW  - muscle atrophy
KW  - muscle mass
KW  - muscle strength
KW  - muscle tissue
KW  - non insulin dependent diabetes mellitus
KW  - nonhuman
KW  - physical activity
KW  - plantaris muscle
KW  - prevalence
KW  - sarcopenic obesity
KW  - small intestine epithelium
KW  - soleus muscle
KW  - triacylglycerol blood level
KW  - Akkermansia
KW  - animal
KW  - complication
KW  - feces
KW  - human
KW  - infant
KW  - milk
KW  - non insulin dependent diabetes mellitus
KW  - obesity
KW  - sarcopenia
M3  - Article
DB  - Scopus
N1  - Export Date: 28 August 2024; Cited By: 4
ER  -

TY  - JOUR
AU  - Wakabayashi, Y.
AU  - Nakayama, S.
AU  - Yamamoto, A.
AU  - Yoshino, Y.
AU  - Ishigaki, S.
AU  - Furukawa, T.
AU  - Kitazawa, T.
TI  - First case of necrotizing fasciitis and bacteremia caused by Bifidobacterium breve
PY  - 2022
T2  - Anaerobe
VL  - 76
C7  - 102613
DO  - 10.1016/j.anaerobe.2022.102613
UR  - https://www.scopus.com/inward/record.uri?eid=2-s2.0-85135517683&doi=10.1016%2fj.anaerobe.2022.102613&partnerID=40&md5=8c8a79284884369aeefc8c2e51725e05
AB  - We report the first case of necrotizing fasciitis and bacteremia caused by Bifidobacterium breve. Some Bifidobacterium breve strains are known as probiotic bacterium. However, it causes bacteremia in infants and immunocompromised patients. Our patient developed necrotizing fasciitis which was thought to have been infected from chronic diabetic foot ulcers. Bifidobacterium breve was isolated from the patient's blood and soft tissue sample. The patient underwent amputation and intravenous antibiotics administration. © 2022 Elsevier Ltd
KW  - Bacteremia
KW  - Bifidobacterium breve
KW  - Necrotizing fasciitis
KW  - Opportunistic pathogen
KW  - Probiotics
KW  - Sepsis
KW  - Anti-Bacterial Agents
KW  - Bacteremia
KW  - Bifidobacterium breve
KW  - Fasciitis, Necrotizing
KW  - Humans
KW  - Infant
KW  - Probiotics
KW  - cefcapene pivoxil
KW  - clindamycin
KW  - meropenem
KW  - probiotic agent
KW  - antiinfective agent
KW  - probiotic agent
KW  - adult
KW  - arm weakness
KW  - Article
KW  - ataxia
KW  - bacteremia
KW  - Bifidobacterium breve
KW  - case report
KW  - cellulitis
KW  - cerebellum infarction
KW  - clinical article
KW  - computer assisted tomography
KW  - disease association
KW  - dizziness
KW  - female
KW  - fever
KW  - hospital admission
KW  - human
KW  - human tissue
KW  - Japanese (people)
KW  - leg amputation
KW  - leg swelling
KW  - leg ulcer
KW  - necrotizing fasciitis
KW  - non insulin dependent diabetes mellitus
KW  - nonhuman
KW  - sepsis
KW  - surgical debridement
KW  - bacteremia
KW  - infant
KW  - necrotizing fasciitis
M3  - Article
DB  - Scopus
N1  - Export Date: 28 August 2024; Cited By: 0
ER  -

TY  - JOUR
AU  - Szabłowski, M.
AU  - Okruszko, M.A.
AU  - Pochodowicz, K.
AU  - Abramowicz, P.
AU  - Konstantynowicz, J.
AU  - Bossowski, A.
AU  - Głowińska-Olszewska, B.
TI  - Coincidence of juvenile idiopathic arthritis and type 1 diabetes: a case-based review
PY  - 2022
T2  - Rheumatology International
VL  - 42
IS  - 2
SP  - 371
EP  - 378
DO  - 10.1007/s00296-021-05083-z
UR  - https://www.scopus.com/inward/record.uri?eid=2-s2.0-85122671375&doi=10.1007%2fs00296-021-05083-z&partnerID=40&md5=57cf40c137a8b0b6f59ce7c3027f5dba
AB  - The study was aimed to review a rare coexistence of type 1 diabetes (T1D) and juvenile idiopathic arthritis (JIA) regarding different clinical approaches to the management and treatment options. Medical complications of the two autoimmune disorders in children and adolescents have been evaluated, particularly in those treated with glucocorticosteroids (GCS) and insulin. A review of the literature regarding reports on concomitant T1D and JIA was conducted using resources available in Medline, Google Scholar, and Web of Science databases, with a specific focus on the combination of T1D and JIA in a pediatric population. The review was extended by our analysis of two patients treated in a single center for this comorbidity. Eligible reports of four cases were found, and including our two original records, a total of six pediatric patients (5 females) were analyzed, of which three had also other autoimmune diseases (thyroiditis, coeliac disease, autoimmune hepatitis), whereas four had been treated with a long-term GCS, and two were receiving biological therapy (etanercept or adalimumab). Only one of them had good metabolic control of diabetes. Diabetes in childhood may coexist with other autoimmune diseases, including rheumatologic conditions. Hyperglycemia can worsen JIA therapy by induction and maintaining inflammation. Using modern diabetes technologies (like personal insulin pumps and continuous glucose monitoring) helps to minimize the deteriorating effect of JIA exacerbations and the rheumatoid treatment on metabolic control of diabetes. © 2022, The Author(s).
KW  - Autoimmune diseases
KW  - Children
KW  - Comorbidity
KW  - Diabetes mellitus type 1
KW  - Juvenile arthritis
KW  - Adolescent
KW  - Arthritis, Juvenile
KW  - Diabetes Mellitus, Type 1
KW  - Female
KW  - Humans
KW  - Infant
KW  - adalimumab
KW  - amoxicillin plus clavulanic acid
KW  - cyclic citrullinated peptide antibody
KW  - etanercept
KW  - glucocorticoid
KW  - hemoglobin A1c
KW  - insulin
KW  - methotrexate
KW  - naproxen
KW  - prednisone
KW  - salazosulfapyridine
KW  - tumor necrosis factor
KW  - adolescent
KW  - autoimmune disease
KW  - autoimmune hepatitis
KW  - autoimmune thyroiditis
KW  - blood glucose monitoring
KW  - case report
KW  - celiac disease
KW  - child
KW  - clinical article
KW  - coughing
KW  - disease activity
KW  - disease exacerbation
KW  - disease severity
KW  - electroencephalogram
KW  - erythrocyte sedimentation rate
KW  - female
KW  - fever
KW  - glucose blood level
KW  - glycemic index
KW  - hospitalization
KW  - human
KW  - hyperglycemia
KW  - hypoglycemia
KW  - inflammation
KW  - insulin dependent diabetes mellitus
KW  - interphalangeal joint
KW  - juvenile rheumatoid arthritis
KW  - male
KW  - medical decision making
KW  - metacarpophalangeal joint
KW  - metatarsophalangeal joint
KW  - physical activity
KW  - physiotherapy
KW  - polydipsia
KW  - polyuria
KW  - preschool child
KW  - psychotherapy
KW  - quality of life
KW  - Review
KW  - rhinitis
KW  - thyroid disease
KW  - treatment response
KW  - complication
KW  - infant
KW  - insulin dependent diabetes mellitus
KW  - juvenile rheumatoid arthritis
M3  - Review
DB  - Scopus
N1  - Export Date: 28 August 2024; Cited By: 8
ER  -

TY  - JOUR
AU  - Lee, D.
AU  - Choi, S.
AU  - Chang, J.
AU  - Park, Y.J.
AU  - Kim, J.H.
AU  - Park, S.M.
TI  - Association of antibiotics exposure within the first 2 years after birth with subsequent childhood type 1 diabetes
PY  - 2022
T2  - Endocrine
VL  - 77
IS  - 1
SP  - 21
EP  - 29
DO  - 10.1007/s12020-022-03042-7
UR  - https://www.scopus.com/inward/record.uri?eid=2-s2.0-85132585134&doi=10.1007%2fs12020-022-03042-7&partnerID=40&md5=f0c1c9c0c5a73e04567adf651bb9d67c
AB  - Purpose: Antibiotics prescription in early life can cause dysbiosis, an imbalance of gut microbiota. We aimed to reveal the relationship between antibiotics exposure during the first 2 years after birth and type 1 diabetes risk in children under 8 years of age using a nationally representative data from South Korea. Methods: The final study population consisted of 63,434 children from the National Health Insurance Service (NHIS) database from 2008 to 2015. The primary exposure of interest was antibiotics prescription in first 2 years after birth. The analysis was conducted with cumulative defined daily dose (cDDD; 0–29, 30–59, ≥ 60 cDDD), the number of antibiotics classes (0–3, 4, ≥5 classes), and age at first antibiotics prescription (0–119, 120–239, ≥ 240 days). Age, sex, household income, and overweight were considered as potential confounding covariates. Results: Compared to those within the less than 30 cDDD, other groups that were prescribed more antibiotics did not have a significant difference in diabetes risk (aHR 0.86, 95% CI 0.37–2.02 in ≥ 60 cDDD). The number of antibiotics classes and age at first antibiotics prescriptions were also not associated with the risk of type 1 diabetes. The development of diabetes was not related to the cDDD, the number of antibiotics classes, and age at first antibiotics prescription according to subgroup analysis which was stratified by overweight. Conclusions: Antibiotics exposure within the first 2 years of life was not associated with subsequent diabetes risk. Future studies using a larger number of long-term follow-up data are needed. © 2022, The Author(s), under exclusive licence to Springer Science+Business Media, LLC, part of Springer Nature.
KW  - Anti-bacterial agents
KW  - Child
KW  - Diabetes mellitus, Type 1
KW  - Dysbiosis
KW  - Anti-Bacterial Agents
KW  - Child
KW  - Diabetes Mellitus, Type 1
KW  - Female
KW  - Gastrointestinal Microbiome
KW  - Humans
KW  - Overweight
KW  - Parturition
KW  - Pregnancy
KW  - antibiotic agent
KW  - antiinfective agent
KW  - Article
KW  - child
KW  - childhood disease
KW  - clinical feature
KW  - cohort analysis
KW  - controlled study
KW  - disease course
KW  - drug exposure
KW  - female
KW  - health hazard
KW  - household income
KW  - human
KW  - infant
KW  - insulin dependent diabetes mellitus
KW  - longitudinal study
KW  - major clinical study
KW  - male
KW  - national health insurance
KW  - obesity
KW  - prescription
KW  - retrospective study
KW  - South Korea
KW  - birth
KW  - insulin dependent diabetes mellitus
KW  - intestine flora
KW  - obesity
KW  - pregnancy
M3  - Article
DB  - Scopus
N1  - Export Date: 28 August 2024; Cited By: 2
ER  -

TY  - JOUR
AU  - Guevara-Gonzaléz, J.
AU  - Guevara-Campos, J.
AU  - González, L.
AU  - Cauli, O.
TI  - The Effects of Probiotics and Prebiotics on Gastrointestinal and Behavioural Symptoms in Autism Spectrum Disorder
PY  - 2022
T2  - Current Reviews in Clinical and Experimental Pharmacology
VL  - 17
IS  - 3
SP  - 166
EP  - 173
DO  - 10.2174/2772432816666210805141257
UR  - https://www.scopus.com/inward/record.uri?eid=2-s2.0-85126674334&doi=10.2174%2f2772432816666210805141257&partnerID=40&md5=f09118b1852f81f888d4218cfd90d2c4
AB  - Background: Autism Spectrum Disorders (ASDs) are a group of prevalent neuropsychi-atric disorders. They present a complex and unknown etiology, which in most cases includes significant peripheral alterations outside the brain such as in the composition of gut microbiota. Because the gut microbiota is involved in modulating the gut-brain axis, several studies have suggested that the microbiome in the gut can modify metabolites which are able to cross the blood-brain barrier and modulate brain function. Methods: We reviewed the current evidence regarding microbiota alterations in patients with ASD and the effects of the administration of probiotics and prebiotics in these patients, both in terms of gastrointestinal and behavioural symptoms. Results: Administration of a probiotic formulation containing different strains of Lactobacillus (L. acidophilus, L. rhamnosus, and others) and Bifidobacteria had beneficial effects upon these afore-mentioned symptoms and their use is recommended in a subgroup of ASD patients that present gastrointestinal disturbances. Nonetheless, the types of gastrointestinal disturbances that most benefit from such interventions remain to be elucidated in order to personalize the medical approaches. Conclusion: Recent clinical studies have shown that probiotic treatments can regulate the gut mi-crobiota and may result in improvements in some behavioral abnormalities associated with ASD. Trials using prebiotic fibers or synbiotics preparations are still lacking and necessary in order to deep in such therapeutic strategies in ASD with comorbid gastrointestinal disrturbances. © 2022 Bentham Science Publishers.
KW  - Behavior
KW  - Bifidobacteria
KW  - Constipation
KW  - Fungi
KW  - Gut-brain axis
KW  - Nutraceuticals
KW  - Prebiotic
KW  - Probiotic
KW  - Autism Spectrum Disorder
KW  - Behavioral Symptoms
KW  - Gastrointestinal Microbiome
KW  - Humans
KW  - Prebiotics
KW  - Probiotics
KW  - 4 aminobutyric acid
KW  - antibiotic agent
KW  - dopamine
KW  - gamma interferon
KW  - glutamate decarboxylase
KW  - interleukin 12p40
KW  - interleukin 1beta
KW  - interleukin 6
KW  - interleukin 8
KW  - prebiotic agent
KW  - probiotic agent
KW  - serotonin
KW  - short chain fatty acid
KW  - tumor necrosis factor
KW  - prebiotic agent
KW  - probiotic agent
KW  - aggression
KW  - Alzheimer disease
KW  - anxiety disorder
KW  - autism
KW  - automutilation
KW  - bacterial strain
KW  - bacterium
KW  - Bacteroides
KW  - behavior disorder
KW  - Bifidobacterium bifidum
KW  - Bifidobacterium breve
KW  - Bifidobacterium longum
KW  - Bifidobacterium longum subsp. infantis
KW  - blood brain barrier
KW  - breast feeding
KW  - Caloeamator
KW  - Campylobacter
KW  - cesarean section
KW  - Clostridium
KW  - Corynebacterium
KW  - Desulfovibrio
KW  - diarrhea
KW  - diet
KW  - dysbiosis
KW  - gastrointestinal symptom
KW  - human
KW  - inflammatory bowel disease
KW  - intestine flora
KW  - Lactobacillus acidophilus
KW  - Lactobacillus casei
KW  - Lactobacillus delbrueckii
KW  - Lactobacillus paracasei
KW  - Lactobacillus pediacoccus pentosaceus
KW  - Lactobacillus reuteri
KW  - Lactobacillus rhamnosus
KW  - Leuconostoc mesenteroides
KW  - lipid diet
KW  - maternal obesity
KW  - meconium
KW  - microbial colonization
KW  - nonhuman
KW  - obesity
KW  - obstetric delivery
KW  - Parkinson disease
KW  - phenotype
KW  - pregnancy
KW  - pregnancy diabetes mellitus
KW  - Prevotella
KW  - puerperium
KW  - Review
KW  - Saccharomyces boulardii
KW  - Sarcina
KW  - Sneathia
KW  - Staphylococcus
KW  - Streptococcus thermophiles
KW  - systematic review
KW  - autism
KW  - behavior
KW  - intestine flora
M3  - Review
DB  - Scopus
N1  - Export Date: 28 August 2024; Cited By: 2
ER  -

TY  - JOUR
AU  - Haslak, F.
AU  - Barut, K.
AU  - Durak, C.
AU  - Aliyeva, A.
AU  - Yildiz, M.
AU  - Guliyeva, V.
AU  - Varol, S.E.
AU  - Cebeci, S.O.
AU  - Aygun, F.
AU  - Varli, Y.Z.
AU  - Ozel, A.
AU  - Onan, S.H.
AU  - Kocoglu, U.
AU  - Erol, M.
AU  - Karagozlu, F.
AU  - Ulug, N.
AU  - Dedeoglu, R.
AU  - Sahin, S.
AU  - Adrovic, A.
AU  - Oztunc, F.
AU  - Kasapcopur, O.
TI  - Clinical features and outcomes of 76 patients with COVID-19-related multi-system inflammatory syndrome in children
PY  - 2021
T2  - Clinical Rheumatology
VL  - 40
IS  - 10
SP  - 4167
EP  - 4178
DO  - 10.1007/s10067-021-05780-x
UR  - https://www.scopus.com/inward/record.uri?eid=2-s2.0-85107494133&doi=10.1007%2fs10067-021-05780-x&partnerID=40&md5=d418353cccae1b1b17473622e5af0b8a
AB  - Objectives: Multi-system inflammatory syndrome in children (MIS-C) is a less understood and a rare complication of coronavirus disease-2019 (COVID-19). Given the scarce data regarding this novel disease, we aimed to describe the clinical features and outcomes of our patients with MIS-C and to evaluate the associated factors for the pediatric intensive care unit (PICU) admission. Methods: The MIS-C patients under 18 years old diagnosed and treated in three referral centers between July 2020 and March 2021 were included. Data of the patients were retrospectively obtained from their medical records. Results: Overall, 76 subjects (24 females) with a mean age of 8.17 ± 4.42 years were enrolled. Twenty-seven (35.5%) patients were admitted to the PICUs. The two most common systemic involvement patterns were cardiac and gastrointestinal. There was only one lethal outcome in a patient with underlying acute lymphoblastic leukemia. Those with higher procalcitonin levels at admission were found to stay longer in the hospital (r = 0.254, p = 0.027). The risk of PICU admission increased with age (aOR: 1.277; 95% CI: 1.089–1.498; p = 0.003) and with decreased initial serum albumin levels (aOR: 0.105; 95% CI: 0.029–0.378; p = 0.001). Conclusion: Although there is a wide clinical variability among the patients with MIS-C, we suggest that those with older age and lower initial serum albumin levels merit close monitoring due to their higher risk for PICU admission.Key Points• Although there is a wide variability regarding the management process among clinicians, MIS-C is a rare, severe, less understood complication of COVID-19 that may cause rapid clinical deterioration in the patients.• Clinicians should be aware of this condition in children with persistent fever and a family history of COVID-19.• Older age and low serum albumin levels are the independent predictors for the pediatric intensive care unit admission among MIS-C patients. © 2021, International League of Associations for Rheumatology (ILAR).
KW  - COVID-19
KW  - MIS-C
KW  - Pediatric intensive care unit
KW  - Rheumatology
KW  - SARS-CoV-2
KW  - Adolescent
KW  - Aged
KW  - Child
KW  - Child, Preschool
KW  - COVID-19
KW  - Female
KW  - Hospitalization
KW  - Humans
KW  - Retrospective Studies
KW  - SARS-CoV-2
KW  - Systemic Inflammatory Response Syndrome
KW  - acetylsalicylic acid
KW  - anakinra
KW  - antibiotic agent
KW  - anticoagulant agent
KW  - anticonvulsive agent
KW  - antifungal agent
KW  - C reactive protein
KW  - colchicine
KW  - D dimer
KW  - favipiravir
KW  - fibrinogen
KW  - immunoglobulin
KW  - immunoglobulin G
KW  - inotropic agent
KW  - insulin
KW  - interleukin 6
KW  - lactate dehydrogenase
KW  - procalcitonin
KW  - SARS-CoV-2 antibody
KW  - serotonin uptake inhibitor
KW  - serum albumin
KW  - steroid
KW  - virus RNA
KW  - abdominal radiography
KW  - acute lymphoblastic leukemia
KW  - adolescent
KW  - adult
KW  - albumin blood level
KW  - antibiotic therapy
KW  - appendicitis
KW  - arthralgia
KW  - arthritis
KW  - Article
KW  - asthma
KW  - atelectasis
KW  - brain hemorrhage
KW  - calcitonin blood level
KW  - cancer chemotherapy
KW  - cerebral palsy
KW  - chemiluminescence immunoassay
KW  - child
KW  - child hospitalization
KW  - childhood obesity
KW  - clinical evaluation
KW  - clinical feature
KW  - clinical outcome
KW  - computer assisted tomography
KW  - congenital heart disease
KW  - controlled study
KW  - coronary artery dilatation
KW  - coronavirus disease 2019
KW  - COVID-19 serological testing
KW  - cyanotic heart disease
KW  - drug megadose
KW  - echocardiography
KW  - enzyme linked immunosorbent assay
KW  - erythrocyte sedimentation rate
KW  - familial Mediterranean fever
KW  - family history
KW  - female
KW  - fibrinogen blood level
KW  - ground glass opacity
KW  - groups by age
KW  - heart murmur
KW  - hepatomegaly
KW  - hospital admission
KW  - human
KW  - hypoalbuminemia
KW  - immunotherapy
KW  - infant
KW  - inflammation
KW  - insulin dependent diabetes mellitus
KW  - lactate dehydrogenase blood level
KW  - length of stay
KW  - lung consolidation
KW  - lung embolism
KW  - lung infiltrate
KW  - lymphadenopathy
KW  - lymphocyte count
KW  - lymphocytopenia
KW  - major clinical study
KW  - male
KW  - medical record review
KW  - mesentery lymph node
KW  - morbid obesity
KW  - mucocutaneous lymph node syndrome
KW  - multicenter study
KW  - myalgia
KW  - myocarditis
KW  - nasopharyngeal swab
KW  - neutrophilia
KW  - newborn
KW  - nonhuman
KW  - obsessive compulsive disorder
KW  - oropharyngeal swab
KW  - pancreatitis
KW  - pediatric intensive care unit
KW  - pediatric multisystem inflammatory syndrome
KW  - pericardial effusion
KW  - plasmapheresis
KW  - pleura effusion
KW  - polymerase chain reaction
KW  - receiver operating characteristic
KW  - retrospective study
KW  - sensitivity and specificity
KW  - Severe acute respiratory syndrome coronavirus 2
KW  - splenomegaly
KW  - steroid therapy
KW  - thorax radiography
KW  - tuberous sclerosis
KW  - aged
KW  - hospitalization
KW  - preschool child
KW  - systemic inflammatory response syndrome
M3  - Article
DB  - Scopus
N1  - Export Date: 28 August 2024; Cited By: 37
ER  -

TY  - JOUR
AU  - Onodera, T.
AU  - Kim, D.-S.
AU  - Ye, R.
AU  - Wang, M.-Y.
AU  - Chen, S.
AU  - Field, B.C.
AU  - Straub, L.
AU  - Sun, X.-N.
AU  - Li, C.
AU  - Lee, C.
AU  - Paredes, M.
AU  - Crewe, C.
AU  - Zhao, S.
AU  - Kusminski, C.M.
AU  - Gordillo, R.
AU  - Scherer, P.E.
TI  - Protective roles of adiponectin and molecular signatures of HNF4α and PPARα as downstream targets of adiponectin in pancreatic β cells
PY  - 2023
T2  - Molecular Metabolism
VL  - 78
C7  - 101821
DO  - 10.1016/j.molmet.2023.101821
UR  - https://www.scopus.com/inward/record.uri?eid=2-s2.0-85174142092&doi=10.1016%2fj.molmet.2023.101821&partnerID=40&md5=3c8fc02c76cdd920e99fb16e73ad70a2
AB  - The disease progression of the metabolic syndrome is associated with prolonged hyperlipidemia and insulin resistance, eventually giving rise to impaired insulin secretion, often concomitant with hypoadiponectinemia. As an adipose tissue derived hormone, adiponectin is beneficial for insulin secretion and β cell health and differentiation. However, the down-stream pathway of adiponectin in the pancreatic islets has not been studied extensively. Here, along with the overall reduction of endocrine pancreatic function in islets from adiponectin KO mice, we examine PPARα and HNF4α as additional down-regulated transcription factors during a prolonged metabolic challenge. To elucidate the function of β cell-specific PPARα and HNF4α expression, we developed doxycycline inducible pancreatic β cell-specific PPARα (β-PPARα) and HNF4α (β-HNF4α) overexpression mice. β-PPARα mice exhibited improved protection from lipotoxicity, but elevated β-oxidative damage in the islets, and also displayed lowered phospholipid levels and impaired glucose-stimulated insulin secretion. β-HNF4α mice showed a more severe phenotype when compared to β-PPARα mice, characterized by lower body weight, small islet mass and impaired insulin secretion. RNA-sequencing of the islets of these models highlights overlapping yet unique roles of β-PPARα and β-HNF4α. Given that β-HNF4α potently induces PPARα expression, we define a novel adiponectin-HNF4α-PPARα cascade. We further analyzed downstream genes consistently regulated by this axis. Among them, the islet amyloid polypeptide (IAPP) gene is an important target and accumulates in adiponectin KO mice. We propose a new mechanism of IAPP aggregation in type 2 diabetes through reduced adiponectin action. © 2023 The Author(s)
KW  - Adiponectin
KW  - HNF4α
KW  - PPARα
KW  - β cell
KW  - Adiponectin
KW  - Animals
KW  - Diabetes Mellitus, Type 2
KW  - Insulin
KW  - Insulin-Secreting Cells
KW  - Mice
KW  - PPAR alpha
KW  - adiponectin
KW  - amylin
KW  - doxycycline
KW  - glucose
KW  - hepatocyte nuclear factor 4alpha
KW  - insulin
KW  - peroxisome proliferator activated receptor alpha
KW  - phospholipid
KW  - adiponectin
KW  - insulin
KW  - peroxisome proliferator activated receptor alpha
KW  - animal cell
KW  - animal experiment
KW  - animal tissue
KW  - Article
KW  - body weight
KW  - controlled study
KW  - down regulation
KW  - infant
KW  - insulin release
KW  - lipotoxicity
KW  - mouse
KW  - non insulin dependent diabetes mellitus
KW  - nonhuman
KW  - oxidative stress
KW  - pancreas islet beta cell
KW  - phenotype
KW  - protein aggregation
KW  - protein expression
KW  - protein function
KW  - protein metabolism
KW  - RNA sequencing
KW  - animal
KW  - genetics
KW  - metabolism
KW  - non insulin dependent diabetes mellitus
M3  - Article
DB  - Scopus
N1  - Export Date: 28 August 2024; Cited By: 1
ER  -

TY  - JOUR
AU  - Banaei, H.
AU  - Bafroee, A.S.T.
AU  - Amini, K.
TI  - Common Colonization Genes Profiling and BOX-PCR Based Genotyping of Streptococcus agalactiae from Pregnant Women in Tehran, Iran
PY  - 2022
T2  - Jundishapur Journal of Microbiology
VL  - 15
IS  - 2
C7  - e122008
DO  - 10.5812/jjm-122008
UR  - https://www.scopus.com/inward/record.uri?eid=2-s2.0-85131577534&doi=10.5812%2fjjm-122008&partnerID=40&md5=4e72d6aeec256bc0200eddd157607b6d
AB  - Background: Streptococcus agalactiae or group B streptococcus (GBS) is a prominent cause of severe neonatal infections. GBS is a part of the intestinal and vaginal normal flora. Maternal colonization is recognized as the main path of GBS transmission. GBS is a pathobiont that changes from a non-symptomatic mucosal carriage state to a significant bacterial pathogen, causing major infections. Objectives: This study aimed to investigate the concomitant presence of major colonization genes, including ftsA, ftsB, lmb, and sfbA, and to determine the genetic relatedness of clinical GBS isolates. Methods: The GBS isolates were obtained from urinary and placental samples of pregnant women with a urinary tract infection, who were admitted to a hospital in Tehran, Iran. The presence of some major colonization factors was investigated via multiplex PCR assay. Genotyping of the isolates was performed using the BOX-PCR fingerprint technique with a BOX-A1R primer. Next, the data were analyzed using the UPGMA method and the coefficient of Jaccard in NTSYS software. Results: A total of 60 GBS isolates were examined in this study. The concomitant presence of target colonization genes was observed in all isolates. The BOX-PCR discriminated GBS isolates into six different genetic clusters at a 60% cutoff point. Themajority of isolates (80%) from both clinical samples were clustered into genotypes 2, 6, and 4, while the rest (20%) were distributed equally into three different genotypes. Conclusions: Determining the colonization associated genes and genetic polymorphism in a different geographical area provides the epidemiological basis for the prevention of GBS infections in pregnant women and infants. © 2022, Author(s).
KW  - BOX-PCR Technique
KW  - Colonization Associated Genes
KW  - Group B Streptococcus (GBS)
KW  - bacitracin
KW  - bacterial protein
KW  - carrier proteins and binding proteins
KW  - fibrinogen binding protein
KW  - fibronectin binding protein
KW  - ftsa protein
KW  - ftsb protein
KW  - glibenclamide
KW  - laminin binding protein
KW  - metformin
KW  - sfba protein
KW  - unclassified drug
KW  - adult
KW  - Article
KW  - bacterial colonization
KW  - bacterial growth
KW  - BOX PCR fingerprinting
KW  - clinical article
KW  - controlled study
KW  - cross-sectional study
KW  - DNA extraction
KW  - DNA polymorphism
KW  - female
KW  - genetic association
KW  - genetic polymorphism
KW  - genotyping
KW  - gestational age
KW  - human
KW  - Iran
KW  - minimum inhibitory concentration
KW  - non insulin dependent diabetes mellitus
KW  - phylogenetic tree
KW  - polymerase chain reaction
KW  - pregnant woman
KW  - protein fingerprinting
KW  - Streptococcus
KW  - Streptococcus agalactiae
KW  - urinary tract infection
M3  - Article
DB  - Scopus
N1  - Export Date: 28 August 2024; Cited By: 1
ER  -

TY  - JOUR
AU  - Koolen, M.R.
AU  - van Kempen, A.A.
AU  - Maaskant, J.M.
AU  - Reiss, I.
AU  - Vermeulen, M.J.
TI  - Incidence and risk factors for early hypoglycemia in very preterm infants: The hyporisk study
PY  - 2023
T2  - Clinical Nutrition ESPEN
VL  - 56
SP  - 67
EP  - 72
DO  - 10.1016/j.clnesp.2023.05.001
UR  - https://www.scopus.com/inward/record.uri?eid=2-s2.0-85159365159&doi=10.1016%2fj.clnesp.2023.05.001&partnerID=40&md5=2d9a96e603e6c9177a589b48a3e132f4
AB  - Purpose: To determine incidence, timing and potential risk factors associated with hypoglycemia in the first day of life in very premature infants. Methods: Retrospective cohort study including all infants born before 32 weeks of gestation between 1 July 2017 and 31 December 2020 in the Erasmus MC Sophia Children's Hospital (Rotterdam, the Netherlands). Excluded were those who died within 24 h after birth or with no glucose data available. We collected maternal and neonatal characteristics from patient files, as well as all routine glucose values for the first 24 h. Hypoglycemia was defined as blood glucose value below 2.6 mmol/L. Risk factors were selected using univariable and multivariable logistic regression with stepwise backward elimination. Kaplan–Meier survival analysis was performed to examine time-to-event after birth. Results: Of 714 infants included (median gestational age 29.3 weeks, mean weight 1200 g), 137 (19%) had at least one episode of hypoglycemia, with a median time-to-event of 126 min [95%-CI 105–216]. Relevant independent risk factors for hypoglycemia included two maternal (insulin-dependent diabetes [OR 2.8; 95%-CI 1.3–6.1]; antenatal steroid administration [OR 1.7, 95%-CI 1.1–2.7]), and four neonatal factors (no IV-access in delivery room [OR 6.1, 95% CI-3.2-11.7], gestational age in weeks [OR 1.3, 95% CI-1.2–1.5], small-for-gestational-age [OR 2.6, 95%-CI 1.4–4.8], and no respiratory support (versus non-invasive support) [OR 2.3, 95%-CI 1.0–5.3]). Conclusion: Six risk factors were identified for hypoglycemia in the first 24 h of life in very preterm infants, that can be used for development of prediction models, risk-based screening and updating guidelines. © 2023 The Authors
KW  - Determinant
KW  - Glucose
KW  - Hypoglycemia
KW  - Infant
KW  - Newborn
KW  - Premature
KW  - Child
KW  - Female
KW  - Glucose
KW  - Humans
KW  - Hypoglycemia
KW  - Incidence
KW  - Infant
KW  - Infant, Newborn
KW  - Infant, Premature
KW  - Infant, Premature, Diseases
KW  - Pregnancy
KW  - Retrospective Studies
KW  - Risk Factors
KW  - antibiotic agent
KW  - corticosteroid
KW  - glucose
KW  - steroid
KW  - glucose
KW  - Apgar score
KW  - Article
KW  - assisted ventilation
KW  - birth weight
KW  - cesarean section
KW  - cohort analysis
KW  - female
KW  - fever
KW  - gestational age
KW  - gestational diabetes
KW  - hematocrit
KW  - human
KW  - hypertension
KW  - hypoglycemia
KW  - incidence
KW  - infant
KW  - insulin dependent diabetes mellitus
KW  - invasive ventilation
KW  - Kaplan Meier method
KW  - logistic regression analysis
KW  - major clinical study
KW  - male
KW  - noninvasive ventilation
KW  - prediction
KW  - pregnancy
KW  - premature rupture of membranes
KW  - prematurity
KW  - retrospective study
KW  - risk factor
KW  - sepsis
KW  - small for gestational age
KW  - vaginal delivery
KW  - child
KW  - hypoglycemia
KW  - incidence
KW  - newborn
KW  - prematurity
KW  - risk factor
M3  - Article
DB  - Scopus
N1  - Export Date: 28 August 2024; Cited By: 1
ER  -

TY  - JOUR
AU  - Jayalath, S.
AU  - Magana-Arachchi, D.
TI  - Dysbiosis of the Human Urinary Microbiome and its Association to Diseases Affecting the Urinary System
PY  - 2022
T2  - Indian Journal of Microbiology
VL  - 62
IS  - 2
SP  - 153
EP  - 166
DO  - 10.1007/s12088-021-00991-x
UR  - https://www.scopus.com/inward/record.uri?eid=2-s2.0-85119066863&doi=10.1007%2fs12088-021-00991-x&partnerID=40&md5=1fc4bd34ceb7dc2fc292477525ecb4ec
AB  - The human urinary microbiome, also termed urobiome, has been overlooked due to the clinical dogma of sterile urine, as reported by routine culture. However, evolving sensitive tools such as expanded quantitative urine culture, 16S ribosomal RNA gene sequencing, and next-generation sequencing have discovered a vast number of microorganisms present in urine, even in healthy individuals. Microbiome dysbiosis and its links to disease is a heavily explored area in several microbial niches. Presently, urobiome dysbiosis and its correlation to urinary system-related diseases is at its infancy but rapidly emerging, as it provides potential therapeutic insights. This review outlines the changes in the human urinary microbiome concerning globally prevalent diseases affecting kidney function, such as chronic kidney disease (CKD), diabetes mellitus (DM), hypertension (HT), and urinary tract infection (UTI). Alterations to urine microbial diversity, including differences in the abundance and species richness of particular microbial genera, notably Lactobacillus, Prevotella, Streptococcus, Staphylococcus, Klebsiella, Enterococcus, between diseased and healthy samples are discussed utilising studies to date. Subsequent research needs to move beyond correlation to understand the roles of the urinary microbiota in diseases, thereby clarifying whether urinary dysbiosis has causal contributions that may provide important insight for diagnostics, pathophysiology, and therapy in renal pathologies. © 2021, Association of Microbiologists of India.
KW  - Dysbiosis
KW  - Human urinary microbiome
KW  - Urinary system-related diseases
KW  - interleukin 8
KW  - RNA 16S
KW  - antibiotic therapy
KW  - bacterium culture
KW  - chronic kidney failure
KW  - diabetes mellitus
KW  - dysbiosis
KW  - Enterococcus
KW  - enzyme linked immunosorbent assay
KW  - Escherichia coli
KW  - gene sequence
KW  - high throughput sequencing
KW  - hyperlipidemia
KW  - hypertension
KW  - infancy
KW  - Klebsiella
KW  - Lactobacillus
KW  - microbiome
KW  - non insulin dependent diabetes mellitus
KW  - nonhuman
KW  - operational taxonomic unit
KW  - Prevotella
KW  - Review
KW  - RNA gene
KW  - RNA sequencing
KW  - Staphylococcus
KW  - Streptococcus
KW  - urinary tract
KW  - urinary tract disease
KW  - urinary tract infection
KW  - urine culture
M3  - Review
DB  - Scopus
N1  - Export Date: 28 August 2024; Cited By: 6
ER  -

TY  - JOUR
AU  - Rold, L.S.
AU  - Bundgaard-Nielsen, C.
AU  - Holm-Jacobsen, J.N.
AU  - Ovesen, P.G.
AU  - Leutscher, P.
AU  - Hagstrøm, S.
AU  - Sørensen, S.
TI  - Characteristics of the gut microbiome in women with gestational diabetes mellitus: A systematic review
PY  - 2022
T2  - PLoS ONE
VL  - 17
IS  - 1 January
C7  - e0262618
DO  - 10.1371/journal.pone.0262618
UR  - https://www.scopus.com/inward/record.uri?eid=2-s2.0-85123085380&doi=10.1371%2fjournal.pone.0262618&partnerID=40&md5=d17df31a723f70b8c32d3ebea09d984c
AB  - Background The incidence of women developing gestational diabetes mellitus (GDM) is increasing, which is associated with an increased risk of type 2 diabetes mellitus (T2DM) for both mother and child. Gut microbiota dysbiosis may contribute to the pathogenesis of both GDM and the accompanying risk of T2DM. Thus, a better understanding of the microbial communities associated with GDM could offer a potential target for intervention and treatment in the future. Therefore, we performed a systematic review to investigate if the GDM women have a distinct gut microbiota composition compared to non-GDM women. Methods We identified 21 studies in a systematic literature search of Embase and PubMed up to February 24, 2021. Data on demographics, methodology and identified microbial metrics were extracted. The quality of each study was assessed according to the Newcastle-Ottawa Scale. Results Sixteen of the studies did find a GDM-associated gut microbiota, although no consistency could be seen. Only Collinsella and Blautia showed a tendency to be increased in GDM women, whereas the remaining genera were significantly different in opposing directions. Conclusion Although most of the studies found an association between GDM and gut microbiota dysbiosis, no overall GDM-specific gut microbiota could be identified. All studies in the second trimester found a difference between GDM and non-GDM women, indicating that dysbiosis is present at the time of diagnosis. Nevertheless, it is still unclear when the dysbiosis develops, as no consensus could be seen between the studies investigating the gut microbiota in the first trimester of pregnancy. However, studies varied widely concerning methodology and study design, which might explain the highly heterogeneous gut microbiota compositions between studies. Therefore, future studies need to include multiple time points and consider possible confounding factors such as ethnicity, pre-pregnancy body mass index, and GDM treatment. © 2022 Rold et al. This is an open access article distributed under the terms of the Creative Commons Attribution License, which permits unrestricted use, distribution, and reproduction in any medium, provided the original author and source are credited.
KW  - Adult
KW  - Body Mass Index
KW  - Diabetes Mellitus, Type 2
KW  - Diabetes, Gestational
KW  - Dysbiosis
KW  - Female
KW  - Gastrointestinal Microbiome
KW  - Humans
KW  - Microbiota
KW  - Pregnancy
KW  - RNA, Ribosomal, 16S
KW  - RNA 16S
KW  - antibiotic therapy
KW  - Blautia
KW  - body mass
KW  - Collinsella
KW  - disease association
KW  - DNA sequencing
KW  - dysbiosis
KW  - female
KW  - first trimester pregnancy
KW  - gene sequence
KW  - groups by age
KW  - human
KW  - intestine flora
KW  - medical history
KW  - metagenomics
KW  - microbial diversity
KW  - nonhuman
KW  - pregnancy diabetes mellitus
KW  - prognosis
KW  - Review
KW  - risk
KW  - sampling
KW  - second trimester pregnancy
KW  - species composition
KW  - storage
KW  - systematic review
KW  - third trimester pregnancy
KW  - adult
KW  - genetics
KW  - intestine flora
KW  - microbiology
KW  - microflora
KW  - non insulin dependent diabetes mellitus
KW  - physiology
KW  - pregnancy
KW  - pregnancy diabetes mellitus
M3  - Review
DB  - Scopus
N1  - Export Date: 28 August 2024; Cited By: 12
ER  -

TY  - JOUR
AU  - Seliga-Gasior, D.
AU  - Sokól-Leszczyñska, B.
AU  - Krzysztoñ-Russjan, J.
AU  - Wierzbicka, D.
AU  - Stȩpieñ-Hołubczat, K.
AU  - Lewandowska, P.
AU  - Frankiewicz, E.
AU  - Cacko, A.
AU  - Leszczyñska, B.
AU  - Demkow, U.
AU  - Podsiadły, E.
TI  - Epidemiological Characteristics of Shiga Toxin-Producing Escherichia coli Responsible for Infections in the Polish Pediatric Population
PY  - 2024
T2  - Polish Journal of Microbiology
VL  - 73
IS  - 2
SP  - 177
EP  - 187
DO  - 10.33073/pjm-2024-016
UR  - https://www.scopus.com/inward/record.uri?eid=2-s2.0-85193247681&doi=10.33073%2fpjm-2024-016&partnerID=40&md5=9c8a96b50e8e4de353aecfb27170366d
AB  - Shiga toxin-producing Escherichia coli (STEC) are zoonotic pathogens causing hemorrhagic colitis and hemolytic uremic syndrome (HUS) in children and the elderly. Stool samples were collected from 180 children hospitalized in five pediatric centers in Poland in 2018-2022. Direct stx1/stx2 gene detection by PCR in feces and E. coli isolates was performed. Antibiotic susceptibility was tested according to EUCAST v.12. Randomly selected isolates were serotyped with O157 antiserum and genotyped by pulsed-field gel electrophoresis (PFGE). A total of 44 E. coli isolates were confirmed as STEC by PCR. Among them, 84.4% were positive for stx2, and equally 6,8% for only stx1 and both stx1 and stx2 genes. The stx1 gene was also found in one Citrobacter freundii isolate. E. coli serotype O157 was present in 97.6% of the isolates. STEC infections most often occurred between June-October with a peak in July and August (51%). The highest, 77.8% of STEC isolates were found in the 1-5 years old group. No extended-spectrum β-lactamases (ESBL) were found. Resistance only to amoxicillin/clavulanic acid (24.4%), piperacillin/tazobactam (3%), cefotaxime (6%), gentamicin (6%), ciprofloxacin (3%), azithromycin (3%), trimethoprim/sulfamethoxazole (24,2%) was detected. PFGE analysis showed 18 PFGE types with no clonal distribution. Eight isolates with A, B, and C PFGE types showed genetic relatedness in the type with no detection of transmission way of distribution. STEC strains pose a serious threat to human health, therefore demographic and epidemiological characteristics are crucial for their surveillance.  © 2024 Dominika Seliga-Gasior et al., published by Sciendo.
KW  - diarrhea
KW  - epidemiology
KW  - hemolytic uremic syndrome
KW  - Poland
KW  - Shiga toxin-producing Escherichia coli
KW  - Adolescent
KW  - Anti-Bacterial Agents
KW  - Child
KW  - Child, Preschool
KW  - Electrophoresis, Gel, Pulsed-Field
KW  - Escherichia coli Infections
KW  - Feces
KW  - Female
KW  - Genotype
KW  - Humans
KW  - Infant
KW  - Infant, Newborn
KW  - Male
KW  - Microbial Sensitivity Tests
KW  - Poland
KW  - Shiga-Toxigenic Escherichia coli
KW  - amikacin
KW  - amoxicillin plus clavulanic acid
KW  - antiserum
KW  - azithromycin
KW  - beta lactamase
KW  - cefepime
KW  - cefotaxime
KW  - ceftazidime
KW  - cefuroxime
KW  - ciprofloxacin
KW  - cotrimoxazole
KW  - extended spectrum beta lactamase
KW  - gentamicin
KW  - imipenem
KW  - meropenem
KW  - piperacillin plus tazobactam
KW  - Taq polymerase
KW  - tobramycin
KW  - verotoxin
KW  - antiinfective agent
KW  - adolescent
KW  - antibiotic resistance
KW  - antibiotic sensitivity
KW  - antigen antibody reaction
KW  - Article
KW  - child
KW  - Citrobacter freundii
KW  - consanguinity
KW  - controlled study
KW  - diarrhea
KW  - drug sensitivity
KW  - Escherichia coli
KW  - feces analysis
KW  - gastrointestinal infection
KW  - genetic association
KW  - groups by age
KW  - hemolytic uremic syndrome
KW  - hemorrhagic colitis
KW  - human
KW  - insulin dependent diabetes mellitus
KW  - major clinical study
KW  - medical parameters
KW  - molecular weight
KW  - neurological complication
KW  - nonhuman
KW  - nucleotide sequence
KW  - pediatric hospital
KW  - Poland
KW  - Polish citizen
KW  - polymerase chain reaction
KW  - pulsed field gel electrophoresis
KW  - quality control
KW  - real time polymerase chain reaction
KW  - risk factor
KW  - seasonal variation
KW  - serotype
KW  - serotyping
KW  - Shiga toxin producing Escherichia coli
KW  - classification
KW  - epidemiology
KW  - Escherichia coli infection
KW  - feces
KW  - female
KW  - genetics
KW  - genotype
KW  - infant
KW  - isolation and purification
KW  - male
KW  - microbial sensitivity test
KW  - microbiology
KW  - newborn
KW  - preschool child
M3  - Article
DB  - Scopus
N1  - Export Date: 28 August 2024; Cited By: 1
ER  -

TY  - JOUR
AU  - Duong, Q.A.
AU  - Pittet, L.F.
AU  - Curtis, N.
AU  - Zimmermann, P.
TI  - Antibiotic exposure and adverse long-term health outcomes in children: A systematic review and meta-analysis
PY  - 2022
T2  - Journal of Infection
VL  - 85
IS  - 3
SP  - 213
EP  - 300
DO  - 10.1016/j.jinf.2022.01.005
UR  - https://www.scopus.com/inward/record.uri?eid=2-s2.0-85128197393&doi=10.1016%2fj.jinf.2022.01.005&partnerID=40&md5=eb3f61cb06ef8b1269e2ed88ca3b9087
AB  - Background: Antibiotics are amongst the most commonly used drugs in children. In addition to inducing antibiotic resistance, antibiotic exposure has been associated with adverse long-term health outcomes. Methods: A systematic search using PRISMA guidelines to identify original studies reporting associations between antibiotic exposure and adverse long-term health outcomes in children. Overall pooled estimates of the odds ratios (ORs) were obtained using random-effects models. Results: We identified 160 observational studies investigating 21 outcomes in 22,103,129 children. Antibiotic exposure was associated with an increased risk of atopic dermatitis (OR 1.40, 95% confidence interval (CI) 1.30–1.52, p < 0.01), allergic symptoms (OR 1.93, 95%CI 1.66–2.26, p < 0.01), food allergies (OR 1.35, 95%CI 1.20–1.52, p < 0.01), allergic rhinoconjunctivitis (OR 1.66, 95%CI 1.51–1.83, p < 0.01), wheezing (OR 1.81, 95%CI 1.65–1.97, p < 0.01), asthma (OR 1.96, 95%CI 1.76–2.17, p < 0.01), increased weight gain or overweight (OR 1.18, 95%CI 1.11–1.26, p < 0.01), obesity (OR 1.21, 95%CI 1.05–1.40, p < 0.01), juvenile idiopathic arthritis (OR 1.74, 95%CI 1.21–2.52, p < 0.01), psoriasis (OR 1.75, 95%CI 1.44–2.11, p < 0.01), autism spectrum disorders (OR 1.19, 95%CI 1.04–1.36, p = 0.01) and neurodevelopment disorders (OR 1.29, 95%CI 1.09–1.53, p < 0.01). Dose-response effects and stronger effects with broad-spectrum antibiotic were often reported. Antibiotic exposure was not associated with an altered risk of allergic sensitisation, infantile colic, abdominal pain, inflammatory bowel disease, celiac disease, type 1 diabetes, fluorosis, and attention deficit hyperactivity disorder. Conclusion: Although a causal association cannot be determined from these studies, the results support the meticulous application of sound antibiotic stewardship to avoid potential adverse long-term health outcomes. © 2022 The Author(s)
KW  - Abdominal pain
KW  - ADHD
KW  - Allergies
KW  - Arthritis
KW  - Asthma
KW  - Atopy
KW  - Autism spectrum disorder
KW  - Celiac disease
KW  - Diabetes
KW  - Eczema
KW  - Inflammatory bowel disease
KW  - Obesity
KW  - Overweight
KW  - Psoriasis
KW  - Anti-Bacterial Agents
KW  - Asthma
KW  - Attention Deficit Disorder with Hyperactivity
KW  - Child
KW  - Dermatitis, Atopic
KW  - Humans
KW  - Outcome Assessment, Health Care
KW  - antibiotic agent
KW  - antiinfective agent
KW  - abdominal pain
KW  - antibiotic therapy
KW  - asthma
KW  - atopic dermatitis
KW  - attention deficit hyperactivity disorder
KW  - autism
KW  - body weight gain
KW  - causal attribution
KW  - celiac disease
KW  - child health
KW  - drug effect
KW  - drug exposure
KW  - fluorosis
KW  - food allergy
KW  - human
KW  - infantile colic
KW  - inflammatory bowel disease
KW  - insulin dependent diabetes mellitus
KW  - juvenile rheumatoid arthritis
KW  - mental disease
KW  - meta analysis
KW  - nonhuman
KW  - obesity
KW  - outcome assessment
KW  - psoriasis
KW  - Review
KW  - rhinoconjunctivitis
KW  - risk assessment
KW  - sensitization
KW  - systematic review
KW  - wheezing
KW  - asthma
KW  - atopic dermatitis
KW  - attention deficit hyperactivity disorder
KW  - child
M3  - Review
DB  - Scopus
N1  - Export Date: 28 August 2024; Cited By: 55
ER  -

TY  - JOUR
AU  - Kordonouri, O.
AU  - Cuthbertson, D.
AU  - Belteky, M.
AU  - Aschemeier-Fuchs, B.
AU  - White, N.H.
AU  - Cummings, E.
AU  - Knip, M.
AU  - Ludvigsson, J.
TI  - Infections in the first year of life and development of beta cell autoimmunity and clinical type 1 diabetes in high-risk individuals: the TRIGR cohort
PY  - 2022
T2  - Diabetologia
VL  - 65
IS  - 12
SP  - 2098
EP  - 2107
DO  - 10.1007/s00125-022-05786-3
UR  - https://www.scopus.com/inward/record.uri?eid=2-s2.0-85137581748&doi=10.1007%2fs00125-022-05786-3&partnerID=40&md5=ed6b48217869b21203ddb9af0cb31839
AB  - Aims/hypothesis: Accumulated data suggest that infections in early life contribute to the development of type 1 diabetes. Using data from the Trial to Reduce IDDM in the Genetically at Risk (TRIGR), we set out to assess whether children who later developed diabetes-related autoantibodies and/or clinical type 1 diabetes had different exposure to infections early in life compared with those who did not. Methods: A cohort of 2159 children with an affected first-degree relative and HLA-conferred susceptibility to type 1 diabetes were recruited between 2002 and 2007 and followed until 2017. Infections were registered prospectively. The relationship between infections in the first year of life and the development of autoantibodies or clinical type 1 diabetes was analysed using univariable and multivariable Cox regression models. As this study was exploratory, no adjustment was made for multiple comparisons. Results: Adjusting for HLA, sex, breastfeeding duration and birth order, those who had seven or more infections during their first year of life were more likely to develop at least one positive type 1 diabetes-related autoantibody (p=0.028, HR 9.166 [95% CI 1.277, 65.81]) compared with those who had no infections. Those who had their first viral infection aged between 6 and 12 months were less likely to develop at least one positive type 1 diabetes-related antibody (p=0.043, HR 0.828 [95% CI 0.690, 0.994]) or multiple antibodies (p=0.0351, HR 0.664 [95% CI 0.453, 0.972]). Those who had ever had an unspecified bacterial infection were more likely to develop at least one positive type 1 diabetes-related autoantibody (p=0.013, HR 1.412 [95% CI 1.075, 1.854]), to develop multiple antibodies (p=0.037, HR 1.652 [95% CI 1.030, 2.649]) and to develop clinical type 1 diabetes (p=0.011, HR 2.066 [95% CI 1.182, 3.613]). Conclusions/interpretation: We found weak support for the assumption that viral infections early in life may initiate the autoimmune process or later development of type 1 diabetes. In contrast, certain bacterial infections appeared to increase the risk of both multiple autoantibodies and clinical type 1 diabetes. © 2022, The Author(s).
KW  - Autoimmunity
KW  - Children
KW  - Early infections
KW  - TRIGR
KW  - Type 1 diabetes
KW  - Autoantibodies
KW  - Autoimmunity
KW  - Child
KW  - Cohort Studies
KW  - Diabetes Mellitus, Type 1
KW  - Genetic Predisposition to Disease
KW  - Humans
KW  - Infant
KW  - Insulin-Secreting Cells
KW  - Islets of Langerhans
KW  - antibiotic agent
KW  - autoantibody
KW  - autoantibody
KW  - Article
KW  - autoimmunity
KW  - bacterial infection
KW  - birth order
KW  - breast feeding
KW  - child
KW  - cohort analysis
KW  - controlled study
KW  - female
KW  - first-degree relative
KW  - follow up
KW  - genetic susceptibility
KW  - high risk population
KW  - HLA system
KW  - human
KW  - human cell
KW  - infant
KW  - infection
KW  - insulin dependent diabetes mellitus
KW  - major clinical study
KW  - male
KW  - pancreas islet beta cell
KW  - prospective study
KW  - virus infection
KW  - autoimmunity
KW  - genetic predisposition
KW  - pancreas islet
M3  - Article
DB  - Scopus
N1  - Export Date: 28 August 2024; Cited By: 6
ER  -

TY  - JOUR
AU  - Robova, H.
AU  - Rob, L.
AU  - Halaska, M.J.
AU  - Drozenova, J.
AU  - Pichlik, T.
AU  - Drochytek, V.
AU  - Hruda, M.
TI  - Twenty years of experience with less radical fertility-sparing surgery in early-stage cervical cancer: Pregnancy outcomes
PY  - 2023
T2  - Gynecologic Oncology
VL  - 174
SP  - 76
EP  - 79
DO  - 10.1016/j.ygyno.2023.04.016
UR  - https://www.scopus.com/inward/record.uri?eid=2-s2.0-85156201159&doi=10.1016%2fj.ygyno.2023.04.016&partnerID=40&md5=a8b47528f7f50bf885353159d45b8120
AB  - Introduction: The standard procedure in cervical cancer is radical hysterectomy and pelvic lymphadenectomy (PLND). Because of the increasing age of women bearing children, fertility has become a major challenge. We present pregnancy results after less radical fertility-sparing surgery in women with IA1, LVSI positive, IA2 and IB1 (<2 cm, infiltration less than half of the cervical stroma). Materials and method: All women (n = 91) underwent laparoscopic sentinel lymph node mapping with frozen section followed by PLND and “selective parametrectomy” (removal of afferent lymphatic channels from the paracervix) if sentinel nodes (SLN) are negative. If lymph nodes were verified negative by definitive histopathology, patients were treated by simple trachelectomy (IB1) or large cone (IA1/IA2) biopsy 1 week after primary surgery. Results: From 1999 to 2018, 91 women were enrolled in the study (median age 29.1 years, range 21–40). Fertility was spared in 76 (83.5%) women; 13 (17.1%) women did not plan future pregnancy and 63 (82.9%) had pregnancy desires. Fifty-four of 63 women conceived (pregnancy rate 85.7%) and 48 of 63 delivered 58 babies (delivery rate 76.2%). Thirty-nine women delivered in term (67.2%): 13 women between 32 and 36 + 6 weeks of pregnancy, 3 between 28 and 31 + 6 weeks and 3 between 24 and 27 + 6 weeks. Only one woman still plans pregnancy. One woman is currently pregnant. Conclusion: The goal of fertility-sparing surgery is to produce good oncological results and promising pregnancy outcomes. Pregnancy results after less radical fertility-sparing procedures show promise (pregnancy rate 82.9% and delivery rate 76.2%). © 2023
KW  - Cervical cancer
KW  - Less radical fertility-sparing surgery
KW  - Pregnancy outcomes
KW  - Sentinel lymph node mapping
KW  - Adult
KW  - Cervix Uteri
KW  - Child
KW  - Female
KW  - Fertility
KW  - Humans
KW  - Hysterectomy
KW  - Lymph Node Excision
KW  - Male
KW  - Neoplasm Staging
KW  - Pregnancy
KW  - Pregnancy Outcome
KW  - Uterine Cervical Neoplasms
KW  - Young Adult
KW  - clindamycin
KW  - adult
KW  - antibiotic prophylaxis
KW  - Article
KW  - cancer surgery
KW  - cervicotomy
KW  - cesarean section
KW  - controlled study
KW  - early cancer
KW  - ectopic pregnancy
KW  - female
KW  - fertility
KW  - fertility preservation
KW  - histopathology
KW  - human
KW  - hysterectomy
KW  - major clinical study
KW  - pelvis lymphadenectomy
KW  - pilot study
KW  - preeclampsia
KW  - pregnancy
KW  - pregnancy outcome
KW  - pregnancy rate
KW  - pregnancy termination
KW  - premature labor
KW  - premature rupture of membranes
KW  - prospective study
KW  - radical hysterectomy
KW  - sentinel lymph node
KW  - spontaneous abortion
KW  - surrogate mother
KW  - therapeutic abortion
KW  - uterine cervix cancer
KW  - cancer staging
KW  - child
KW  - lymph node dissection
KW  - male
KW  - pathology
KW  - procedures
KW  - uterine cervix
KW  - uterine cervix tumor
KW  - young adult
M3  - Article
DB  - Scopus
N1  - Export Date: 28 August 2024; Cited By: 1
ER  -

TY  - JOUR
AU  - Jacob, E.
AU  - Uthra, K.T.
AU  - Gupta, S.
AU  - Chitra, V.
AU  - Damodharan, N.
AU  - Pazhani, G.P.
TI  - An emerging antihistamine drug with multiple therapeutic benefits: Bilastine
PY  - 2024
T2  - Pharmaceutical Sciences Asia
VL  - 51
IS  - 1
SP  - 1
EP  - 9
DO  - 10.29090/psa.2024.01.23.1200
UR  - https://www.scopus.com/inward/record.uri?eid=2-s2.0-85186567375&doi=10.29090%2fpsa.2024.01.23.1200&partnerID=40&md5=15dad43e88967ea938664793431b7aa7
AB  - Second-generation antihistamines (AHs) like cetirizine and third-generation drugs like fexofenadine are currently in practice for allergic rhinoconjunctivitis and urticaria due to their reduced impact on the central nervous system and fewer side effects. Clinically, bilastine has similar AH activity. Numerous studies showed that bilastine is a nonsedating AH, safe and effective in treating the allergies of all age groups. It is primarily indicated for allergic conditions; its potential use in other medical areas is being explored. Clinical trials, scientific experiments, real-world experience, and expert opinions will guide decisions on broader applications. This review aims to provide updated information on bilastine’s potential off-target effects, interactions with food and drugs, and comparison with other newer H1 AHs. PubMed literature search using the drug name “bilastine” was conducted. Additionally, the authors have included literature from the reference list of cited publications in the public domain. Clinical trials have established bilastine safety and efficacy, making it a frontline treatment for allergic conditions due to selective second-generation H1 AH. It has gained approval for treating allergic rhinoconjunctivitis and urticaria in adolescents and adults in various countries, with recent approvals extending its use to children up to 12 years old. Many nations agreed to recommend bilastine as a first-line treatment for chronic urticaria due to minimal food and drug interaction, no CNS effect, long-acting, and environmentally safe. In addition, bilastine could be used as add-on therapy with other drugs for the treatment of inflammation and diabetic neuropathy and to reverse efflux-mediated drug resistance. More clinical trials are anticipated to support the use of this drug for other indications. However, several health benefits associated with bilastine, inadequate data on its safety during pregnancy, and pending US FDA approval rendered bilastine a lesser-known frontline H1-AH in many countries. © 2024 by Faculty of Pharmacy, Mahidol University, Thailand is licensed under CC BY-NC-ND 4.0. To view a copy of this license, visit https://www.creativecommons.org/licenses/by-nc-nd/4.0/
KW  - Anti-inflammatory
KW  - Bilastine
KW  - Food and drug interaction
KW  - H1-Antihistamine
KW  - Urticaria
KW  - alcohol
KW  - alprazolam
KW  - atropine
KW  - azithromycin
KW  - bilastine
KW  - cannabis
KW  - carrier proteins and binding proteins
KW  - cetirizine
KW  - clarithromycin
KW  - cyclosporine
KW  - desloratadine
KW  - dexamphetamine
KW  - diazepam
KW  - erythromycin
KW  - fexofenadine
KW  - ketoconazole
KW  - levocetirizine
KW  - lisdexamfetamine
KW  - lorazepam
KW  - organic anion transporter B
KW  - organic cation transporter 1
KW  - ritonavir
KW  - voriconazole
KW  - add on therapy
KW  - allergy
KW  - antiinflammatory activity
KW  - bioequivalence
KW  - central nervous system
KW  - chemical structure
KW  - chronic urticaria
KW  - clinical trial (topic)
KW  - consensus
KW  - diabetic nephropathy
KW  - diabetic neuropathy
KW  - drug absorption
KW  - drug activity
KW  - drug approval
KW  - drug bioavailability
KW  - drug efficacy
KW  - drug elimination
KW  - drug indication
KW  - drug metabolism
KW  - drug protein binding
KW  - drug safety
KW  - drug transport
KW  - elimination half-life
KW  - European Medicines Agency
KW  - eye tissue
KW  - feces
KW  - first-line treatment
KW  - food drug interaction
KW  - fruit juice
KW  - grape juice
KW  - groups by age
KW  - human
KW  - inflammation
KW  - information retrieval
KW  - maximum concentration
KW  - Medline
KW  - non insulin dependent diabetes mellitus
KW  - off-target effect
KW  - pharmacokinetic parameters
KW  - plasma protein binding
KW  - predictive model
KW  - Review
KW  - rhinoconjunctivitis
KW  - side effect
KW  - urinary excretion
M3  - Review
DB  - Scopus
N1  - Export Date: 28 August 2024; Cited By: 0
ER  -

TY  - JOUR
AU  - Yadav, R.K.
AU  - Singh, G.
AU  - Kiran, K.S.
AU  - Iram, A.
AU  - Rana, B.
AU  - CS, S.
AU  - Xess, I.
TI  - A study on candiduria in neonates and infants from a tertiary care center, North India
PY  - 2023
T2  - Indian Journal of Medical Microbiology
VL  - 42
SP  - 25
EP  - 29
DO  - 10.1016/j.ijmmb.2022.12.014
UR  - https://www.scopus.com/inward/record.uri?eid=2-s2.0-85147377247&doi=10.1016%2fj.ijmmb.2022.12.014&partnerID=40&md5=2baf385d675a094514c33d19771f66c8
AB  - Purpose: Candida albicans is the major cause of fungal UTI in neonates and infants but nowadays non albicans Candida is also increasing and these are mostly multidrug resistant. So it's important to know the species of candidal UTI for the proper management. This study was undertaken to determine the Candida species distribution in UTI along with their susceptibility pattern and outcome in infants and neonates admitted in different wards and ICU of our hospital. We also assess the incidence rate of candiduria in ICUs. Method: Urine samples were collected from infants and neonates presented in pediatrics and neonatal ICU (intensive care units) and clinical wards with a clinical suspicion of candiduria and infants at risk of invasive candidiasis were also included in the study. Identification of Candida sp. was done by Gram's staining, germ tube test, chlamydospore formation on corn meal agar, color appearance on CHROM agar and also confirmed by MALDI-TOF Assay. Antifungal susceptibility was performed by using broth microdilution method as per the CLSI M27-A3/M27-S4. Result: Urine samples were received from 219 infants, and Candida was isolated from samples from 52 infants (isolation rate 23.75%), of which 30 were admitted in pediatric or neonatal ICU and 22 in the wards. The incidence rate of candiduria in ICU was 3.25%. Candida albicans was the most frequently isolated species from the samples of infants in the wards (13/22 i.e. 59%), while Candida tropicalis was most frequently isolated from samples of infants in the ICUs (13/30 i.e. 43.34%). Candida glabrata was the least commonly isolated species and was only encopuntered in the ICU. There was no discrepancy between the results of conventional methods of identification and MALDI-TOF. Antifungal susceptibility was performed for 18 randomly selected isolates. All were found to be susceptible to caspofungin, micafungin, itraconazole, voriconazole, fluconazole, amphotericin B. Conclusion: High suspicion of candiduria is needed especially in ICU admitted infants and identification of candida at species level along with the susceptibility pattern is important for the better management of patients. © 2023 Indian Association of Medical Microbiologists
KW  - Antifungal susceptibility
KW  - Candidura
KW  - Outcome
KW  - UTI
KW  - Agar
KW  - Antifungal Agents
KW  - Candida
KW  - Candida albicans
KW  - Candidiasis, Invasive
KW  - Child
KW  - Drug Resistance, Fungal
KW  - Fluconazole
KW  - Humans
KW  - Infant
KW  - Infant, Newborn
KW  - Intensive Care Units, Neonatal
KW  - Microbial Sensitivity Tests
KW  - Tertiary Care Centers
KW  - amikacin
KW  - ampicillin
KW  - fluconazole
KW  - high mobility group B1 protein
KW  - meropenem
KW  - micafungin
KW  - agar
KW  - antifungal agent
KW  - abdominal pain
KW  - antibiotic sensitivity
KW  - antifungal susceptibility
KW  - Article
KW  - broth dilution
KW  - cancer prognosis
KW  - Candida albicans
KW  - Candida parapsilosis
KW  - candiduria
KW  - drug sensitivity
KW  - fungus identification
KW  - hepatomegaly
KW  - human
KW  - infant
KW  - insulin dependent diabetes mellitus
KW  - intensive care unit
KW  - invasive aspergillosis
KW  - major clinical study
KW  - mucormycosis
KW  - neonatal intensive care unit
KW  - newborn
KW  - outcome assessment
KW  - overall survival
KW  - polymerase chain reaction
KW  - recurrent disease
KW  - respiratory distress
KW  - risk factor
KW  - species distribution
KW  - tertiary care center
KW  - urine sampling
KW  - vomiting
KW  - antifungal resistance
KW  - Candida
KW  - child
KW  - invasive candidiasis
KW  - microbial sensitivity test
KW  - microbiology
KW  - tertiary care center
M3  - Article
DB  - Scopus
N1  - Export Date: 28 August 2024; Cited By: 0
ER  -

TY  - JOUR
AU  - Ternák, G.
AU  - Berényi, K.
AU  - Kun, S.
AU  - Szigeti, N.
AU  - Decsi, T.
AU  - Sütő, G.
AU  - Wittmann, I.
TI  - Inverse association between use of broad spectrum penicllin with beta-lactamase inhibitors and prevalence of type 1 diabetes mellitus in Europe
PY  - 2021
T2  - Scientific Reports
VL  - 11
IS  - 1
C7  - 16768
DO  - 10.1038/s41598-021-96301-y
UR  - https://www.scopus.com/inward/record.uri?eid=2-s2.0-85113185381&doi=10.1038%2fs41598-021-96301-y&partnerID=40&md5=6ffd1fd302bd338e72b87185a603334a
AB  - Increasing incidence of type 1 diabetes is supposed to be induced by environmental factors. Microbiome modulated by antibiotics seems to serve as one of the environmental factors which could influence the development of T1DM. Mitochondria, as autochthonous environmental bacteria living in our cells, and other bacteria share many common enzymes including beta-lactamases and it is supported by evidence that some beta-lactamase inhibitors are able to interact with counterpart enzymes. Thus, antibiotics may utilize two different pathways influencing the development of T1DM; one through modulation of microbiome and a second one via the interaction of mitochondrial enzymes. Data of consumption of penicillin (both narrow and broad spectrum) and beta-lactamase inhibitors in 30 European countries were collected from the database of the European Centre for Disease Prevention and Control. These data were correlated with the prevalence reported by the International Diabetes Federation (2019) referring to type 1 diabetes in Europe. No correlation was found between total penicillin consumption or use of broad spectrum penicillin and the prevalence of type 1 diabetes. Nevertheless, broad spectrum penicillin, in combination with beta-lactamase inhibitor, was in inverse correlation with the prevalence of type 1 diabetes (r = − 0.573, p = 0.001). On the other hand, narrow spectrum penicillin was in positive correlation with type 1 diabetes (r = 0.523, p = 0.003). Prevalence of type 1 diabetes showed an inverse correlation with the use of beta-lactamase inhibitors and a positive one with that of narrow spectrum penicillin. Such a detailed analysis has not so far been provided referring to the penicillin group. In the background of this association either microbiomal or direct mitochondrial effects can be supposed. © 2021, The Author(s).
KW  - Adolescent
KW  - Adult
KW  - beta-Lactamase Inhibitors
KW  - Child
KW  - Child, Preschool
KW  - Diabetes Mellitus, Type 1
KW  - Europe
KW  - Female
KW  - Humans
KW  - Infant
KW  - Male
KW  - Penicillins
KW  - Prevalence
KW  - Young Adult
KW  - beta lactamase inhibitor
KW  - penicillin derivative
KW  - adolescent
KW  - adult
KW  - child
KW  - Europe
KW  - female
KW  - human
KW  - infant
KW  - insulin dependent diabetes mellitus
KW  - male
KW  - preschool child
KW  - prevalence
KW  - young adult
M3  - Article
DB  - Scopus
N1  - Export Date: 28 August 2024; Cited By: 2
ER  -

TY  - JOUR
AU  - Le Gallou, B.
AU  - Pastuszka, A.
AU  - Lemaire, C.
AU  - Perrotin, F.
AU  - Mitanchez, D.
AU  - Lanotte, P.
AU  - Mereghetti, L.
TI  - Long-term surveillance of group B Streptococcus strains isolated from infection and colonization in pregnant women and newborns
PY  - 2023
T2  - Journal of Medical Microbiology
VL  - 72
IS  - 6
C7  - 001717
DO  - 10.1099/jmm.0.001717
UR  - https://www.scopus.com/inward/record.uri?eid=2-s2.0-85162623053&doi=10.1099%2fjmm.0.001717&partnerID=40&md5=345dc4664df8db4673d777d97b0136e8
AB  - Introduction. Group B Streptococcus (GBS) remains the leading cause of bacterial neonatal infections worldwide, despite the spread of recommendations on vaginal screening and antibiotic prophylaxis. Hypothesis/Gap Statement. There is a need to evaluate the potential changes in GBS epidemiology over time following the introduction of such guidelines. Aim. Our aim was to perform a descriptive analysis of the epidemiological characteristics of GBS by conducting a long-term surveillance of strains isolated between 2000 and 2018, using molecular typing methods. Methodology. A total of 121 invasive strains, responsible for maternal infections (20 strains), fetal infections (8 strains) and neonatal infections (93 strains), were included in the study, representing all the invasive isolates during the period; in addition, 384 colonization strains isolated from vaginal or newborn samples were randomly selected. The 505 strains were characterized by capsular polysaccharide (CPS) type multiplex PCR assay and the clonal complex (CC) was assigned using a single nucleotide polymorphism PCR assay. Antibiotic susceptibility was also determined. Results. CPS types III (32.1% of the strains), Ia (24.6%) and V (19%) were the most prevalent. The five main CCs observed were CC1 (26.3% of the strains), CC17 (22.2%), CC19 (16.2%), CC23 (15.8%) and CC10 (13.9%). Neonatal invasive GBS diseases were predominantly due to CC17 isolates (46.3% of the strains), which mainly express CPS type III (87.5%), with a very high prevalence in late-onset diseases (76.2%). Conclusion. Between 2000 and 2018, we observed a decrease in the proportion of CC1 strains, which mainly express CPS type V, and an increase in the proportion of CC23 strains, mainly expressing CPS type Ia. Conversely, there was no significant change in the proportion of strains resistant to macrolides, lincosamides or tetracyclines. The two molecular techniques used in our study provide almost as much information as classical serotyping and multilocus sequence typing, but are quicker, easy to perform, and avoid long sequencing and analysis steps. © 2023 The Authors.
KW  - colonization
KW  - group B Streptococcus
KW  - infection
KW  - neonatal
KW  - Anti-Bacterial Agents
KW  - Female
KW  - Humans
KW  - Infant, Newborn
KW  - Multilocus Sequence Typing
KW  - Multiplex Polymerase Chain Reaction
KW  - Pregnancy
KW  - Pregnant Women
KW  - Serotyping
KW  - Streptococcal Infections
KW  - Streptococcus agalactiae
KW  - bacterial polysaccharide
KW  - clindamycin
KW  - erythromycin
KW  - lincomycin
KW  - lincosamide
KW  - macrolide
KW  - mikamycin B
KW  - tetracycline derivative
KW  - antiinfective agent
KW  - serotyping
KW  - active surveillance
KW  - adult
KW  - antibiotic prophylaxis
KW  - antibiotic sensitivity
KW  - Article
KW  - bacterial colonization
KW  - bacterial strain
KW  - bacterium isolation
KW  - chorioamnionitis
KW  - controlled study
KW  - descriptive research
KW  - epidemiological data
KW  - erythromycin resistance
KW  - female
KW  - fetus
KW  - fetus death
KW  - group B streptococcal infection
KW  - human
KW  - intrauterine infection
KW  - macrolide resistance
KW  - major clinical study
KW  - molecular typing
KW  - multilocus sequence typing
KW  - multiplex polymerase chain reaction
KW  - newborn
KW  - newborn infection
KW  - nonhuman
KW  - practice guideline
KW  - pregnant woman
KW  - prevalence
KW  - screening
KW  - serotyping
KW  - single nucleotide polymorphism
KW  - Streptococcus agalactiae
KW  - tetracycline resistance
KW  - microbiology
KW  - pregnancy
KW  - Streptococcus agalactiae
KW  - Streptococcus infection
M3  - Article
DB  - Scopus
N1  - Export Date: 28 August 2024; Cited By: 0
ER  -

TY  - JOUR
AU  - Strachan, E.
AU  - Clemente-Casares, X.
AU  - Tsai, S.
TI  - Maternal provisions in type 1 diabetes: Evidence for both protective & pathogenic potential
PY  - 2023
T2  - Frontiers in Immunology
VL  - 14
C7  - 1146082
DO  - 10.3389/fimmu.2023.1146082
UR  - https://www.scopus.com/inward/record.uri?eid=2-s2.0-85152167341&doi=10.3389%2ffimmu.2023.1146082&partnerID=40&md5=88afc2f960b555d163c3be869cbdb0b1
AB  - Maternal influences on the immune health and development of an infant begin in utero and continue well into the postnatal period, shaping and educating the child’s maturing immune system. Two maternal provisions include early microbial colonizers to initiate microbiota establishment and the transfer of antibodies from mother to baby. Maternal antibodies are a result of a lifetime of antigenic experience, reflecting the infection history, health and environmental exposure of the mother. These same factors are strong influencers of the microbiota, inexorably linking the two. Together, these provisions help to educate the developing neonatal immune system and shape lymphocyte repertoires, establishing a role for external environmental influences even before birth. In the context of autoimmunity, the transfer of maternal autoantibodies has the potential to be harmful for the child, sometimes targeting tissues and cells with devastating consequences. Curiously, this does not seem to apply to maternal autoantibody transfer in type 1 diabetes (T1D). Moreover, despite the rising prevalence of the disease, little research has been conducted on the effects of maternal dysbiosis or antibody transfer from an affected mother to her offspring and thus their relevance to disease development in the offspring remains unclear. This review seeks to provide a thorough evaluation of the role of maternal microorganisms and antibodies within the context of T1D, exploring both their pathogenic and protective potential. Although a definitive understanding of their significance in infant T1D development remains elusive at present, we endeavor to present what has been learned with the goal of spurring further interest in this important and intriguing question. Copyright © 2023 Strachan, Clemente-Casares and Tsai.
KW  - autoantibody
KW  - autoimmunity
KW  - dysbiosis
KW  - immunoglobulin
KW  - microbiome
KW  - tolerance
KW  - Autoantibodies
KW  - Autoimmunity
KW  - Child
KW  - Diabetes Mellitus, Type 1
KW  - Female
KW  - Humans
KW  - Immune System
KW  - Infant
KW  - Infant, Newborn
KW  - Mothers
KW  - autoantibody
KW  - immunoglobulin
KW  - Actinobacteria
KW  - adaptive immunity
KW  - antibody dependent cellular cytotoxicity
KW  - antigen presenting cell
KW  - autoimmunity
KW  - Bacteroides
KW  - Bifidobacterium
KW  - Bifidobacterium bifidum
KW  - brain development
KW  - CD4+ T lymphocyte
KW  - CD8+ T lymphocyte
KW  - Clostridia
KW  - complement activation
KW  - cytokine production
KW  - cytotoxicity
KW  - dysbiosis
KW  - enterotoxigenic Escherichia coli
KW  - environmental exposure
KW  - enzyme linked immunosorbent assay
KW  - Escherichia coli
KW  - feces microflora
KW  - female
KW  - Firmicutes
KW  - follow up
KW  - fungal community
KW  - glucose blood level
KW  - glycemic control
KW  - human
KW  - humoral immunity
KW  - immune response
KW  - immune system
KW  - immunological tolerance
KW  - immunoregulation
KW  - insulin dependent diabetes mellitus
KW  - insulin treatment
KW  - intestine flora
KW  - intestine lymphatic tissue
KW  - lactation
KW  - Lactobacillus
KW  - Lactobacillus casei
KW  - Lactobacillus rhamnosus
KW  - lymphocyte
KW  - lymphocyte proliferation
KW  - methicillin resistant Staphylococcus aureus
KW  - microbial community
KW  - microbial diversity
KW  - microbiome
KW  - microorganism
KW  - mycobiome
KW  - passive immunization
KW  - perinatal period
KW  - phagocytosis
KW  - pregnancy
KW  - Prevotella
KW  - progeny
KW  - regulatory T lymphocyte
KW  - Review
KW  - Ruminococcaceae
KW  - skin flora
KW  - systematic review
KW  - Th17 cell
KW  - transcytosis
KW  - vaccination
KW  - vagina flora
KW  - child
KW  - infant
KW  - mother
KW  - newborn
M3  - Review
DB  - Scopus
N1  - Export Date: 28 August 2024; Cited By: 0
ER  -

TY  - JOUR
AU  - Yadav, A.
AU  - Kumar, R.
AU  - Rawat, A.
AU  - Venkatesan, R.
TI  - Neonatal diabetes with a rare LRBA mutation
PY  - 2022
T2  - BMJ Case Reports
VL  - 15
IS  - 11
C7  - e250243
DO  - 10.1136/bcr-2022-250243
UR  - https://www.scopus.com/inward/record.uri?eid=2-s2.0-85142601248&doi=10.1136%2fbcr-2022-250243&partnerID=40&md5=b122b18db39fca5bc775053858f9a0e2
AB  - Neonatal diabetes mellitus (NDM) is characterised by onset of persistent hyperglycaemia within the first 6 months of life. NDM is frequently caused by a mutation in a single gene affecting pancreatic beta cell function. We report an infant, born to a non-consanguineous couple, who presented with osmotic symptoms and diabetic ketoacidosis. The genetic analysis showed a mutation in LRBA (lipopolysaccharide-responsive and beige-like anchor protein) gene. We highlight the importance of considering genetic analysis in every infant with NDM, to understand the nature of genetic mutation, associated comorbidities, response to glibenclamide and future prognosis.  © BMJ Publishing Group Limited 2022. No commercial re-use. See rights and permissions. Published by BMJ.
KW  - Diabetes
KW  - Endocrinology
KW  - Genetics
KW  - Adaptor Proteins, Signal Transducing
KW  - Diabetes Mellitus
KW  - Diabetic Ketoacidosis
KW  - Glyburide
KW  - Humans
KW  - Infant
KW  - Infant, Newborn
KW  - Infant, Newborn, Diseases
KW  - Mutation
KW  - Pancreas
KW  - antibiotic agent
KW  - bicarbonate
KW  - C peptide
KW  - C reactive protein
KW  - creatinine
KW  - glibenclamide
KW  - glucose
KW  - glutamate decarboxylase 65 antibody
KW  - hemoglobin A1c
KW  - hydroxybutyric acid
KW  - insulin glargine
KW  - insulin lispro
KW  - liothyronine
KW  - pig insulin
KW  - vitamin D
KW  - glibenclamide
KW  - LRBA protein, human
KW  - signal transducing adaptor protein
KW  - Article
KW  - breast feeding
KW  - case report
KW  - clinical article
KW  - comorbidity
KW  - diabetic ketoacidosis
KW  - drug dose increase
KW  - drug dose titration
KW  - drug response
KW  - drug substitution
KW  - drug withdrawal
KW  - follow up
KW  - frameshift mutation
KW  - gene deletion
KW  - gene mutation
KW  - genetic analysis
KW  - genetic screening
KW  - glucose blood level
KW  - hemoglobin blood level
KW  - hormone blood level
KW  - human
KW  - human cell
KW  - infant
KW  - lipopolysaccharide responsive and beige like anchor protein gene
KW  - male
KW  - micturition
KW  - mutator gene
KW  - newborn diabetes mellitus
KW  - nonsense mutation
KW  - pH
KW  - prognosis
KW  - underweight
KW  - urinary tract infection
KW  - diabetes mellitus
KW  - diabetic ketoacidosis
KW  - genetics
KW  - metabolism
KW  - mutation
KW  - newborn
KW  - newborn disease
KW  - pancreas
M3  - Article
DB  - Scopus
N1  - Export Date: 28 August 2024; Cited By: 2
ER  -

TY  - JOUR
AU  - Hwang, W.J.
AU  - Lim, H.H.
AU  - Kim, Y.-M.
AU  - Chang, M.Y.
AU  - Kil, H.R.
AU  - Kim, J.Y.
AU  - Song, W.J.
AU  - Levy, H.L.
AU  - Kim, S.-Z.
TI  - Pancreatic involvement in patients with inborn errors of metabolism
PY  - 2021
T2  - Orphanet Journal of Rare Diseases
VL  - 16
IS  - 1
C7  - 37
DO  - 10.1186/s13023-021-01685-9
UR  - https://www.scopus.com/inward/record.uri?eid=2-s2.0-85099668334&doi=10.1186%2fs13023-021-01685-9&partnerID=40&md5=f5d353f40e58e80249046a9b46bb5d06
AB  - Background: Repeated inflammation of the pancreas can cause pancreatitis or diabetes. It is well recognized that the organic acidemias may be complicated by pancreatitis but less recognized are other metabolic disorders in which pancreatitis can occur. This study shows that long-term follow-up of patients with various metabolic disorders in Korea revealed several with episodes of isolated pancreatitis or diabetes concomitantly with pancreatitis. Results and discussion: In this study, two patients with methylmalonic aciduria (MMA), two with propionic acidemia (PPA), one with fatty acid oxidation disorder (FAOD), and one with hyperornithinemia, gyrate atrophy, and juvenile onset diabetes mellitus (DM) were clinically followed for up to 10 – 21 years. Two Korean siblings with MMA showed recurrent pancreatitis from the age of 15 and 19, respectively. The frequency of admission due to pancreatitis was up to 11 times. One patient with MMA developed diabetes mellitus at the age of 20. The other patient with MMA developed recurrent pancreatitis at 4 years and diabetes at 8 years of age. One of the patients with PPA presented with diabetic ketoacidosis. The other PPA patient died of cardiac arrest at age 10. The patient with FAOD presented with pancreatitis at 10 years and died at the age of 15 years due to cardiac arrest. A 35-year-old woman with hyperornithinemia/gyrate atrophy was diagnosed with juvenile onset diabetes at the age of 7 years. No pancreatitis occurred during the follow-up period. Conclusions: We conclude that various metabolic disorders can trigger acute or chronic pancreatitis. Proper and prompt multidisciplinary management of metabolic derangement is crucial for preventing pancreatic damage. Further clinical and investigational studies are required to elucidate the pathogenesis of pancreatitis and diabetes mellitus in patients with inborn errors in metabolism. © 2021, The Author(s).
KW  - Diabetes mellitus
KW  - Fatty acid oxidation disorder
KW  - Hyperornithinemia
KW  - Inborn errors of metabolism
KW  - Methylmalonic aciduria
KW  - Newborn screening
KW  - Pancreatitis
KW  - Propionic acidemia
KW  - Acidosis
KW  - Adolescent
KW  - Adult
KW  - Amino Acid Metabolism, Inborn Errors
KW  - Child
KW  - Female
KW  - Humans
KW  - Pancreas
KW  - Pancreatitis
KW  - Propionic Acidemia
KW  - Republic of Korea
KW  - acylcarnitine
KW  - alanine
KW  - alanine aminotransferase
KW  - alpha amylase pancreas isoenzyme
KW  - ammonia
KW  - aspartate aminotransferase
KW  - C peptide
KW  - calcium channel blocking agent
KW  - carnitine
KW  - cobalamin
KW  - deferoxamine
KW  - ferritin
KW  - glucose
KW  - glycine
KW  - growth hormone
KW  - hydracrylic acid
KW  - insulin
KW  - lactic acid
KW  - methylmalonic acid
KW  - metronidazole
KW  - ornithine
KW  - propionic acid
KW  - propionyl coenzyme A carboxylase
KW  - sodium carbonate
KW  - triacylglycerol
KW  - triacylglycerol lipase
KW  - abdominal pain
KW  - achilles tendon
KW  - acidosis
KW  - acute hemorrhagic pancreatitis
KW  - adolescent
KW  - adult
KW  - aminoaciduria
KW  - ammonia blood level
KW  - anemia
KW  - artificial milk
KW  - ascites
KW  - aspiration pneumonia
KW  - atelectasis
KW  - biosynthesis
KW  - blood transfusion
KW  - body weight loss
KW  - bone disease
KW  - brain atrophy
KW  - breast milk
KW  - carbon dioxide tension
KW  - case report
KW  - cerebral palsy
KW  - cesarean section
KW  - child
KW  - clinical article
KW  - comatose patient
KW  - computer assisted tomography
KW  - death
KW  - dehydration
KW  - deterioration
KW  - developmental delay
KW  - diabetes mellitus
KW  - diabetic ketoacidosis
KW  - diet supplementation
KW  - disease course
KW  - drowsiness
KW  - echography
KW  - edema
KW  - enzyme activity
KW  - epileptic state
KW  - essential hypertension
KW  - estimated glomerular filtration rate
KW  - eye examination
KW  - family history
KW  - fatty acid oxidation
KW  - fatty acid oxidation disorder
KW  - fatty liver
KW  - feeding disorder
KW  - female
KW  - follow up
KW  - food intake
KW  - gastroenteritis
KW  - gene mutation
KW  - glucose intolerance
KW  - glucose level
KW  - granular corneal dystrophy type 2
KW  - hand tremor
KW  - headache
KW  - heart arrest
KW  - hemorrhagic gastritis
KW  - hepatomegaly
KW  - heterozygote
KW  - hospital admission
KW  - human
KW  - human cell
KW  - human tissue
KW  - hyperammonemia
KW  - hyperornithinemia
KW  - hyperventilation
KW  - hypoglycemia
KW  - inappropriate vasopressin secretion
KW  - inborn error of metabolism
KW  - insulin dependent diabetes mellitus
KW  - intestine obstruction
KW  - kidney function
KW  - Korea
KW  - lethargy
KW  - lipodystrophy
KW  - liver dysfunction
KW  - male
KW  - metabolic acidosis
KW  - metabolic regulation
KW  - methylmalonic aciduria
KW  - muscle biopsy
KW  - myopia
KW  - neonatal intensive care unit
KW  - newborn screening
KW  - night blindness
KW  - nuclear magnetic resonance imaging
KW  - optic nerve atrophy
KW  - Osgood Schlatter disease
KW  - oxygen tension
KW  - pancreas pseudocyst
KW  - pericardial effusion
KW  - peritoneal dialysis
KW  - peritonitis
KW  - physical examination
KW  - placenta previa
KW  - pleura effusion
KW  - pneumonia
KW  - preschool child
KW  - propionic acidemia
KW  - protein restriction
KW  - pyrexia idiopathica
KW  - recurrent disease
KW  - renal replacement therapy
KW  - retina blood vessel
KW  - retina gyrate atrophy
KW  - Review
KW  - Rotavirus
KW  - school child
KW  - scoliosis
KW  - seizure
KW  - short stature
KW  - sibling
KW  - spasticity
KW  - spontaneous abortion
KW  - subcutaneous nodule
KW  - sudden death
KW  - swine influenza
KW  - triacylglycerol level
KW  - urea nitrogen blood level
KW  - urinalysis
KW  - visual acuity
KW  - vomiting
KW  - young adult
KW  - acidosis
KW  - disorders of amino acid and protein metabolism
KW  - pancreas
KW  - pancreatitis
KW  - propionic acidemia
KW  - South Korea
M3  - Review
DB  - Scopus
N1  - Export Date: 28 August 2024; Cited By: 8
ER  -

TY  - JOUR
AU  - Fenneman, A.C.
AU  - Weidner, M.
AU  - Chen, L.A.
AU  - Nieuwdorp, M.
AU  - Blaser, M.J.
TI  - Antibiotics in the pathogenesis of diabetes and inflammatory diseases of the gastrointestinal tract
PY  - 2023
T2  - Nature Reviews Gastroenterology and Hepatology
VL  - 20
IS  - 2
SP  - 81
EP  - 100
DO  - 10.1038/s41575-022-00685-9
UR  - https://www.scopus.com/inward/record.uri?eid=2-s2.0-85140127463&doi=10.1038%2fs41575-022-00685-9&partnerID=40&md5=7af9744e788ff4dd8eb4189440451be9
AB  - Antibiotic use is increasing worldwide. However, the use of antibiotics is clearly associated with changes in gut microbiome composition and function, and perturbations have been identified as potential environmental risk factors for chronic inflammatory disorders of the gastrointestinal tract. In this Review, we examine the association between the use of antibiotics and the onset and development of both type 1 and type 2 diabetes, inflammatory bowel disease, including ulcerative colitis and Crohn’s disease, as well as coeliac disease and eosinophilic oesophagitis. We discuss the key findings of epidemiological studies, provide mechanistic insights into the pathways by which the gut microbiota might contribute to these diseases, and assess clinical trials investigating the effects of antibiotics. Such studies indicate that antibiotic exposures, varying in type, timing and dosage, could explain differences in disease risk. There seems to be a critical window in early life in which perturbation of the microbiome has a substantial effect on disease development. Identifying the antibiotic-perturbed gut microbiota as a factor that contributes to the pathophysiology of these inflammatory disorders might stimulate new approaches to prevention, diagnosis and treatment. © 2022, Springer Nature Limited.
KW  - Anti-Bacterial Agents
KW  - Crohn Disease
KW  - Diabetes Mellitus, Type 2
KW  - Humans
KW  - Inflammatory Bowel Diseases
KW  - antibiotic agent
KW  - antiinfective agent
KW  - celiac disease
KW  - childhood obesity
KW  - Crohn disease
KW  - diabetes mellitus
KW  - disease association
KW  - disease course
KW  - drug exposure
KW  - environmental factor
KW  - eosinophilic esophagitis
KW  - fecal microbiota transplantation
KW  - human
KW  - inflammatory bowel disease
KW  - insulin dependent diabetes mellitus
KW  - intestine flora
KW  - non insulin dependent diabetes mellitus
KW  - nonhuman
KW  - pathogenesis
KW  - pathophysiology
KW  - Review
KW  - risk factor
KW  - ulcerative colitis
KW  - Crohn disease
KW  - inflammatory bowel disease
KW  - non insulin dependent diabetes mellitus
M3  - Review
DB  - Scopus
N1  - Export Date: 28 August 2024; Cited By: 35
ER  -

TY  - JOUR
AU  - Liang, W.
AU  - Enée, E.
AU  - Andre-Vallee, C.
AU  - Falcone, M.
AU  - Sun, J.
AU  - Diana, J.
TI  - Intestinal Cathelicidin Antimicrobial Peptide Shapes a Protective Neonatal Gut Microbiota Against Pancreatic Autoimmunity
PY  - 2022
T2  - Gastroenterology
VL  - 162
IS  - 4
SP  - 1288
EP  - 1302.e16
DO  - 10.1053/j.gastro.2021.12.272
UR  - https://www.scopus.com/inward/record.uri?eid=2-s2.0-85124964591&doi=10.1053%2fj.gastro.2021.12.272&partnerID=40&md5=7ddace38a6b16752bd603bd02b6f90ee
AB  - Background & Aims: Alteration of the gut microbiota is implicated in the development of autoimmune type 1 diabetes (T1D), as shown in humans and the nonobese diabetic (NOD) mouse model. However, how gut dysbiosis arises and promotes the autoimmune response remains an open question. We investigated whether early events affecting the intestinal homeostasis in newborn NOD mice may explain the development of the autoimmune response in the adult pancreas. Methods: We profiled the transcriptome and the microbiota in the colon between newborn NOD mice and nonautoimmune strains. We identified a seminal defect in the intestinal homeostasis of newborn NOD mice and deciphered the mechanism linking this defect to the diabetogenic response in the adult. Results: We determined that the cathelicidin-related antimicrobial peptide (CRAMP) expression was defective in the colon of newborn NOD mice, allowing inducing dysbiosis. Dysbiosis stimulated the colonic epithelial cells to produce type I interferons that pathologically imprinted the local neonatal immune system. This pathological immune imprinting later promoted the pancreatic autoimmune response in the adult and the development of diabetes. Increasing colonic CRAMP expression in newborn NOD mice by means of local CRAMP treatment or CRAMP-expressing probiotic restored colonic homeostasis and halted the diabetogenic response, preventing autoimmune diabetes. Conclusions: We identified whether a defective colonic expression in the CRAMP antimicrobial peptide induces dysbiosis, contributing to autoimmunity in the pancreas. Hence, the manipulation of intestinal antimicrobial peptides may be considered a relevant therapeutic approach to prevent autoimmune diabetes in at-risk children. © 2022 The Authors
KW  - Antimicrobial Peptide
KW  - Autoimmune Diabetes
KW  - Dysbiosis
KW  - Immune Education
KW  - Animals
KW  - Antimicrobial Cationic Peptides
KW  - Antimicrobial Peptides
KW  - Autoimmunity
KW  - Diabetes Mellitus, Type 1
KW  - Dysbiosis
KW  - Gastrointestinal Microbiome
KW  - Humans
KW  - Mice
KW  - Mice, Inbred NOD
KW  - Pancreas
KW  - interferon
KW  - ropocamptide
KW  - antimicrobial cationic peptide
KW  - polypeptide antibiotic agent
KW  - ropocamptide
KW  - adult
KW  - animal experiment
KW  - animal model
KW  - Article
KW  - autoimmunity
KW  - controlled study
KW  - diabetes mellitus
KW  - dysbiosis
KW  - female
KW  - homeostasis
KW  - intestine flora
KW  - male
KW  - mouse
KW  - nonhuman
KW  - protein expression
KW  - animal
KW  - autoimmunity
KW  - human
KW  - insulin dependent diabetes mellitus
KW  - nonobese diabetic mouse
KW  - pancreas
KW  - pathology
KW  - physiology
M3  - Article
DB  - Scopus
N1  - Export Date: 28 August 2024; Cited By: 40
ER  -

TY  - JOUR
AU  - Tai, S.
AU  - Duan, Y.
AU  - Yu, J.
AU  - Pan, S.
AU  - Yuan, E.
TI  - Molecular features and drug-resistance genes of 70 erythromycin-resistant group B Streptococcus strains in Zhengzhou
ST  - 郑州地区 70 株红霉素耐药 B 群链球菌分子特征及耐药基因研究
PY  - 2023
T2  - Chinese Journal of Microbiology and Immunology (China)
VL  - 43
IS  - 12
SP  - 901
EP  - 907
DO  - 10.3760/cma.j.cn112309-20230721-00008
UR  - https://www.scopus.com/inward/record.uri?eid=2-s2.0-85182667186&doi=10.3760%2fcma.j.cn112309-20230721-00008&partnerID=40&md5=51829881fb50d25e9c5babdc59b9ce91
AB  - Objective To investigate the phenotypes, molecular types and drug-resistance genes of erythromycin (ERY) -resistant group B Streptococcus (GBS) in pregnant women in late pregnancy in Zhengzhou and provide basic data for the prevention, control and treatment of GBS infection. Methods This study retrospectively collected 86 GBS strains isolated from the vaginal secretions of pregnant women in late pregnancy at Maternal and Child Health Hospital of Henan Province from 2021 to 2022. ERY-resistant GBS strains were selected using the ERY disk diffusion method, and their susceptibility to 10 different antibiotics was tested. Whole-genome sequencing was performed to analyze their molecular features including molecular types, clonal complex groups and drug-resistance genes. Drug-resistance genes carried by GBS strains belonging to different clonal complex groups were compared. Results There were 70 ERY-resistant GBS strains. Among them, 7. 14% (5 / 70) exhibited an inducible resistance phenotype to macrolide-lincosamide-streptogramin B (MLSB) antibiotics; 84. 29% (59 / 70) showed constitutive resistance to MLSB antibiotics; 8. 57% (6 / 70) were resistant to macrolides but susceptible to lincosamides. The resistance rates of these strains to clindamycin (CLI), tetracycline (TE) and levofloxacin (LEV) were 91. 43% (64 / 70), 54. 29% (38 / 70) and 60. 00% (42 / 70), respectively. These ERY-resistant strains exhibited multidrug resistance patterns with 40. 00% (28 / 70) showing ERY-CLI-LEV resistance phenotype and 30. 00% (21 / 70) showing ERY-CLI-TE resistance phenotype. The major drug-resistance genes carried by the 70 GBS strains were macrolide / lincosamide resistance genes mreA (100. 00%) and ermB (53 / 70, 75. 71%), aminoglycoside resistance genes ant (6) -Ⅰa (22 / 70, 31. 43%) and aph (3′) -Ⅲ (18 / 70, 25. 71%), and tetracycline resistance genes tetM (22 / 70,31. 43%) and tetO (13 / 70,18. 57%) . These strains belonged to 12 sequence types derived from seven clonal complexes (CCs) and 48. 57% (34 / 70) of them were clustered into CC12. All CC12 strains harbored ermB, but none carried ermA. The positive rates of lsaE, lunB, and aac (6′) -aph (2 ") in CC19 and CC651 strains, ant (6) -Ⅰ a in CC651 and CC452 strains, and mefA and msrD in CC19 and CC23 strains were significantly higher than those in CC12 strains (P<0. 001) . Conclusions ERY-resistant GBS in Zhengzhou exhibited diverse drug resistance phenotypes and molecular types. CC12 was the most prevalent clonal complex in this region. The constitutive MLSB resistance phenotype and ermB gene were the most common ERY resistance phenotype and genotype, respectively, and tetM gene was related to tetracycline resistance. Furthermore, the drug-resistance genes varied in GBS strains of different clonal complexes. This study suggested that close attention should be paid to the epidemiological situation of GBS in this region and the effectiveness of antibiotics used for clinical prevention and treatment of GBS infection should be carefully evaluated. © 2023 Society of Microbiology and Immunology. All rights reserved.
KW  - Group B Streptococcus
KW  - Multilocus sequence typing
KW  - Resistance gene
KW  - Whole-genome sequencing
KW  - clindamycin
KW  - erythromycin
KW  - levofloxacin
KW  - lincosamide
KW  - macrolide
KW  - mikamycin B
KW  - tetracycline
KW  - aac (6') aph (2'') gene
KW  - ant (6) I a gene
KW  - antibiotic resistance
KW  - antibiotic sensitivity
KW  - aph (3') III gene
KW  - Article
KW  - China
KW  - cloning
KW  - disk diffusion
KW  - ermA gene
KW  - ermB gene
KW  - female
KW  - gene
KW  - gene cluster
KW  - gene expression
KW  - gene sequence
KW  - genotype
KW  - human
KW  - lsaE gene
KW  - lunB gene
KW  - mefA gene
KW  - mreA gene
KW  - msrD gene
KW  - multidrug resistance
KW  - nonhuman
KW  - phenotype
KW  - pregnancy
KW  - retrospective study
KW  - strain difference
KW  - Streptococcus agalactiae
KW  - tetM gene
KW  - tetO gene
KW  - vaginal secretion
KW  - whole genome sequencing
M3  - Article
DB  - Scopus
N1  - Export Date: 28 August 2024; Cited By: 0
ER  -

TY  - JOUR
AU  - Bhattacharjee, R.
AU  - Pathak, K.
AU  - Das, J.
AU  - Bordoloi, S.
AU  - Pathak, M.P.
AU  - Barbhuiya, P.A.
AU  - Saikia, R.
TI  - Therapeutic Potential of Gut Microbiota in Child Health
PY  - 2023
T2  - Anti-Infective Agents
VL  - 21
IS  - 4
C7  - e180523217048
DO  - 10.2174/2211352521666230518115214
UR  - https://www.scopus.com/inward/record.uri?eid=2-s2.0-85177673277&doi=10.2174%2f2211352521666230518115214&partnerID=40&md5=06f09f914740b6707380fa3f6e164dbd
AB  - Gut or intestinal microbiota inhabit our body and are well nurtured by the body’s ambiance of its preference. Gut microorganisms include bacteria, archae, and fungi that primarily inhabit the digestive tracts of animals. Bacteria like Lactobacillus rhamnosus GG and Bifidobacterium lactis Bb12 have been studied on a wide scale for their potential therapeutic applications. These bacteria are used as probiotics, most often as dietary supplements. They increase the population of the gut microbiota required for normal metabolic activities of the body. Recently, efforts have been made to analyze the effects of these probiotics and gut microbiota in the treatment of various diseases in children. In recent years, research has been conducted to investigate the effects of probiotics and microbiota in the gut on the prevention and treatment of a wide range of childhood disorders. Studies have been carried out to investigate the gut microbiota's effects on the function of beta cells in children recently diagnosed with type 1 diabetes. In this review article, a few applications and research of microbiota on children have been highlighted. © 2023 Bentham Science Publishers.
KW  - archae
KW  - Bifidobacterium lactis Bb12
KW  - childhood disorders
KW  - Gut Microbiota
KW  - Lactobacillusrhamnosus GG
KW  - Probiotics
KW  - neurotransmitter
KW  - probiotic agent
KW  - Actinobacteria
KW  - acute diarrhea
KW  - antibiotic associated diarrhea
KW  - atopic dermatitis
KW  - bacteremia
KW  - Bacteroidetes
KW  - Bifidobacterium
KW  - Bifidobacterium lactis
KW  - bile duct atresia
KW  - body mass
KW  - child
KW  - child health
KW  - childhood disease
KW  - colony forming unit
KW  - cyanobacterium
KW  - DNA extraction
KW  - DNA sequencing
KW  - eczema
KW  - Firmicutes
KW  - follow up
KW  - Fusobacteria
KW  - human
KW  - infantile colic
KW  - insulin dependent diabetes mellitus
KW  - insulin sensitivity
KW  - intestine flora
KW  - irritable colon
KW  - Lactobacillus rhamnosus
KW  - necrotizing enterocolitis
KW  - non insulin dependent diabetes mellitus
KW  - obesity
KW  - prevalence
KW  - Proteobacteria
KW  - public health
KW  - Short Survey
KW  - Streptococcus thermophilus
KW  - Verrucomicrobia
M3  - Short survey
DB  - Scopus
N1  - Export Date: 28 August 2024; Cited By: 0
ER  -

TY  - JOUR
AU  - Cherepacha, N.
AU  - St George-Hyslop, F.
AU  - Chugani, B.
AU  - Alabdeen, Y.
AU  - Sanchez-Espino, L.F.
AU  - Mahood, Q.
AU  - Sibbald, C.
AU  - Verstegen, R.H.J.
TI  - Management and Long-Term Outcomes of Drug Reaction with Eosinophilia and Systemic Symptoms (DReSS) in Children: A Scoping Review
PY  - 2024
T2  - American Journal of Clinical Dermatology
VL  - 25
IS  - 4
SP  - 609
EP  - 621
DO  - 10.1007/s40257-024-00867-y
UR  - https://www.scopus.com/inward/record.uri?eid=2-s2.0-85193258775&doi=10.1007%2fs40257-024-00867-y&partnerID=40&md5=97b6d75ab90aadee278f32a7e1ce4e5e
AB  - Drug reaction with eosinophilia and systemic symptoms (DReSS) is known to cause mortality and long-term sequelae in the pediatric population, however there are no established clinical practice guidelines for the management of pediatric DReSS. We conducted a scoping review, according to the Preferred Reporting Items for Systematic Reviews and Meta-Analyses (PRISMA) guidelines, to summarize the currently available data on treatment, mortality, and long-term sequelae of DReSS in children (aged 0–18 years). Data from 644 individuals revealed that various treatment strategies are being used in the management of pediatric DReSS, and strategies were often used in combination. The diversity in treatment approaches cannot be solely attributed to age or disease severity and reflects the lack of evidence-based management guidelines for DReSS. Children are also at risk of developing autoimmune sequelae following DReSS, most commonly thyroid disease and type 1 diabetes mellitus. We found that the eventual development of autoimmune disease was more often associated with DReSS caused by antibiotics, especially minocycline and sulfamethoxazole, in comparison with individuals who did not develop sequelae. In this study, we identify strengths and weaknesses in the currently available literature and highlight that future prospective studies with structured and long-term follow-up of children with DReSS are needed to better understand potential risk factors for mortality and development of sequelae after DReSS. © The Author(s), under exclusive licence to Springer Nature Switzerland AG 2024.
KW  - Adolescent
KW  - Anti-Bacterial Agents
KW  - Autoimmune Diseases
KW  - Child
KW  - Child, Preschool
KW  - Drug Hypersensitivity Syndrome
KW  - Humans
KW  - Infant
KW  - Risk Factors
KW  - Severity of Illness Index
KW  - Treatment Outcome
KW  - minocycline
KW  - sulfamethoxazole
KW  - antiinfective agent
KW  - DRESS syndrome
KW  - follow up
KW  - human
KW  - insulin dependent diabetes mellitus
KW  - Preferred Reporting Items for Systematic Reviews and Meta-Analyses
KW  - Review
KW  - risk factor
KW  - scoping review
KW  - severity of illness index
KW  - thyroid disease
KW  - adolescent
KW  - autoimmune disease
KW  - child
KW  - diagnosis
KW  - etiology
KW  - infant
KW  - preschool child
KW  - therapy
KW  - treatment outcome
M3  - Review
DB  - Scopus
N1  - Export Date: 28 August 2024; Cited By: 0
ER  -

TY  - JOUR
AU  - Kervinen, K.
AU  - Holster, T.
AU  - Saqib, S.
AU  - Virtanen, S.
AU  - Stefanovic, V.
AU  - Rahkonen, L.
AU  - Nieminen, P.
AU  - Salonen, A.
AU  - Kalliala, I.
TI  - Parity and gestational age are associated with vaginal microbiota composition in term and late term pregnancies
PY  - 2022
T2  - eBioMedicine
VL  - 81
C7  - 104107
DO  - 10.1016/j.ebiom.2022.104107
UR  - https://www.scopus.com/inward/record.uri?eid=2-s2.0-85132919272&doi=10.1016%2fj.ebiom.2022.104107&partnerID=40&md5=a7a9b126cb634d4920bd46a94b610b26
AB  - Background: Vaginal microbiota and its potential contribution to preterm birth is under intense research. However, only few studies have investigated the vaginal microbiota in later stages of pregnancy or at the onset of labour. Methods: We used 16S rRNA gene amplicon sequencing to analyse cross-sectional vaginal swab samples from 324 Finnish women between 37–42 weeks of gestation, sampled before elective caesarean section, at the onset of spontaneous labour, and in pregnancies lasting ≥41 weeks of gestation. Microbiota data were combined with comprehensive clinical data to identify factors associated with microbiota variation. Findings: Vaginal microbiota composition associated strongly with advancing gestational age and parity, i.e. presence of previous deliveries. Absence of previous deliveries was a strong predictor of Lactobacillus crispatus dominated vaginal microbiota, and the relative abundance of L. crispatus was higher in late term pregnancies, especially among nulliparous women. Interpretation: This study identified late term pregnancy and reproductive history as factors underlying high abundance of gynaecological health-associated L. crispatus in pregnant women. Our results suggest that the vaginal microbiota affects or reflects the regulation of the duration of gestation and labour onset, with potentially vast clinical utilities. Further studies are needed to address the causality and the mechanisms on how previous labour, but not pregnancy, affects the vaginal microbiota. Parity and gestational age should be accounted for in future studies on vaginal microbiota and reproductive outcomes. Funding: This research was supported by EU H2020 programme Sweet Crosstalk ITN (814102), Academy of Finland, State Research Funding, and University of Helsinki. © 2022 The Author(s)
KW  - Gestational age
KW  - Microbiota
KW  - Nulliparous
KW  - Pregnancy
KW  - Vagina
KW  - Cesarean Section
KW  - Cross-Sectional Studies
KW  - Female
KW  - Gestational Age
KW  - Humans
KW  - Infant, Newborn
KW  - Microbiota
KW  - Parity
KW  - Pregnancy
KW  - Premature Birth
KW  - RNA, Ribosomal, 16S
KW  - Vagina
KW  - antibiotic agent
KW  - probiotic agent
KW  - RNA 16S
KW  - adult
KW  - analysis of variance
KW  - Article
KW  - body mass
KW  - cesarean section
KW  - cohort analysis
KW  - DNA extraction
KW  - eclampsia
KW  - episiotomy
KW  - female
KW  - Gardnerella
KW  - Gardnerella vaginalis
KW  - gestational age
KW  - human
KW  - Human immunodeficiency virus
KW  - infection
KW  - infertility therapy
KW  - insulin dependent diabetes mellitus
KW  - intrauterine growth retardation
KW  - Lactobacillus
KW  - Lactobacillus crispatus
KW  - Lactobacillus gasseri
KW  - Lactobacillus iners
KW  - Lactobacillus jensenii
KW  - medical abortion
KW  - non insulin dependent diabetes mellitus
KW  - nullipara
KW  - parity
KW  - pregnancy
KW  - pregnancy diabetes mellitus
KW  - pregnant woman
KW  - smoking
KW  - spontaneous abortion
KW  - Student t test
KW  - ultrasound
KW  - urinary tract infection
KW  - vagina
KW  - vagina flora
KW  - vagina smear
KW  - virus hepatitis
KW  - workflow
KW  - wound infection
KW  - cross-sectional study
KW  - genetics
KW  - gestational age
KW  - microflora
KW  - newborn
KW  - parity
KW  - pregnancy
KW  - prematurity
M3  - Article
DB  - Scopus
N1  - Export Date: 28 August 2024; Cited By: 18
ER  -

TY  - JOUR
AU  - Geier, C.B.
AU  - Ellison, M.
AU  - Cruz, R.
AU  - Pawar, S.
AU  - Leiss-Piller, A.
AU  - Zmajkovicova, K.
AU  - McNulty, S.M.
AU  - Yilmaz, M.
AU  - Evans, M.O.
AU  - Gordon, S.
AU  - Ujhazi, B.
AU  - Wiest, I.
AU  - Abolhassani, H.
AU  - Aghamohammadi, A.
AU  - Barmettler, S.
AU  - Bhar, S.
AU  - Bondarenko, A.
AU  - Bolyard, A.A.
AU  - Buchbinder, D.
AU  - Cada, M.
AU  - Cavieres, M.
AU  - Connelly, J.A.
AU  - Dale, D.C.
AU  - Deordieva, E.
AU  - Dorsey, M.J.
AU  - Drysdale, S.B.
AU  - Ehl, S.
AU  - Elfeky, R.
AU  - Fioredda, F.
AU  - Firkin, F.
AU  - Förster-Waldl, E.
AU  - Geng, B.
AU  - Goda, V.
AU  - Gonzalez-Granado, L.
AU  - Grunebaum, E.
AU  - Grzesk, E.
AU  - Henrickson, S.E.
AU  - Hilfanova, A.
AU  - Hiwatari, M.
AU  - Imai, C.
AU  - Ip, W.
AU  - Jyonouchi, S.
AU  - Kanegane, H.
AU  - Kawahara, Y.
AU  - Khojah, A.M.
AU  - Kim, V.H.-D.
AU  - Kojić, M.
AU  - Kołtan, S.
AU  - Krivan, G.
AU  - Langguth, D.
AU  - Lau, Y.-L.
AU  - Leung, D.
AU  - Miano, M.
AU  - Mersyanova, I.
AU  - Mousallem, T.
AU  - Muskat, M.
AU  - Naoum, F.A.
AU  - Noronha, S.A.
AU  - Ouederni, M.
AU  - Ozono, S.
AU  - Richmond, G.W.
AU  - Sakovich, I.
AU  - Salzer, U.
AU  - Schuetz, C.
AU  - Seeborg, F.O.
AU  - Sharapova, S.O.
AU  - Sockel, K.
AU  - Volokha, A.
AU  - von Bonin, M.
AU  - Warnatz, K.
AU  - Wegehaupt, O.
AU  - Weinberg, G.A.
AU  - Wong, K.-J.
AU  - Worth, A.
AU  - Yu, H.
AU  - Zharankova, Y.
AU  - Zhao, X.
AU  - Devlin, L.
AU  - Badarau, A.
AU  - Csomos, K.
AU  - Keszei, M.
AU  - Pereira, J.
AU  - Taveras, A.G.
AU  - Beaussant-Cohen, S.L.
AU  - Ong, M.-S.
AU  - Shcherbina, A.
AU  - Walter, J.E.
TI  - Disease Progression of WHIM Syndrome in an International Cohort of 66 Pediatric and Adult Patients
PY  - 2022
T2  - Journal of Clinical Immunology
VL  - 42
IS  - 8
SP  - 1748
EP  - 1765
DO  - 10.1007/s10875-022-01312-7
UR  - https://www.scopus.com/inward/record.uri?eid=2-s2.0-85137112242&doi=10.1007%2fs10875-022-01312-7&partnerID=40&md5=d3ecc60668100771e65f73ab11b86da1
AB  - Warts, hypogammaglobulinemia, infections, and myelokathexis (WHIM) syndrome (WS) is a combined immunodeficiency caused by gain-of-function mutations in the C-X-C chemokine receptor type 4 (CXCR4) gene. We characterize a unique international cohort of 66 patients, including 57 (86%) cases previously unreported, with variable clinical phenotypes. Of 17 distinct CXCR4 genetic variants within our cohort, 11 were novel pathogenic variants affecting 15 individuals (23%). All variants affect the same CXCR4 region and impair CXCR4 internalization resulting in hyperactive signaling. The median age of diagnosis in our cohort (5.5 years) indicates WHIM syndrome can commonly present in childhood, although some patients are not diagnosed until adulthood. The prevalence and mean age of recognition and/or onset of clinical manifestations within our cohort were infections 88%/1.6 years, neutropenia 98%/3.8 years, lymphopenia 88%/5.0 years, and warts 40%/12.1 years. However, we report greater prevalence and variety of autoimmune complications of WHIM syndrome (21.2%) than reported previously. Patients with versus without family history of WHIM syndrome were diagnosed earlier (22%, average age 1.3 years versus 78%, average age 5 years, respectively). Patients with a family history of WHIM syndrome also received earlier treatment, experienced less hospitalization, and had less end-organ damage. This observation reinforces previous reports that early treatment for WHIM syndrome improves outcomes. Only one patient died; death was attributed to complications of hematopoietic stem cell transplantation. The variable expressivity of WHIM syndrome in pediatric patients delays their diagnosis and therapy. Early-onset bacterial infections with severe neutropenia and/or lymphopenia should prompt genetic testing for WHIM syndrome, even in the absence of warts. © 2022, The Author(s).
KW  - autoimmunity
KW  - CXCR4
KW  - lymphopenia
KW  - myelokathexis
KW  - neutropenia
KW  - warts
KW  - Agammaglobulinemia
KW  - Disease Progression
KW  - Humans
KW  - Immunologic Deficiency Syndromes
KW  - Lymphopenia
KW  - Neutropenia
KW  - Receptors, CXCR4
KW  - Warts
KW  - antiinfective agent
KW  - chemokine receptor CXCR4
KW  - granulocyte colony stimulating factor
KW  - immunoglobulin
KW  - immunoglobulin G
KW  - plerixafor
KW  - recombinant thrombopoietin
KW  - rituximab
KW  - sirolimus
KW  - steroid
KW  - chemokine receptor CXCR4
KW  - adolescent
KW  - adulthood
KW  - agranulocytosis
KW  - amino acid sequence
KW  - antibiotic prophylaxis
KW  - arthritis
KW  - Article
KW  - autoimmune disease
KW  - autoimmune hemolytic anemia
KW  - autoimmune hepatitis
KW  - autoimmune thrombocytopenia
KW  - autoimmune thyroiditis
KW  - autoimmunity
KW  - bacteremia
KW  - bacterial infection
KW  - bacterial meningitis
KW  - bronchiectasis
KW  - child
KW  - childhood
KW  - clinical feature
KW  - cohort analysis
KW  - combined immunodeficiency
KW  - congenital disorder
KW  - congenital malformation
KW  - controlled study
KW  - cytopenia
KW  - disease exacerbation
KW  - disease severity
KW  - drug megadose
KW  - early diagnosis
KW  - endocrine disease
KW  - Evans syndrome
KW  - family history
KW  - female
KW  - frameshift mutation
KW  - genetic screening
KW  - genetic variability
KW  - hematopoietic stem cell transplantation
KW  - hospitalization
KW  - human
KW  - idiopathic thrombocytopenic purpura
KW  - immunoglobulin deficiency
KW  - infant
KW  - insulin dependent diabetes mellitus
KW  - lower respiratory tract infection
KW  - lymphocytopenia
KW  - major clinical study
KW  - male
KW  - missense mutation
KW  - multicenter study
KW  - neutropenia
KW  - nonsense mutation
KW  - otitis media
KW  - pediatric patient
KW  - phenotype
KW  - pneumonia
KW  - prevalence
KW  - psoriasis
KW  - purpura
KW  - retrospective study
KW  - sepsis
KW  - skin infection
KW  - skin manifestation
KW  - somatic mutation
KW  - splenectomy
KW  - substitution therapy
KW  - therapy delay
KW  - treatment response
KW  - vitiligo
KW  - wart
KW  - Whim syndrome
KW  - agammaglobulinemia
KW  - complication
KW  - disease exacerbation
KW  - genetics
KW  - immune deficiency
KW  - lymphocytopenia
KW  - neutropenia
KW  - wart
M3  - Article
DB  - Scopus
N1  - Export Date: 28 August 2024; Cited By: 14
ER  -

TY  - JOUR
AU  - Freire, I.D.
AU  - Fielding, K.L.
AU  - Moore, D.A.J.
TI  - Does diabetes mellitus comorbidity increase the risk of drug-induced liver injury during tuberculosis treatment?
PY  - 2023
T2  - PLoS ONE
VL  - 18
IS  - 5 May
C7  - e0286306
DO  - 10.1371/journal.pone.0286306
UR  - https://www.scopus.com/inward/record.uri?eid=2-s2.0-85160794610&doi=10.1371%2fjournal.pone.0286306&partnerID=40&md5=6e3e436c2130a36944a6ad12eee4825f
AB  - Background The growing burden of diabetes worldwide is a threat to tuberculosis (TB) control. Drug-induced liver injury (DILI) due to TB drugs is a significant concern and there is currently limited evidence on the effect of diabetes on TB DILI. This study sought to investigate the effect of diabetes as a risk factor for DILI and to further study any potential co-factors. Methods An unmatched case-control study. Cases were TB patients on 2RHZE/4RH presenting with DILI from 2013–2017 in Porto Alegre, Brazil. Controls were contemporaneous TB patients without DILI being treated in any one of the same five Porto Alegre TB clinics. The exposure variables were diabetes (main exposure variable), age, sex, alcohol misuse, human immunodeficiency virus (HIV), hepatitis C (HCV) and B (HBV) viruses, concomitant hepatotoxic drugs, other liver diseases and TB site. The outcome variable was the occurrence of DILI. Results Odds of DILI were increased by: older age group 51–60, 61–70 and 71–93 years (adjusted OR 2.39, 95%CI 1.30–4,38; adjusted OR 4.37, 2.28–8,35; adjusted OR 12.91, 5.81–28,66, respectively), HIV positive status (adjusted OR 3.59, 95%CI 2.25–5.73), HCV positive status (adjusted OR 3.49, 95%CI 1.96–6.21) and having concurrent pulmonary and extrapulmonary TB (adjusted OR 3.16, 95%CI 1.93–5.19). Diabetes, gender, and other hepatotoxic drugs were not associated with DILI. Conclusions This study confirms the association between TB DILI and well-known risk factors but did not demonstrate increased odds of TB DILI in patients with diabetes. Copyright: © 2023 Freire et al. This is an open access article distributed under the terms of the Creative Commons Attribution License, which permits unrestricted use, distribution, and reproduction in any medium, provided the original author and source are credited.
KW  - Aged
KW  - Antitubercular Agents
KW  - Case-Control Studies
KW  - Chemical and Drug Induced Liver Injury
KW  - Comorbidity
KW  - Diabetes Mellitus
KW  - Hepacivirus
KW  - Hepatitis C
KW  - Humans
KW  - Risk Factors
KW  - Tuberculosis
KW  - cotrimoxazole
KW  - efavirenz
KW  - ethambutol
KW  - isoniazid
KW  - pyrazinamide
KW  - rifampicin
KW  - tuberculostatic agent
KW  - adolescent
KW  - adult
KW  - age
KW  - aged
KW  - alcohol abuse
KW  - Article
KW  - Brazil
KW  - case control study
KW  - child
KW  - clinical outcome
KW  - comorbidity
KW  - confidence interval
KW  - controlled study
KW  - diabetes mellitus
KW  - disease association
KW  - drug-induced liver injury
KW  - exposure variable
KW  - extrapulmonary tuberculosis
KW  - female
KW  - gender
KW  - hepatitis B
KW  - hepatitis C
KW  - human
KW  - Human immunodeficiency virus infection
KW  - infant
KW  - liver disease
KW  - liver toxicity
KW  - lung tuberculosis
KW  - major clinical study
KW  - male
KW  - middle aged
KW  - non insulin dependent diabetes mellitus
KW  - nonalcoholic fatty liver
KW  - odds ratio
KW  - outcome variable
KW  - pilot study
KW  - polypharmacy
KW  - predictor variable
KW  - retrospective study
KW  - risk factor
KW  - tuberculosis
KW  - chemical and drug induced liver injury
KW  - comorbidity
KW  - complication
KW  - diabetes mellitus
KW  - Hepacivirus
KW  - hepatitis C
KW  - risk factor
KW  - tuberculosis
M3  - Article
DB  - Scopus
N1  - Export Date: 28 August 2024; Cited By: 1
ER  -

TY  - JOUR
AU  - Wawrzyniak, N.
AU  - Suliburska, J.
TI  - Nutritional and health factors affecting the bioavailability of calcium: A narrative review
PY  - 2021
T2  - Nutrition Reviews
VL  - 79
IS  - 12
SP  - 1307
EP  - 1320
DO  - 10.1093/nutrit/nuaa138
UR  - https://www.scopus.com/inward/record.uri?eid=2-s2.0-85107021679&doi=10.1093%2fnutrit%2fnuaa138&partnerID=40&md5=5ccc187b8d719f4134c2f63efbeb00d8
AB  - Calcium is responsible for the effectiveness of various processes, and its supply in the diet is necessary for the normal function of the human body. Apart from being an important component of the skeleton, calcium also helps maintain the structure of cell organelles and regulates intracellular and extracellular fluid homeostasis. This review presents the nutritional and health factors that affect the bioavailability of calcium. Physiological conditions and factors such as pregnancy, infancy, menopause, old age, hormones, growth factors associated with calcium metabolism, diseases limiting its absorption, and intestinal microbiota are distinguished among endogenous factors. Although the calcium supply in the body is genetically conditioned and specific to each person, its qualitative and quantitative composition can be modified by external factors. The exogenous factors include dietary modifications with particular nutrients and pharmacological treatment. Adequate calcium levels increase bone protection and prevent osteoporosis, a disease involving low mineral bone mass. © 2021 Oxford University Press. All rights reserved.
KW  - absorption
KW  - bioavailability
KW  - bones
KW  - calcium
KW  - osteoporosis
KW  - Biological Availability
KW  - Bone and Bones
KW  - Calcium
KW  - Calcium, Dietary
KW  - Female
KW  - Humans
KW  - Osteoporosis
KW  - anticonvulsive agent
KW  - antineoplastic agent
KW  - caffeine
KW  - calcium
KW  - casein
KW  - diuretic agent
KW  - estrogen
KW  - fibroblast growth factor 23
KW  - growth factor
KW  - hormone
KW  - inulin
KW  - levothyroxine
KW  - magnesium
KW  - mineral
KW  - oxalic acid
KW  - parathyroid hormone
KW  - phytic acid
KW  - somatomedin C
KW  - tetracycline
KW  - tuberculostatic agent
KW  - vitamin D
KW  - calcium
KW  - absorption
KW  - Bacteroidetes
KW  - bioavailability
KW  - bone mass
KW  - breast feeding
KW  - calcium metabolism
KW  - carbohydrate intake
KW  - childbirth
KW  - chronic pancreatitis
KW  - dietary intake
KW  - fat intake
KW  - fiber intake
KW  - Firmicutes
KW  - gastric hypoacidity
KW  - hormonal regulation
KW  - human
KW  - infancy
KW  - insulin dependent diabetes mellitus
KW  - intestine flora
KW  - iron intake
KW  - lifestyle modification
KW  - menopause
KW  - microflora
KW  - mineral intake
KW  - nonhuman
KW  - obesity
KW  - ontogeny
KW  - osteoporosis
KW  - pregnancy
KW  - protein diet
KW  - protein intake
KW  - qualitative analysis
KW  - quantitative analysis
KW  - Review
KW  - senescence
KW  - senility
KW  - species composition
KW  - bioavailability
KW  - bone
KW  - calcium intake
KW  - female
KW  - metabolism
KW  - osteoporosis
M3  - Review
DB  - Scopus
N1  - Export Date: 28 August 2024; Cited By: 40
ER  -

TY  - JOUR
AU  - Abela, A.G.
AU  - Fava, S.
TI  - Why is the incidence of type 1 diabetes increasing?
PY  - 2021
T2  - Current Diabetes Reviews
VL  - 17
IS  - 8
C7  - e030521193110
DO  - 10.2174/1573399817666210503133747
UR  - https://www.scopus.com/inward/record.uri?eid=2-s2.0-85116908030&doi=10.2174%2f1573399817666210503133747&partnerID=40&md5=dc88022bd916b1d3eb4e5bb1a697dd30
AB  - Type 1 diabetes is a condition that can lead to serious long-term complications and can have significant psychological and quality of life implications. Its incidence is increasing in all parts of the world, but the reasons for this are incompletely understood. Genetic factors alone cannot explain such a rapid increase in incidence; therefore, environmental factors must be implicated. Lifestyle factors have been classically associated with type 2 diabetes. However, there are data implicating obesity and insulin resistance to type 1 diabetes as well (accelerator hypothesis). Cholesterol has also been shown to be correlated with the incidence of type 1 diabetes; this may be mediated by immunomodulatory effects of cholesterol. There is considerable interest in early life factors, including maternal diet, mode of delivery, infant feeding, childhood diet, microbial exposure (hygiene hypothesis), and use of anti-microbials in early childhood. Distance from the sea has recently been shown to be negatively correlated with the incidence of type 1 diabetes. This may contribute to the increasing incidence of type 1 diabetes since people are increasingly living closer to the sea. Postulated mediating mechanisms include hours of sunshine (and possibly vitamin D levels), mean temperature, dietary habits, and pollution. Ozone, polychlorinated biphenyls, phthalates, trichloroethylene, dioxin, heavy metals, bisphenol, nitrates/nitrites, and mercury are amongst the chemicals which may increase the risk of type 1 diabetes. Another area of research concerns the role of the skin and gut microbiome. The microbiome is affected by many of the factors mentioned above, including the mode of delivery, infant feeding, exposure to microbes, antibiotic use, and dietary habits. Research on the reasons why the incidence of type 1 diabetes is increasing not only sheds light on its pathogenesis but also offers insights into ways we can prevent type 1 diabetes. © 2021 Bentham Science Publishers.
KW  - Accelerator hypothesis
KW  - Hygiene hypothesis
KW  - Incidence
KW  - Microbiome
KW  - Pollution
KW  - Type 1 diabetes
KW  - Child, Preschool
KW  - Diabetes Mellitus, Type 1
KW  - Diabetes Mellitus, Type 2
KW  - Gastrointestinal Microbiome
KW  - Humans
KW  - Incidence
KW  - Infant
KW  - Quality of Life
KW  - biphenyl
KW  - cholesterol
KW  - dioxin
KW  - heavy metal
KW  - mercury
KW  - nitric acid derivative
KW  - nitrite
KW  - ozone
KW  - polychlorinated biphenyl derivative
KW  - trichloroethylene
KW  - air pollution
KW  - child
KW  - childhood
KW  - diet
KW  - environmental factor
KW  - habit
KW  - heredity
KW  - human
KW  - hygiene
KW  - immunomodulation
KW  - infant feeding
KW  - insulin dependent diabetes mellitus
KW  - insulin resistance
KW  - lifestyle
KW  - maternal nutrition
KW  - microbiome
KW  - non insulin dependent diabetes mellitus
KW  - nonhuman
KW  - obesity
KW  - pathogenesis
KW  - pollutant
KW  - pollution
KW  - psychological aspect
KW  - quality of life
KW  - Review
KW  - temperature
KW  - incidence
KW  - infant
KW  - insulin dependent diabetes mellitus
KW  - intestine flora
KW  - non insulin dependent diabetes mellitus
KW  - preschool child
M3  - Review
DB  - Scopus
N1  - Export Date: 28 August 2024; Cited By: 22
ER  -

TY  - JOUR
AU  - Kasi, A.S.
AU  - Li, H.
AU  - Jurgensen, T.J.
AU  - Guglani, L.
AU  - Keens, T.G.
AU  - Perez, I.A.
TI  - Variable phenotypes in congenital central hypoventilation syndrome with PHOX2B nonpolyalanine repeat mutations
PY  - 2021
T2  - Journal of Clinical Sleep Medicine
VL  - 17
IS  - 10
SP  - 2049
EP  - 2055
DO  - 10.5664/jcsm.9370
UR  - https://www.scopus.com/inward/record.uri?eid=2-s2.0-85116275693&doi=10.5664%2fjcsm.9370&partnerID=40&md5=4d405bed86a86f084d3ecda6cfc20591
AB  - Study Objectives: Congenital central hypoventilation syndrome (CCHS) is a rare disorder affecting the autonomic nervous system that is caused by variants in the paired-like homeobox 2B (PHOX2B) gene. About 10% of patients with CCHS have nonpolyalanine repeat mutations (NPARM) that are associated with severe phenotypes requiring continuous assisted ventilation, Hirschsprung's disease, and increased neural crest tumor risk. However, some patients with NPARM have milder phenotypes. Our objective was to describe the phenotypes in patients with CCHS PHOX2B NPARM. Methods: Retrospective case series of patients with CCHS PHOX2B NPARM was conducted at 2 children's hospitals to evaluate their phenotypes. Results:We identified 8 patients with CCHS PHOX2B NPARM aged 3-31 years. Seven patients were diagnosed in infancy and 1 patient at 2 years of age. All patients presented with respiratory depression in the first 2 months of life. Only 1 patient was identified with a severe phenotype requiring continuous assisted ventilation, Hirschsprung's disease, and a neural crest tumor, which was resected. Five patients required positive pressure ventilation via tracheostomy only during sleep and 2 patients required oxygen only during sleep. Four patients had Hirschsprung's disease and 1 patient had a cardiac pacemaker due to a bradyarrhythmia. None of the patients had echocardiographic abnormalities. Conclusions: Patients with CCHS PHOX2B NPARMcan have variable phenotypes, emphasizing the importance of implementing a plan of care that is individualized for each patient. The type of NPARMand their respective location on thePHOX2B gene may play a critical role in the severity of phenotypes displayed by each patient. © 2021 American Academy of Sleep Medicine.
KW  - CCHS
KW  - Congenital central hypoventilation syndrome
KW  - NPARM
KW  - PHOX2B
KW  - Homeodomain Proteins
KW  - Humans
KW  - Hypoventilation
KW  - Mutation
KW  - Phenotype
KW  - Retrospective Studies
KW  - Sleep Apnea, Central
KW  - antibiotic agent
KW  - carbon dioxide
KW  - homeodomain protein
KW  - laxative
KW  - metformin
KW  - narcotic analgesic agent
KW  - oxygen
KW  - paired like homeobox 2B protein
KW  - unclassified drug
KW  - homeodomain protein
KW  - abdominal surgery
KW  - acanthosis nigricans
KW  - adenotonsillectomy
KW  - adolescent
KW  - adrenal tumor
KW  - adult
KW  - amino acid substitution
KW  - apnea hypopnea index
KW  - apparent life threatening event
KW  - Article
KW  - artificial ventilation
KW  - bradycardia
KW  - bradypnea
KW  - bronchomalacia
KW  - bronchoscopy
KW  - cardiopulmonary insufficiency
KW  - case report
KW  - central sleep apnea syndrome
KW  - child
KW  - childhood obesity
KW  - clinical article
KW  - colon resection
KW  - colostomy
KW  - congenital central hypoventilation syndrome
KW  - constipation
KW  - cyanosis
KW  - desensitization
KW  - direct laryngoscopy
KW  - disease severity
KW  - edema
KW  - electrode implantation
KW  - end tidal carbon dioxide tension
KW  - Enterovirus
KW  - extubation
KW  - feeding difficulty
KW  - female
KW  - ganglioneuroma
KW  - gene mutation
KW  - high flow nasal cannula therapy
KW  - Hirschsprung disease
KW  - home oxygen therapy
KW  - human
KW  - human tissue
KW  - hypercapnia
KW  - hypercapnic respiratory failure
KW  - hypoventilation
KW  - hypoxemia
KW  - ileostomy
KW  - impaired glucose tolerance
KW  - incidental finding
KW  - indel mutation
KW  - infancy
KW  - infant
KW  - intestine obstruction
KW  - intubation
KW  - lung consolidation
KW  - male
KW  - missense mutation
KW  - nervous system tumor
KW  - neural crest
KW  - newborn
KW  - newborn apnea
KW  - non insulin dependent diabetes mellitus
KW  - noninvasive positive pressure ventilation
KW  - nucleotide repeat
KW  - oral glucose tolerance test
KW  - oxygen desaturation index
KW  - oxygen saturation
KW  - phenotypic variation
KW  - pneumonia
KW  - polysomnography
KW  - positive pressure ventilation
KW  - preschool child
KW  - pull through operation
KW  - pulse oximetry
KW  - rectum biopsy
KW  - respiration depression
KW  - retrospective study
KW  - Rhinovirus
KW  - school child
KW  - sinus node
KW  - sleep
KW  - sleep disordered breathing
KW  - stop codon
KW  - tracheostomy
KW  - central sleep apnea syndrome
KW  - complication
KW  - genetics
KW  - hypoventilation
KW  - mutation
KW  - phenotype
M3  - Article
DB  - Scopus
N1  - Export Date: 28 August 2024; Cited By: 10
ER  -

TY  - JOUR
AU  - Morales-Núñez, A.G.
AU  - Chigbu, P.
TI  - Carinacuma umesi, a new genus and species of bodotriid cumacean (Crustacea: Malacostraca: Peracarida) from shallow waters of the Maryland Coastal Bays, Mid-Atlantic region, USA
PY  - 2021
T2  - PeerJ
VL  - 9
C7  - e11740
DO  - 10.7717/peerj.11740
UR  - https://www.scopus.com/inward/record.uri?eid=2-s2.0-85114042214&doi=10.7717%2fpeerj.11740&partnerID=40&md5=7f7c745e5849c512ca2bb910e9bf6dbb
AB  - Carinacuma, a new bodotriid cumacean genus, is diagnosed to receive Spilocuma watlingi Omholt & Heard as its type species and C. umesi sp. nov., described from shallow waters (0.8 to 2.8 m) on the Mid-Atlantic coast of North America. Carinacuma gen. nov. has its closest affinities to the North American genera Spilocuma and Mancocuma, but can be distinguished from them and the other genera within the subfamily Vaunthompsoniinae by a combination of characters, including the presence of a dorsal carina or keel on pereonite 3 of the female, morphology of the antenna, absence of pleopods in the male, and the setation and segmentation of the uropods. Carinacuma umesi sp. nov., can be differentiated from its northern Gulf of Mexico cognate, C. watlingi comb. nov. by several characters, including: (1) maxilliped 3 carpus of female with inner margin bearing four to five simple setae, (2) uropod peduncle of female with inner margin bearing one sub-distal micro-serrate seta with single subterminal medial setule, (3) male antennule peduncle articles 1-2 sub-equal length, and (4) male antennule accessory flagellum slightly longer than basal article of main flagellum. A key to the five known males lacking pleopods within Vaunthompsoniinae is provided. © 2021 Morales-Núñez and Chigbu.
KW  - Bodotriidae
KW  - Carinacuma gen. nov.
KW  - Carinacuma umesi sp. nov.
KW  - Cumacea
KW  - Maryland
KW  - Mid-Atlantic coast
KW  - North America
KW  - Vaunthompsoniinae
KW  - aerobactin
KW  - alpha hemolysin
KW  - amikacin
KW  - ampicillin
KW  - aztreonam
KW  - cefazolin
KW  - cefepime
KW  - ceftriaxone
KW  - ciprofloxacin
KW  - cotrimoxazole
KW  - cytotoxic necrotizing factor 1
KW  - extended spectrum beta lactamase
KW  - fimbria protein
KW  - gentamicin
KW  - nitrofurantoin
KW  - sultamicillin
KW  - tobramycin
KW  - aatA gene
KW  - adolescent
KW  - adult
KW  - agar gel electrophoresis
KW  - aggR gene
KW  - antibiotic resistance
KW  - antibiotic sensitivity
KW  - Article
KW  - asymptomatic bacteriuria
KW  - bacterial gene
KW  - bacterial growth
KW  - bacterium identification
KW  - bacterium isolation
KW  - biofilm
KW  - child
KW  - chronic kidney failure
KW  - cystitis
KW  - dispersin gene
KW  - DNA extraction
KW  - enteroaggregative Escherichia coli
KW  - female
KW  - gene frequency
KW  - human
KW  - major clinical study
KW  - male
KW  - non insulin dependent diabetes mellitus
KW  - nonhuman
KW  - phylogeny
KW  - polymerase chain reaction
KW  - pregnancy
KW  - prevalence
KW  - pyelonephritis
KW  - symptomatology
KW  - urinary tract infection
KW  - uropathogenic Escherichia coli
M3  - Article
DB  - Scopus
N1  - Export Date: 28 August 2024; Cited By: 0
ER  -

TY  - JOUR
AU  - Bhattacharyya, N.C.
AU  - Roy, A.
AU  - Haldar, R.G.
AU  - Chatterjee, S.
AU  - Mandal, D.
AU  - Haque, S.
AU  - Bhattacharyya, S.
TI  - Multidisciplinary Management of Maternal Near Miss (MNM) due to Peripartum Cardiomyopathy — A Case Report
PY  - 2024
T2  - Journal of the Indian Medical Association
VL  - 122
IS  - 5
SP  - 65
EP  - 67
UR  - https://www.scopus.com/inward/record.uri?eid=2-s2.0-85194925331&partnerID=40&md5=9e2ddb115210ee5cdd489d44f1453ee7
AB  - A Maternal Near Miss (MNM) case is defined by WHO as a woman who nearly died but survived a complication that occurred during pregnancy, child birth or within 42 days of termination pregnancy. Peripartum Cardiomyopathy (PPCM) is a rare type of idiopathic heart failure of unknown etiology that occurs in late pregnancy or 5 months postpartum with significant morbidity & mortality with an incidence of 2/3 cases in post-partum period. The hyperdynamic circulatory state of normal pregnancy can camouflage the heart failure. The case discussed here is a 32 year-old, G4P2L2A1, at 32 weeks of gestation with Type 2 Diabetes Mellitus (T2DM) & Hypertensive Disorders of Pregnancy (HDP) with previous 2 LSCS, presented to Emergency Room (ER) of Multispeciality Hospital with sudden onset of Shortness of Breath (SOB) with otherwise uneventful ante-natal period. She was put on elective ventilation due to persistent desaturation with Bilevel positive Airway pressure (BiPAP). FHS was localized. Echocardiography revealed severe generalized Left Ventricular (LV) wall hypokinesia, extreme tachycardia and LVEF(Ejection Fraction) of 30%. Mother crashed in ICU, ACLS was followed by LSCS. Next day, she was extubated successfully and gradually weaned from Medical Intensive Care Unit (MICU) to Maternity ward in a week. Neonates Septic Screen was positive. Excellent Neonatological care brought the neonate to oral feeds on D10. Mother & Neonate were discharged on D20. This is a unique MNM as both mother & baby were salvaged at 32 weeks of gestation with PPCM despite the crash in MICU. © 2024 Evangel Publishing. All rights reserved.
KW  - Left Ventricular Wall Hypokinesia
KW  - Maternal Near Miss
KW  - Neonates Septic Screen
KW  - Peripartum Cardiomyopathy
KW  - antibiotic agent
KW  - bromocriptine
KW  - carvedilol
KW  - empagliflozin
KW  - enalapril
KW  - furosemide
KW  - inotropic agent
KW  - ivabradine
KW  - meropenem
KW  - noradrenalin
KW  - spironolactone
KW  - teicoplanin
KW  - torasemide
KW  - adult
KW  - antibiotic sensitivity
KW  - Article
KW  - artificial ventilation
KW  - blood pressure
KW  - body weight loss
KW  - breathing rate
KW  - cardiomyopathy
KW  - case report
KW  - catheterization
KW  - child
KW  - childbirth
KW  - clinical article
KW  - continuous  urinary  catheterization
KW  - dehydration
KW  - dyspnea
KW  - echocardiography
KW  - female
KW  - fluid resuscitation
KW  - gestational age
KW  - heart left ventricle ejection fraction
KW  - heart rate
KW  - hemodynamics
KW  - human
KW  - hyperglycemia
KW  - hypertension
KW  - hypokinesia
KW  - lethargy
KW  - maternal hypertension
KW  - maternal near miss
KW  - near-death experience
KW  - nebulization
KW  - newborn
KW  - non insulin dependent diabetes mellitus
KW  - oxygen saturation
KW  - peripartum  cardiomyopathy
KW  - respiratory acidosis
KW  - resuscitation
KW  - spirometry
KW  - tachycardia
KW  - tachypnea
M3  - Article
DB  - Scopus
N1  - Export Date: 28 August 2024; Cited By: 0
ER  -

TY  - JOUR
AU  - Li, Y.
AU  - Wu, Y.
AU  - Jiang, T.
AU  - Xing, H.
AU  - Xu, J.
AU  - Li, C.
AU  - Ni, R.
AU  - Zhang, N.
AU  - Xiang, G.
AU  - Li, L.
AU  - Li, Z.
AU  - Gan, L.
AU  - Liu, Y.
TI  - Opportunities and challenges of pharmacovigilance in special populations: a narrative review of the literature
PY  - 2023
T2  - Therapeutic Advances in Drug Safety
VL  - 14
DO  - 10.1177/20420986231200746
UR  - https://www.scopus.com/inward/record.uri?eid=2-s2.0-85173441818&doi=10.1177%2f20420986231200746&partnerID=40&md5=657f3ce0fd941e2248816868c141bd26
AB  - The relatively new discipline of pharmacovigilance (PV) aims to monitor the safety of drugs throughout their evolution and is essential to discovering new drug risks. Due to their specific and complex physiology, children, pregnant women, and elderly adults are more prone to adverse drug reactions (ADRs). Additionally, the lack of clinical trial data exacerbates the challenges faced with pharmacotherapy in these populations. Elderly patients tend to have multiple comorbidities often requiring more extensive medication, which adds additional challenges for healthcare professionals (HCPs) in delivering safe and effective pharmacotherapy. Clinical trials often have inherent limitations, including insufficient sample size and limited duration of research; as some ADRs are attributed to long-term use of a drug, these may go undetected during the course of the trial. Therefore, the implementation of PV is key to insuring the safe and effective use of drugs in special populations. We conducted a thorough review of the scientific literature on PV systems across the European Union, the United States, and China. Our review focused on basic physiological characteristics, drug use, and PV for specific populations (children, pregnant women, and the elderly). This article aims to provide a reference for the development of follow-up policies and improvement of existing policies as well as provide insight into drug safety with respect to patients of special populations. © The Author(s), 2023.
KW  - adverse drug reactions
KW  - children
KW  - elderly
KW  - pharmacovigilance
KW  - pregnant women
KW  - adalimumab
KW  - analgesic agent
KW  - anticoagulant agent
KW  - benzodiazepine
KW  - beta adrenergic receptor blocking agent
KW  - cytochrome P450 1A
KW  - digoxin
KW  - diphtheria antibody
KW  - diuretic agent
KW  - glucose
KW  - ibrutinib
KW  - immune checkpoint inhibitor
KW  - immunoglobulin A
KW  - immunoglobulin G
KW  - indometacin
KW  - infliximab
KW  - iopromide
KW  - metformin
KW  - montelukast
KW  - non prescription drug
KW  - nonsteroid antiinflammatory agent
KW  - plasma protein
KW  - pravastatin
KW  - proton pump inhibitor
KW  - SARS-CoV-2 vaccine
KW  - sulfanilamide
KW  - tacrolimus
KW  - thalidomide
KW  - zolpidem
KW  - acanthosis
KW  - aging
KW  - anaphylactoid purpura
KW  - asthma
KW  - data analysis
KW  - data base
KW  - depression
KW  - drug distribution
KW  - drug dose
KW  - drug efficacy
KW  - drug information
KW  - drug metabolism
KW  - drug safety
KW  - enzyme activity
KW  - estimated glomerular filtration rate
KW  - follow up
KW  - general anesthesia
KW  - gestational diabetes
KW  - glomerulus filtration rate
KW  - headache
KW  - hospitalization
KW  - human
KW  - kidney blood flow
KW  - kidney dysfunction
KW  - kidney transplantation
KW  - lactation
KW  - lactational exposure
KW  - liver dysfunction
KW  - mathematical model
KW  - medication compliance
KW  - morbidity
KW  - mortality
KW  - nausea and vomiting
KW  - nerve cell network
KW  - non insulin dependent diabetes mellitus
KW  - nonalcoholic fatty liver
KW  - peristalsis
KW  - pharmacodynamics
KW  - pharmacokinetics
KW  - pharmacovigilance
KW  - polypharmacy
KW  - population group
KW  - postnatal depression
KW  - preeclampsia
KW  - pregnancy outcome
KW  - pregnant woman
KW  - premature labor
KW  - primary headache
KW  - psychiatric complication
KW  - Review
KW  - risk assessment
KW  - risk factor
KW  - risk management
KW  - sensitivity and specificity
KW  - stomach emptying
KW  - systematic review
KW  - tetanus
KW  - training
M3  - Review
DB  - Scopus
N1  - Export Date: 28 August 2024; Cited By: 2
ER  -

TY  - JOUR
AU  - Morales, D.R.
AU  - Ostropolets, A.
AU  - Lai, L.
AU  - Sena, A.
AU  - Duvall, S.
AU  - Suchard, M.
AU  - Verhamme, K.
AU  - Rjinbeek, P.
AU  - Posada, J.
AU  - Ahmed, W.
AU  - Alshammary, T.
AU  - Alghoul, H.
AU  - Alser, O.
AU  - Areia, C.
AU  - Blacketer, C.
AU  - Burn, E.
AU  - Casajust, P.
AU  - You, S.C.
AU  - Dawoud, D.
AU  - Golozar, A.
AU  - Gong, M.
AU  - Jonnagaddala, J.
AU  - Lynch, K.
AU  - Matheny, M.
AU  - Minty, E.
AU  - Nyberg, F.
AU  - Uribe, A.
AU  - Recalde, M.
AU  - Reich, C.
AU  - Scheumie, M.
AU  - Shah, K.
AU  - Shah, N.
AU  - Schilling, L.
AU  - Vizcaya, D.
AU  - Zhang, L.
AU  - Hripcsak, G.
AU  - Ryan, P.
AU  - Prieto-Alhambra, D.
AU  - Durate-Salles, T.
AU  - Kostka, K.
TI  - Characteristics and outcomes of COVID-19 patients with and without asthma from the United States, South Korea, and Europe
PY  - 2023
T2  - Journal of Asthma
VL  - 60
IS  - 1
SP  - 76
EP  - 86
DO  - 10.1080/02770903.2021.2025392
UR  - https://www.scopus.com/inward/record.uri?eid=2-s2.0-85125203585&doi=10.1080%2f02770903.2021.2025392&partnerID=40&md5=9f39057dc2acf286dcbe0437a78800e7
AB  - Objective: Large international comparisons describing the clinical characteristics of patients with COVID-19 are limited. The aim of the study was to perform a large-scale descriptive characterization of COVID-19 patients with asthma. Methods: We included nine databases contributing data from January to June 2020 from the US, South Korea (KR), Spain, UK and the Netherlands. We defined two cohorts of COVID-19 patients (‘diagnosed’ and ‘hospitalized’) based on COVID-19 disease codes. We followed patients from COVID-19 index date to 30 days or death. We performed descriptive analysis and reported the frequency of characteristics and outcomes in people with asthma defined by codes and prescriptions. Results: The diagnosed and hospitalized cohorts contained 666,933 and 159,552 COVID-19 patients respectively. Exacerbation in people with asthma was recorded in 1.6–8.6% of patients at presentation. Asthma prevalence ranged from 6.2% (95% CI 5.7–6.8) to 18.5% (95% CI 18.2–18.8) in the diagnosed cohort and 5.2% (95% CI 4.0–6.8) to 20.5% (95% CI 18.6–22.6) in the hospitalized cohort. Asthma patients with COVID-19 had high prevalence of comorbidity including hypertension, heart disease, diabetes and obesity. Mortality ranged from 2.1% (95% CI 1.8–2.4) to 16.9% (95% CI 13.8–20.5) and similar or lower compared to COVID-19 patients without asthma. Acute respiratory distress syndrome occurred in 15–30% of hospitalized COVID-19 asthma patients. Conclusion: The prevalence of asthma among COVID-19 patients varies internationally. Asthma patients with COVID-19 have high comorbidity. The prevalence of asthma exacerbation at presentation was low. Whilst mortality was similar among COVID-19 patients with and without asthma, this could be confounded by differences in clinical characteristics. Further research could help identify high-risk asthma patients. KEY MESSAGES Asthma prevalence in COVID-19 patients varied internationally (5.2–20.5%).The prevalence of asthma exacerbation at presentation with COVID-19 in diagnosed and hospitalized patients was low.Comorbidities were common in COVID-19 patients with asthma. Supplemental data for this article is available online at https://doi.org/10.1080/02770903.2021.2025392. © 2022 The Author(s). Published with license by Taylor & Francis Group, LLC.
KW  - Asthma
KW  - comorbidity
KW  - COVID-19
KW  - epidemiology
KW  - Asthma
KW  - Comorbidity
KW  - COVID-19
KW  - Diabetes Mellitus
KW  - Hospitalization
KW  - Humans
KW  - SARS-CoV-2
KW  - United States
KW  - beta 2 adrenergic receptor stimulating agent
KW  - corticosteroid
KW  - decongestive agent
KW  - leukotriene receptor blocking agent
KW  - long acting drug
KW  - macrolide
KW  - methylxanthine
KW  - nonsteroid antiinflammatory agent
KW  - opiate
KW  - paracetamol
KW  - penicillin derivative
KW  - quinolone derivative
KW  - short acting drug
KW  - acute kidney failure
KW  - adolescent
KW  - adult
KW  - adult respiratory distress syndrome
KW  - aged
KW  - allergic disease
KW  - allergic rhinitis
KW  - anxiety disorder
KW  - Article
KW  - artificial ventilation
KW  - asthma
KW  - atrial fibrillation
KW  - bleeding
KW  - brain hemorrhage
KW  - brain ischemia
KW  - bronchiectasis
KW  - cerebrovascular accident
KW  - cerebrovascular disease
KW  - child
KW  - chronic kidney failure
KW  - chronic obstructive lung disease
KW  - clinical outcome
KW  - cohort analysis
KW  - comorbidity
KW  - comparative study
KW  - coronavirus disease 2019
KW  - COVID-19 testing
KW  - demographics
KW  - depression
KW  - descriptive research
KW  - diabetes mellitus
KW  - disease exacerbation
KW  - eczema
KW  - female
KW  - heart arrhythmia
KW  - heart disease
KW  - heart failure
KW  - heart infarction
KW  - hospital patient
KW  - human
KW  - hypertension
KW  - infant
KW  - interstitial lung disease
KW  - lung embolism
KW  - major clinical study
KW  - male
KW  - middle aged
KW  - mortality
KW  - Netherlands
KW  - newborn
KW  - non insulin dependent diabetes mellitus
KW  - obesity
KW  - prescription
KW  - prevalence
KW  - sepsis
KW  - sleep disordered breathing
KW  - South Korea
KW  - Spain
KW  - tracheostomy
KW  - United Kingdom
KW  - United States
KW  - urticaria
KW  - venous thromboembolism
KW  - very elderly
KW  - young adult
KW  - asthma
KW  - comorbidity
KW  - diabetes mellitus
KW  - hospitalization
M3  - Article
DB  - Scopus
N1  - Export Date: 28 August 2024; Cited By: 5
ER  -

TY  - JOUR
AU  - Stevens, P.E.
AU  - Ahmed, S.B.
AU  - Carrero, J.J.
AU  - Foster, B.
AU  - Francis, A.
AU  - Hall, R.K.
AU  - Herrington, W.G.
AU  - Hill, G.
AU  - Inker, L.A.
AU  - Kazancıoğlu, R.
AU  - Lamb, E.
AU  - Lin, P.
AU  - Madero, M.
AU  - McIntyre, N.
AU  - Morrow, K.
AU  - Roberts, G.
AU  - Sabanayagam, D.
AU  - Schaeffner, E.
AU  - Shlipak, M.
AU  - Shroff, R.
AU  - Tangri, N.
AU  - Thanachayanont, T.
AU  - Ulasi, I.
AU  - Wong, G.
AU  - Yang, C.-W.
AU  - Zhang, L.
AU  - Levin, A.
TI  - KDIGO 2024 Clinical Practice Guideline for the Evaluation and Management of Chronic Kidney Disease
PY  - 2024
T2  - Kidney International
VL  - 105
IS  - 4
SP  - S117
EP  - S314
DO  - 10.1016/j.kint.2023.10.018
UR  - https://www.scopus.com/inward/record.uri?eid=2-s2.0-85187231407&doi=10.1016%2fj.kint.2023.10.018&partnerID=40&md5=11e7385f4b20f480c5f4917ecbe5e4ea
KW  - Humans
KW  - Renal Insufficiency, Chronic
KW  - acetylsalicylic acid
KW  - albumin
KW  - allopurinol
KW  - aminoglycoside
KW  - angiotensin receptor antagonist
KW  - antivitamin K
KW  - aripiprazole
KW  - atovaquone
KW  - bicarbonate
KW  - carbapenem derivative
KW  - cephalosporin derivative
KW  - clindamycin
KW  - colchicine
KW  - corn syrup
KW  - creatinine
KW  - cystatin C
KW  - daptomycin
KW  - dipeptidyl carboxypeptidase inhibitor
KW  - diuretic agent
KW  - empagliflozin
KW  - ezetimibe
KW  - gadolinium chelate
KW  - glucocorticoid
KW  - growth hormone
KW  - histamine H2 receptor antagonist
KW  - hydroxymethylglutaryl coenzyme A reductase inhibitor
KW  - lamotrigine
KW  - linezolid
KW  - low density lipoprotein cholesterol
KW  - metformin
KW  - mineralocorticoid antagonist
KW  - nonsteroid antiinflammatory agent
KW  - paracetamol
KW  - PCSK9 inhibitor
KW  - pentamidine
KW  - placebo
KW  - potassium
KW  - primaquine
KW  - quetiapine
KW  - renin inhibitor
KW  - sodium glucose cotransporter 2 inhibitor
KW  - uric acid
KW  - uric acid derivative
KW  - valproic acid
KW  - warfarin
KW  - acute disease
KW  - acute kidney failure
KW  - acute kidney tubule necrosis
KW  - adulthood
KW  - adverse event
KW  - age distribution
KW  - albumin to creatinine ratio
KW  - albumin urine level
KW  - albuminuria
KW  - alcohol consumption
KW  - all cause mortality
KW  - animal food
KW  - Article
KW  - atrial fibrillation
KW  - bicarbonate blood level
KW  - bleeding
KW  - blood analysis
KW  - blood pressure measurement
KW  - blood pressure monitoring
KW  - blood pressure regulation
KW  - blood sampling
KW  - body height
KW  - body surface
KW  - body weight
KW  - body weight loss
KW  - bone disease
KW  - brain development
KW  - caloric intake
KW  - cardiovascular disease
KW  - cardiovascular risk
KW  - cerebrovascular accident
KW  - child care
KW  - child growth
KW  - chronic kidney failure
KW  - circadian rhythm
KW  - clinical decision making
KW  - clinical laboratory
KW  - clinical pharmacist
KW  - collaborative care team
KW  - comorbidity
KW  - comparative study
KW  - conservative treatment
KW  - contraceptive behavior
KW  - coronary artery disease
KW  - creatinine blood level
KW  - creatinine clearance
KW  - creatinine urine level
KW  - diabetes mellitus
KW  - diabetic ketoacidosis
KW  - diagnostic test
KW  - diastolic blood pressure
KW  - diet therapy
KW  - dietary intake
KW  - disease association
KW  - disease control
KW  - disease course
KW  - disease severity
KW  - drug potentiation
KW  - drug safety
KW  - drug stewardship
KW  - drug utilization
KW  - drug utilization review
KW  - dyslipidemia
KW  - education
KW  - elective surgery
KW  - electrolyte balance
KW  - environmental factor
KW  - estimated glomerular filtration rate
KW  - falling
KW  - family history
KW  - fatigue
KW  - female fertility
KW  - fracture
KW  - frailty
KW  - genetics
KW  - global disease burden
KW  - glycemic control
KW  - gout
KW  - GRADE approach
KW  - groups by age
KW  - health care access
KW  - health care cost
KW  - health care delivery
KW  - health care management
KW  - health care personnel
KW  - health care planning
KW  - health care policy
KW  - health care quality
KW  - heart infarction
KW  - hematuria
KW  - hemodialysis
KW  - herbal medicine
KW  - high calorie diet
KW  - high risk patient
KW  - high-fructose diet
KW  - hospital care
KW  - human
KW  - hyperkalemia
KW  - hyperuricemia
KW  - hypotension
KW  - immunoglobulin A nephropathy
KW  - incidence
KW  - integrated health care system
KW  - intersectoral collaboration
KW  - interstitial nephritis
KW  - ischemic heart disease
KW  - kidney biopsy
KW  - kidney development
KW  - kidney function
KW  - kidney polycystic disease
KW  - kidney transplantation
KW  - laboratory test
KW  - lactic acidosis
KW  - left ventricular systolic dysfunction
KW  - lethargy
KW  - life expectancy
KW  - lifestyle modification
KW  - loss of appetite
KW  - male fertility
KW  - malnutrition
KW  - maximum tolerated dose
KW  - mean arterial pressure
KW  - meat consumption
KW  - medical care
KW  - medical history
KW  - medical record
KW  - medication compliance
KW  - Mediterranean diet
KW  - mental performance
KW  - meta analysis (topic)
KW  - metabolic acidosis
KW  - mineral bone disorder
KW  - nausea
KW  - nephrology
KW  - nephrotoxicity
KW  - non insulin dependent diabetes mellitus
KW  - obesity
KW  - outpatient care
KW  - patient counseling
KW  - patient dissatisfaction
KW  - patient education
KW  - patient preference
KW  - patient referral
KW  - patient safety
KW  - physical activity
KW  - physical examination
KW  - physical tolerance
KW  - plasma clearance
KW  - point of care testing
KW  - polymerase chain reaction
KW  - polypharmacy
KW  - potassium blood level
KW  - potassium intake
KW  - practice guideline
KW  - pregnancy
KW  - prescription
KW  - prevalence
KW  - prognosis
KW  - protein creatinine ratio
KW  - protein intake
KW  - proteinuria
KW  - psychological care
KW  - puberty
KW  - quality of life
KW  - radiology
KW  - renal clearance
KW  - renal replacement therapy
KW  - renography
KW  - risk assessment
KW  - risk benefit analysis
KW  - risk factor
KW  - risk reduction
KW  - sarcopenia
KW  - satisfaction
KW  - screening test
KW  - seasonal variation
KW  - secondary prevention
KW  - sex difference
KW  - sex ratio
KW  - side effect
KW  - social aspect
KW  - social care
KW  - social support
KW  - sodium intake
KW  - sodium restriction
KW  - standardization
KW  - starvation
KW  - steady state
KW  - supportive care need
KW  - systematic review (topic)
KW  - systolic blood pressure
KW  - telehealth
KW  - teratogenicity
KW  - terminal care
KW  - thromboembolism
KW  - thrombosis
KW  - thrombosis prevention
KW  - tobacco use
KW  - transition to adult care
KW  - treatment withdrawal
KW  - ultra-processed food
KW  - uric acid blood level
KW  - urinalysis
KW  - urine sampling
KW  - vascular access
KW  - virtual reality
KW  - volume of distribution
KW  - chronic kidney failure
KW  - practice guideline
M3  - Article
DB  - Scopus
N1  - Export Date: 28 August 2024; Cited By: 159
ER  -

TY  - JOUR
AU  - Choudhary, R.
AU  - Webber, B.J.
AU  - Womack, L.S.
AU  - Dupont, H.K.
AU  - Chiu, S.K.
AU  - Wanga, V.
AU  - Gerdes, M.E.
AU  - Hsu, S.
AU  - Shi, D.S.
AU  - Dulski, T.M.
AU  - Idubor, O.I.
AU  - Wendel, A.M.
AU  - Agathis, N.T.
AU  - Anderson, K.
AU  - Boyles, T.
AU  - Click, E.S.
AU  - Da Silva, J.
AU  - Evans, M.E.
AU  - Gold, J.A.W.
AU  - Haston, J.C.
AU  - Logan, P.
AU  - Maloney, S.A.
AU  - Martinez, M.
AU  - Natarajan, P.
AU  - Spicer, K.B.
AU  - Swancutt, M.
AU  - Stevens, V.A.
AU  - Rogers-Brown, J.
AU  - Chandra, G.
AU  - Light, M.
AU  - Barr, F.E.
AU  - Snowden, J.
AU  - Kociolek, L.K.
AU  - McHugh, M.
AU  - Wessel, D.L.
AU  - Simpson, J.N.
AU  - Gorman, K.C.
AU  - Breslin, K.A.
AU  - DeBiasi, R.L.
AU  - Thompson, A.
AU  - Kline, M.W.
AU  - Boom, J.A.
AU  - Singh, I.R.
AU  - Dowlin, M.
AU  - Wietecha, M.
AU  - Schweitzer, B.
AU  - Morris, S.B.
AU  - Koumans, E.H.
AU  - Ko, J.Y.
AU  - Siegel, D.A.
AU  - Kimball, A.A.
TI  - Factors Associated With Severe Illness in Patients Aged <21 Years Hospitalized for COVID-19
PY  - 2022
T2  - Hospital Pediatrics
VL  - 12
IS  - 9
SP  - 760
EP  - 771
DO  - 10.1542/hpeds.2022-006613
UR  - https://www.scopus.com/inward/record.uri?eid=2-s2.0-85136715635&doi=10.1542%2fhpeds.2022-006613&partnerID=40&md5=44f9f6abacf1906ccd62adc221bd9ac8
AB  - OBJECTIVES: To describe coronavirus disease 2019 (COVID-19)-related pediatric hospitalizations during a period of B.1.617.2 (D) variant predominance and to determine age-specific factors associated with severe illness. METHODS: We abstracted data from medical charts to conduct a cross-sectional study of patients aged <21 years hospitalized at 6 United States children's hospitals from July to August 2021 for COVID-19 or with an incidental positive severe acute respiratory syndrome coronavirus 2 test. Among patients with COVID-19, we assessed factors associated with severe illness by calculating age-stratified prevalence ratios (PR). We defined severe illness as receiving high-flow nasal cannula, positive airway pressure, or invasive mechanical ventilation. RESULTS: Of 947 hospitalized patients, 759 (80.1%) had COVID-19, of whom 287 (37.8%) had severe illness. Factors associated with severe illness included coinfection with respiratory syncytial virus (RSV) (PR 3.64) and bacteria (PR 1.88) in infants; RSV coinfection in patients aged 1 to 4 years (PR 1.96); and obesity in patients aged 5 to 11 (PR 2.20) and 12 to 17 years (PR 2.48). Having $2 underlying medical conditions was associated with severe illness in patients aged <1 (PR 1.82), 5 to 11 (PR 3.72), and 12 to 17 years (PR 3.19). CONCLUSIONS: Among patients hospitalized for COVID-19, factors associated with severe illness included RSV coinfection in those aged <5 years, obesity in those aged 5 to 17 years, and other underlying conditions for all age groups <18 years. These findings can inform pediatric practice, risk communication, and prevention strategies, including vaccination against COVID-19. Copyright © 2022 by the American Academy of Pediatrics.
KW  - antibiotic agent
KW  - anticoagulant agent
KW  - baricitinib
KW  - dexamethasone
KW  - monoclonal antibody
KW  - remdesivir
KW  - SARS-CoV-2 vaccine
KW  - tocilizumab
KW  - vasoactive agent
KW  - adolescent
KW  - adult
KW  - age distribution
KW  - Article
KW  - asthma
KW  - bacterial infection
KW  - child
KW  - clinical feature
KW  - clinical outcome
KW  - cohort analysis
KW  - coinfection
KW  - congenital heart disease
KW  - continuous positive airway pressure
KW  - coronavirus disease 2019
KW  - COVID-19 testing
KW  - cross-sectional study
KW  - depression
KW  - disease severity
KW  - female
KW  - gastrointestinal disease
KW  - high flow nasal cannula therapy
KW  - hospital discharge
KW  - hospitalization
KW  - human
KW  - insulin dependent diabetes mellitus
KW  - invasive ventilation
KW  - major clinical study
KW  - male
KW  - mental disease
KW  - mycosis
KW  - neurologic disease
KW  - obesity
KW  - premature labor
KW  - preschool child
KW  - prevalence ratio
KW  - respiratory syncytial virus infection
KW  - school child
KW  - seizure
KW  - young adult
M3  - Article
DB  - Scopus
N1  - Export Date: 28 August 2024; Cited By: 10
ER  -

TY  - JOUR
AU  - Vilela, F.P.
AU  - Rodrigues, D.D.P.
AU  - Allard, M.W.
AU  - Falcão, J.P.
TI  - Genomic characterization and antimicrobial resistance profiles of Salmonella enterica serovar Infantis isolated from food, humans and veterinary-related sources in Brazil
PY  - 2022
T2  - Journal of Applied Microbiology
VL  - 132
IS  - 4
SP  - 3327
EP  - 3342
DO  - 10.1111/jam.15430
UR  - https://www.scopus.com/inward/record.uri?eid=2-s2.0-85122269731&doi=10.1111%2fjam.15430&partnerID=40&md5=0716249c07e889eaed8ff74d60d3a8c1
AB  - Aims: To characterize the genetic relatedness, phenotypic and genotypic antimicrobial resistance and plasmid content of 80 Salmonella Infantis strains isolated from food, humans and veterinary sources from 2013 to 2018 in Brazil. Methods and results: Pulsed-field gel electrophoresis and single-nucleotide polymorphism analysis showed major clusters containing 50% and 38.8% of the strains studied respectively. Multilocus sequence typing assigned all strains to ST32. Disk-diffusion revealed that 90% of the strains presented resistant or intermediate resistant profiles and 38.8% displayed multidrug resistance. Resistance genes for aminoglycosides (aac(6′)-Iaa; aadA12; aph(3″-Ib; aph(6)-Id), β-lactams (blaTEM-1; blaCTX-M-8; blaCMY-2), trimethoprim (dfrA8), tetracycline (tet(A)), amphenicols (floR), sulfonamide (sul2), efflux pumps (mdsA; mdsB), chromosomal point mutations in gyrB, parC, acrB and pmrA were detected. Strains harboured IncI, IncF, IncX, IncQ, IncN and IncR plasmids. Conclusions: The presence of a prevalent S. Infantis subtype in Brazil and the high antimicrobial resistance rates reinforced the potential hazard of this serovar for the public health and food safety fields. Significance and Impact of the Study: This is the first study characterizing a large set of S. Infantis from Brazil by whole-genome sequencing, which provided a better local and global comprehension about the distribution and characteristics of this serovar of importance in the food, human and veterinary fields. © 2021 The Society for Applied Microbiology.
KW  - antimicrobial resistance genes
KW  - multilocus sequence typing
KW  - plasmids
KW  - pulsed-field gel electrophoresis
KW  - Salmonella Infantis
KW  - whole-genome sequencing
KW  - Anti-Bacterial Agents
KW  - Brazil
KW  - Drug Resistance, Bacterial
KW  - Drug Resistance, Multiple, Bacterial
KW  - Genomics
KW  - Humans
KW  - Microbial Sensitivity Tests
KW  - Plasmids
KW  - Salmonella
KW  - Salmonella enterica
KW  - Serogroup
KW  - Brazil
KW  - Amides
KW  - Electrophoresis
KW  - Food safety
KW  - Genes
KW  - Sulfur compounds
KW  - acrb protein
KW  - amikacin
KW  - aminoglycoside
KW  - amoxicillin plus clavulanic acid
KW  - ampicillin
KW  - bacterial protein
KW  - beta lactam
KW  - cefazolin
KW  - cefepime
KW  - cefotaxime
KW  - cefoxitin
KW  - ceftazidime
KW  - ceftriaxone
KW  - chloramphenicol
KW  - ciprofloxacin
KW  - cotrimoxazole
KW  - DNA topoisomerase (ATP hydrolysing) B
KW  - gentamicin
KW  - imipenem
KW  - nalidixic acid
KW  - piperacillin
KW  - pmra protein
KW  - protein ParC
KW  - streptomycin
KW  - sulfonamide
KW  - tetracycline
KW  - trimethoprim
KW  - unclassified drug
KW  - antiinfective agent
KW  - Antimicrobial resistance gene
KW  - Antimicrobial resistances
KW  - Genomic characterization
KW  - Multi-loci sequence typing
KW  - Plasmid
KW  - Pulsed field gel electrophoresis
KW  - Resistance genes
KW  - Salmonella infanti
KW  - Serovars
KW  - Whole genome sequencing
KW  - antimicrobial activity
KW  - bacterium
KW  - genetic analysis
KW  - genetic marker
KW  - genomics
KW  - agricultural land
KW  - amikacin resistance
KW  - aminoglycoside resistance
KW  - ampicillin resistance
KW  - animal food
KW  - antibiotic resistance
KW  - Article
KW  - bacterial strain
KW  - bacterium isolation
KW  - beta-lactam resistance
KW  - Brazil
KW  - cefotaxime resistance
KW  - ceftazidime resistance
KW  - chloramphenicol resistance
KW  - ciprofloxacin resistance
KW  - consanguinity
KW  - food industry
KW  - genotype
KW  - gentamicin resistance
KW  - human
KW  - multidrug resistance
KW  - multilocus sequence typing
KW  - nonhuman
KW  - phenotype
KW  - plasmid
KW  - point mutation
KW  - pulsed field gel electrophoresis
KW  - Salmonella enterica serovar Infantis
KW  - single nucleotide polymorphism
KW  - streptomycin resistance
KW  - tetracycline resistance
KW  - trimethoprim resistance
KW  - veterinary medicine
KW  - antibiotic resistance
KW  - genetics
KW  - genomics
KW  - microbial sensitivity test
KW  - Salmonella
KW  - Salmonella enterica
KW  - serotype
KW  - Salmonella
M3  - Article
DB  - Scopus
N1  - Export Date: 28 August 2024; Cited By: 6
ER  -

TY  - JOUR
AU  - Lu, X.
AU  - Shi, Z.
AU  - Jiang, L.
AU  - Zhang, S.
TI  - Maternal gut microbiota in the health of mothers and offspring: from the perspective of immunology
PY  - 2024
T2  - Frontiers in Immunology
VL  - 15
C7  - 1362784
DO  - 10.3389/fimmu.2024.1362784
UR  - https://www.scopus.com/inward/record.uri?eid=2-s2.0-85188597705&doi=10.3389%2ffimmu.2024.1362784&partnerID=40&md5=01a02d42698de5fd333f245727fcf008
AB  - Due to the physiological alteration during pregnancy, maternal gut microbiota changes following the metabolic processes. Recent studies have revealed that maternal gut microbiota is closely associated with the immune microenvironment in utero during pregnancy and plays a vital role in specific pregnancy complications, including preeclampsia, gestational diabetes, preterm birth and recurrent miscarriages. Some other evidence has also shown that aberrant maternal gut microbiota increases the risk of various diseases in the offspring, such as allergic and neurodevelopmental disorders, through the immune alignment between mother and fetus and the possible intrauterine microbiota. Probiotics and the high-fiber diet are effective inventions to prevent mothers and fetuses from diseases. In this review, we summarize the role of maternal gut microbiota in the development of pregnancy complications and the health condition of future generations from the perspective of immunology, which may provide new therapeutic strategies for the health management of mothers and offspring. Copyright © 2024 Lu, Shi, Jiang and Zhang.
KW  - fetal development
KW  - gut microbiota
KW  - immune cells
KW  - pregnancy complications
KW  - probiotics
KW  - recurrent miscarriages
KW  - uterine microenvironment
KW  - Female
KW  - Gastrointestinal Microbiome
KW  - Humans
KW  - Infant, Newborn
KW  - Microbiota
KW  - Mothers
KW  - Pregnancy
KW  - Pregnancy Complications
KW  - Premature Birth
KW  - 4 aminobutyric acid
KW  - alkaline phosphatase
KW  - antibiotic agent
KW  - beta glucuronidase
KW  - butyric acid
KW  - cannabinoid receptor
KW  - claudin 1
KW  - cyclooxygenase 2
KW  - cytokine
KW  - dopamine
KW  - estrogen
KW  - eubacterium ramulus
KW  - fatty acid
KW  - G protein coupled receptor
KW  - G protein coupled receptor 40
KW  - glutamic acid
KW  - histone deacetylase
KW  - intercellular adhesion molecule 1
KW  - interleukin 1
KW  - interleukin 1 receptor associated kinase 1
KW  - interleukin 10
KW  - interleukin 13
KW  - interleukin 17
KW  - interleukin 18
KW  - interleukin 1beta
KW  - interleukin 6
KW  - kynurenine
KW  - lipopolysaccharide
KW  - myeloid differentiation factor 88
KW  - neurotransmitter
KW  - noradrenalin
KW  - occludin
KW  - perforin
KW  - prebiotic agent
KW  - probiotic agent
KW  - progesterone
KW  - prolactin
KW  - propionic acid
KW  - protein ZO1
KW  - recombinant tumor necrosis factor
KW  - RNA 16S
KW  - serotonin
KW  - short chain fatty acid
KW  - short chain fatty acids
KW  - toll like receptor
KW  - toll like receptor 2
KW  - toll like receptor 4
KW  - transcription factor FOXP3
KW  - transforming growth factor beta
KW  - tumor necrosis factor
KW  - tumor necrosis factor receptor associated factor 6
KW  - unclassified drug
KW  - Acidobacteria
KW  - Actinobacteria
KW  - Actinomyces
KW  - adverse drug reaction
KW  - allergic disease
KW  - animal model
KW  - Bacillus cereus
KW  - Bacteroides
KW  - Bacteroides fragilis
KW  - Bacteroides ovatus
KW  - Bacteroidetes
KW  - Bifidobacterium
KW  - Blautia
KW  - blood brain barrier
KW  - body fat
KW  - branchlet
KW  - Caulobacteraceae
KW  - CD4+ T lymphocyte
KW  - Clostridia
KW  - Clostridiales
KW  - Clostridium
KW  - Collinsella
KW  - Desulfovibrio
KW  - deterioration
KW  - diet
KW  - dietary fiber
KW  - drug combination
KW  - drug therapy
KW  - dysbiosis
KW  - eczema
KW  - endotoxemia
KW  - Enterobacter
KW  - Enterococcus faecium
KW  - Escherichia coli
KW  - Eubacterium
KW  - exosome
KW  - Faecalibacterium
KW  - feces microflora
KW  - female
KW  - fetus
KW  - fetus development
KW  - fetus growth
KW  - Firmicutes
KW  - Flavobacterium
KW  - food allergy
KW  - food intake
KW  - Fusobacteria
KW  - Fusobacterium
KW  - Fusobacterium mortiferum
KW  - Gammaproteobacteria
KW  - gestational diabetes
KW  - group B streptococcal infection
KW  - health status
KW  - high fiber diet
KW  - human
KW  - hyperglycemia
KW  - hypertension
KW  - immune microenvironment
KW  - immune response
KW  - immune system
KW  - immunocompetent cell
KW  - immunological tolerance
KW  - immunology
KW  - immunosuppressive treatment
KW  - infant
KW  - inflammation
KW  - inflammatory bowel disease
KW  - insulin resistance
KW  - intestine flora
KW  - intestine lymphatic tissue
KW  - intrauterine growth retardation
KW  - Lachnospiraceae
KW  - Lactobacillales
KW  - Lactobacillus
KW  - Lactobacillus reuteri
KW  - Lactobacillus rhamnosus
KW  - Listeria monocytogenes
KW  - listeriosis
KW  - M1 macrophage
KW  - major clinical study
KW  - maternal hypertension
KW  - maternal obesity
KW  - mental disease
KW  - microenvironment
KW  - microflora
KW  - mother
KW  - mouse
KW  - mouse model
KW  - natural killer cell
KW  - nervous system development
KW  - neutrophil
KW  - non insulin dependent diabetes mellitus
KW  - obesity
KW  - postpartum hemorrhage
KW  - preeclampsia
KW  - pregnancy
KW  - pregnancy complication
KW  - premature labor
KW  - prematurity
KW  - pressure
KW  - Prevotella
KW  - progeny
KW  - Proteobacteria
KW  - rat
KW  - recurrent abortion
KW  - regulatory B lymphocyte
KW  - regulatory T lymphocyte
KW  - respiratory tract allergy
KW  - review
KW  - Review
KW  - Ruminococcus
KW  - signal transduction
KW  - spleen cell
KW  - spontaneous abortion
KW  - systematic review
KW  - systemic lupus erythematosus
KW  - Th1 cell
KW  - Th17 cell
KW  - trophoblast
KW  - tumor associated leukocyte
KW  - uterine microenvironment
KW  - vagina flora
KW  - Veillonella
KW  - Veillonellaceae
KW  - wheezing
KW  - metabolism
KW  - microflora
KW  - mother
KW  - newborn
KW  - pregnancy complication
KW  - prematurity
M3  - Review
DB  - Scopus
N1  - Export Date: 28 August 2024; Cited By: 1
ER  -

TY  - JOUR
AU  - Guidi, F.
AU  - Chiaverini, A.
AU  - Repetto, A.
AU  - Lorenzetti, C.
AU  - Centorotola, G.
AU  - Bazzucchi, V.
AU  - Palombo, B.
AU  - Gattuso, A.
AU  - Pomilio, F.
AU  - Blasi, G.
TI  - Hyper-Virulent Listeria monocytogenes Strains Associated With Respiratory Infections in Central Italy
PY  - 2021
T2  - Frontiers in Cellular and Infection Microbiology
VL  - 11
C7  - 765540
DO  - 10.3389/fcimb.2021.765540
UR  - https://www.scopus.com/inward/record.uri?eid=2-s2.0-85118609850&doi=10.3389%2ffcimb.2021.765540&partnerID=40&md5=94b81c4b148279359d70e5d0d9463627
AB  - Listeria monocytogenes (Lm) is a foodborne pathogen causing listeriosis. Invasive forms of the disease mainly manifest as septicaemia, meningitis and maternal-neonatal infections. Lm-associated respiratory infections are very rare and little known. We reported two Lm respiratory infection cases occurred in Central Italy during the summer of 2020, in the midst of the SARS-CoV2 pandemic. In addition to collect the epidemiological and clinical characteristics of the patients, we used Whole Genome Sequencing to study the genomes of the Lm isolates investigating their virulence and antimicrobial profiles and the presence of genetic mobile elements. Both the strains belonged to hypervirulent MLST clonal complexes (CC). In addition to the Listeria Pathogenicity Island 1 (LIPI-1), the CC1 strain also carried LIPI-3 and the CC4 both LIPI-3 and LIPI-4. Genetic determinants for antimicrobial and disinfectants resistance were found. The CC1 genome presented prophage sequences but they did not interrupt the comK gene, involved in the phagosomal escape of Lm. None of the strains carried plasmids. Lm is an important, although rare, opportunistic pathogen for respiratory tract and lung infections. To avoid dangerous diagnostic delays of these severe clinical forms, it is important to sensitize hospital laboratories to this rare manifestation of listeriosis considering Lm in the differential diagnosis of respiratory infections. Copyright © 2021 Guidi, Chiaverini, Repetto, Lorenzetti, Centorotola, Bazzucchi, Palombo, Gattuso, Pomilio and Blasi.
KW  - LIPI-3
KW  - LIPI-4
KW  - Listeria monocytogenes
KW  - listeriosis
KW  - respiratory infection
KW  - whole genome sequencing
KW  - COVID-19
KW  - Humans
KW  - Infant, Newborn
KW  - Listeria monocytogenes
KW  - Listeriosis
KW  - Multilocus Sequence Typing
KW  - RNA, Viral
KW  - SARS-CoV-2
KW  - amoxicillin
KW  - amoxicillin plus clavulanic acid
KW  - apixaban
KW  - ceftriaxone
KW  - clarithromycin
KW  - cotrimoxazole
KW  - dexamethasone sodium phosphate
KW  - erythromycin
KW  - gentamicin
KW  - insulin lispro
KW  - meropenem
KW  - metronidazole
KW  - pantoprazole
KW  - paracetamol
KW  - pembrolizumab
KW  - penicillin G
KW  - prednisone
KW  - ramipril
KW  - sultamicillin
KW  - tamsulosin
KW  - virus RNA
KW  - antibiotic sensitivity
KW  - antimicrobial activity
KW  - Article
KW  - bacterial gene
KW  - bacterial virulence
KW  - bacterium culture
KW  - bacterium isolation
KW  - bilateral hearing loss
KW  - blood culture
KW  - blood sampling
KW  - chronic kidney failure
KW  - chronic obstructive lung disease
KW  - clinical feature
KW  - differential diagnosis
KW  - disk diffusion
KW  - DNA extraction
KW  - dyspnea
KW  - genetic analysis
KW  - Gram staining
KW  - hospitalization
KW  - hypertension
KW  - Listeria monocytogenes
KW  - listeria pathogenicity island 1
KW  - listeria pathogenicity island 3
KW  - listeria pathogenicity island 4
KW  - listeriosis
KW  - lung infection
KW  - multilocus sequence typing
KW  - nasopharyngeal swab
KW  - neoplasm
KW  - non insulin dependent diabetes mellitus
KW  - pathogenicity island
KW  - pleura empyema
KW  - pneumonia
KW  - prostate hypertrophy
KW  - real time polymerase chain reaction
KW  - respiratory tract infection
KW  - thorax drainage
KW  - thorax pain
KW  - thorax radiography
KW  - whole genome sequencing
KW  - case report
KW  - genetics
KW  - human
KW  - listeriosis
KW  - newborn
M3  - Article
DB  - Scopus
N1  - Export Date: 28 August 2024; Cited By: 11
ER  -

TY  - JOUR
AU  - Grima, P.
AU  - Urciuoli, C.
AU  - Simone, G.
AU  - Palazzo, A.G.
AU  - Nuzzo, M.
AU  - Quarta, M.
AU  - Carraturo, I.
AU  - Maci, A.M.
AU  - Marinaci, S.
AU  - Portaccio, G.
AU  - Guido, M.
AU  - Zizza, A.
AU  - Romano, A.
TI  - Fatal Listeria monocytogenes septicemia and meningitis complicated by Candida glabrata fungemia: a case report
PY  - 2022
T2  - Current Medical Research and Opinion
VL  - 38
IS  - 12
SP  - 2119
EP  - 2121
DO  - 10.1080/03007995.2022.2120689
UR  - https://www.scopus.com/inward/record.uri?eid=2-s2.0-85138229949&doi=10.1080%2f03007995.2022.2120689&partnerID=40&md5=4aaac66df8a0e6ab0d8e6849a76d14b9
AB  - Listeria monocytogenes is a Gram-positive bacteria and etiological agent of listeriosis. It has the ability to colonize the intestinal lumen and cross the intestinal, blood–brain, and placental barriers, leading to invasive listeriosis responsible for septicemia and meningitis in subjects at risk such as patients with diabetes mellitus, the elderly, and immunocompromised individuals and, for maternal-neonatal infection in pregnant women. We report a rare case of L. monocytogenes septicemia and meningitis complicated by Candida glabrata fungemia on a patient with a history of type 2 diabetes mellitus, hypothyroidism, hypertension, chronic kidney failure, chronic ischemic vascular encephalopathy, and atrial fibrillation. Although adequate therapy was rapidly started with an initial partial clinical improvement, the patient suddenly experienced clinical worsening concomitantly with Candida septicemia resulting in a fatal outcome. To our knowledge, this is the first described case of an invasive L. monocytogenes infection complicated by Candida sepsis. We hypothesize that concomitant Candida infection may play a significant role in the pathogenesis and virulence of L. monocytogenes. © 2022 Informa UK Limited, trading as Taylor & Francis Group.
KW  - Candida
KW  - fungemia
KW  - Listeria monocytogenes
KW  - meningitis
KW  - septicemia
KW  - Aged
KW  - Candida glabrata
KW  - Diabetes Mellitus, Type 2
KW  - Female
KW  - Fungemia
KW  - Humans
KW  - Infant, Newborn
KW  - Listeria monocytogenes
KW  - Listeriosis
KW  - Meningitis
KW  - Placenta
KW  - Pregnancy
KW  - Sepsis
KW  - caspofungin
KW  - ceftriaxone
KW  - dexamethasone
KW  - gentamicin
KW  - glucose
KW  - low molecular weight heparin
KW  - RNA 16S
KW  - sultamicillin
KW  - aged
KW  - anamnesis
KW  - Article
KW  - atrial fibrillation
KW  - bacterium detection
KW  - bacterium identification
KW  - bacterium isolate
KW  - blood culture
KW  - brain
KW  - brain ventricle
KW  - Candida glabrata
KW  - candidemia
KW  - case report
KW  - cerebrospinal fluid analysis
KW  - clinical article
KW  - coinfection
KW  - comorbidity
KW  - consciousness level
KW  - disease severity
KW  - drowsiness
KW  - fatality
KW  - female
KW  - fever
KW  - frontoparietal cortex
KW  - general condition deterioration
KW  - hospitalization
KW  - human
KW  - leukoaraiosis
KW  - leukocyte
KW  - Listeria monocytogenes
KW  - listeriosis
KW  - lumbar puncture
KW  - meningitis
KW  - mitral valve stenosis
KW  - multiplex polymerase chain reaction
KW  - neutrophil
KW  - nociceptive stimulation
KW  - occipital cortex
KW  - patient transport
KW  - pleocytosis
KW  - prevalence
KW  - septicemia
KW  - serotype
KW  - transthoracic echocardiography
KW  - treatment response
KW  - tricuspid valve regurgitation
KW  - verbalization
KW  - white matter
KW  - x-ray computed tomography
KW  - Candida glabrata
KW  - complication
KW  - fungemia
KW  - listeriosis
KW  - newborn
KW  - non insulin dependent diabetes mellitus
KW  - placenta
KW  - pregnancy
KW  - sepsis
M3  - Article
DB  - Scopus
N1  - Export Date: 28 August 2024; Cited By: 2
ER  -

TY  - JOUR
AU  - Abd Elaziz, D.
AU  - EL Hawary, R.
AU  - Meshaal, S.
AU  - Alkady, R.
AU  - Lotfy, S.
AU  - Eldash, A.
AU  - Erfan, A.
AU  - Chohayeb, E.
AU  - Saad, M.
AU  - Boutros, J.
AU  - Galal, N.
AU  - Elmarsafy, A.
TI  - Chronic Granulomatous Disease: a Cohort of 173 Patients—10-Years Single Center Experience from Egypt
PY  - 2023
T2  - Journal of Clinical Immunology
VL  - 43
IS  - 8
SP  - 1799
EP  - 1811
DO  - 10.1007/s10875-023-01541-4
UR  - https://www.scopus.com/inward/record.uri?eid=2-s2.0-85164492298&doi=10.1007%2fs10875-023-01541-4&partnerID=40&md5=acfabe43bd889ed5ac1a080cadaab26c
AB  - Purpose: Chronic granulomatous disease (CGD) is an inherited primary immunodeficiency disorder of phagocytes, characterized by recurrent fungal and bacterial infections. Our aim is to describe the different clinical presentations, non-infectious auto-inflammatory features, types and sites of infections, and to estimate the mortality among our large cohort. Methods: This is a retrospective study conducted at the Pediatric Department of Cairo University Children’s Hospital in Egypt, including cases with a confirmed CGD diagnosis. Results: One hundred seventy-three confirmed CGD patients were included. AR-CGD was diagnosed in 132 patients (76.3%) including 83 patients (48%) with p47phox defect, 44 patients (25.4%) with p22phox defect, and 5 patients (2.9%) with p67phox defect. XL-CGD was diagnosed in 25 patients (14.4%). The most common recorded clinical manifestations were deep-seated abscesses and pneumonia. Gram-negative bacteria and Aspergillus were the most frequently isolated species. Regarding the outcome, 36 patients (20.8%) were lost from follow-up. Among patients with known outcome, 94/137 patients (68.6%) are living, while 43/137 patients (31.4%) died. Conclusion: AR-CGD is predominant in Egypt; CGD must always be ruled out in any patient presenting with typical or atypical mycobacterial or BCG-disease. © 2023, The Author(s).
KW  - AR-CGD
KW  - Autoimmune manifestations in CGD
KW  - CGD in Egypt
KW  - Infections in CGD
KW  - X-linked CGD
KW  - Child
KW  - Egypt
KW  - Granulomatous Disease, Chronic
KW  - Humans
KW  - Nontuberculous Mycobacteria
KW  - Patients
KW  - Primary Immunodeficiency Diseases
KW  - Retrospective Studies
KW  - acetylsalicylic acid
KW  - azathioprine
KW  - BCG vaccine
KW  - cotrimoxazole
KW  - glucocorticoid
KW  - glycoprotein gp 91
KW  - immunoglobulin
KW  - itraconazole
[truncated: 1,123,908 more chars]
