# Supplementary material for: Early-life antibiotic exposure and type 1 diabetes risk: a systematic review and meta-analysis
Source: Front Endocrinol (Lausanne). 2026 Feb 13;17:1764522. doi: 10.3389/fendo.2026.1764522 (PMC12945788; doi:10.3389/fendo.2026.1764522)
Supplement: Supplementary file 4 [file Table1.xlsx]

## Sheet: Sheet1
Author	Year of publication	Country	Study design	N.O cases: Cohort size	N.O cases with antibiotic: N.O of participants with antibiotic	N.O of cases without antibiotic: N.O of participants without antibiotic	Period of antibiotic exposure	Source of antibiotic data	Outcome definition	Age at outcome measure	Main findings (underlined data: reported in studies. non-underlined: independently calculated)	Accounted confounders
Mikkelsen et al	2016	Denmark	case-control study	0-2 years 1-4 courses- 225:2016 0-2 years ≥5 courses- 115:1071 0-2 years any antibiotic- 250:2236	0-2 years 1-4 courses- 135:1165 0-2 years ≥5 courses- 25:220 0-2 years any antibiotic- 160:1385	0-2 years 1-4 courses- 90:851 0-2 years ≥5 courses- 90:851 0-2 years any antibiotic- 90:851	0-2 years	The Danish National Registry of Patients, The Danish National Prescription Registry, and The Danish Person Registry (01/01/1997-31/12/2012)	Type 1 diabetes was defined as a hospital diagnosis of Type 1 diabetes or insulin-dependent diabetes [International Classification of Diseases (ICD)10 code E10] and having filled at least one prescription for insulin [Anatomical Therapeutic Chemical (ATC) code A10A*) < 180 days after this diagnosis	<16 years old	OR (95% CI) 0-24 months 1-4 courses- 1.11 (0.84-1.47) 0-24 months ≥5 courses- 1.08 (0.68-1.73) 0-24 months any antibiotic- 1.10 (0.84-1.45)	gender and age (birth calendar quarter)
Clausen et al	2016	Denmark	cohort study	0-2 years- 1503:858201	0-2 years- 1442:810946	0-2 years- 61:47255	0-2 years	All live-born children in Denmark from 1 January 1997 through 31 December 2010 (n = 912,797) were identified in the Medical Birth Registry	type 1 diabetes diagnosis	<15 years old	OR (95% CI) 0-24 months antibiotic: 1.38 (1.07-1.78)	Confounders comprised birth year (1997–2010), sex (male or female), parity (primiparous or multiparous) and mode of delivery (vaginal delivery, intrapartum cesarean section or prelabor cesarean section)
Antvorskov et al	2020	Denmark	Prospective cohort study	0-1 years- NR:50931 0-2 years- NR:50924	0-1 years- NR:NR 0-2 years- NR:NR	0-1 years- NR:NR 0-2 years- NR:NR	0-1 year 0-2 years	Information on the use of antibiotics during early childhood and type 1 diabetes development in childhood was available for all children via linkage to the Danish National Prescription Registry and the Danish National Patient Register (1997-2003)	ICD-10 diagnoses DE10 and DE14 with onset after 24 months of age	mean 14.3 years (range 11.5-18.4 years, SD 1.4)	HR (95% CI) 0-12 months any antibiotic use: 1.26 (0.94; 1.69) 0-24 months any antibiotic use: 1.26 (0.89; 1.79) 0-12 months 1 course antibiotic: 1.20 (0.85; 1.69) 0-24 months 1 course antibiotic: 1.31 (0.87; 1.99) 0-12 months 2 course antibiotic: 1.53 (1.00; 2.36) 0-24 months 2 course antibiotic: 0.99 (0.61; 1.63) 0-12 months ≥3 course antibiotic: 1.06 (0.58; 1.95) 0-24 months ≥3 course antibioti…	socioeconomic status, parity, maternal diabetes, smoking during pregnancy, cesarean section, and breastfeeding
Hviid et al	2009	Denmark	Nationwide cohort study	454:606420	0-2 months - NR:NR 3-11 months -:427962 0-12 months - NR:NR	0-2 months - NR:NR 3-11 months -:178458 0-12 months - NR:NR	0-2 months 3-11 months 0-1 year	Danish Central Person Registry 1995-2003 and Danish National Hospital Registry	e10	mean 4.4 years old (possible range 1-10 years old)	RR (95% CI) 0-2 months any antibiotic use: 1.03 (0.58;1.86) 3-11 months any antibiotic use: 0.95 (0.85;1.05) 0-12 months any antibiotic use: 1.05 (0.96;1.14) 0-2 months Penicillin V: 1.46 (0.61;3.50) 3-11 months Penicillin V: 0.92 (0.77;1.10) 0-12 months Penicillin V: 1.08 (0.94;1.23) 0-2 months extended-spectrum penicillins: 0.86 (0.32;2.25) 3-11 months extended-spectrum penicillins: 0.95 (0.83;…	Adjusted for age, calendar period, and ethnicity of mother
Haupt-Jørgensen et al	2018	Denmark	National prospective cohort study	336:75629	NR:NR	NR:NR	prenatal	The Danish National Birth Cohort (DNBC) provided data from 100,418 pregnant women recruited between 1996 and 2002 and their children born between 1997 and 2003. Antibiotic prescription during pregnancy was obtained from the Danish National Prescription Registry (anatomical thera- peutic chemical code J01), and type 1 diabetes diagnoses (diagnostic codes DE10 and DE14) during childhood and adolesc…	type 1 diabetes diagnoses (diagnostic codes DE10 and DE14)	14.3 years [range 11.5–18.4 years, SD 1.4]	prenatal: HR [95% CI] Any antibiotic: 0.90 [0.68,1.18] 1 course: 0.97 [0.71-1.31] 2 courses: 0.82 [0.45, 1.51] At least 3 courses: 0.36 [0.09, 1.44] Penicillins/beta lactam antibacterials: 0.93 [0.69, 1.27] sulfonamides/trimethoprim: 0.81 [0.43, 1.53] Macrolides/lincosamides/streptogramins: 0.64 [0.24, 1.72] Narrow spectrum: 0.95 [0.69, 1.31] Broad spectrum: 0.79 [0.50, 1.25] Ampicillin: 0.86 [0.…	maternal prepregnancy BMI, paternal BMI, maternal age at conception, socioeconomic status, parity, maternal diabetes, smoking during pregnancy, birth weight, and gestational weight gain
Virtanen et al	2014	Finland	multidisciplinary, population-based cohort study	223:6242	6:108	217:6134	first week of life	Oulu and Tampere hospital cohorts of the Finnish Type 1 Diabetes Prediction and Prevention study(1996-2004)	clinical and preclinical diabetes. Preclinical defined as repeated positivity for an islet autoantibody and at least one other positivity	<15 years old	OR (95% CI) first week of life antibiotic: 1.60 (0.70-3.69)	sex, genetic risk according to HLA-DQB1 (moderate/high), family history of diabetes mellitus (yes/no), mode of delivery (vaginal/cesarean section), place of birth (Tampere/Oulu), parental asthma or allergic rhinitis (yes/no), maternal professional educational level (none, professional education/course, secondary professional education, university), maternal age (<25, 25-29, 30-34, and ≥35 years),…
Kilkkinen et al	2006	Finland	cohort study	437:2185	1 year before pregnancy any antibiotic:145:732 1 year before pregnancy Macrolide use: 38:143 1 year before pregnancy Tetracycline use: 39:185 1 year before pregnancy Cephalosporin use: 48:278 1 year before pregnancy Quinolone antibacterial use: 12:32 1 year before pregnancy Phenoxymethylpenicillin use: 30:103 1 year before pregnancy Sulfonamides and Trimethoprim use: 11:49 1 year before pregnancy…	1 year before pregnancy any antibiotic: 292:1453 1 year before pregnancy Macrolide use: 399:2042 1 year before pregnancy Tetracycline use: 398:2000 1 year before pregnancy Cephalosporin use: 389:1907 1 year before pregnancy Quinolone antibacterial use: 425:2153 1 year before pregnancy Phenoxymethylpenicillin use: 407:2082 1 year before pregnancy Sulfonamides and Trimethoprim use: 426:2136 1 year …	1 year before pregnancy During pregnancy	Finnish Medical Birth Register and nationwide drug prescription register (1996-2000)	medical diagnosis	mean: 2.7 years (range 47 days to 5.7 years)	OR (95% CI) 0-12 months before pregnancy any antibiotic: 0.98 (0.79-1.23) 0-12 months before pregnancy Macrolide use: 1.49 (1.01-2.19) 0-12 months before pregnancy Tetracycline use: 1.08 (0.74-1.56) 0-12 months before pregnancy Cephalosporin use: 0.81 (0.59-1.13) 0-12 months before pregnancy Quinolone antibacterial use: 2.43 (1.16-5.10) 0-12 months before pregnancy Phenoxymethylpenicillin use: 1.…	age, sex, hospital district
Raisanen et al	2023	Finland	case-control cohort study	Prenatal antibiotic- 102:959 At birth antibiotic- 101:708 0-1 year antibiotic- 102:280 0-1 year 1-2 course antibiotic- 93:249 0-1 year >3 course antibiotic- 68:178	Prenatal antibiotic- 23:206 At birth antibiotic- 5:34 0-1 year any antibiotic- 43:176 0-1 year 1-2 course antibiotic- 34:136 0-1 year >3 course antibiotic- 9:40	Prenatal antibiotic- 79:855 At birth antibiotic- 96:775 0-1 year any antibiotic- 59:206 0-1 year 1-2 course antibiotic- 59:206 0-1 year >3 course antibiotic- 59:206	prenatal at birth 0-1 years old	Finnish Health in Teens (Fin-HIT) cohort (nationwide prospective school-based cohort born 2000–2005) linked to the Special Reimbursement Register (SRR), the Drug Purchase Register (DPR), and the Medical Birth Register (MBR)	E10	mean of 16	OR (95% CI) prenatal any antibiotic use: 1.23 (0.76-2.02) at birth any antibiotic use: 1.22 (0.46-3.23) 0-12 months any antibiotic use: 0.81 (0.51-1.27) 0-12 months 1-2 course antibiotic: 0.83 (0.51-1.36) 0-12 months year >3 course antibiotic: 0.72 (0.32-1.61)	age, sex, residential area, gestational age (preterm/term), and delivery mode (cesarean section/vaginal
Hakola et al	2024	Finland	Registry-based Study	12 months before pregnancy 2869:74263 prenatal 2869:74263 neonatal 2869:74263 12 months after birth 2798:68182 24 months after birth 2426:68154	12 months before pregnancy: any antibiotic: 1037:25902 Cephalosporins: 386:9462 Broad-spectrum penicillins: 266:7953 Macrolides: 270:6113 Tetracyclines: 236:4890 Phenoxymethylpenicillin: 110:2733 Fluoroquinolones: 65:1379 Sulfonamides and trimethoprim: 68:1313 1 course: 631:15988 2 courses: 242:6110 at least 3 courses: 164:3804 prenatal: any antibiotic: 698:18387 cephalosporins: 304:7370 Broad-sp…	12 months before pregnancy any antibiotic: 1832:48361 12 months before pregnancy Cephalosporins: 2483:64801 12 months before pregnancy Broad-spectrum penicillins: 2601:66310 12 months before pregnancy Macrolides: 2599:68150 12 months before pregnancy Tetracyclines: 2633:69373 12 months before pregnancy Phenoxymethylpenicillin: 2759:71530 12 months before pregnancy Fluoroquinolones: 2804:72884 12 …	12 months before pregnancy prenatal neonatal 12 months after birth 24 months after birth	Special Reimbursement Register and Social Insurance Institution of Finland population registry. born in Finland between 01/01/1996-31/12/2008	physician-confirmed diagnosis	mean 5.2 years +- 2.9	12 months before pregnancy: OR, HR any antibiotic: 1.06 [0.98, 1.14], 1.04 [0.96, 1.12] Cephalosporins: 1.07 [0.96, 1.19], 1.04 [0.93, 1.16] Broad-spectrum penicillins: 0.85 [0.74, 0.96], 0.93 [0.81, 1.06] Macrolides: 1.17 [1.03, 1.32], 1.17 [1.02, 1.33] Tetracyclines: 1.29 [1.12, 1.47], 1.02 [0.89, 1.17] Phenoxymethylpenicillin: 1.05 [0.86, 1.27], 1.07 [0.87,1.30] Fluoroquinolones: 1.24 [0.96, 1…	Maternal HR adjustments: maternal age, maternal smoking during pregnancy, maternal diabetes, maternal asthma, maternal previous deliveries, child’s year of birth, and season of birth Child HR adjustments: additionally: mode of delivery, sex, gestational age, and birth size
Kemppainen et al	2017	Finland, Germany, Sweden, USA	Prospective cohort study (TEDDY)	463:8495	prenatal - 98:1929 0-6, 0-12, 0-24: NR	prenatal - 365:6566 0-6, 0-12, 0-24: NR	prenatal 0-6 months 0-12 months 0-24 months	Environmental Determinants of Diabetes in the Young (TEDDY) study between 20/11/2004 - 08/07/2010	positive for islet autoantibodies at 2 consecutive clinic visits at least 3 months apart	<49 months of age (4 years)	OR (95% CI) for prenatal HR (95% CI) for 0-6 months, 0-1 year, 0-2 years prenatal any antibiotic: 0.91 (0.72-1.14) 0-6 months Any antibiotic: 0.99 (0.89-1.11) 0-6 months Beta Lactam: 1.03 (0.91-1.15) 0-6 months Cephalosporins: 0.94 (0.65-1.36) 0-6 months All penicillins: 1.04 (0.92-1.19) 0-6 months Amoxicillin: 1.02 (0.89-1.18) 0-6 months Penicillin: 1.19 (0.83-1.71) 0-6 months Macrolide: 0.66 (0…	including country, sex, first-degree relative with T1D or CD, HLA-DR genotype, cesarean delivery, probiotic use before age 90 days, breastfeeding status at age 90 days, maternal antibiotic use during pregnancy, and season of birth
Zargari et al	2022	Israel	multicenter case–control study	52:184	Any antibiotic-27:115 Narrow beta lactam- 21:96 Wide beta lactam-7:19 Cephalosporins- 2:7 Aminoglycoside-25:112	Any antibiotic-25:68 Narrow beta lactam- 31:88 Wide beta lactam- 45:165 Cephalosporins- 50:177 Aminoglycoside-27:72	first week of life	infants born at <37 weeks of gestation between 1/1/1990 and 31/12/2013 and hospitalized in the NICU in 1 of the 9 medical centers participating in the study: Yitzhak Shamir Medical Center, Zerifin, Chaim Sheba Medical Center, Tel Aviv, Soroka University Medical Center, Beer-Sheba, Rambam Health Care Campus Haifa, Hadassah Hebrew University Medical Center and, Shaare Zedek Medical Center, Jerusale…	T1D diagnosis	8.17 years (5.92–9.77)	OR (95% CI) First week of life any antibiotic- 0.31 (0.11-0.88) First week of life Narrow beta lactam- 0.41 (0.17-1.01) First week of life Wide beta lactam- 1.64 (0.33-8.16) First week of life Cephalosporins- 1.08 (0.16-7.51) First week of life Aminoglycoside- 0.41 (0.18-0.95)	maternal illness, birth weight, duration of intravenous glucose infusion, and the method of feeding during the first week of life
The EURODIAB Substudy 2	2000	Latvia, Lithuania, Luxemburg, Romania, England, Northern Ireland	Multicentre case-control study	1028:4072	NR:NR	NR:NR	prenatal	Austria School Registries (1989-94) Latvia Registrations Population Register (1989-94) Lithunia registrations Policlinics (1989-94) Luxemburg registrations Schools/pre-schools (1989-95) Romania registrations Health service register (1989-94) England registrations General practitioner registers (1993-94) Northern Ireland registrations General practitioner registers (1990-92)	T1D diagnosis	<15 years old	OR (95% CI) prenatal antibiotic: 1.25 (0.87-1.79)	centre, age-group (< 5 years, 5±9 years, v 10 years), breast feeding (< 2 months, v 2 months), birth weight (< 2500 g, v 2500 g), maternal age (u 25 years, > 25 years), jaundice at birth (yes, no), asthma before disease diagnosis (yes, no) and vitamin D supplementation (yes, no, unknown)
Abela et al	2022	Malta	retrospective case-control study	89:178	10:19:00	79:159	prenatal	interview with mothers of T1D children from Mater Dei Hospital and controls from identified from the national birth register	T1D diagnosis	mean 11 years (7.8–14.5)	OR (95% CI) prenatal antibiotic: 1.13 (0.43-2.92)	gestational age, birth weight, mode of delivery, infant feeding, the number of household siblings, parental smoking and parental age
Tapia et al	2018	Norway	Population based cohort study	(MOBA cohort included in NPR cohort) 835:537458	prenatal any antibiotic - 244: NR prenatal 1 course antibiotic- 180:NR prenatal 2 or more courses antibiotics- 64:NR 0-6 months 21: NR 0-18 months - 284: NR 6-18 months- 240:NR	prenatal any antibiotic- 591: NR prenatal 1 course antibiotic- 655:NR prenatal 2 or more courses antibiotics-771:NR 0-6 months - 814:NR 0-18 months - 551: NR 6-18 months- 595:NR	prenatal 0-6 months 0-18 months old	questionaire data from parents of children registered on the Norwegian Patient Register (NPR)	insulin prescription	mean 6.4 years (range 2.0–11.0)	HR (95% CI) prenatal any antibiotic- 1.11 (0.95-1.29) prenatal 1 course antibiotic- 1.09 (0.92-1.29) prenatal 2 or more courses antibiotics- 1.16 (0.90-1.49) 0-6 months- 0.75 (0.49-1.16) 0-18 months- 1.02 (0.82-1.25) 6-18 months- 1.06 (0.91-1.23)	child’s sex, maternal age and parity, maternal T1D, smoking in pregnancy, education level, pre-pregnancy body mass index (BMI) and birthweight
Lee et al	2022	South Korea	cohort study	53:63434	Any antibiotic- 26: 34728 Penicillin- 26:34549 Cephalosporin- 25: 33577 Macrolide- 25:33216 Fluoroquinolone- 21:30679	Any antibiotic- 27: 28706 Penicillin- 27:28885 Cephalosporin- 28:29857 Macrolide- 28:30218 Fluoroquinolone- 32:32755	0-2 years	National Health Information Database (2008-2015)	medical diagnosis	<8 years old	OR (95% CI) 0-24 months any antibiotic- 0.80 (0.46-1.36) 0-24 months Penicillin- 0.80 (0.47-1.38) 0-24 months Cephalosporin- 0.79 (0.46-1.36) 0-24 months Macrolide- 0.81 (0.47-1.39) 0-24 months Fluoroquinolone- 0.70 (0.40-1.21)	Age, sex, household income, and overweight
Wernroth et al	2020	Sweden	Nationwide register-based cohort study	Prenatal any antibiotic- 1072:685002 Prenatal narrow spectrum- NR:NR Prenatal broad spectrum- NR:NR Prenatal Penicillin with extended spectrum- 1072:685002 Prenatal Penicillin V- 1072:685002 Prenatal first generation cephalosporins- 1072:685002 Nitrofuran derivatives (nitrofurantonin)- 1072:685002 0-6 months any antibiotic 1238:760907 0-6 months 1 prescription- 1210:747702 0-6 months 2-3 prescrip…	Prenatal any antibiotic- 275:153741 Prenatal narrow spectrum- 163:86884 Prenatal broad spectrum- 70:43394 Prenatal Penicillin with extended spectrum- 80:49347 Prenatal Penicillin V- 127:70954 Prenatal first generation cephalosporins- 21:13909 Nitrofuran derivatives (nitrofurantonin)- 68:33259 0-6 months any antibiotic 115:56813 0-6 months 1 prescription- 87:43608 0-6 months 2-3 prescriptions- 21:…	Prenatal any antibiotic- 797:531261 Prenatal narrow spectrum- NR:NR Prenatal broad spectrum- NR:NR Prenatal Penicillin with extended spectrum- 992:635655 Prenatal Penicillin V- 945:614048 Prenatal first generation cephalosporins- 1051:671093 Nitrofuran derivatives (nitrofurantonin)- 1004:651743 0-6 months any antibiotic 1123:704094 0-6 months 1 prescription- 1123:704094 0-6 months 2-3 prescriptio…	Prenatal 0-6 months 0-12 months	1 July 2005 and 30 September 2013 for children and December 31st 2014 for antibiotics from identified from the Medical Birth Register and The Swedish Prescribed Drug Register data respectively	diagnoses, registered according to the ICD-10, from 1 July 2005 until 31 December 2013 from the NPR	mean of 4.2 years (SD 2.0)	HR (95% CI) Prenatal any antibiotic: 1.15 (1.00-1.32) Prenatal narrow spectrum: 1.17 (0.99-1.39) Prenatal broad spectrum: 1.10 (0.86-1.40) prenatal Penicillin with extended spectrum: 1.08 (0.86-1.36) prenatal Penicillin V: 1.10 (0.91-1.33) prenatal first generation cephalosporins: 0.74 (0.47-1.15) nitrofuran derivatives (nitrofurantonin): (1.23 (0.95-1.60) 0-6 months any antibiotic- 1.26 (1.04-1.…	Both models were adjusted for parity, smoking during early pregnancy, maternal type 1 diabetes, maternal age at delivery, parental country of birth, parental education, disposable income, birth year, birth season, region of residence, and population density. For prenatal exposure, we additionally adjusted for maternal BMI. For the exposure to antibiotics in early childhood, we additionally adjust…
Belteky et al	2020	Sweden	Population-based cohort study	126:14910	34:3016	92:11894	prenatal	questionaires from All Babies in Southeast Sweden (ABIS) cohort and validated against national diagnosis registers	T1D diagnosis	<5 years old and <17 years old	OR (95% CI) prenatal any antibiotic: 1.46 (0.99-2.17)	adjusting for interaction with gender, hered- ity of T1D in the father and maternal autoimmune disease
Blom et al	1991	Sweden	nationwide case-control study	339:867	95:255	244:612	0-12 months	Swedish Childhood Diabetes Register [17],which has close to 100% ascertainment [18]. Based on this register an incident case referent study was performed from 1 September, 1985 to 31 August, 1986, covering all reported incident cases of diabetes, in the 0-14 year age group	T1D diagnosis	0-14 years old	OR (95% CI) 0-12 months any antibiotic: 0.90 (0.66-1.21)	NR
Cardwell et al	2008	UK	case-control study	any antibiotic- 367:4579 1-2 antibiotic prescriptions- 287:3866 3 or more antibiotic prescriptions- 216:2744	any antibiotic: 231:2835 1-2 antibiotic prescriptions: 136:2031 3 or more antibiotic prescriptions: 136:1744	any antibiotic: 136:1744 1-2 antibiotic prescriptions: 151:1835 3 or more antibiotic prescriptions: 80:1000	0-12 months	General Practice Research Database (1987-2007)	medical diagnosis	<14 years old	OR (95% CI) 0-12 months any antibiotic- 1.03 (0.82-1.29) 0-12 months 1-2 prescriptions- 1.04 (0.81-1.33) 0-12 months 3 or more prescriptions- 1.00 (0.85-1.30)	year of birth, sex and region
McKinney	1997	UK	population based case-control study	196:521	18:44:00	178:477	prenatal	Yorkshire Childhood Diabetes Register	medical diagnosis	under 16 years	prenatal OR [95% CI]: 1.26 [0.67, 2.38]	NR
